# Supplementary material for: Cysteine-reactive covalent chloro-N-acetamide ligands induce ferroptosis mediated cell death
Source: EMBO Rep. 2025 Oct 16;26(22):5501–32. doi: 10.1038/s44319-025-00593-4 (PMC12635392; doi:10.1038/s44319-025-00593-4)
Supplement: Supplementary file 2 — TableEV1 [file 44319_2025_593_MOESM2_ESM.xlsx]

## Sheet: Tabelle1
Table EV1: All used antibodies with citations
Antibody	Application	Validation
anti-BRD4 (rabbit)	western blot	PMID: 29448097 & in this manuscript by dBET treatment
anti-CRBN (rabbit)	western blot	PMID: 34467332
anti-Flag (M2) (mouse) 1:1000	western blot	PMID: 31399583 PMID: 31900387 PMID: 32034124
anti-GPX4 (rabbit)	western blot	PMID: 38148395
anti-GST (B14) (mouse)	western blot	validation on manufacturer's website
anti-His Tag (mouse)	western blot	PMID: 35427781
anti-HMOX1 (rabbit)	western blot	validation on manufacturer's website
anti-mouse IgG-IRDye 800CW	western blot	validation on manufacturer's website
anti-NRF2 (rabbit)	western blot	PMID: 29033244
anti-PRDX1 (rabbit)	western blot	validation on manufacturer's website
anti-rabbit IgG-IRDye 800CW	western blot	validation on manufacturer's website
anti-RNF4 (rabbit) (proteintech)	western blot	PMID: 36587767 & in this manuscript by siRNA knockdown
anti-RNF4 (rabbit) (Vertegaal group)	western blot	PMID: 29180619
anti-SENP6 (rabbit)	western blot	PMID: 31597105 & in this manuscript by siRNA knockdown
anti-VHL (rabbit)	western blot	validation on manufacturer's website
anti-vinculin (mouse)	western blot	PMID: 29576454 PMID: 29053959 PMID: 27984728
anti-β-tubulin (E7) (mouse)	western blot	PMID: 32200800 PMID: 31833223 PMID: 31328806
