# Supplementary material for: Cysteine-reactive covalent chloro-N-acetamide ligands induce ferroptosis mediated cell death
Source: EMBO Rep. 2025 Oct 16;26(22):5501–32. doi: 10.1038/s44319-025-00593-4 (PMC12635392; doi:10.1038/s44319-025-00593-4)
Supplement: Supplementary file 4 — Dataset EV1 [file 44319_2025_593_MOESM4_ESM.xlsx]

## Sheet: EV1 Legend
Dataset EV1
CCW16/1a/2c whole cell proteome.
Columns labelled with asterisks show significantly regulated proteins and gene names.

## Sheet: MS data_EV1
Abundances (Normalized): F1: DMSO1 126, Sample	Abundances (Normalized): F1: DMSO2 127N, Sample	Abundances (Normalized): F1: DMSO3 127C, Sample	Abundances (Normalized): F1: DMSO4 128N, Sample	Abundances (Normalized): F1: CCW16_1128C, Sample	Abundances (Normalized): F1: CCW16_2 129N, Sample	Abundances (Normalized): F1: CCW16_3 129C, Sample	Abundances (Normalized): F1: CCW16_4 130N, Sample	Abundances (Normalized): F1: 198_1 130C, Sample	Abundances (Normalized): F1: 198_2 131N, Sample	Abundances (Normalized): F1: 198_3 131C, Sample	Abundances (Normalized): F1: 198_4 132N, Sample	Abundances (Normalized): F1: 225_1 132C, Sample	Abundances (Normalized): F1: 225_2 133N, Sample	Abundances (Normalized): F1: 225_3 133C, Sample	Abundances (Normalized): F1: 225_4 134N, Sample	Contaminant	Modifications	Student's T-test Significant CCW16_DMSO	Student's T-test Significant 198_DMSO	Student's T-test Significant 225_DMSO	Student's T-test significant	GOBP name	GOMF name	GOCC name	KEGG pathway name	Pfam name	# Razor Peptides	Coverage [%]	# Peptides	# PSMs	# Unique Peptides	# Protein Groups	MW [kDa]	-Log Student's T-test p-value CCW16_DMSO	Student's T-test q-value CCW16_DMSO	Student's T-test Difference CCW16_DMSO	Student's T-test Test statistic CCW16_DMSO	significantly regulated in CCW16 vs. DMSO log2>=0.58 *	Gene name *	-Log Student's T-test p-value 198_DMSO	Student's T-test q-value 198_DMSO	Student's T-test Difference 198_DMSO	Student's T-test Test statistic 198_DMSO	significantly regulated in 198 vs. DMSO log2>=0.58 *	Gene name *	-Log Student's T-test p-value 225_DMSO	Student's T-test q-value 225_DMSO	Student's T-test Difference 225_DMSO	Student's T-test Test statistic 225_DMSO
8.26303	8.19525	8.16038	8.36326	11.0422	10.8044	10.6428	10.6652	11.8879	11.8359	11.7738	11.8128	11.1497	11.0923	11.0408	10.9678	FALSE		+	+	+	198_DMSO;225_DMSO;CCW16_DMSO	angiogenesis;cell death;cellular iron ion homeostasis;cellular response to arsenic-containing substance;cellular response to cadmium ion;cellular response to cisplatin;cellular response to heat;cellular response to hypoxia;cellular response to nutrient;cytokine-mediated signaling pathway;endothelial cell proliferation;erythrocyte homeostasis;excretion;heme catabolic process;heme oxidation;intrace…	enzyme binding;heme binding;heme oxygenase (decyclizing) activity;metal ion binding;phospholipase D activity;protein homodimerization activity	caveola;cytosol;endoplasmic reticulum;endoplasmic reticulum membrane;extracellular space;membrane;nucleolus;nucleus;perinuclear region of cytoplasm	Ferroptosis;Fluid shear stress and atherosclerosis;Hepatocellular carcinoma;HIF-1 signaling pathway;Metabolic pathways;MicroRNAs in cancer;Mineral absorption;Pathways in cancer;Porphyrin and chlorophyll metabolism	Heme_oxygenase	0	41	12	35	12	1	32.8	6.56056	0.0010597	2.54315	24.9163	+	HMOX1	9.27029	4.13511e-06	3.58213	70.7463	+	HMOX1	8.24395	4.39366e-05	2.81717	47.6842
4.95884	4.72792	5.10852	5.38888	5.51728	4.66676	6.16993	7.79701	8.88081	6.01792	5.72792	6.36282	7.72792	5.42626	4.8125	5.16189	FALSE							DNA binding;DNA-binding transcription factor activity, RNA polymerase II-specific;metal ion binding	nucleus		BTB;zf-C2H2	0	1	1	1	1	1	105.1	0.714278	0.630239	0.991701	1.46574		ZBTB41	1.22078	0.257898	1.70133	2.31146		ZBTB41	0.498468	0.583032	0.736101	1.09048
3.70044	3.72247	3.74416	3.6893	3.98185	4	4.6893	5.74416	6.85549	3.94486	4.2555	5.08321	6.18587	3.39232	3.63227	4.10434	FALSE							glutamate binding;glycine binding;thienylcyclohexylpiperidine binding	centriole;cilium;spindle pole			0	1	1	1	1	1	104.4	1.1225	0.476835	0.889737	2.14696		CEP104	1.04803	0.32265	1.32067	2.02298		CEP104	0.429925	0.630099	0.614606	0.965461
4.99095	6.79701	6.78267	7.28263	7.05853	7.40769	7.68018	7.23554	5.24031	6.81634	7.07253	7.18388	7.06178	7.34696	7.12722	7.2854	FALSE						ATP biosynthetic process;cristae formation;mitochondrial ATP synthesis coupled proton transport;substantia nigra development	proton transmembrane transporter activity;transmembrane transporter activity;transporter activity	mitochondrial inner membrane;mitochondrial proton-transporting ATP synthase complex;mitochondrial proton-transporting ATP synthase complex, coupling factor F(o);mitochondrion	Alzheimer disease;Huntington disease;Metabolic pathways;Oxidative phosphorylation;Parkinson disease;Thermogenesis	ATP-synt_F6	0	36	4	6	4	1	12.6	0.848834	0.573354	0.882171	1.6918		ATP5PF	0.0600467	0.94882	0.114953	0.169638		ATP5PF	0.710061	0.459496	0.742023	1.45859
4.12928	4.1127	5.07039	5.36107	5.00899	5.2817	5.2555	5.45286	5.3147	5.43962	4.90689	5.16993	5.1127	5.33985	4.59096	4.64962	FALSE						cartilage development;collagen fibril organization;extracellular matrix organization;roof of mouth development;sensory perception of sound;skeletal system development;soft palate development	extracellular matrix structural constituent;extracellular matrix structural constituent conferring tensile strength;metal ion binding;protein binding, bridging	collagen trimer;collagen type XI trimer;collagen-containing extracellular matrix;endoplasmic reticulum lumen;extracellular matrix;extracellular region;extracellular space	Protein digestion and absorption	COLFI;Collagen;Laminin_G_2	0	1	1	1	1	1	171.7	0.877237	0.562044	0.581402	1.73915		COL11A2	0.782267	0.441993	0.539424	1.58041		COL11A2	0.287613	0.737997	0.254922	0.6905
3.48543	3.1375	3.43296	3.60881	4.06178	4.15381	3.96347	3.79701	3.99095	3.74416	3.48543	4.26303	3.88753	4.0268	3.66676	4.0268	FALSE						apoptotic process;cell proliferation;cellular response to epidermal growth factor stimulus;inactivation of MAPK activity;multicellular organism development;negative regulation of cell migration;negative regulation of focal adhesion assembly;negative regulation of non-membrane spanning protein tyrosine kinase activity;negative regulation of T cell activation;negative regulation of T cell mediated …	non-membrane spanning protein tyrosine phosphatase activity;protein tyrosine kinase binding;protein tyrosine phosphatase activity;protein tyrosine/serine/threonine phosphatase activity	cytoplasm;cytosol;filamentous actin;leading edge of lamellipodium;nucleus;plasma membrane		DSPc	0	4	1	1	1	1	20.9	2.43079	0.198437	0.577842	4.59573		DUSP22	1.23846	0.253246	0.45472	2.34121		DUSP22	1.99766	0.0961117	0.485796	3.70288
3.10434	3.23266	3.40599	3.56071	3.57289	3.70044	4	3.926	4.04439	3.87774	3.96347	3.73335	3.45943	3.3505	3.80735	3.7761	FALSE			+		198_DMSO	fat cell differentiation;lipid catabolic process;lipid droplet organization;lipid storage;negative regulation of lipid catabolic process;positive regulation of cold-induced thermogenesis		integral component of endoplasmic reticulum membrane		Seipin	0	2	1	1	1	1	44.4	1.82497	0.295315	0.473906	3.37427		BSCL2	2.5357	0.0495418	0.578815	4.82917		BSCL2	0.912861	0.36275	0.272421	1.79842
11.8256	12.9497	13.0635	13.1203	13.1729	13.2614	13.3047	13.1088	12.0799	12.8229	13.0933	13.0246	13.1109	13.1642	13.0904	13.0231	FALSE						diaphragm development;glomerular visceral epithelial cell differentiation;gonad development;mesenchymal to epithelial transition;metanephric mesenchyme development;negative regulation of transcription, DNA-templated;positive regulation of heart growth;positive regulation of metanephric ureteric bud development;substantia nigra development;thorax and anterior abdomen determination	protein domain specific binding;transcription corepressor activity;transcription regulatory region DNA binding	cell junction;cytoplasm;cytoskeleton;extracellular exosome;growth cone;nuclear speck;nucleus;plasma membrane;vesicle		BASP1	0	89	21	89	21	1	22.7	0.74853	0.614028	0.472203	1.52365		BASP1	0.0134962	0.986906	0.0153868	0.0399858		BASP1	0.537289	0.557093	0.357396	1.15976
7.18686	8.3156	8.48059	8.66178	8.44004	8.74685	8.78725	8.55497	7.40259	7.95652	8.38974	8.45697	8.47857	8.47086	8.39618	8.46025	FALSE						7-methylguanosine mRNA capping;fibroblast growth factor receptor signaling pathway;mRNA export from nucleus in response to heat stress;mRNA splicing, via spliceosome;nuclear-transcribed mRNA catabolic process, deadenylation-dependent decay;positive regulation of translational initiation;recruitment of 3'-end processing factors to RNA polymerase II holoenzyme complex;regulation of gene silencing b…	DNA-directed 5'-3' RNA polymerase activity;nucleotide binding;translation initiation factor binding	cytosol;nuclear speck;nucleoplasm;nucleus;P-body;RNA polymerase II, core complex	Huntington disease;RNA polymerase	RNA_pol_Rpb4	0	46	5	7	5	1	16.3	0.661762	0.655799	0.471071	1.37628		POLR2D	0.097589	0.917057	-0.109752	-0.266536		POLR2D	0.380068	0.663254	0.290258	0.871858
4.32193	4.12102	3.96347	4.05311	4.70044	4.49825	4.24793	4.82782	4.29278	4.39232	4.3147	4.27798	4.32912	4.20945	4.18587	4.43962	FALSE						cellular protein modification process;post-translational protein modification;protein polyubiquitination;proteolysis	ubiquitin-protein transferase activity	cytosol		F-box-like;WD40	0	2	1	1	1	1	51.5	1.6591	0.326546	0.453727	3.07067		FBXW2	1.35983	0.217217	0.204563	2.54697		FBXW2	0.933219	0.353769	0.176134	1.83226
5.16591	5.22497	5.25927	5.01346	5.56986	5.65249	5.16591	6.04876	5.2854	5.42962	5.27053	5.12515	5.67807	5.38888	5.11686	4.96347	FALSE											0	23	2	2	2	1	10.9	1.24128	0.438564	0.44335	2.34596		NCBP2-AS2	0.648137	0.508617	0.111772	1.35292		NCBP2-AS2	0.305522	0.721721	0.120919	0.726556
7.92005	8.82432	8.94895	9.0143	9.08375	9.07307	9.26115	9.02929	7.96982	8.65464	8.9331	9.02929	9.04002	9.08082	8.893	8.97212	FALSE						chaperone-mediated protein transport;protein import into mitochondrial inner membrane;protein targeting to mitochondrion;sensory perception of sound	chaperone binding;protein homodimerization activity;transporter activity;zinc ion binding	mitochondrial inner membrane;mitochondrial intermembrane space;mitochondrial intermembrane space protein transporter complex;mitochondrion		zf-Tim10_DDP	0	35	3	5	3	1	10.4	0.835802	0.578152	0.434907	1.67005		TIMM9	0.0296378	0.973185	-0.0301963	-0.0863037		TIMM9	0.580417	0.53002	0.31958	1.23564
8.10329	9.26303	9.22207	9.6027	9.34207	9.51531	9.64602	9.41933	8.10643	8.96405	9.34607	9.28054	9.33383	9.35733	9.22014	9.24722	FALSE						brain development;copper ion transport;generation of precursor metabolites and energy;heart development;mitochondrial respiratory chain complex IV assembly;positive regulation of cell proliferation;positive regulation of cytochrome-c oxidase activity	copper chaperone activity;copper ion binding;cuprous ion binding	cytoplasm;mitochondrial intermembrane space	Metabolic pathways;Oxidative phosphorylation;Thermogenesis	COX17	0	32	2	6	2	1	6.9	0.61814	0.670121	0.432909	1.30122		COX17	0.105039	0.910809	-0.1235	-0.285084		COX17	0.311099	0.71761	0.241854	0.737684
5.43296	5.12102	5.49185	5.44956	6.45286	5.43962	5.75756	5.54535	5.26303	5.04876	5.39917	5.59694	5.08321	4.92125	5.10852	5.34341	FALSE						myelination;protein tetramerization;regulation of GTPase activity	phosphatase binding;phosphatase regulator activity;phosphatidylinositol binding;protein homodimerization activity;Rab guanyl-nucleotide exchange factor activity	cytosol;membrane;vacuolar membrane		DENN;GRAM;Myotub-related;PH;SBF2;uDENN	0	1	3	3	3	1	208.3	0.882229	0.560875	0.425	1.74746		SBF2	0.122155	0.897147	-0.0468724	-0.326933		SBF2	1.11456	0.285094	-0.25975	-2.13371
5.60881	6.63372	6.56986	6.24222	6.6279	6.75087	6.72247	6.63372	5.86047	6.29462	6.54535	6.62059	6.58797	6.61029	6.3733	6.4363	FALSE						endosomal transport;histone H3-K4 methylation;regulation of megakaryocyte differentiation	histone-lysine N-methyltransferase activity;identical protein binding;protein homodimerization activity	Golgi apparatus;histone methyltransferase complex;MLL3/4 complex;nucleoplasm;nucleus;Set1C/COMPASS complex;trans-Golgi network		Dpy-30	0	45	3	3	3	1	11.2	0.8992	0.556678	0.420088	1.7757		DPY30	0.0828841	0.931117	0.0666039	0.229292		DPY30	0.441423	0.62296	0.23831	0.986705
3.58496	4.00899	4.01792	3.7761	4.07895	4.32193	4.14568	4.48543	4.34341	4.37851	4.33628	4.06178	3.93546	4.29278	4.09592	4.04439	FALSE										C6_DPF	0	11	1	1	1	1	13.9	1.60343	0.340954	0.411002	2.97112		CDPF1	1.84328	0.120352	0.433	3.40847		CDPF1	0.98422	0.332301	0.245146	1.91697
7.88264	8.26021	8.26068	8.60622	8.42375	8.80993	8.926	8.49025	7.80478	8.17093	8.41616	8.48502	8.38457	8.43713	8.4208	8.33584	FALSE										GAGE	0	39	3	8	3	1	12.9	1.11932	0.477951	0.410041	2.14166		GAGE1	0.0548709	0.952518	-0.0332173	-0.155786		GAGE1	0.422136	0.635212	0.142144	0.950998
10.8266	11.0156	11.0309	10.8242	11.4474	11.3743	11.3817	11.1224	11.7454	11.8341	11.7667	11.5402	11.5862	11.6369	11.6086	11.372	FALSE			+	+	198_DMSO;225_DMSO	aggrephagy;apoptotic process;autophagy;autophagy of mitochondrion;cell differentiation;endosomal transport;endosome organization;immune system process;interleukin-1-mediated signaling pathway;intracellular signal transduction;macroautophagy;mitochondrion organization;mitophagy;negative regulation of apoptotic process;negative regulation of growth of symbiont in host;negative regulation of transcr…	enzyme binding;identical protein binding;ionotropic glutamate receptor binding;K63-linked polyubiquitin modification-dependent protein binding;protein homodimerization activity;protein kinase binding;protein kinase C binding;protein serine/threonine kinase activity;receptor tyrosine kinase binding;SH2 domain binding;ubiquitin binding;ubiquitin protein ligase binding;zinc ion binding	aggresome;amphisome;autolysosome;autophagosome;cytoplasm;cytosol;endoplasmic reticulum;extracellular exosome;inclusion body;intracellular membrane-bounded organelle;late endosome;Lewy body;mitochondrion;nucleoplasm;P-body;phagophore assembly site;PML body;sarcomere;sperm midpiece	Cellular senescence;Fluid shear stress and atherosclerosis;Mitophagy - animal;Necroptosis;Osteoclast differentiation	PB1;UBA_5;ZZ	0	59	15	43	15	1	47.7	2.36008	0.204515	0.407123	4.44245		SQSTM1	4.06879	0.00566924	0.79725	9.34045	+	SQSTM1	3.54432	0.013254	0.626583	7.52381
8.1814	8.28586	8.30561	8.40769	8.7046	8.66463	8.69174	8.72076	8.98783	8.99294	8.99039	8.97355	8.80219	8.93958	8.86913	8.78267	FALSE		+	+	+	198_DMSO;225_DMSO;CCW16_DMSO	heme biosynthetic process;mitochondrion organization;protoporphyrinogen IX biosynthetic process;regulation of lipid metabolic process	5-aminolevulinate synthase activity;identical protein binding;pyridoxal phosphate binding	cytosol;mitochondrial matrix;mitochondrion;nucleoplasm	Glycine, serine and threonine metabolism;Metabolic pathways;Porphyrin and chlorophyll metabolism	Aminotran_1_2;Preseq_ALAS	0	12	7	8	7	1	70.5	3.79895	0.0484242	0.40029	8.36353		ALAS1	5.22969	0.00133634	0.691037	14.8384	+	ALAS1	4.10142	0.00717687	0.553253	9.46513
8.17243	9.41511	9.54844	9.6388	9.52689	9.62753	9.64944	9.55305	8.26913	9.37547	9.57403	9.49745	9.53489	9.56967	9.47796	9.55344	FALSE						negative regulation of transcription by RNA polymerase II	DNA-binding transcription factor activity;WW domain binding	nucleoplasm;nucleus		BEX	0	32	4	6	4	1	18.3	0.53027	0.70735	0.395536	1.1473		TCEAL1	0.0107315	0.988811	-0.0146723	-0.0318919		TCEAL1	0.442656	0.622166	0.340295	0.988977
10.6843	10.6876	10.7652	10.6658	11.1188	11.1119	11.104	11.0501	11.1431	11.1699	11.1241	11.0136	11.021	11.0336	11.1364	10.9863	FALSE		+	+	+	198_DMSO;225_DMSO;CCW16_DMSO	aging;apoptotic mitochondrial changes;cellular response to fibroblast growth factor stimulus;cellular response to follicle-stimulating hormone stimulus;cellular response to glucose stimulus;cellular response to hepatocyte growth factor stimulus;cellular response to leukemia inhibitory factor;cellular response to thyroxine stimulus;cysteine metabolic process;glutamate metabolic process;glutathione…	enzyme regulator activity;glutamate-cysteine ligase activity;glutamate-cysteine ligase catalytic subunit binding;protein heterodimerization activity	cytosol;glutamate-cysteine ligase complex	Cysteine and methionine metabolism;Ferroptosis;Glutathione metabolism;Metabolic pathways	Aldo_ket_red	0	36	8	19	8	1	30.7	5.19349	0.0081243	0.395487	14.6288		GCLM	4.26139	0.00472287	0.411967	10.0982		GCLM	3.92034	0.00861159	0.343612	8.79132
3.71149	3.33628	2.7866	3.67807	4.06178	3.88753	3.82782	3.30743	4.14568	4.37156	4.3147	3.80735	3.24793	3.49825	3.83794	3.64386	FALSE						activation of cysteine-type endopeptidase activity involved in apoptotic process;apoptotic process;cellular response to DNA damage stimulus;cellular response to glucose starvation;cellular response to hypoxia;defense response to virus;intrinsic apoptotic signaling pathway;intrinsic apoptotic signaling pathway by p53 class mediator;negative regulation of mitochondrial membrane potential;positive r…		cytosol;mitochondrial outer membrane;mitochondrion;nucleus	Apoptosis;Apoptosis - multiple species;Colorectal cancer;p53 signaling pathway;Pathways in cancer;Platinum drug resistance;Viral carcinogenesis	PMAIP1	0	15	1	1	1	1	6	0.711179	0.630239	0.393026	1.46049		PMAIP1	1.69484	0.145666	0.78171	3.13519	+	PMAIP1	0.302857	0.723425	0.178883	0.721222
9.67719	10.099	10.1324	10.3607	10.3362	10.4497	10.5888	10.3749	9.60715	10.1248	10.2502	10.3134	10.33	10.4519	10.2882	10.319	FALSE						acyl-CoA metabolic process;phosphatidylcholine acyl-chain remodeling	benzodiazepine receptor binding;lipid binding;long-chain fatty acyl-CoA binding;protein dimerization activity	endoplasmic reticulum lumen;extracellular exosome;Golgi apparatus;perinuclear endoplasmic reticulum	PPAR signaling pathway	ACBP	0	53	4	12	4	1	10	1.28485	0.425246	0.37008	2.4195		DBI	0.0103027	0.989114	0.00657248	0.0306323		DBI	0.977257	0.334676	0.279967	1.90541
8.79928	9.88341	9.93325	9.96347	9.95957	10.0934	10.0666	9.88844	9.12774	9.79701	9.94822	9.84753	9.96795	9.93044	9.82703	9.84251	FALSE						mRNA splicing, via spliceosome	RNA binding	nucleoplasm;nucleus;U12-type spliceosomal complex;U2 snRNP;U2-type precatalytic spliceosome	Spliceosome	SF3b10	0	41	3	10	3	1	10.1	0.587136	0.684192	0.35716	1.24737		SF3B5	0.0360162	0.968136	0.0352716	0.104189		SF3B5	0.378559	0.664338	0.247128	0.868986
4.67243	4.41954	3.97269	4.3147	4.62644	4.45943	4.76022	4.95884	4.47897	4.19377	4.69488	4.44626	4.36457	4.58496	4.3147	4.33628	FALSE								cytoplasm		DUF4537;VWA_3	0	1	1	1	1	1	145.7	1.02616	0.510529	0.356395	1.98663		VWA3B	0.249251	0.787287	0.108632	0.611489		VWA3B	0.131858	0.877175	0.0552903	0.350214
6.35931	7.02015	7.22304	7.14975	7.16189	7.34961	7.39489	7.2211	6.51254	7.15178	7.2075	7.1918	7.32823	7.2211	7.15684	6.99548	FALSE						cellular respiration;innate immune response;mitochondrial respiratory chain complex II assembly;neural retina development	succinate dehydrogenase (ubiquinone) activity	mitochondrial matrix;mitochondrial respiratory chain complex II, succinate dehydrogenase complex (ubiquinone)		DUF1674	0	10	1	1	1	1	12.2	0.841185	0.575936	0.343814	1.67903			0.111152	0.906051	0.0778458	0.300149			0.522694	0.564972	0.237354	1.13383
10.0007	11.0355	11.0765	11.2019	11.0803	11.1963	11.1888	11.1677	10.3224	11.0344	11.2218	11.1928	11.128	11.2473	11.1568	11.219	FALSE						negative regulation of appetite	calcium ion binding;DNA binding	cytosol;endoplasmic reticulum;endoplasmic reticulum-Golgi intermediate compartment;extracellular exosome;extracellular space;Golgi apparatus;nuclear outer membrane;plasma membrane		EF-hand_7	0	54	21	26	21	1	50.2	0.548297	0.698538	0.329617	1.17922		NUCB2	0.122213	0.897147	0.114191	0.327074		NUCB2	0.608442	0.516785	0.359119	1.28443
8.18735	8.22786	8.26256	8.24365	8.34784	8.2465	8.57213	9.04876	10.3363	8.38672	8.09117	8.22882	8.38802	8.2465	8.15381	8.2211	FALSE						cell cycle;cell division;circadian regulation of gene expression;entrainment of circadian clock by photoperiod;glycogen metabolic process;neuron differentiation;positive regulation of glial cell proliferation;protein dephosphorylation;regulation of circadian rhythm;regulation of nucleocytoplasmic transport	lamin binding;metal ion binding;phosphatase activity;phosphoprotein phosphatase activity;protein C-terminus binding;protein domain specific binding;protein kinase binding;protein N-terminus binding;protein phosphatase 1 binding;protein serine/threonine phosphatase activity;protein-containing complex binding;RNA binding	cleavage furrow;condensed chromosome kinetochore;cytoplasm;cytosol;dendritic spine;focal adhesion;glutamatergic synapse;midbody;mitochondrial outer membrane;mitochondrion;nuclear speck;nucleolus;nucleus;presynapse;protein phosphatase type 1 complex;protein-containing complex;PTW/PP1 phosphatase complex	Adrenergic signaling in cardiomyocytes;Alcoholism;Amphetamine addiction;cAMP signaling pathway;Cellular senescence;cGMP-PKG signaling pathway;Dopaminergic synapse;Focal adhesion;Herpes simplex virus 1 infection;Hippo signaling pathway;Inflammatory mediator regulation of TRP channels;Insulin resistance;Insulin signaling pathway;Long-term potentiation;mRNA surveillance pathway;Oocyte meiosis;Oxytoc…	Metallophos;STPPase_N	0	64	18	48	4	1	37	0.916965	0.551288	0.323453	1.80525		PPP1CC	0.45021	0.639387	0.530394	1.00286		PPP1CC	0.163785	0.848332	0.0220015	0.424752
7.84862	8.34029	8.50064	8.54998	8.56377	8.6268	8.76785	8.54959	7.95768	8.28725	8.46557	8.53566	8.5157	8.47695	8.41278	8.54342	FALSE						substantia nigra development	cytochrome-c oxidase activity	mitochondrial inner membrane;mitochondrial intermembrane space;mitochondrion;respiratory chain complex IV	Alzheimer disease;Cardiac muscle contraction;Huntington disease;Metabolic pathways;Non-alcoholic fatty liver disease (NAFLD);Oxidative phosphorylation;Parkinson disease;Thermogenesis	COX6B	0	40	3	5	3	1	10.2	0.968458	0.534199	0.31712	1.8908		COX6B1	0.00268633	0.997328	0.00165665	0.00805586		COX6B1	0.498452	0.583032	0.177328	1.09045
5.56986	5.97269	5.93074	6.10434	6.02459	6.29462	6.22689	6.29094	5.69209	5.98185	6.11686	6.01569	6.09803	6.11686	6.08746	5.96116	FALSE						endoplasmic reticulum to Golgi vesicle-mediated transport;regulation of fibroblast apoptotic process		COPII-coated ER to Golgi transport vesicle;endoplasmic reticulum;endoplasmic reticulum membrane;Golgi apparatus;integral component of Golgi membrane;membrane		Yos1	0	34	2	3	2	1	9	1.27781	0.429607	0.314855	2.4076		IER3IP1	0.149319	0.873567	0.05722	0.391352		IER3IP1	0.694769	0.467541	0.171474	1.43261
4.89724	4.97269	4.99548	5.30743	4.79181	5.54535	5.75489	5.33628	7.45204	5.14975	5.01346	5.16189	5.03122	4.84298	5.39575	5.10014	FALSE						apoptotic process;CD40 signaling pathway;cellular response to lipopolysaccharide;I-kappaB kinase/NF-kappaB signaling;inflammatory response;interleukin-1-mediated signaling pathway;negative regulation of endothelial cell apoptotic process;positive regulation of B cell activation;positive regulation of I-kappaB kinase/NF-kappaB signaling;positive regulation of macrophage activation;positive regulat…	K63-linked polyubiquitin modification-dependent protein binding;metal ion binding;polyubiquitin modification-dependent protein binding;protein kinase binding	cytosol;nucleoplasm;nucleus		CC2-LZ;EABR	0	2	1	1	1	1	48.7	0.669676	0.65284	0.313873	1.38982		TNIP2	0.501763	0.606211	0.651072	1.0964		TNIP2	0.126473	0.883592	0.0493093	0.337332
7.04876	7.19476	7.24031	7.22497	7.43796	7.59021	7.55075	7.37851	7.55305	7.5932	7.39917	7.28355	7.15279	7.22882	7.31288	7.39746	FALSE						positive regulation of I-kappaB kinase/NF-kappaB signaling				DUF4512	0	13	1	1	1	1	8.7	2.49816	0.186457	0.312158	4.7448		C18orf32	1.80746	0.12625	0.280046	3.34169		C18orf32	0.6729	0.478881	0.0957893	1.39533
6.26303	6.53761	6.41278	6.90087	6.49025	6.90929	7.05311	6.87774	6.08321	6.36107	6.3505	6.75221	6.33985	6.55152	6.62059	6.49506	FALSE										GAGE	0	30	2	6	2	1	12.8	0.837493	0.578088	0.304027	1.67287		GAGE2A	0.308326	0.738421	-0.141825	-0.732156		GAGE2A	0.0640729	0.942427	-0.0268203	-0.180325
11.9385	11.9507	11.9769	11.9259	12.2794	12.2667	12.248	12.2004	12.4437	12.4302	12.41	12.3997	12.3824	12.3629	12.396	12.3215	FALSE		+	+	+	198_DMSO;225_DMSO;CCW16_DMSO	chaperone cofactor-dependent protein refolding;negative regulation of transcription by RNA polymerase II;response to heat;response to unfolded protein	ATPase activator activity;chaperone binding;unfolded protein binding	cytosol;nucleoplasm;plasma membrane		DnaJ;DnaJ_C	1	61	21	43	19	1	37.8	5.20562	0.0081243	0.300613	14.6988		DNAJB4	7.22027	0.000115996	0.472934	32.1486		DNAJB4	6.16581	0.000757051	0.417697	21.3817
9.732	10.3328	10.4518	10.5403	10.4533	10.6697	10.6833	10.4525	9.54554	10.1383	10.4131	10.4873	10.4102	10.4369	10.4586	10.4013	FALSE							RNA binding	nucleus		DUF4660	0	49	9	13	9	1	20.6	0.765616	0.604602	0.300448	1.55243		C1orf52	0.161926	0.8608	-0.118179	-0.420493		C1orf52	0.388889	0.657386	0.162527	0.888606
4.07039	3.9542	3.70044	3.63227	4.46597	4.14568	3.8679	4.04439	3.8679	4.24031	4.08746	3.75489	3.96347	4.20945	3.926	4.07895	FALSE						hexose transmembrane transport;positive regulation of gene expression, epigenetic	glucoside transmembrane transporter activity;sugar transmembrane transporter activity	endomembrane system;Golgi apparatus;Golgi membrane;integral component of membrane;nucleus;plasma membrane		MtN3_slv	0	3	1	1	1	1	25	0.908976	0.554029	0.291662	1.79196		SLC50A1	0.44149	0.64461	0.148317	0.986829		SLC50A1	0.845101	0.390737	0.205146	1.68557
11.3777	11.5621	11.5204	11.5305	11.7689	11.9449	11.7224	11.7048	11.6657	11.7852	11.6898	11.688	11.7623	11.8761	11.9684	11.8779	FALSE				+	225_DMSO	anatomical structure morphogenesis;apoptotic process involved in heart morphogenesis;atrial septum morphogenesis;atrioventricular valve morphogenesis;cell adhesion;cell proliferation;cellular protein metabolic process;chemotaxis;chondroblast differentiation;chorio-allantoic fusion;extracellular matrix organization;intussusceptive angiogenesis;labyrinthine layer blood vessel development;negative r…	extracellular matrix binding;extracellular matrix structural constituent;heparin binding;insulin-like growth factor binding;integrin binding	collagen-containing extracellular matrix;endoplasmic reticulum lumen;extracellular matrix		Cys_knot;IGFBP;VWC	0	64	22	41	22	1	42	2.24442	0.223289	0.287606	4.19836		CYR61	2.28864	0.0676442	0.209531	4.29075		CYR61	3.14601	0.022562	0.37351	6.35068
7.74618	8.64097	8.65428	8.62972	8.5988	8.7879	8.69523	8.73775	8.08055	8.59208	8.91139	8.84424	8.71939	8.78562	8.54651	8.69209	FALSE						blood vessel remodeling;cardiac muscle cell apoptotic process;inhibition of cysteine-type endopeptidase activity involved in apoptotic process;intrinsic apoptotic signaling pathway;mRNA splice site selection;negative regulation of apoptotic process;negative regulation of cardiac muscle cell apoptotic process;negative regulation of extrinsic apoptotic signaling pathway;negative regulation of hypox…	calcium ion binding;caspase binding;cysteine-type endopeptidase inhibitor activity involved in apoptotic process;death effector domain binding;death receptor binding;identical protein binding;RNA binding	cytoplasm;cytosol;membrane;mitochondrion;nucleolus;sarcoplasmic reticulum		CARD	0	27	5	8	5	1	22.6	0.595631	0.681055	0.287134	1.26217		NOL3	0.266187	0.772636	0.189279	0.646685		NOL3	0.541986	0.55445	0.268115	1.16807
4.81762	5.0917	4.72792	4.77083	5.1375	5.27798	4.853	5.27053	4.82273	5.18982	5.00899	5.07895	5	5.06609	5.07895	5.58195	FALSE							serine-type endopeptidase activity	Golgi apparatus;Golgi membrane;integral component of membrane;nucleoplasm;nucleus;perinuclear region of cytoplasm		Rhomboid	0	7	4	4	3	1	39.2	1.15172	0.469034	0.282736	2.19574		RHBDD2	0.757488	0.453297	0.173106	1.53874		RHBDD2	1.09025	0.294276	0.329731	2.09322
4.43296	3.89724	4.06178	3.97269	4.34341	4.34341	4.49825	4.2555	4.20945	4.37156	4.12928	4.2555	4.1375	3.82782	3.75489	3.97269	FALSE						histone lysine methylation;negative regulation of NF-kappaB transcription factor activity;peptidyl-lysine monomethylation;regulation of inflammatory response;stem cell differentiation;stem cell population maintenance	NF-kappaB binding;protein-lysine N-methyltransferase activity	cytosol;nucleoplasm;nucleus		Rubis-subs-bind;SET	0	5	2	2	2	1	53.2	1.08467	0.495672	0.268975	2.08392		SETD6	0.53963	0.581986	0.150282	1.1639		SETD6	0.532787	0.559248	-0.167941	-1.15177
5.35403	5.24793	5.11686	5.07895	5.61471	5.2817	5.53294	5.43962	5.37156	5.21335	5.61176	5.0268	5.06178	5.53916	5.49825	5.41616	FALSE						protein maturation by [4Fe-4S] cluster transfer;ribosomal large subunit biogenesis;translational initiation		cytoplasm;nucleus		Yae1_N	0	5	1	1	1	1	25.3	1.5132	0.354896	0.2678	2.81198		YAE1	0.325161	0.726793	0.106424	0.765545		YAE1	0.691871	0.469286	0.179395	1.42768
9.4735	10.1422	10.053	10.16	10.1659	10.2076	10.2514	10.2668	9.38931	10.0028	10.1109	10.0596	10.0811	10.0764	10.0825	10.1711	FALSE						catecholamine metabolic process;cellular response to mechanical stimulus;cerebellar granule cell differentiation;neuron differentiation;positive regulation of cardiac muscle hypertrophy;positive regulation of cell growth;positive regulation of macromolecule biosynthetic process;positive regulation of NF-kappaB transcription factor activity;positive regulation of protein metabolic process;regulati…	sequence-specific DNA binding	axon;cytosol;F-actin capping protein complex;nucleus;perinuclear region of cytoplasm		Ank_2	0	35	4	9	4	1	12.9	0.803177	0.594537	0.265744	1.61548		MTPN	0.10451	0.91166	-0.066524	-0.283773		MTPN	0.387023	0.658565	0.145597	0.885071
3.52356	3.51096	3.75489	3.66676	3.75489	3.74416	3.81762	4.20163	3.76553	3.72247	3.48543	3.33628	2.848	3.926	3.6893	3.96347	FALSE						DNA repair;negative regulation of transcription by RNA polymerase II;regulation of transcription from RNA polymerase II promoter in response to hypoxia;regulation of transcription involved in G1/S transition of mitotic cell cycle;regulation of transcription involved in G2/M transition of mitotic cell cycle;regulation of transcription, DNA-templated	DNA-binding transcription activator activity, RNA polymerase II-specific;DNA-binding transcription factor activity;DNA-binding transcription factor activity, RNA polymerase II-specific;DNA-binding transcription repressor activity, RNA polymerase II-specific;heme binding;RNA polymerase II distal enhancer sequence-specific DNA binding	cytoplasm;nucleus		BTB;bZIP_Maf	0	2	2	2	2	1	81.9	1.12492	0.476835	0.265535	2.15099		BACH1	0.116309	0.902563	-0.0366142	-0.312756		BACH1	0.00926006	0.98974	-0.00734955	-0.0275642
9.26139	10.1369	10.1311	10.1678	10.1716	10.2227	10.1871	10.1697	9.64854	9.99365	10.1648	10.1132	10.1143	10.1461	10.0312	10.1009	FALSE						regulation of transcription, DNA-templated;spermatogenesis	transcription coactivator activity	cytoplasm;mitochondrion;nucleus			0	66	6	10	6	1	12	0.554255	0.697903	0.263469	1.18973		MYCBP	0.0805341	0.932527	0.0557635	0.223258		MYCBP	0.333278	0.701074	0.173833	0.781504
4.0268	5.16189	5.01346	4.96347	5.07468	4.90207	5.10852	5.12102	4.06178	4.51728	5.04876	5.24793	4.85798	5.36107	4.93546	4.7866	FALSE						positive regulation of dendrite morphogenesis;positive regulation of transcription by RNA polymerase II;positive regulation of transcription, DNA-templated	transcription coactivator activity	nucleus		SSXT	0	36	2	2	2	1	8.8	0.442237	0.751795	0.260166	0.988204		SS18L2	0.0695476	0.942747	-0.0724713	-0.194737		SS18L2	0.278289	0.746114	0.19387	0.671527
10.1567	10.301	10.3981	10.2564	10.5623	10.5933	10.6264	10.3514	11.0456	11.0656	11.0577	10.8244	10.7766	10.7762	10.7836	10.4837	FALSE			+	+	198_DMSO;225_DMSO	androgen receptor signaling pathway;cellular iron ion homeostasis;male gonad development;positive regulation of transcription, DNA-templated;protein targeting to lysosome	androgen receptor binding;transcription coactivator activity	autolysosome;nucleus	Ferroptosis;Pathways in cancer;Thyroid cancer	ARA70	0	23	15	17	15	1	69.7	1.73085	0.311292	0.255289	3.20066		NCOA4	4.08078	0.00556283	0.720232	9.38609	+	NCOA4	2.51687	0.0492206	0.426942	4.78674
9.69017	10.1861	10.3858	10.3523	10.3542	10.385	10.5374	10.3334	9.84015	10.1263	10.372	10.3596	10.4545	10.3399	10.3723	10.2524	FALSE						negative regulation of apoptotic process;protein stabilization	protein N-terminus binding	cytoplasm;microtubule cytoskeleton;nucleoplasm;nucleus;protein-containing complex			0	52	7	15	7	1	14.7	0.728798	0.621743	0.248934	1.49033		HYPK	0.0355822	0.968207	0.0209484	0.102979		HYPK	0.567505	0.538001	0.2012	1.21303
8.29875	8.65821	8.71287	8.90779	8.81794	8.88325	8.93281	8.93221	8.34296	8.6077	8.91199	8.8173	8.8586	8.98783	8.75889	8.87866	FALSE						chaperone-mediated protein transport;protein targeting to mitochondrion;sensory perception of sound	zinc ion binding	extracellular space;mitochondrial inner membrane;mitochondrial intermembrane space protein transporter complex		zf-Tim10_DDP	0	31	3	4	3	1	9.3	0.975332	0.529665	0.247148	1.90221		TIMM8B	0.0500858	0.956744	0.0255835	0.142864		TIMM8B	0.837498	0.39368	0.226591	1.67288
10.1145	10.0327	10.1093	10.1132	10.4355	10.3048	10.3054	10.3025	10.2301	10.145	10.2315	10.227	10.2275	10.1273	10.1255	10.1344	FALSE										DUF4665	0	31	4	8	4	1	11.4	3.15333	0.100243	0.244596	6.37084		C8orf59	2.14291	0.0806049	0.115968	3.99055		C8orf59	0.992804	0.328596	0.0612566	1.93123
4	3.70044	3.89724	3.75489	3.91648	4.12928	4.14568	4.12102	4.37156	4.42626	4.41278	4.29278	3.96347	4.3147	4.50462	4	FALSE			+		198_DMSO	cellular amino acid metabolic process;cellular calcium ion homeostasis;cellular response to amino acid starvation;cellular response to dopamine;cellular response to glucose starvation;cellular response to oxygen-glucose deprivation;cellular response to UV;circadian regulation of gene expression;gamma-aminobutyric acid signaling pathway;gluconeogenesis;intrinsic apoptotic signaling pathway in resp…	DNA binding;DNA-binding transcription activator activity, RNA polymerase II-specific;DNA-binding transcription factor activity;DNA-binding transcription factor activity, RNA polymerase II-specific;leucine zipper domain binding;protein C-terminus binding;protein heterodimerization activity;protein kinase binding;RNA polymerase II distal enhancer sequence-specific DNA binding;RNA polymerase II prox…	ATF1-ATF4 transcription factor complex;ATF4-CREB1 transcription factor complex;CHOP-ATF4 complex;cytoplasm;dendrite membrane;Lewy body core;microtubule organizing center;neuron projection;nuclear periphery;nucleoplasm;nucleus;protein-containing complex	Adrenergic signaling in cardiomyocytes;Alcoholism;Aldosterone synthesis and secretion;Amphetamine addiction;Apoptosis;cGMP-PKG signaling pathway;Cholinergic synapse;Cocaine addiction;Cortisol synthesis and secretion;Cushing syndrome;Dopaminergic synapse;Estrogen signaling pathway;Glucagon signaling pathway;GnRH signaling pathway;Hepatitis B;Human cytomegalovirus infection;Human T-cell leukemia vi…	bZIP_1	0	3	1	1	1	1	38.6	1.48325	0.357583	0.239971	2.75972		ATF4	3.44894	0.014273	0.537705	7.2281		ATF4	1.29774	0.229692	0.357556	2.44134
8.06178	8.09117	8.17542	8.29692	8.39489	8.46923	8.32553	8.38241	8.2503	8.20994	8.22834	8.1918	8.05691	8.1644	8.21723	8.1814	FALSE						blood circulation;cell adhesion;inflammatory response;leukocyte migration;neutrophil degranulation;proteolysis	carbohydrate binding;identical protein binding	extracellular region;integral component of plasma membrane;intracellular membrane-bounded organelle;membrane;membrane raft;nucleoplasm;plasma membrane;receptor complex;specific granule membrane;tertiary granule membrane	Phagosome;PPAR signaling pathway	Lectin_C;Ly49	0	12	2	2	2	1	30.9	2.10681	0.253237	0.236694	3.91802		OLR1	0.547311	0.578467	0.063772	1.17748		OLR1	0.00711	0.992405	-0.0013361	-0.0212152
4.76022	5.7866	5.82528	6.07682	5.83036	5.88509	5.98641	5.6893	4.79701	5.83289	5.76818	6.03562	5.73335	6.03782	5.91409	6.10434	FALSE						7-methylguanosine mRNA capping;cellular response to gamma radiation;global genome nucleotide-excision repair;nucleotide-excision repair;nucleotide-excision repair, DNA incision;nucleotide-excision repair, DNA incision, 5'-to lesion;nucleotide-excision repair, preincision complex assembly;nucleotide-excision repair, preincision complex stabilization;phosphorylation of RNA polymerase II C-terminal …	rDNA binding	nucleolus;nucleoplasm;transcription factor TFIID complex;transcription factor TFIIH core complex;transcription factor TFIIH holo complex	Basal transcription factors;Nucleotide excision repair	Tfb5	0	20	1	1	1	1	8	0.338253	0.802942	0.235561	0.79124		GTF2H5	0.00315755	0.996855	-0.00379968	-0.0094639		GTF2H5	0.508459	0.574961	0.335172	1.10841
9.15836	9.75422	9.83731	9.87759	9.87391	9.88295	9.90238	9.88066	9.4733	9.81378	9.91961	9.83668	9.81586	9.83983	9.83226	9.84768	FALSE						calcineurin-NFAT signaling cascade;Fc-epsilon receptor signaling pathway;positive regulation of transcription by RNA polymerase II;Wnt signaling pathway, calcium modulating pathway	calcium ion binding;calcium-dependent protein serine/threonine phosphatase activity;calmodulin binding;cyclosporin A binding;phosphatase binding;protein domain specific binding	calcineurin complex;cytosol;nucleoplasm;sarcolemma	Alzheimer disease;Amphetamine addiction;Amyotrophic lateral sclerosis (ALS);Axon guidance;B cell receptor signaling pathway;Calcium signaling pathway;Cellular senescence;cGMP-PKG signaling pathway;C-type lectin receptor signaling pathway;Glucagon signaling pathway;Glutamatergic synapse;Human cytomegalovirus infection;Human immunodeficiency virus 1 infection;Human T-cell leukemia virus 1 infection…	EF-hand_7	0	40	6	9	6	1	19.3	0.649748	0.657765	0.228101	1.35569		PPP3R1	0.212654	0.814826	0.103972	0.533537		PPP3R1	0.477176	0.598325	0.177039	1.05205
4.05311	3.926	4.12928	4.07039	3.87774	4.61471	4.58496	4.00899	4.24793	4.18587	4.49185	3.40599	4.05311	4.09592	3.96347	4.0268	FALSE							cation transmembrane transporter activity	integral component of membrane;plasma membrane		MgtE	0	6	2	2	2	1	54.7	0.535418	0.704276	0.226906	1.15644		SLC41A3	0.0564087	0.951296	0.0382143	0.159915		SLC41A3	0.0690903	0.937753	-0.0098682	-0.193539
6.07895	6.02237	6	6.07039	6.07253	6.23458	6.31832	6.44626	6.18388	5.91648	6.45121	6.05094	6.30378	6.19574	6.10643	6.03782	FALSE						G protein-coupled receptor signaling pathway;signal transduction	GTPase activity	heterotrimeric G-protein complex;plasma membrane	Alcoholism;Apelin signaling pathway;Chemokine signaling pathway;Cholinergic synapse;Circadian entrainment;Dopaminergic synapse;GABAergic synapse;Glutamatergic synapse;Human cytomegalovirus infection;Human immunodeficiency virus 1 infection;Kaposi sarcoma-associated herpesvirus infection;Morphine addiction;Pathways in cancer;PI3K-Akt signaling pathway;Ras signaling pathway;Relaxin signaling pathwa…	G-gamma	0	19	2	2	2	1	8.5	1.50156	0.355129	0.224994	2.79164		GNG11	0.411491	0.666223	0.1077	0.931143		GNG11	1.00268	0.324202	0.118017	1.94763
9.64115	10.1859	10.202	10.3442	10.2751	10.3315	10.3835	10.2797	9.68405	10.1398	10.2051	10.2495	10.2564	10.2719	10.2383	10.3254	FALSE						mitochondrial electron transport, cytochrome c to oxygen	cytochrome-c oxidase activity;electron transfer activity;metal ion binding	mitochondrial inner membrane;mitochondrial respiratory chain complex IV	Alzheimer disease;Cardiac muscle contraction;Huntington disease;Metabolic pathways;Non-alcoholic fatty liver disease (NAFLD);Oxidative phosphorylation;Parkinson disease;Thermogenesis	COX5A	0	32	5	15	5	1	16.8	0.692201	0.640166	0.224142	1.42824		COX5A	0.040658	0.965054	-0.0237048	-0.117063		COX5A	0.53298	0.559248	0.179719	1.15211
11.0825	11.5599	11.6669	11.8002	11.6348	11.7144	11.8861	11.7696	11.2825	11.4895	11.6846	11.7097	11.6353	11.7154	11.6717	11.6567	FALSE						cellular protein metabolic process;post-translational protein modification;regulation of protein targeting;response to cisplatin	calcium ion binding;DNA binding;G-protein alpha-subunit binding	cis-Golgi network;early endosome;endoplasmic reticulum lumen;endoplasmic reticulum-Golgi intermediate compartment;extracellular exosome;extracellular space;extrinsic component of Golgi membrane;Golgi cisterna membrane;Golgi-associated vesicle;lumenal side of Golgi membrane;membrane;nucleus;rough endoplasmic reticulum;trans-Golgi network		EF-hand_7	0	65	29	47	29	1	53.8	0.650717	0.657765	0.223842	1.35735		NUCB1	0.0262545	0.976704	0.0142069	0.0767238		NUCB1	0.398248	0.651678	0.142421	0.906284
9.92541	10.337	10.3672	10.4519	10.4247	10.5368	10.5637	10.4503	10.1577	10.5267	10.6431	10.6423	10.5144	10.5923	10.5233	10.4536	FALSE						cellular iron ion homeostasis;immune response;intracellular sequestering of iron ion;iron ion transport;negative regulation of cell proliferation;negative regulation of fibroblast proliferation;negative regulation of necrotic cell death;neutrophil degranulation	ferric iron binding;ferrous iron binding;ferroxidase activity;identical protein binding;iron ion binding	autolysosome;cytoplasm;cytosol;extracellular exosome;extracellular region;ficolin-1-rich granule lumen;intracellular ferritin complex;nucleus;tertiary granule lumen	Ferroptosis;Mineral absorption;Necroptosis	Ferritin	0	53	7	16	7	1	21.2	0.931278	0.545862	0.223497	1.82904		FTH1	0.647207	0.50919	0.222098	1.35132		FTH1	1.07738	0.297842	0.250512	2.07179
5.70044	5.44294	5.79961	5.71699	5.82018	5.89966	5.87774	5.95187	5.72247	5.82273	5.63227	5.84549	6.04002	5.70874	5.65249	5.62644	FALSE						cell-cell junction assembly;energy homeostasis;hemopoiesis;in utero embryonic development;negative regulation of ATP biosynthetic process;negative regulation of cell growth;negative regulation of cell migration;negative regulation of cell proliferation involved in kidney development;negative regulation of cold-induced thermogenesis;negative regulation of ERK1 and ERK2 cascade;negative regulation …	guanyl-nucleotide exchange factor activity;protein-containing complex binding	cilium;cytoplasm;cytosol;lysosome;nucleus;plasma membrane	mTOR signaling pathway;Renal cell carcinoma	Folliculin;Folliculin_C	0	4	2	2	2	1	64.4	1.45938	0.362814	0.222368	2.71826		FLCN	0.44465	0.643357	0.0907435	0.992647		FLCN	0.315722	0.714984	0.091925	0.746875
5.45615	5.91886	5.81506	5.926	6.01569	5.7866	6.12515	6.07682	5.49506	5.70321	5.79442	5.98413	5.94953	5.83542	5.97039	5.89724	FALSE						cellular response to oxidative stress;DNA-templated transcription, initiation;regulation of transcription by RNA polymerase III;RNA polymerase III preinitiation complex assembly	metal ion binding;RNA polymerase III type 3 promoter DNA binding;RNA polymerase III type 3 promoter sequence-specific DNA binding;transcription factor binding	nucleoplasm;nucleus;transcription factor TFIIIB complex		TF_Zn_Ribbon	0	2	1	2	1	1	46.5	0.831317	0.580395	0.222046	1.66255		BRF2	0.083888	0.930851	-0.0348145	-0.231862		BRF2	0.5433	0.553962	0.134128	1.1704
5.30378	5.33985	5.51412	5.47573	5.63227	5.70044	5.52042	5.65821	5.56986	5.46597	5.42291	5.70598	5.75221	5.4363	5.52669	5.60585	FALSE						cellular response to DNA damage stimulus;negative regulation of transcription by RNA polymerase II	DNA-binding transcription factor activity, RNA polymerase II-specific;DNA-binding transcription repressor activity, RNA polymerase II-specific;metal ion binding;RNA polymerase II regulatory region sequence-specific DNA binding	nucleus		BTB	0	1	1	1	1	1	74.2	1.85514	0.28835	0.219464	3.43071		ZBTB5	0.816037	0.42533	0.132807	1.63701		ZBTB5	1.05845	0.303917	0.171892	2.0403
6.88264	7.5812	7.58571	7.8125	7.54767	7.7046	7.71905	7.76686	6.98413	7.40344	7.49346	7.76354	7.64458	7.66178	7.62644	7.50779	FALSE										Oxidored-like	0	18	2	2	2	1	15.8	0.480019	0.731931	0.219028	1.0572		OXLD1	0.0755574	0.937975	-0.054371	-0.210404		OXLD1	0.295653	0.730705	0.144633	0.706749
6.05311	6.77873	6.75087	6.82655	6.59544	6.90448	6.82528	6.96	6.40259	6.62352	6.76553	6.65535	6.79312	6.8679	6.59544	6.79181	FALSE						mRNA processing;negative regulation of cytoplasmic mRNA processing body assembly;nuclear-transcribed mRNA catabolic process		P-body			0	12	1	1	1	1	7	0.499494	0.72385	0.218984	1.09233		NBDY	0.0160499	0.985912	0.00942969	0.047419		NBDY	0.357557	0.681097	0.15975	0.828721
8.81634	9.13981	9.08614	9.0337	9.19746	9.27426	9.27589	9.18958	9.04056	9.15709	9.07922	9.10276	9.31492	9.30287	9.1814	9.05528	FALSE						positive regulation of mitophagy in response to mitochondrial depolarization;positive regulation of protein targeting to mitochondrion;protein import into mitochondrial matrix;protein targeting to mitochondrion;regulation of protein stability	protein transmembrane transporter activity	integral component of membrane;mitochondrial outer membrane;mitochondrial outer membrane translocase complex;mitochondrion	Mitophagy - animal	Tom7	0	55	3	7	3	1	6.2	1.55187	0.350152	0.215302	2.87986		TOMM7	0.455231	0.636153	0.0759137	1.01207		TOMM7	1.08432	0.295542	0.194622	2.08334
6.70736	6.42459	6.35931	6.28355	6.71012	6.63952	6.79571	6.48543	6.86419	6.83542	7.08534	6.91169	6.98755	7.01903	6.98071	7.02901	FALSE				+	225_DMSO	cholesterol biosynthetic process;fatty acid metabolic process;steroid metabolic process;sterol biosynthetic process	C-4 methylsterol oxidase activity;iron ion binding	endoplasmic reticulum;endoplasmic reticulum membrane;integral component of membrane;plasma membrane	Metabolic pathways;Steroid biosynthesis	FA_hydroxylase	0	11	3	3	3	1	35.2	0.965696	0.535277	0.213994	1.88621		MSMO1	2.36085	0.0609253	0.480457	4.44409		MSMO1	3.01958	0.0256548	0.560375	6.01028
5.45615	5.30378	5.45286	5.27798	5.29646	5.70598	5.89724	5.44294	5.65821	5.63807	5.62644	5.74953	5.51096	5.74953	5.80735	5.48864	FALSE			+		198_DMSO		DNA binding;DNA-binding transcription factor activity, RNA polymerase II-specific;metal ion binding	nucleus	Herpes simplex virus 1 infection	KRAB;zf-C2H2	0	2	3	5	2	1	90.2	0.733066	0.619756	0.212961	1.49754		ZNF616	2.76134	0.035501	0.295371	5.35737		ZNF616	1.52112	0.171408	0.26643	2.82585
8.88966	9.40109	9.34496	9.36151	9.49185	9.35887	9.42417	9.5632	8.95507	9.30766	9.38262	9.30127	9.46291	9.76421	9.78872	9.85222	FALSE						DNA integration;establishment of integrated proviral latency;mitotic nuclear envelope reassembly;negative regulation of viral genome replication;nuclear transport;response to virus	DNA binding;enzyme binding;identical protein binding;LEM domain binding;protein C-terminus binding;protein homodimerization activity;protein N-terminus binding	condensed chromosome;cytoplasm;cytosol;nuclear envelope;nucleoplasm;nucleus		BAF	0	43	5	10	5	1	10.1	0.817492	0.586676	0.210218	1.63944		BANF1	0.0281983	0.974442	-0.0126498	-0.0822357		BANF1	1.7037	0.138446	0.46771	3.15126
5.62352	5.6837	5.97499	5.73064	5.71973	6.19771	5.91409	6.00899	5.9331	5.96116	6.08108	5.92837	6.02459	5.75756	6.15178	5.88753	FALSE						positive regulation of translational termination;protein hydroxylation	oxidoreductase activity, acting on paired donors, with incorporation or reduction of molecular oxygen, 2-oxoglutarate as one donor, and incorporation of one atom each of oxygen into both donors	cytoplasm		JmjC	0	9	3	3	3	1	52.5	0.820236	0.586027	0.206918	1.64403		JMJD4	1.40241	0.20879	0.222719	2.61993		JMJD4	0.889305	0.371022	0.202151	1.75924
5.91886	6.19377	5.88996	6.12309	6.15583	6.15178	6.24603	6.39575	6.20555	6.26115	6.12928	6.12515	6.15178	6.14568	6.05094	5.83036	FALSE						blastocyst hatching;cell proliferation;lipid metabolic process;negative regulation of cell proliferation;phosphatidylcholine biosynthetic process;positive regulation of cold-induced thermogenesis;positive regulation of lipoprotein metabolic process;response to amino acid;response to ethanol;response to vitamin;S-adenosylhomocysteine metabolic process;S-adenosylmethionine metabolic process;sphingo…	phosphatidylethanolamine binding;phosphatidylethanolamine N-methyltransferase activity;phosphatidyl-N-dimethylethanolamine N-methyltransferase activity;phosphatidyl-N-methylethanolamine N-methyltransferase activity	brush border membrane;endoplasmic reticulum membrane;integral component of membrane;mitochondrial membrane;sarcolemma	Glycerophospholipid metabolism;Metabolic pathways	PEMT	0	7	1	1	1	1	22.1	1.14536	0.470743	0.205926	2.18512		PEMT	0.926001	0.371849	0.148865	1.82027		PEMT	0.0435554	0.95967	0.0132668	0.125041
5.3505	5.53916	5.41616	5.35755	5.70044	5.54844	5.59991	5.63807	5.52042	5.75489	5.53294	5.31832	5.54844	5.46597	5.25927	5.36107	FALSE							eukaryotic initiation factor 4E binding;protein domain specific binding	cis-Golgi network;cytosol;endoplasmic reticulum;nucleus;perinuclear region of cytoplasm		Exo_endo_phos	0	4	2	2	2	1	75.2	2.04832	0.258032	0.205873	3.80198		ANGEL1	0.540837	0.581603	0.115799	1.16604		ANGEL1	0.0321957	0.970094	-0.00715566	-0.0935034
6.4446	6.55305	6.57743	6.5345	6.54998	6.79442	6.853	6.73471	7.03892	7.08108	7.15785	7.20359	7.11374	7.05745	6.97957	6.99774	FALSE			+	+	198_DMSO;225_DMSO	adult behavior;cellular response to oxidative stress;dipeptide import across plasma membrane;glutamate homeostasis;glutathione metabolic process;glutathione transmembrane transport;lens fiber cell differentiation;leukocyte migration;L-glutamate import across plasma membrane;limb development;lung alveolus development;modulation of chemical synaptic transmission;negative regulation of oxidative str…	cystine:glutamate antiporter activity;L-amino acid transmembrane transporter activity	astrocyte projection;brush border membrane;cell surface;cytoskeleton;integral component of membrane;plasma membrane;rough endoplasmic reticulum	Ferroptosis	AA_permease_2	0	4	3	3	3	1	55.4	1.54445	0.350793	0.20563	2.86681		SLC7A11	4.81528	0.002263	0.592967	12.6002	+	SLC7A11	4.71805	0.00334204	0.509731	12.1233
5.64097	5.40259	5.2817	5.50462	5.47897	5.52042	5.85798	5.77347	5.46271	5.64097	5.50462	5.52982	5.57894	5.56986	5.60585	5.69209	FALSE						activation of cysteine-type endopeptidase activity involved in apoptotic process;apoptotic process;apoptotic process involved in embryonic digit morphogenesis;B cell apoptotic process;B cell homeostasis;brain development;cell-matrix adhesion;cellular process regulating host cell cycle in response to virus;cellular response to glucocorticoid stimulus;developmental pigmentation;ear development;extr…	microtubule binding;protein heterodimerization activity;protein kinase binding	Bcl-2 family protein complex;BIM-BCL-2 complex;BIM-BCL-xl complex;cytosol;endomembrane system;extrinsic component of membrane;mitochondrial outer membrane;mitochondrion	Apoptosis;Apoptosis - multiple species;Colorectal cancer;EGFR tyrosine kinase inhibitor resistance;Epstein-Barr virus infection;FoxO signaling pathway;MicroRNAs in cancer;Non-alcoholic fatty liver disease (NAFLD);Pathways in cancer;PI3K-Akt signaling pathway	Bclx_interact;Bim_N	0	13	2	2	2	1	22.2	0.831236	0.580395	0.200243	1.66242		BCL2L11	0.397015	0.675055	0.0770609	0.90396		BCL2L11	0.973504	0.336512	0.154216	1.89918
10.8111	10.863	10.8591	10.864	11.0127	11.0341	11.0921	11.0591	11.1754	11.1532	11.1962	11.1695	11.056	11.0884	11.1669	11.0495	FALSE		+	+	+	198_DMSO;225_DMSO;CCW16_DMSO	histone H3 acetylation;histone H4 acetylation;positive regulation of interleukin-1 beta secretion;positive regulation of keratinocyte differentiation;positive regulation of retinoic acid receptor signaling pathway;positive regulation of transcription, DNA-templated;response to growth hormone;response to organophosphorus;response to retinoic acid	DNA binding;interleukin-1 binding;NACHT domain binding;transferase activity;zinc ion binding	cytoplasm;cytosol;plasma membrane;PML body		PRY;SPRY;zf-B_box	0	42	18	27	18	1	63.9	4.0811	0.0355137	0.200219	9.38733		TRIM16	6.09981	0.000434624	0.324305	20.8407		TRIM16	3.71602	0.0109752	0.24092	8.08173
4.56072	4.59694	4.98185	4.75489	4.82273	5.29278	4.8679	4.70044	5.04439	4.94017	4.91648	4.74416	4.71699	4.6893	4.74416	5.04002	FALSE						negative regulation of pathway-restricted SMAD protein phosphorylation;negative regulation of transforming growth factor beta receptor signaling pathway;protein transport;receptor catabolic process	phosphatidylinositol binding;type I transforming growth factor beta receptor binding	endosome membrane;intracellular membrane-bounded organelle		Nexin_C;PX;PXA;RGS	0	1	1	1	1	1	97.9	0.576477	0.686795	0.197364	1.22875		SNX25	0.819182	0.423179	0.187702	1.64227		SNX25	0.238134	0.778939	0.0740191	0.588094
5.19771	5	5.35755	5.30743	5.38543	5.52356	5.36807	5.36807	5.33628	5.45615	5.07468	5.35403	5.29646	5.2211	5.17792	5.46923	FALSE						aerobic respiration;mitochondrial fission;mitochondrion organization		mitochondrion		Mito_fiss_reg	0	6	2	2	2	1	43.4	1.17175	0.459544	0.195611	2.22924		MTFR2	0.337281	0.719444	0.0896124	0.789341		MTFR2	0.312379	0.716662	0.0755063	0.740232
4.94017	4.58496	5.1334	4.93546	5.2854	4.94953	4.92125	5.20945	4.8679	5.1375	5.25927	4.83289	4.85798	4.853	4.67243	5.00899	FALSE						anterior/posterior pattern specification;apical protein localization;central nervous system development;establishment of body hair planar orientation;establishment of planar polarity;establishment of planar polarity of embryonic epithelium;G protein-coupled receptor signaling pathway;hair follicle development;homophilic cell adhesion via plasma membrane adhesion molecules;inner ear morphogenesis;…	calcium ion binding;G protein-coupled receptor activity;protein dimerization activity;transmembrane signaling receptor activity	integral component of membrane;integral component of plasma membrane;nucleoplasm;plasma membrane		7tm_2;Cadherin;EGF;GAIN;GPS;HRM;Laminin_EGF;Laminin_G_2	0	1	3	3	3	1	329.3	0.627619	0.666969	0.192912	1.3176		CELSR1	0.35092	0.711826	0.125894	0.815887		CELSR1	0.143558	0.866138	-0.0503987	-0.377883
11.458	11.5889	11.6794	11.6495	11.7623	11.7669	11.7931	11.8199	11.8558	11.8632	11.9113	11.9406	11.9141	11.894	11.9412	11.8971	FALSE			+	+	198_DMSO;225_DMSO	adenylate cyclase-inhibiting G protein-coupled receptor signaling pathway;cellular response to organic substance;cochlea development;corneocyte development;cornified envelope assembly;epithelial cell differentiation involved in prostate gland development;G protein-coupled receptor signaling pathway;galactosylceramide catabolic process;ganglioside GM1 transport to membrane;glycosphingolipid metabo…	beta-galactosidase activity;enzyme activator activity;G protein-coupled receptor binding;ganglioside GM1 binding;ganglioside GM2 binding;ganglioside GM3 binding;ganglioside GP1c binding;ganglioside GT1b binding;identical protein binding;lipid binding;phospholipid binding;protease binding;protein homodimerization activity	azurophil granule membrane;collagen-containing extracellular matrix;extracellular exosome;extracellular region;extracellular space;intracellular membrane-bounded organelle;lysosomal lumen;lysosomal membrane;lysosome;plasma membrane	Lysosome	SapA;SapB_1;SapB_2	0	26	13	22	13	1	58.1	2.03095	0.260737	0.191589	3.76786		PSAP	2.87236	0.0307661	0.298762	5.63137		PSAP	3.13485	0.0227756	0.317633	6.32007
10.2062	10.2445	10.1956	10.3087	10.3036	10.3485	10.4335	10.6275	10.6766	10.6644	10.6779	10.7434	10.0728	10.0877	10.0739	10.1062	FALSE			+	+	198_DMSO;225_DMSO			extracellular exosome			0	38	14	20	14	1	52.8	1.32674	0.416888	0.189533	2.49056		TTC38	5.16781	0.00145431	0.451823	14.4819		TTC38	2.91769	0.0288893	-0.153592	-5.74611
7.84925	7.88509	7.9472	7.90569	8.13031	8.20457	7.94895	8.04985	8.18041	8.40769	8.34651	8.46107	8.29186	8.21723	7.92362	8.26491	FALSE			+		198_DMSO					MAGE;MAGE_N	2	18	5	7	2	1	34.9	1.72425	0.311503	0.186616	3.18863		MAGEA6	3.38756	0.0154259	0.452116	7.04286		MAGEA6	1.71683	0.136601	0.277602	3.1751
4.12928	4.71149	4.41278	4.45286	4.73877	4.58496	4.42626	4.70044	4.59096	4.43962	4.62644	4.96809	4.59096	4.26303	4.37851	4.37851	FALSE						cellular response to leukemia inhibitory factor;transcription, DNA-templated	DNA binding;DNA-binding transcription factor activity;DNA-binding transcription factor activity, RNA polymerase II-specific;zinc ion binding	nucleus		BTB;zf-C2H2	0	1	1	1	1	1	68.6	0.643422	0.659866	0.186004	1.34482		MYNN	0.67972	0.490961	0.229674	1.40698		MYNN	0.0615259	0.944645	-0.0238498	-0.173573
4.54226	4.54844	4.66676	4.74416	4.75489	4.82273	5.01346	4.64962	4.94486	5.08321	4.80735	4.80219	4.74416	4.76022	4.73335	4.45943	FALSE						negative chemotaxis;negative regulation of axon extension involved in axon guidance;neural crest cell migration;positive regulation of cell migration;semaphorin-plexin signaling pathway	chemorepellent activity;neuropilin binding;semaphorin receptor binding	extracellular space;integral component of plasma membrane;plasma membrane	Axon guidance	PSI;Sema	0	3	2	2	2	1	92.7	1.055	0.501862	0.184771	2.03457		SEMA4B	1.85748	0.119407	0.284002	3.43509		SEMA4B	0.226217	0.789549	0.048889	0.562745
4.22497	4.48543	4.81762	3.88753	4.44626	4.66676	4.84298	4.19377	4.52982	4.848	4.63807	4.94486	5.04876	4.63227	4.6837	4.37851	FALSE						positive regulation of transcription by RNA polymerase II;regulation of transcription, DNA-templated	DNA-binding transcription activator activity, RNA polymerase II-specific;DNA-binding transcription factor activity, RNA polymerase II-specific;metal ion binding;RNA polymerase II proximal promoter sequence-specific DNA binding	nucleus		SCAN;zf-C2H2	0	4	2	2	2	1	53.6	0.321534	0.8114	0.183555	0.758386		ZSCAN21	0.892931	0.385879	0.386302	1.76527		ZSCAN21	0.663189	0.483903	0.331923	1.37873
3.32193	4.35755	3.48543	3.43296	3.89724	3.52356	3.88753	4.01792	3.76553	3.63227	3.96347	4.12102	3.89724	4.10434	4.38543	4.40599	FALSE							DNA binding;DNA-binding transcription factor activity, RNA polymerase II-specific;zinc ion binding	nucleus	Herpes simplex virus 1 infection	KRAB;zf-C2H2	0	4	4	4	2	1	86.1	0.290733	0.830369	0.182096	0.696817		ZNF184	0.366015	0.699661	0.221107	0.844998		ZNF184	1.0642	0.301633	0.548784	2.04986
8.32148	8.08375	8.24222	8.20604	8.44997	8.2446	8.27659	8.60363	8.38457	8.46597	8.37286	8.59283	8.47816	8.08587	8.33002	8.3996	FALSE						COPII vesicle coating;endoplasmic reticulum to Golgi vesicle-mediated transport;protein transport	calcium ion binding	endoplasmic reticulum membrane;endoplasmic reticulum-Golgi intermediate compartment membrane;ER to Golgi transport vesicle membrane;Golgi membrane		EF-hand_7	0	25	2	3	2	1	16.4	0.951086	0.541069	0.180328	1.86194		MCFD2	1.83784	0.120714	0.24069	3.39829		MCFD2	0.515607	0.569298	0.110043	1.12119
7.59917	7.60585	7.507	7.61176	7.76885	7.8679	7.69975	7.70805	7.99435	8.05094	8.01346	8.07788	7.91946	7.93899	7.97671	7.99774	FALSE			+	+	198_DMSO;225_DMSO			integral component of membrane;nucleus;plasma membrane		KKLCAg1	0	20	2	2	2	1	12.8	2.10553	0.253237	0.180189	3.91546		CT83	5.18709	0.00143093	0.453213	14.5921		CT83	4.7707	0.00331972	0.37728	12.3794
8.41912	8.24745	8.27006	8.31922	8.43962	8.55612	8.50024	8.48059	8.82337	8.83794	8.78888	8.85331	8.78529	8.83731	8.77676	8.6886	FALSE			+	+	198_DMSO;225_DMSO	cellular response to amino acid starvation;gluconeogenesis;negative regulation of ERK1 and ERK2 cascade;negative regulation of transcription by RNA polymerase II;PERK-mediated unfolded protein response;positive regulation of cell proliferation;positive regulation of TRAIL-activated apoptotic signaling pathway;positive regulation of transcription by RNA polymerase II;positive regulation of transcr…	DNA-binding transcription activator activity, RNA polymerase II-specific;DNA-binding transcription factor activity;DNA-binding transcription factor activity, RNA polymerase II-specific;DNA-binding transcription repressor activity, RNA polymerase II-specific;identical protein binding;protein heterodimerization activity;protein homodimerization activity;RNA polymerase II proximal promoter sequence-…	CHOP-ATF3 complex;nucleolus;nucleoplasm;nucleus		bZIP_1	0	9	2	4	2	1	20.6	2.14265	0.246572	0.180182	3.99003		ATF3	4.82152	0.002263	0.511912	12.6314		ATF3	4.06875	0.00747385	0.458028	9.34028
9.29209	9.17343	9.14975	9.16189	9.45594	9.37069	9.33985	9.32755	9.66374	9.65051	9.57573	9.66107	9.62498	9.59656	9.60251	9.56014	FALSE			+	+	198_DMSO;225_DMSO	face development;fibroblast migration;in utero embryonic development;platelet-derived growth factor receptor signaling pathway;respiratory system process;skeletal system morphogenesis;smooth muscle tissue development;vasculature development	DNA binding;zinc ion binding	cytoplasm		zf-A20;zf-AN1	0	54	8	9	8	1	23.1	2.19005	0.235479	0.17922	4.08634		ZFAND5	4.55651	0.00317255	0.443472	11.3677		ZFAND5	4.53878	0.00412666	0.40176	11.2875
5.1416	4.85798	4.81762	4.56682	5.15381	4.85798	5.04002	5.04439	5.18982	5.16993	5.14568	4.83794	5.03562	5.07039	5.24031	5.23266	FALSE						3'-UTR-mediated mRNA destabilization;angiogenesis;apoptotic process;cell differentiation;cellular response to chemokine;cellular response to DNA damage stimulus;cellular response to glucose starvation;cellular response to interleukin-1;cellular response to ionomycin;cellular response to lipopolysaccharide;cellular response to oxidative stress;cellular response to sodium arsenite;cellular response…	chromatin binding;DNA binding;endoribonuclease activity;exoribonuclease activity;metal ion binding;miRNA binding;mRNA 3'-UTR AU-rich region binding;mRNA 3'-UTR binding;mRNA binding;ribonuclease activity;ribosome binding;RNA binding;RNA stem-loop binding	cytoplasm;cytoplasmic ribonucleoprotein granule;cytoskeleton;extrinsic component of endoplasmic reticulum membrane;nucleoplasm;nucleus;P-body;protein-containing complex;rough endoplasmic reticulum;rough endoplasmic reticulum membrane		RNase_Zc3h12a	0	1	1	1	1	1	65.7	0.641536	0.660702	0.178045	1.34158		ZC3H12A	0.832398	0.417292	0.239839	1.66436		ZC3H12A	1.22037	0.251067	0.298743	2.31077
8.08375	8.74248	8.87375	8.79377	8.75322	8.85798	8.79181	8.80155	8.03782	8.71459	8.79766	8.83289	8.72383	8.81602	8.72724	8.848	FALSE						anaphase-promoting complex-dependent catabolic process;cell cycle;cell division;protein K11-linked ubiquitination;regulation of mitotic cell cycle phase transition;regulation of mitotic metaphase/anaphase transition		anaphase-promoting complex;cytosol;nucleoplasm	Cell cycle;Human T-cell leukemia virus 1 infection;Oocyte meiosis;Progesterone-mediated oocyte maturation;Ubiquitin mediated proteolysis	ANAPC_CDC26	0	35	4	6	4	1	9.8	0.432394	0.755758	0.177705	0.970033		CDC26	0.0366579	0.96804	-0.0276945	-0.105975		CDC26	0.364166	0.675709	0.155338	0.841447
5.97039	6.34341	6.35931	6.2854	6.26866	6.49825	6.58346	6.31651	5.7761	6.17792	6.21723	6.1127	6.27798	6.18587	6.44128	6.23266	FALSE						DNA recombination;DNA repair;histone H3-K4 methylation;positive regulation of cell cycle G1/S phase transition;positive regulation of intracellular estrogen receptor signaling pathway;positive regulation of transcription by RNA polymerase II	estrogen receptor binding	histone methyltransferase complex;MLL3/4 complex;nucleus		PAXIP1_C	0	8	2	2	2	1	27.7	0.73764	0.618569	0.177091	1.50527		PAGR1	0.58413	0.551646	-0.16864	-1.24213		PAGR1	0.161673	0.850954	0.0448207	0.419913
5.84298	5.81762	5.54844	5.76288	5.7866	5.88264	5.87036	6.13955	5.54535	5.79701	5.83289	5.96347	5.82273	5.95884	5.88753	5.7252	FALSE						chemical synaptic transmission;exocytic insertion of neurotransmitter receptor to postsynaptic membrane;exocytosis;insulin secretion;regulation of exocytosis;regulation of neurotransmitter secretion;regulation of synaptic vesicle fusion to presynaptic active zone membrane;synaptic vesicle exocytosis	neurotransmitter transporter activity;SNARE binding;syntaxin-1 binding	calyx of Held;cytosol;dendrite;glutamatergic synapse;neuronal cell body;postsynapse;Schaffer collateral - CA1 synapse;SNARE complex;synaptobrevin 2-SNAP-25-syntaxin-1a-complexin I complex;synaptobrevin 2-SNAP-25-syntaxin-3-complexin complex;terminal bouton	Synaptic vesicle cycle	Synaphin	0	15	1	1	1	1	15	0.878734	0.561837	0.176809	1.74164		CPLX1	0.143894	0.878132	0.0417022	0.378672		CPLX1	0.59827	0.521522	0.105594	1.26676
4.35755	3.98185	2.90689	4.12928	3.9542	4.36457	3.64386	4.1127	4.10434	4.12928	4.2555	4.20945	4.08746	4.19377	4.43962	4.67243	FALSE						chitin catabolic process;oligosaccharide catabolic process	chitin binding;chitinase activity	extracellular space;lysosome		Glyco_hydro_18	0	3	1	1	1	1	43.7	0.193806	0.886696	0.174937	0.49227		CTBS	0.460615	0.633387	0.330749	1.02191		CTBS	0.706367	0.461883	0.504426	1.45232
3.12102	2.82782	2.60881	2.848	3.20163	2.90689	2.90689	3.08746	3.29278	3.18587	-0.321928	0	8.57213	2.94486	5.76553	3.20163	FALSE						negative regulation of protein kinase B signaling;protein deubiquitination;protein K11-linked deubiquitination;protein K27-linked deubiquitination;protein K48-linked deubiquitination;protein K6-linked deubiquitination;protein stabilization	thiol-dependent ubiquitin-specific protease activity;thiol-dependent ubiquitinyl hydrolase activity	cytoplasm;cytosol		OTU	0	6	2	2	2	1	45.1	0.65635	0.656389	0.174309	1.36701		OTUD3	0.632505	0.516491	-1.31223	-1.32603		OTUD3	0.86617	0.38158	2.26963	1.72071
9.95492	9.90448	10.021	9.94295	10.1948	10.078	10.1782	10.0643	10.6896	10.6166	10.6214	10.5538	10.6847	10.6427	10.6603	10.563	FALSE			+	+	198_DMSO;225_DMSO	cellular aromatic compound metabolic process;cholesterol biosynthetic process;cholesterol metabolic process;regulation of cholesterol biosynthetic process;response to organic substance;sterol biosynthetic process	flavin adenine dinucleotide binding;squalene monooxygenase activity	endoplasmic reticulum;endoplasmic reticulum membrane;integral component of membrane;organelle membrane	Metabolic pathways;Steroid biosynthesis	SE	0	22	11	14	11	1	63.9	2.2347	0.226676	0.172984	4.17822		SQLE	5.72928	0.000653243	0.664523	18.0423	+	SQLE	5.86865	0.00104262	0.68184	19.0491
5.01792	5.04439	4.8679	4.86295	5.03122	5.25172	5.20555	4.99548	5.20163	5.37851	5.35755	5.54844	4.91169	5.29646	5.62059	5.27053	FALSE			+		198_DMSO	negative regulation of neuron differentiation;neuron development;peripheral nervous system neuron development;retinal ganglion cell axon guidance;spinal cord motor neuron cell fate specification;visceral motor neuron differentiation	DNA binding;DNA-binding transcription factor activity, RNA polymerase II-specific;metal ion binding;sequence-specific DNA binding	nucleus		Homeodomain;LIM	0	3	1	1	1	1	39.7	1.13739	0.473477	0.172703	2.1718		ISL2	2.58254	0.0466385	0.423244	4.93581		ISL2	1.11751	0.28434	0.326526	2.13863
6.94953	7.16088	7.02901	7.07468	7.34961	7.21043	7.13134	7.21335	6.85175	7.13134	7.0864	6.96924	7.13648	7.18982	7.09064	7.00338	FALSE						GPI anchor biosynthetic process;positive regulation of metabolic process		cytosol;endoplasmic reticulum membrane;glycosylphosphatidylinositol-N-acetylglucosaminyltransferase (GPI-GnT) complex;mitochondrion		Trm112p	0	7	1	2	1	1	12.6	1.46563	0.361757	0.172657	2.72909		PYURF	0.230255	0.802403	-0.0438418	-0.571367		PYURF	0.379266	0.664205	0.0515549	0.870332
6.98413	6.93074	6.926	7.1375	6.99661	7.18686	7.33271	7.15076	7.2555	7.30561	7.32103	7.2937	7.26209	7.27426	7.16591	7.22304	FALSE			+		198_DMSO			integral component of membrane		UPF0542	0	26	2	5	2	1	8.6	1.05103	0.502805	0.172142	2.02797		SMIM15	2.94963	0.0278216	0.299365	5.82796		SMIM15	2.29075	0.0647712	0.236733	4.29517
8.97212	9.19451	9.16541	9.32553	9.18661	9.45984	9.33896	9.35182	9.00955	9.15026	9.20408	9.34607	9.25148	9.3878	9.2396	9.38327	FALSE						activation of MAPK activity;apoptotic process;carbohydrate transport;DNA damage checkpoint;MAPK cascade;negative regulation of extrinsic apoptotic signaling pathway via death domain receptors;negative regulation of glucose import;positive regulation of extrinsic apoptotic signaling pathway via death domain receptors;response to morphine		cytosol;microtubule associated complex;nucleus		DED	0	58	7	9	7	1	15	0.941072	0.544051	0.169916	1.84531		PEA15	0.0453415	0.961864	0.013097	0.129938		PEA15	0.920848	0.359212	0.151147	1.8117
5.7252	5.47897	5.74953	5.86542	5.89239	6.02237	5.80993	5.77083	6.03562	6.01792	5.97039	6.25927	5.80219	6.04876	6.18785	5.90689	FALSE						negative regulation of DNA damage response, signal transduction by p53 class mediator;negative regulation of intrinsic apoptotic signaling pathway in response to DNA damage by p53 class mediator;negative regulation of proteasomal protein catabolic process;negative regulation of protein autoubiquitination;negative regulation of T cell proliferation;positive regulation of cell proliferation;positiv…	MDM2/MDM4 family protein binding;transferase activity;ubiquitin binding;ubiquitin conjugating enzyme binding;zinc ion binding	cytosol;nucleus;plasma membrane		RINGv	0	9	5	5	5	1	78	0.864273	0.567442	0.169098	1.71755		2023-03-07	1.90889	0.112467	0.366022	3.53225		2023-03-07	1.27899	0.234742	0.281641	2.4096
4.66107	4.49825	4.52356	4.21723	4.82782	4.57894	4.56682	4.60288	4.43962	4.50462	4.49185	4.34341	4.16189	4.59096	5.01346	4.66107	FALSE						cellular response to DNA damage stimulus;DNA duplex unwinding;double-strand break repair via homologous recombination;female gamete generation;mismatch repair involved in maintenance of fidelity involved in DNA-dependent DNA replication;protein localization to chromatin;recombinational interstrand cross-link repair	ATP binding;chromatin binding;DNA binding;DNA helicase activity;enzyme binding;MutLbeta complex binding;MutSalpha complex binding;MutSbeta complex binding;protein-containing complex binding	chromosome;MCM8-MCM9 complex;nucleus		MCM;MCM_OB	0	3	4	4	3	1	127.2	0.742932	0.617464	0.169087	1.51421		MCM9	0.111675	0.906017	-0.0301511	-0.301431		MCM9	0.275448	0.747986	0.131817	0.665718
4.77083	5.14975	4.89239	4.52356	5.05745	5.10434	4.98185	4.85798	4.96347	4.66676	4.45286	4.62644	4.82782	4.73335	4.78136	4.63807	FALSE						B cell receptor signaling pathway;germinal center formation;response to bacterium				BACK;BTB;Kelch_1	0	1	1	1	1	1	70.3	0.548894	0.698538	0.166273	1.18028		KLHL6	0.41269	0.665568	-0.15675	-0.933384		KLHL6	0.268965	0.753168	-0.0889806	-0.652411
8.76885	8.97499	8.81826	8.80607	8.98698	9.05528	8.93781	9.05148	9.08667	9.16038	9.04139	9.14057	9.0677	9.12851	9.02956	9.0872	FALSE			+		198_DMSO	cellular response to growth factor stimulus;multicellular organism development;negative regulation of transcription by RNA polymerase II;response to drug	co-SMAD binding;DNA-binding transcription factor activity;DNA-binding transcription factor activity, RNA polymerase II-specific;DNA-binding transcription repressor activity, RNA polymerase II-specific;RNA polymerase II proximal promoter sequence-specific DNA binding;transcription corepressor activity	nucleoplasm	TGF-beta signaling pathway	Homeobox_KN	0	14	6	6	6	1	43	1.67439	0.321875	0.165849	3.09821		TGIF1	2.61603	0.0451443	0.26521	5.01299		TGIF1	2.48958	0.0502153	0.236202	4.72564
10.33	10.8409	10.7853	10.8681	10.779	10.8766	10.9466	10.878	10.4121	10.778	10.809	10.8817	10.8433	10.8518	10.8853	10.9455	FALSE						axonogenesis;positive regulation of fibroblast proliferation;signal transduction	calcium ion binding;calcium-dependent protein binding;ion transmembrane transporter activity;protein homodimerization activity;S100 protein binding;tropomyosin binding;zinc ion binding	collagen-containing extracellular matrix;cytoplasm;cytosol;extracellular exosome;extracellular region;extrinsic component of cytoplasmic side of plasma membrane;nuclear envelope;nucleus;perinuclear region of cytoplasm;plasma membrane;ruffle		S_100	0	63	6	27	6	1	10.2	0.588814	0.683648	0.163967	1.2503		S100A6	0.0295217	0.973185	0.0141344	0.0859761		S100A6	0.654378	0.488961	0.175414	1.36363
4.01792	4.49825	4.09592	4.63227	4.65535	4.49825	4.56682	4.17792	4.43962	4.37156	3.93546	4.27798	4.41954	4.43962	4.30012	3.9542	FALSE						carbohydrate metabolic process;glucose transmembrane transport;hexose transmembrane transport;insulin receptor signaling pathway;male meiosis I;membrane organization;response to hypoxia	carbohydrate:proton symporter activity;D-glucose transmembrane transporter activity;glucose binding;glucose transmembrane transporter activity	clathrin-coated vesicle membrane;integral component of plasma membrane;lysosomal membrane;plasma membrane;synaptic vesicle		Sugar_tr	0	4	2	2	2	1	50.8	0.392418	0.777803	0.163493	0.895282		SLC2A8	0.1084	0.908178	-0.0549346	-0.293383		SLC2A8	0.0618752	0.944433	-0.0327207	-0.174501
6.32193	6.39746	6.43129	6.38716	6.3906	6.65105	6.50621	6.64386	6.71973	6.71287	6.45286	6.62936	6.49025	6.59842	6.48704	6.76155	FALSE								integral component of membrane		DUF1358	0	9	1	1	1	1	14.7	1.31397	0.418491	0.16347	2.46888		TMEM242	1.9911	0.100057	0.244246	3.69015		TMEM242	1.57479	0.161888	0.199857	2.92032
4.03562	3.60881	4.48543	4.30012	4.35755	4.41954	4.49825	3.80735	4.43296	4.41954	4.29278	4.10434	4.39232	4.00899	4.39232	4.36457	FALSE						positive regulation of transcription by RNA polymerase II;regulation of transcription by RNA polymerase II;regulation of transcription by RNA polymerase III	DNA-binding transcription activator activity, RNA polymerase II-specific;DNA-binding transcription factor activity, RNA polymerase II-specific;metal ion binding;sequence-specific DNA binding	nucleus		zf-C2H2	0	6	3	4	2	1	61.8	0.273445	0.83622	0.163178	0.661614		ZNF76	0.44885	0.640652	0.204908	1.00037		ZNF76	0.37322	0.667582	0.182053	0.858798
8.79831	8.82623	8.66391	8.88111	8.84298	8.85112	9.27449	8.85019	8.87866	8.79312	8.85736	8.89269	9.00927	8.90839	8.83826	8.87836	FALSE						generation of precursor metabolites and energy	cytochrome-c oxidase activity	integral component of membrane;mitochondrial inner membrane;mitochondrion;respiratory chain complex IV	Alzheimer disease;Cardiac muscle contraction;Huntington disease;Metabolic pathways;Non-alcoholic fatty liver disease (NAFLD);Oxidative phosphorylation;Parkinson disease;Thermogenesis	COX8	0	13	1	4	1	1	7.6	0.673914	0.651237	0.162304	1.39707		COX8A	0.579135	0.554868	0.063066	1.2334		COX8A	1.0187	0.318116	0.116177	1.97424
5.83289	6.04002	6.17193	6.06824	6.05961	6.26303	6.13134	6.30012	6.14771	6.06609	6.17991	6.32193	5.94017	6.24793	5.99548	5.98641	FALSE						negative regulation of NF-kappaB transcription factor activity;negative regulation of toll-like receptor signaling pathway	kinase binding	cytoplasm		LRR_6	0	19	6	7	6	1	54.5	0.895423	0.556678	0.16026	1.76942		LRRC14	0.85118	0.408016	0.150642	1.69571		LRRC14	0.0501888	0.953427	0.0142291	0.143143
8.96347	9.50958	9.57837	9.47025	9.50204	9.59526	9.53138	9.53255	9.12722	9.54612	9.54264	9.55612	9.60121	9.69888	9.56796	9.62534	FALSE								collagen-containing extracellular matrix;integral component of membrane			0	31	6	12	6	1	21.5	0.517717	0.715018	0.159888	1.12495		MXRA7	0.134349	0.888295	0.0626085	0.35614		MXRA7	0.849605	0.388637	0.242929	1.69309
4.57289	4.77083	4.63807	4.54226	4.80219	4.59096	4.98641	4.78136	4.8125	4.78136	4.42626	4.75489	4.76553	4.70598	4.65535	4.99095	FALSE						mitochondrial respiratory chain complex IV assembly		mitochondrion	Thermogenesis	Pet191_N	0	9	1	2	1	1	8.4	0.83489	0.578152	0.159219	1.66852		COA5	0.24743	0.788616	0.0627398	0.607673		COA5	0.826579	0.398502	0.148442	1.65464
11.1845	11.2066	11.2007	11.233	11.3787	11.3846	11.3161	11.3813	11.3738	11.3144	11.2938	11.3667	11.3113	11.3163	11.2537	11.253	FALSE		+	+		198_DMSO;CCW16_DMSO	blastocyst formation;maturation of LSU-rRNA from tricistronic rRNA transcript (SSU-rRNA, 5.8S rRNA, LSU-rRNA)	RNA binding;structural constituent of ribosome	cytosolic large ribosomal subunit;nucleolus		Ribosomal_L30;Ribosomal_L30_N	0	45	11	22	11	1	29.7	3.76755	0.0487371	0.158936	8.25584		RPL7L1	2.9935	0.0263112	0.130988	5.9418		RPL7L1	2.06462	0.0872442	0.0773742	3.83415
6.82655	7.01569	7.12825	7.15279	7.06824	7.1918	7.30652	7.1918	7.05094	7.14975	7.34784	7.31107	7.12102	7.11998	7.12825	7.35843	FALSE						transcription by RNA polymerase II	DNA-binding transcription factor activity, RNA polymerase II-specific	cytoplasm;nucleus		TSC22	0	3	4	6	1	1	109.6	0.905936	0.556236	0.158768	1.78691		TSC22D1	0.918678	0.374212	0.184077	1.80809		TSC22D1	0.789998	0.418209	0.151098	1.59339
4.16993	4.26303	4.04439	4.06178	4.01792	4.41278	4.37156	4.37156	4.23266	4.47249	4.21723	3.88753	4.1127	4.20945	3.94486	3.57289	FALSE						cellular protein localization;negative regulation of cell motility;negative regulation of receptor recycling;negative regulation of substrate adhesion-dependent cell spreading;protein transport;regulation of Arp2/3 complex-mediated actin nucleation;vesicle targeting, trans-Golgi to endosome	AP-1 adaptor complex binding;kinesin binding	cytosol;early endosome;endosome;Golgi apparatus;late endosome;transport vesicle		AP1AR	0	7	2	2	2	1	34.3	0.736965	0.618717	0.158673	1.50413		AP1AR	0.205818	0.820055	0.0676938	0.518663		AP1AR	0.54439	0.553914	-0.174807	-1.17232
5.01346	5.03562	4.92125	4.74416	5.24413	5.10014	5.03122	4.97269	4.94953	5.21723	5.1375	5.26303	5.12102	5.1334	5.32193	5.37156	FALSE						cytokine-mediated signaling pathway;oncostatin-M-mediated signaling pathway;positive regulation of acute inflammatory response;positive regulation of cell proliferation;response to cytokine	cytokine binding;cytokine receptor activity;growth factor binding	apical plasma membrane;external side of plasma membrane;oncostatin-M receptor complex;plasma membrane;receptor complex	Cytokine-cytokine receptor interaction;Jak-STAT signaling pathway;PI3K-Akt signaling pathway	fn3	0	1	1	1	1	1	110.4	0.909096	0.554029	0.15842	1.79216		OSMR	1.16971	0.273777	0.213203	2.22582		OSMR	1.80695	0.121513	0.308352	3.34075
9.30012	10.0105	10.061	10.1304	10.0093	10.0154	10.0873	10.0228	9.40684	9.88371	10.0686	10.0806	9.97513	9.98228	10.0151	10.0153	FALSE						protein folding	chaperone binding;unfolded protein binding	cytoplasm;cytosol;mitochondrion;nucleus;prefoldin complex		Prefoldin_2	0	34	4	9	4	1	15.3	0.350206	0.801534	0.158185	0.814503		PFDN4	0.0212547	0.981678	-0.0155773	-0.0624438		PFDN4	0.256728	0.762236	0.121441	0.627091
4.12928	3.80735	3.94486	3.926	4.37851	3.87774	3.89724	4.2854	3.72247	4.16189	4.17792	4.26303	4.03562	4.26303	4.05311	4.3505	FALSE						negative regulation of transcription by RNA polymerase II;negative regulation of transcription, DNA-templated;positive regulation of chromatin binding;positive regulation of telomerase activity;positive regulation of telomere maintenance via telomerase;positive regulation of transcription, DNA-templated;regulation of telomerase activity	DNA-binding transcription factor activity, RNA polymerase II-specific;DNA-binding transcription repressor activity, RNA polymerase II-specific;double-stranded telomeric DNA binding;identical protein binding;protein-containing complex binding;sequence-specific DNA binding;telomeric DNA binding	Cajal body;cytoplasm;cytosol;nuclear body;nuclear chromosome, telomeric region;nucleoplasm;nucleus;PML body		HNF-1_N;Homeodomain	0	4	1	1	1	1	47.2	0.494044	0.726737	0.157851	1.08252		HMBOX1	0.412828	0.665506	0.129453	0.933642		HMBOX1	1.14458	0.275336	0.223693	2.18381
7.32283	7.224	7.20945	7.47492	7.30378	7.45121	7.52591	7.58045	7.32103	7.44294	7.22978	7.38629	7.37851	7.33628	7.38802	7.47005	FALSE							chromatin binding	cytosol;mitochondrion;nuclear membrane;nucleoplasm;nucleus		BAH	0	3	10	10	10	1	314.3	0.93721	0.545104	0.157536	1.83889		TNRC18	0.191509	0.835446	0.0372089	0.487184		TNRC18	0.600403	0.520297	0.0854132	1.27047
8.47735	8.66107	8.70736	8.75822	8.8458	8.75689	8.7303	8.89603	8.20359	8.43505	8.66035	8.6575	8.71905	8.65285	8.6879	8.69697	FALSE						chaperone-mediated protein transport;nervous system development	metal ion binding	mitochondrial inner membrane;mitochondrial intermembrane space;mitochondrion		zf-Tim10_DDP	0	38	3	6	3	1	11	1.13078	0.475287	0.156255	2.16076		TIMM8A	0.61546	0.528352	-0.161878	-1.29659		TIMM8A	0.248021	0.770104	0.0381896	0.608912
5.59395	5.46271	5.63517	5.91648	5.61765	5.63227	6	5.98185	5.67525	5.36107	5.6893	5.79961	5.41954	7.15482	7.32463	7.08428	FALSE						adaptive immune response;cell adhesion;cell surface receptor signaling pathway;cellular response to granulocyte macrophage colony-stimulating factor stimulus;cytokine production;cytokine-mediated signaling pathway;defense response to Gram-negative bacterium;entry into host cell;enzyme linked receptor protein signaling pathway;fusion of virus membrane with host plasma membrane;helper T cell enhanc…	coreceptor activity;enzyme binding;extracellular matrix structural constituent;identical protein binding;immunoglobulin binding;interleukin-16 binding;interleukin-16 receptor activity;MHC class II protein binding;protein homodimerization activity;protein kinase binding;protein tyrosine kinase binding;signaling receptor activity;transmembrane signaling receptor activity;virus receptor activity;zin…	clathrin-coated vesicle membrane;early endosome;endoplasmic reticulum lumen;endoplasmic reticulum membrane;external side of plasma membrane;integral component of plasma membrane;membrane raft;plasma membrane;T cell receptor complex	Antigen processing and presentation;Cell adhesion molecules (CAMs);Cytokine-cytokine receptor interaction;Hematopoietic cell lineage;Human immunodeficiency virus 1 infection;Human T-cell leukemia virus 1 infection;PD-L1 expression and PD-1 checkpoint pathway in cancer;Primary immunodeficiency;T cell receptor signaling pathway;Th1 and Th2 cell differentiation;Th17 cell differentiation	C2-set;CD4-extracel;ig;Tcell_CD4_C	0	1	1	1	1	1	51.1	0.50036	0.72385	0.155866	1.09388		CD4	0.0545015	0.952607	-0.0207715	-0.154793		CD4	1.27529	0.235377	1.09374	2.40333
3	3.64386	3.9542	3.72247	3.6893	3.43296	4.12102	3.70044	3.18587	3.21723	3.79701	4.07895	4.16993	3.64386	3.49825	3.52356	FALSE						ubiquitin-dependent ERAD pathway		integral component of membrane		ubiquitin	0	5	1	1	1	1	33.8	0.255997	0.846439	0.155799	0.625571		TMUB2	0.0116183	0.987748	-0.0103642	-0.0344935		TMUB2	0.197253	0.815888	0.128769	0.499879
6.81506	6.92481	6.90448	6.87529	6.96924	6.98755	7.11894	7.06501	7.07682	6.94837	7.01792	7.02791	7.0268	6.97499	6.94134	6.8802	FALSE						mRNA splicing, via spliceosome	metal ion binding;pre-mRNA 3'-splice site binding	spliceosomal complex;U2AF		RRM_1;zf-CCCH	2	6	3	3	1	1	57.6	1.98565	0.268864	0.155274	3.67957		ZRSR2P1	2.08086	0.0890825	0.137841	3.86632		ZRSR2P1	1.00438	0.323592	0.0759192	1.95045
4.24031	4.3147	3.58496	4.19377	3.7866	4.52356	4.57289	4.07039	4.07039	4.18587	3.80735	4.34341	4.01792	3.8679	4.14568	4.42626	FALSE						embryonic digestive tract morphogenesis;mRNA splicing, via spliceosome;negative regulation of BMP signaling pathway;negative regulation of smooth muscle cell differentiation;positive regulation of smooth muscle cell proliferation	mRNA binding;protein homodimerization activity;snRNA stem-loop binding	cytoplasm		RRM_1	0	8	2	2	1	1	22.5	0.250388	0.850635	0.154923	0.613869		RBPMS2	0.03112	0.971975	0.0183184	0.0904801		RBPMS2	0.0530298	0.950564	0.0310039	0.150828
7.86728	8.28956	8.14822	8.25219	8.24317	8.32238	8.33494	8.27612	8.108	8.32778	8.25172	8.29875	8.22689	8.32868	8.33896	8.28817	FALSE						chemotaxis;cytokine-mediated signaling pathway;ion transport	chemokine binding;ion transmembrane transporter activity	endoplasmic reticulum;endoplasmic reticulum membrane;integral component of membrane;membrane;plasma membrane		MARVEL	0	18	2	4	2	1	16.7	0.783946	0.597885	0.154842	1.58323		PLP2	0.448822	0.640652	0.107249	1.00031		PLP2	0.783542	0.421651	0.156363	1.58255
9.83004	9.89633	9.90026	9.83051	10.04	10.0841	9.98769	9.96434	10.1271	10.1325	10.1639	10.1346	10.0382	10.099	10.0143	9.9555	FALSE			+		198_DMSO	DNA recombination;DNA repair;DNA replication;humoral immune response mediated by circulating immunoglobulin;isotype switching;meiotic DNA double-strand break processing;mismatch repair;somatic hypermutation of immunoglobulin genes;t-circle formation	5'-3' exodeoxyribonuclease activity;5'-3' exonuclease activity;5'-flap endonuclease activity;chromatin binding;DNA binding;double-stranded DNA 5'-3' exodeoxyribonuclease activity;exonuclease activity;flap endonuclease activity;metal ion binding;RNA-DNA hybrid ribonuclease activity;single-stranded DNA 5'-3' exodeoxyribonuclease activity	nuclear body;nucleoplasm;nucleus;plasma membrane	Mismatch repair	XPG_I;XPG_N	0	19	15	16	15	1	94	2.45581	0.194066	0.15476	4.65074		EXO1	4.87575	0.00213688	0.275224	12.9057		EXO1	2.41587	0.0547662	0.16246	4.56312
6.84925	7.1375	7.16189	7.08321	7.22882	7.20555	7.1467	7.26866	7.20848	7.29186	7.34341	7.46189	7.36982	7.4545	7.30561	7.23266	FALSE						anterior/posterior pattern specification;bone development;brain development;bronchus morphogenesis;central nervous system neuron differentiation;embryonic camera-type eye development;embryonic digit morphogenesis;embryonic neurocranium morphogenesis;G protein-coupled receptor signaling pathway;ganglion development;negative regulation of smoothened signaling pathway;negative regulation of smoothen…	enzyme binding;intraciliary transport particle A binding;phosphatidylinositol binding;phosphatidylinositol-4,5-bisphosphate binding;protein-containing complex binding	9+0 non-motile cilium;axoneme;ciliary base;cilium;extracellular region;nucleolus;nucleus;plasma membrane		Tub;Tub_N	0	5	3	3	3	1	49.6	1.05539	0.501862	0.154467	2.03522		TULP3	1.62857	0.159947	0.268446	3.01594		TULP3	1.78521	0.125484	0.282683	3.30048
6.93899	7.03452	7.04985	6.79831	7.14771	7.18587	7.25361	6.84925	7.17093	7.17792	7.03342	6.88996	7.02901	7.03232	6.84172	6.54844	FALSE								integral component of membrane			0	5	2	2	2	1	36.8	0.701537	0.636708	0.153692	1.44412		GINM1	0.595146	0.544716	0.112638	1.26133		GINM1	0.304533	0.722225	-0.0925457	-0.724578
9.63354	10.2092	10.2358	10.3205	10.1888	10.2856	10.3057	10.2324	9.8586	10.2075	10.2684	10.2346	10.259	10.1955	10.1802	10.1611	FALSE						chaperone-mediated protein transport;protein import into mitochondrial inner membrane;protein targeting to mitochondrion;sensory perception of sound	chaperone binding;protein homodimerization activity;protein transporter activity;transporter activity;zinc ion binding	mitochondrial inner membrane;mitochondrial intermembrane space;mitochondrial intermembrane space protein transporter complex;mitochondrion;TIM22 mitochondrial import inner membrane insertion complex;TIM23 mitochondrial import inner membrane translocase complex		zf-Tim10_DDP	0	71	8	13	8	1	10.3	0.428242	0.756625	0.153406	0.962341		TIMM10	0.0836697	0.930981	0.0425303	0.231304		TIMM10	0.255923	0.763169	0.0992088	0.625417
7.4446	7.44956	7.62132	7.54071	7.60363	7.71493	7.65464	7.69279	7.62644	7.59544	7.66818	7.66463	7.58721	7.61471	7.76951	7.69418	FALSE						cellular response to cholesterol;cholesterol homeostasis	cholesterol binding;intermembrane cholesterol transfer activity;phosphatidic acid binding;phosphatidylserine binding	endoplasmic reticulum membrane;endoplasmic reticulum-plasma membrane contact site;integral component of membrane;membrane;plasma membrane		GRAM;VASt	1	5	4	4	3	1	85.3	1.69614	0.317192	0.152448	3.13754		GRAMD1B	1.4739	0.190814	0.124623	2.74346		GRAMD1B	1.38461	0.202683	0.152356	2.58937
9.3253	9.87206	9.88844	9.90343	9.8699	9.93029	9.91737	9.87989	9.4818	9.78152	9.93251	9.89148	9.8519	9.90524	9.78202	9.84659	FALSE						actin filament organization;cell motility;Fc-gamma receptor signaling pathway involved in phagocytosis;in utero embryonic development;positive regulation of Arp2/3 complex-mediated actin nucleation;positive regulation of cell proliferation;positive regulation of lamellipodium assembly;positive regulation of protein complex assembly;protein homotrimerization;Rac protein signal transduction;regulat…	identical protein binding;protein-containing complex binding	cytoskeleton;cytosol;extracellular exosome;lamellipodium;SCAR complex	Regulation of actin cytoskeleton		0	64	5	10	5	1	8.7	0.489397	0.728818	0.152056	1.07415		BRK1	0.0494427	0.957647	0.0245199	0.141118		BRK1	0.288813	0.736706	0.0991278	0.692932
6.02901	5.88996	5.97269	6.10852	6.16591	6.03562	6.12102	6.2854	6.16189	6.12309	6.16792	6.07468	6.17393	5.97957	6.22497	5.97039	FALSE						anaphase-promoting complex-dependent catabolic process;cell cycle;cell division;protein K11-linked ubiquitination;regulation of mitotic cell cycle phase transition		anaphase-promoting complex;cytosol;nucleoplasm	Cell cycle;Human T-cell leukemia virus 1 infection;Oocyte meiosis;Progesterone-mediated oocyte maturation;Ubiquitin mediated proteolysis	ANAPC10	0	11	2	2	2	1	21.2	1.14597	0.470743	0.151941	2.18614		ANAPC10	1.38678	0.211353	0.131846	2.59309		ANAPC10	0.496383	0.584008	0.0871667	1.08673
7.81121	8.41278	8.54303	8.58759	8.49665	8.41532	8.56377	8.48663	8.12153	8.45039	8.58007	8.42038	8.55075	8.77972	8.79539	8.65105	FALSE						cell adhesion;regulation of immune response		cytoplasm;focal adhesion;integral component of plasma membrane;plasma membrane	Cell adhesion molecules (CAMs);Leukocyte transendothelial migration	CD99L2	0	13	2	5	2	1	18.8	0.360177	0.796301	0.15194	0.833773		CD99	0.0976349	0.917057	0.0544385	0.26665		CD99	0.964391	0.340385	0.355573	1.88404
5.88264	5.926	5.72792	6.05311	5.97728	6.15178	6.19574	5.87036	6.71562	6.58946	6.72656	6.74147	6.49665	6.65392	6.70874	6.54226	FALSE			+	+	198_DMSO;225_DMSO	binding of sperm to zona pellucida;cellular response to heat;cellular response to unfolded protein;chaperone cofactor-dependent protein refolding;positive regulation of protein targeting to mitochondrion;protein refolding;regulation of cellular response to heat;response to unfolded protein	ATP binding;ATPase activity;ATPase activity, coupled;heat shock protein binding;misfolded protein binding;protein binding involved in protein folding;ubiquitin protein ligase binding;unfolded protein binding	blood microparticle;cell body;cytoplasm;cytosol;nucleoplasm;zona pellucida receptor complex	Antigen processing and presentation;Endocytosis;Estrogen signaling pathway;Legionellosis;Longevity regulating pathway - multiple species;MAPK signaling pathway;Measles;Protein processing in endoplasmic reticulum;Spliceosome;Toxoplasmosis	HSP70	0	32	21	155	1	1	70.3	0.731092	0.621153	0.151372	1.49421		HSPA1L	4.36243	0.00416219	0.795858	10.5175	+	HSPA1L	3.82832	0.00977835	0.702974	8.46535
6.81762	6.79701	6.98755	7.20653	7.01011	7.19574	7.03012	7.17592	7.10119	7.09908	7.16692	7.26679	7.0045	7.13853	7.0917	7.03012	FALSE						negative regulation of transcription by RNA polymerase II;negative regulation of transcription, DNA-templated	DNA-binding transcription factor activity;DNA-binding transcription factor activity, RNA polymerase II-specific;DNA-binding transcription repressor activity, RNA polymerase II-specific;metal ion binding;protein homodimerization activity;sequence-specific DNA binding;transcription regulatory region DNA binding	actin cytoskeleton;cytosol;nucleoplasm;nucleus;plasma membrane		SCAN;zf-C2H2	0	7	3	3	3	1	46.4	0.685333	0.645353	0.150795	1.41655		ZNF174	1.03877	0.325799	0.206316	2.00758		ZNF174	0.528726	0.561168	0.114033	1.14456
6.99774	6.91289	6.94251	7.02126	7.12309	7.17991	7.11478	7.05961	7.08321	7.27891	7.07361	7.18982	7.03452	7.19377	7.20457	7.27891	FALSE						antibacterial humoral response;antimicrobial humoral immune response mediated by antimicrobial peptide;cytoplasmic translation;defense response to Gram-positive bacterium;innate immune response in mucosa;nuclear-transcribed mRNA catabolic process, nonsense-mediated decay;SRP-dependent cotranslational protein targeting to membrane;translation;translational initiation	RNA binding;structural constituent of ribosome	cytosol;cytosolic large ribosomal subunit;extracellular space;polysomal ribosome	Ribosome	Ribosomal_L39	0	20	1	5	1	1	6.4	2.29801	0.209596	0.150747	4.31045		RPL39	1.8605	0.119099	0.187788	3.44077		RPL39	1.97865	0.0983015	0.209344	3.66603
14.3742	14.3749	14.343	14.36	14.5335	14.5151	14.5012	14.5035	15.0823	14.994	14.9656	14.9955	14.994	14.9606	15.0229	14.9025	FALSE		+	+	+	198_DMSO;225_DMSO;CCW16_DMSO	ATP metabolic process;cellular heat acclimation;cellular response to heat;cellular response to oxidative stress;cellular response to unfolded protein;chaperone cofactor-dependent protein refolding;mRNA catabolic process;negative regulation of apoptotic process;negative regulation of cell death;negative regulation of cell growth;negative regulation of cell proliferation;negative regulation of extr…	ATP binding;ATPase activity;ATPase activity, coupled;C3HC4-type RING finger domain binding;enzyme binding;G protein-coupled receptor binding;heat shock protein binding;histone deacetylase binding;misfolded protein binding;protein binding involved in protein folding;protein N-terminus binding;RNA binding;signaling receptor binding;ubiquitin protein ligase binding;unfolded protein binding;virus rec…	aggresome;blood microparticle;centriole;centrosome;cytoplasm;cytosol;endoplasmic reticulum;extracellular exosome;extracellular region;ficolin-1-rich granule lumen;focal adhesion;inclusion body;mitochondrion;nuclear speck;nucleoplasm;nucleus;perinuclear region of cytoplasm;protein-containing complex;ribonucleoprotein complex;vesicle	Antigen processing and presentation;Endocytosis;Estrogen signaling pathway;Legionellosis;Longevity regulating pathway - multiple species;MAPK signaling pathway;Measles;Prion diseases;Protein processing in endoplasmic reticulum;Spliceosome;Toxoplasmosis	HSP70	23	73	48	293	29	1	70	5.13189	0.0081243	0.150308	14.2786		HSPA1B	6.51857	0.000259391	0.646333	24.5146	+	HSPA1B	6.30319	0.000757051	0.606994	22.5521
4.88753	5.00899	5.32553	5.19377	5.17393	5.32553	5.20163	5.3147	4.99548	5.15381	5.53605	5.36807	5.21335	5.39232	5.08746	5.40259	FALSE						adenosine to inosine editing;dITP catabolic process;IDP catabolic process;mRNA catabolic process;negative regulation of rRNA processing;nucleobase-containing small molecule catabolic process;positive regulation of cell cycle process;positive regulation of cell proliferation;positive regulation of double-strand break repair;RNA phosphodiester bond hydrolysis, endonucleolytic;snoRNA catabolic proce…	chloride ion binding;cobalt ion binding;dIDP diphosphatase activity;dITP diphosphatase activity;GTP binding;identical protein binding;IDP phosphatase activity;ITP binding;m7G(5')pppN diphosphatase activity;magnesium ion binding;manganese ion binding;metalloexopeptidase activity;mRNA binding;nucleotide phosphatase activity, acting on free nucleotides;phosphodiesterase decapping endonuclease activi…	cytoplasm;nucleolus;nucleoplasm;nucleus	Metabolic pathways;Purine metabolism;RNA degradation	NUDIX	0	14	2	2	1	1	21.3	0.696583	0.638967	0.149993	1.4357		NUDT16	0.470325	0.627126	0.159399	1.03961		NUDT16	0.663973	0.483903	0.169974	1.38007
9.20433	9.26444	9.37461	9.44791	9.44646	9.50621	9.50601	9.42605	9.35359	9.39853	9.45245	9.45779	9.44936	9.47614	9.39425	9.41954	FALSE						negative regulation of RNA polymerase II regulatory region sequence-specific DNA binding;positive regulation of transcription by RNA polymerase II;ribosomal large subunit export from nucleus	DNA binding;DNA-binding transcription factor activity, RNA polymerase II-specific;ribosomal large subunit binding;zinc ion binding	nucleolus;nucleus;preribosome, large subunit precursor		zf-C2H2_jaz	0	39	6	9	6	1	15.2	1.35714	0.404239	0.148363	2.54238		ZNF593	0.763452	0.450051	0.0927682	1.54879		ZNF593	1.00426	0.323592	0.111999	1.95025
11.2229	11.3311	11.2482	11.2722	11.431	11.4626	11.3955	11.3787	11.8376	11.764	11.7268	11.7766	11.7578	11.7562	11.7814	11.6751	FALSE			+	+	198_DMSO;225_DMSO	aggresome assembly;autophagosome assembly;brain development;cellular response to heat;cellular response to mechanical stimulus;cellular response to unfolded protein;chaperone-mediated autophagy;chaperone-mediated protein transport;extrinsic apoptotic signaling pathway in absence of ligand;extrinsic apoptotic signaling pathway via death domain receptors;muscle cell cellular homeostasis;negative re…	adenyl-nucleotide exchange factor activity;cadherin binding;chaperone binding;dynein intermediate chain binding;protein transporter activity;protein-containing complex binding	aggresome;chaperone complex;cytoplasm;cytosol;neuron projection;nucleus;plasma membrane;stress fiber;Z disc		BAG;WW	0	55	23	47	23	1	61.6	2.60299	0.17072	0.14835	4.98283		BAG3	5.34901	0.00114986	0.507629	15.5499		BAG3	5.16184	0.00187023	0.474026	14.4479
5.87036	5.92837	6.35403	6.08958	5.97957	6.27612	6.21917	6.35579	6.15381	6.3906	6.15178	6.25172	5.98185	6.73877	7.24698	7.42038	FALSE						mRNA processing;multicellular organism development;negative regulation of myoblast differentiation;regulation of alternative mRNA splicing, via spliceosome;regulation of RNA splicing;RNA splicing	DNA-binding transcription factor activity, RNA polymerase II-specific;metal ion binding;RNA binding	cytoplasm;nucleoplasm;nucleus		zf-CCCH	0	14	6	10	2	1	38.5	0.496923	0.724921	0.147076	1.08771		MBNL3	0.70253	0.478609	0.176388	1.44581		MBNL3	1.2205	0.251067	0.786408	2.311
4.46597	4.74953	5.01346	4.56072	4.848	4.7866	4.94486	4.79701	4.75489	5.16591	4.62644	4.95884	4.43962	4.51728	5.01792	5.0917	FALSE						mRNA transport;protein export from nucleus;protein import into nucleus	GTP binding;nuclear export signal receptor activity;Ran GTPase binding	cytoplasm;nuclear pore		IBN_N	0	2	3	3	2	1	124.3	0.539766	0.703145	0.146695	1.16414		RANBP17	0.481448	0.619553	0.179099	1.05979		RANBP17	0.125419	0.884382	0.0692087	0.3348
6.20555	6.07253	6.26866	6.0917	6.36807	6.30561	6.23074	6.32012	6.39403	6.10643	6.37504	6.38888	6.31651	6.09803	6.12722	6.17592	FALSE						negative regulation of double-strand break repair via homologous recombination;nuclear protein quality control by the ubiquitin-proteasome system;protein ubiquitination;ubiquitin-dependent protein catabolic process		Cul3-RING ubiquitin ligase complex;nucleus		BACK;BTB;Kelch_1	0	5	3	3	3	1	69.7	1.43637	0.371674	0.146525	2.67843		KLHL15	0.949502	0.363824	0.156485	1.85931		KLHL15	0.108799	0.900008	0.0198106	0.294366
10.118	10.2615	10.1777	10.1896	10.3085	10.345	10.3499	10.3276	10.1113	10.1872	10.1839	10.1589	10.3063	10.1404	10.3748	10.2628	FALSE						protein targeting to mitochondrion		integral component of membrane;mitochondrial outer membrane;mitochondrial outer membrane translocase complex;mitochondrion		Tom5	0	63	6	12	6	1	6	2.4892	0.186457	0.146032	4.72479		TOMM5	0.327458	0.726129	-0.0263863	-0.77007		TOMM5	0.716948	0.456687	0.0843933	1.47027
6.91648	7.03452	7.13237	7.04221	7.19869	7.25833	7.13648	7.11478	7.22689	6.91767	7.29094	7.24698	7.17891	6.9472	7.06609	7.08002	FALSE							glucuronosyltransferase activity;UDP-glycosyltransferase activity	integral component of membrane;intracellular membrane-bounded organelle;UDP-N-acetylglucosamine transferase complex		UDPGT	0	5	3	3	3	1	59.1	1.42278	0.375086	0.145676	2.65498		UGT3A1	0.703638	0.478208	0.139226	1.44769		UGT3A1	0.227138	0.78919	0.0366601	0.564714
7.80929	7.60585	7.58721	7.40429	7.7286	7.73742	7.79377	7.72792	7.71287	7.73471	7.57743	7.52904	7.80155	7.56605	7.54303	7.65535	FALSE						translation	RNA binding;structural constituent of ribosome	cytosolic large ribosomal subunit	Ribosome	Ribosomal_L22e	0	35	3	4	3	1	14.6	0.867708	0.565894	0.145266	1.72327		RPL22L1	0.144513	0.877706	0.0368522	0.380122		RPL22L1	0.149897	0.862053	0.0398358	0.392698
8.84455	8.91379	8.92035	8.96492	9.05338	8.96809	9.03672	9.16591	8.89785	8.85019	9.00562	8.97441	9.01792	8.89815	8.86542	8.98556	FALSE						endothelial cell migration;neutrophil degranulation;response to organic substance	cadherin binding;calcium ion binding;calcium-dependent protein binding;magnesium ion binding;protein homodimerization activity;RAGE receptor binding;transition metal ion binding	cytoplasm;extracellular exosome;extracellular region;microvillus membrane;nuclear body;nucleus;secretory granule lumen		S_100	0	42	3	7	3	1	10.4	1.63408	0.336977	0.145125	3.02579		S100P	0.191735	0.835429	0.0211163	0.487685		S100P	0.295767	0.730705	0.0308611	0.706977
11.0042	11.054	11.237	11.1318	11.2131	11.1877	11.2918	11.3147	11.2342	11.2019	11.318	11.3168	11.3686	11.2057	11.2348	11.1912	FALSE						activation of adenylate cyclase activity;detection of calcium ion;establishment of protein localization to mitochondrial membrane;G protein-coupled receptor signaling pathway;G2/M transition of mitotic cell cycle;negative regulation of peptidyl-threonine phosphorylation;negative regulation of ryanodine-sensitive calcium-release channel activity;positive regulation by host of symbiont cAMP-mediate…	adenylate cyclase activator activity;adenylate cyclase binding;calcium ion binding;calcium-dependent protein binding;disordered domain specific binding;ion channel binding;nitric-oxide synthase binding;nitric-oxide synthase regulator activity;N-terminal myristoylation domain binding;phosphatidylinositol 3-kinase binding;protein domain specific binding;protein kinase binding;protein phosphatase ac…	calcium channel complex;catalytic complex;centrosome;cytoplasm;growth cone;mitochondrial membrane;myelin sheath;nucleus;plasma membrane;protein-containing complex;sarcomere;spindle microtubule;spindle pole;synaptic vesicle membrane;vesicle;voltage-gated potassium channel complex	Adrenergic signaling in cardiomyocytes;Alcoholism;Aldosterone synthesis and secretion;Alzheimer disease;Amphetamine addiction;Apelin signaling pathway;Calcium signaling pathway;cAMP signaling pathway;Cellular senescence;cGMP-PKG signaling pathway;Circadian entrainment;C-type lectin receptor signaling pathway;Dopaminergic synapse;Estrogen signaling pathway;Fluid shear stress and atherosclerosis;Ga…	EF-hand_7	0	52	10	32	10	1	16.8	1.30289	0.419698	0.145057	2.45006		CALM3	1.47405	0.190814	0.160956	2.74372		CALM3	1.15843	0.270303	0.143314	2.20696
5.38543	5.2891	5.04439	5.37504	5.51412	5.31832	5.33985	5.50144	5.71425	5.19771	5.12515	5.62352	5.18982	5.34341	5.3505	5.40939	FALSE						apoptotic process;cellular response to cold;cytoplasmic sequestering of NF-kappaB;cytoplasmic sequestering of transcription factor;I-kappaB kinase/NF-kappaB signaling;interleukin-1-mediated signaling pathway;lipopolysaccharide-mediated signaling pathway;negative regulation of apoptotic process;negative regulation of DNA binding;negative regulation of lipid storage;negative regulation of macrophag…	enzyme binding;identical protein binding;NF-kappaB binding;nuclear localization sequence binding;transcription factor binding;ubiquitin protein ligase binding	cytoplasm;cytosol;I-kappaB/NF-kappaB complex;intracellular;nucleoplasm;nucleus;plasma membrane	Adipocytokine signaling pathway;Apoptosis;B cell receptor signaling pathway;cAMP signaling pathway;Chagas disease (American trypanosomiasis);Chemokine signaling pathway;Chronic myeloid leukemia;C-type lectin receptor signaling pathway;Cytosolic DNA-sensing pathway;Epithelial cell signaling in Helicobacter pylori infection;Epstein-Barr virus infection;Hepatitis B;Hepatitis C;Herpes simplex virus 1…	Ank;Ank_2	0	5	2	2	2	1	35.6	0.751775	0.611096	0.144942	1.52912		NFKBIA	0.364369	0.700571	0.141666	0.841838		NFKBIA	0.215731	0.799146	0.0497898	0.540197
5.33628	5.32912	5.39917	5.53916	5.74147	5.39232	5.46597	5.58195	5.49506	5.42626	5.58195	5.62059	5.71699	5.46597	5.57289	5.44956	FALSE						cytoskeleton organization;intracellular signal transduction;peptidyl-serine phosphorylation	ATP binding;magnesium ion binding;protein serine/threonine kinase activity	cytoplasm		DUF1908;Pkinase	0	1	3	5	1	1	283.9	0.793459	0.596048	0.144494	1.59919		MAST4	1.02709	0.330853	0.130031	1.98818		MAST4	0.983355	0.332402	0.15042	1.91554
4.56682	4.72792	4.97728	4.66107	4.9542	4.73335	4.91169	4.91169	4.6893	4.71699	4.90689	4.42626	5.10852	5.02237	4.60288	4.72247	FALSE						activation of MAPK activity;Fc-epsilon receptor signaling pathway;I-kappaB kinase/NF-kappaB signaling;interleukin-1-mediated signaling pathway;JNK cascade;MyD88-dependent toll-like receptor signaling pathway;negative regulation of autophagy;nucleotide-binding oligomerization domain containing signaling pathway;positive regulation of NF-kappaB transcription factor activity;stimulatory C-type lecti…	metal ion binding	cytosol;endosome membrane;extracellular exosome;plasma membrane	IL-17 signaling pathway;NF-kappa B signaling pathway;NOD-like receptor signaling pathway;TNF signaling pathway	CUE	0	3	1	1	1	1	78.6	0.696617	0.638967	0.144463	1.43576		TAB3	0.138592	0.884102	-0.0484091	-0.36619		TAB3	0.383912	0.660354	0.13079	0.879167
5.52669	5.77083	5.61471	6.05094	5.75221	5.88509	6.01346	5.88264	5.99322	6.03122	5.76818	6.00675	5.76288	5.76288	6.09592	5.848	FALSE							GTP binding;GTPase activity			ATP_bind_1	0	3	1	1	1	1	34.5	0.517309	0.715348	0.142558	1.12423		GPN2	0.796947	0.434396	0.20905	1.60504		GPN2	0.399269	0.650704	0.126628	0.908207
9.13366	8.96694	8.89694	8.81506	9.25597	9.01597	9.0677	9.04248	9.03974	8.93634	8.73539	8.76852	9.02542	8.93517	8.87314	8.7807	FALSE						microtubule-based movement;negative regulation of smoothened signaling pathway;positive regulation of smoothened signaling pathway	ATP binding;ATPase activity;microtubule binding;microtubule motor activity	ciliary basal body;ciliary tip;cilium;cytoplasm;kinesin complex;microtubule	Basal cell carcinoma;Hedgehog signaling pathway;Pathways in cancer	Kinesin	1	4	6	6	3	1	150.5	0.816694	0.586676	0.142384	1.63811		KIF7	0.3652	0.700237	-0.0831518	-0.843433		KIF7	0.235398	0.780707	-0.0495431	-0.582299
5.08746	5.55766	5.17792	5.30743	5.38543	5.39917	5.36457	5.54844	5.70874	5.59694	5.65821	5.77083	5.70874	5.42962	5.58195	5.76553	FALSE						cytokine-mediated signaling pathway;transcription by RNA polymerase II	DNA-binding transcription activator activity, RNA polymerase II-specific;DNA-binding transcription factor activity, RNA polymerase II-specific;RNA polymerase II proximal promoter sequence-specific DNA binding	nucleoplasm		bZIP_2	0	14	3	3	3	1	28.4	0.607938	0.674901	0.141787	1.28355		CEBPD	1.9914	0.100057	0.401063	3.69071		CEBPD	1.43639	0.189575	0.338845	2.67846
5.74953	5.82528	5.85798	5.98413	5.96578	5.97499	5.8679	6.17393	5.8505	5.90448	6.26115	5.77083	6.01792	5.76022	5.79961	5.70598	FALSE						amyloid precursor protein catabolic process;amyloid precursor protein metabolic process;amyloid-beta formation;membrane protein ectodomain proteolysis;Notch receptor processing;Notch receptor processing, ligand-dependent;positive regulation of catalytic activity;protein processing		endoplasmic reticulum;endoplasmic reticulum membrane;endosome membrane;gamma-secretase complex;Golgi apparatus;Golgi cisterna membrane;integral component of membrane;integral component of plasma membrane;plasma membrane	Alzheimer disease;Notch signaling pathway	PEN-2	0	15	1	1	1	1	12	0.88545	0.560875	0.141417	1.75282		PSENEN	0.331646	0.722532	0.0925105	0.778303		PSENEN	0.151323	0.861282	-0.0332999	-0.396015
5.853	6.05745	5.87036	5.85798	6.04221	6.06393	6.10014	5.99548	6.25361	6.06178	6.10643	6.08321	6.0045	6.06609	6.19574	5.9472	FALSE						response to drug;tRNA 5'-leader removal;tRNA processing	metal ion binding;ribonuclease P activity	multimeric ribonuclease P complex;nucleolar ribonuclease P complex;nucleoplasm	RNA transport	Rpr2	0	10	1	1	1	1	17.6	1.39417	0.388043	0.140742	2.60577		RPP21	1.7813	0.129556	0.21656	3.29326		RPP21	1.0206	0.318116	0.143684	1.9774
8.4822	8.80316	8.86759	8.83794	8.85237	8.87529	8.91169	8.91319	8.57743	8.89664	8.92452	8.87375	8.86233	8.93192	8.91886	8.85611	FALSE						plasma membrane ATP synthesis coupled electron transport;respiratory chain complex IV assembly	copper ion binding;RNA binding	mitochondrial intermembrane space;mitochondrion;plasma membrane	Thermogenesis	COX6B	0	27	3	6	3	1	14.1	0.763081	0.604684	0.140412	1.54816		COA6	0.235871	0.798234	0.0703588	0.583303		COA6	0.781641	0.422237	0.144582	1.57936
4.14568	3.89724	4.54226	4.47249	4.26303	4.20163	4.67807	4.47249	4.16993	4.33628	4.89724	4.57894	4.57894	4.3147	4.15381	3.97269	FALSE						protein phosphorylation	ATP binding;cyclin-dependent protein serine/threonine kinase activity;protein serine/threonine kinase activity	cytoplasm;nucleus		Pkinase	0	11	4	4	2	1	54.4	0.319355	0.812708	0.139391	0.754075		CDK18	0.482427	0.618816	0.231181	1.06156		CDK18	0.0160844	0.983946	-0.00938272	-0.0475192
10.1246	10.4745	10.4962	10.6372	10.4724	10.6223	10.6352	10.5599	10.1515	10.3613	10.4819	10.4472	10.5032	10.521	10.5188	10.439	FALSE						chromatin organization;negative regulation of apoptotic process;negative regulation of cell cycle arrest;positive regulation of cell proliferation;positive regulation of gene expression;positive regulation of transcription, DNA-templated;regulation of transcription, DNA-templated	chromatin binding;nucleosomal DNA binding;RNA binding	chromatin;nucleus		HMG14_17	0	37	8	13	8	1	31.5	0.565784	0.692723	0.139316	1.21001		HMGN5	0.220853	0.807812	-0.0726454	-0.551242		HMGN5	0.226679	0.789205	0.0623784	0.563734
10.6528	10.6407	10.6322	10.6335	10.8144	10.7554	10.7879	10.7551	10.8242	10.7679	10.7326	10.6967	10.7315	10.6968	10.6964	10.6413	FALSE		+			CCW16_DMSO	cellular response to DNA damage stimulus;cellular response to hypoxia;DNA repair;mitotic G2 DNA damage checkpoint;negative regulation of phosphatidylinositol 3-kinase signaling;negative regulation of proteasomal ubiquitin-dependent protein catabolic process;negative regulation of protein complex assembly;negative regulation of protein kinase B signaling;negative regulation of signal transduction …	5S rRNA binding;identical protein binding;p53 binding;RNA binding	cytosol;fibrillar center;intracellular;intracellular membrane-bounded organelle;nucleolus;nucleoplasm		Nop53	0	28	14	20	14	1	54.4	4.02444	0.0383332	0.138377	9.17333		NOP53	2.24007	0.0721482	0.115554	4.18934		NOP53	1.44176	0.188881	0.0516777	2.68775
9.95768	9.8645	9.95681	9.94895	10.0568	10.1458	10.1417	9.93531	9.83779	9.72775	9.81538	9.68264	9.8679	9.89269	9.85097	9.7096	FALSE						cytoplasmic translation				TMA7	0	25	2	3	2	1	7.1	1.35689	0.404239	0.137918	2.54195		TMA7	2.08189	0.0889943	-0.166094	-3.86837		TMA7	1.13467	0.278536	-0.101695	-2.16727
11.1797	11.3833	11.407	11.4732	11.4154	11.5375	11.5757	11.4646	11.1466	11.3018	11.3623	11.3905	11.4532	11.5138	11.453	11.4588	FALSE						antigen processing and presentation of exogenous peptide antigen via MHC class II;cell cycle;cell division;clathrin coat assembly;clathrin-dependent endocytosis;intracellular protein transport;low-density lipoprotein particle clearance;low-density lipoprotein particle receptor catabolic process;membrane organization	clathrin heavy chain binding;GTPase binding;peptide binding;protein-containing complex binding;structural molecule activity	clathrin coat;clathrin coat of coated pit;clathrin coat of trans-Golgi network vesicle;clathrin complex;clathrin vesicle coat;clathrin-coated endocytic vesicle;cytoplasmic vesicle;cytosol;endolysosome membrane;membrane;plasma membrane;postsynaptic endocytic zone cytoplasmic component;presynaptic endocytic zone membrane;spindle;synaptic vesicle membrane;trans-Golgi network membrane	Bacterial invasion of epithelial cells;Endocrine and other factor-regulated calcium reabsorption;Endocytosis;Huntington disease;Lysosome;Synaptic vesicle cycle	Clathrin_lg_ch	0	25	9	30	9	1	27.1	0.966897	0.535087	0.137493	1.88821		CLTA	0.304332	0.74268	-0.0604899	-0.724176		CLTA	0.838737	0.39368	0.108884	1.67495
6.6865	6.48059	6.64097	6.79181	6.65964	6.74819	6.71012	7.03012	6.80607	6.64818	6.72656	6.67384	6.70874	6.75756	6.71425	6.74281	FALSE										Arm	0	27	4	4	4	1	21.9	0.618555	0.669964	0.137048	1.30194		ARMC7	0.377369	0.690596	0.0636926	0.866717		ARMC7	0.577384	0.532341	0.080871	1.23034
6.74281	6.84549	7.1179	7.2211	7.0607	7.31922	6.926	7.16892	7.08002	7.40769	7.25644	7.53294	7.17293	7.3637	6.97957	7.56148	FALSE						modulation by virus of host process;NLS-bearing protein import into nucleus	nuclear import signal receptor activity;nuclear localization sequence binding;protein transporter activity	cytosol;nuclear pore;nucleoplasm		Arm;Arm_3;IBB	0	22	12	25	1	1	60.3	0.437105	0.755021	0.136882	0.978741		KPNA5	1.19362	0.265921	0.337446	2.26587		KPNA5	0.860386	0.384458	0.28759	1.71107
7.50779	7.50541	7.43962	7.38284	7.59991	7.66605	7.58271	7.53372	7.60881	7.74147	7.63735	7.58271	7.59544	7.67807	7.51412	7.37504	FALSE						aortic valve development;cellular response to mechanical stimulus;cytokine-mediated signaling pathway;death-inducing signaling complex assembly;defense response to bacterium;extrinsic apoptotic signaling pathway via death domain receptors;I-kappaB kinase/NF-kappaB signaling;inflammatory response;intrinsic apoptotic signaling pathway in response to DNA damage;negative regulation of cardiac muscle …	identical protein binding;tumor necrosis factor binding;tumor necrosis factor-activated receptor activity	cell surface;extracellular region;extracellular space;Golgi membrane;integral component of plasma membrane;membrane;membrane raft;mitochondrion;plasma membrane;receptor complex;tumor necrosis factor receptor superfamily complex	Adipocytokine signaling pathway;Alzheimer disease;Amyotrophic lateral sclerosis (ALS);Apoptosis;Apoptosis - multiple species;Chagas disease (American trypanosomiasis);Cytokine-cytokine receptor interaction;Fluid shear stress and atherosclerosis;Hepatitis C;Herpes simplex virus 1 infection;Human cytomegalovirus infection;Human immunodeficiency virus 1 infection;Human papillomavirus infection;Human…	Death;TNFR_c6	0	7	4	4	4	1	50.5	1.82502	0.295315	0.136678	3.37435		TNFRSF1A	2.14982	0.0801331	0.183665	4.00453		TNFRSF1A	0.531327	0.559884	0.0817512	1.14918
10.5867	11.0943	11.1281	11.0272	11.0936	11.1217	11.134	11.0305	10.7476	10.9952	11.1252	11.0735	11.1118	11.1147	11.1037	11.0731	FALSE						clathrin coat assembly;clathrin-dependent endocytosis;intracellular protein transport;membrane organization	clathrin heavy chain binding;peptide binding;structural molecule activity	ciliary membrane;clathrin coat;clathrin coat of coated pit;clathrin coat of trans-Golgi network vesicle;clathrin vesicle coat;clathrin-coated endocytic vesicle;cytosol;intracellular membrane-bounded organelle;plasma membrane;postsynaptic endocytic zone cytoplasmic component;presynaptic endocytic zone membrane;synaptic vesicle membrane;trans-Golgi network	Bacterial invasion of epithelial cells;Endocrine and other factor-regulated calcium reabsorption;Endocytosis;Huntington disease;Lysosome;Synaptic vesicle cycle	Clathrin_lg_ch	0	31	11	20	10	1	25.2	0.482504	0.730733	0.135895	1.0617		CLTB	0.0616703	0.947184	0.0262921	0.173957		CLTB	0.516608	0.569245	0.141781	1.12298
6.50938	6.24413	6.4545	6.1334	6.6907	6.43962	6.17592	6.57743	6.55766	6.04658	6.35931	6.5744	6.67666	6.08746	6.00225	6.07895	FALSE						adenosine to inosine editing;mRNA processing;RNA processing	adenosine deaminase activity;double-stranded RNA adenosine deaminase activity;double-stranded RNA binding;metal ion binding;RNA binding;single-stranded RNA binding;tRNA-specific adenosine deaminase activity	cytoplasm;nucleolus;nucleus		A_deamin;dsrm	0	2	2	2	2	1	80.6	0.424898	0.759043	0.135566	0.956133		ADARB2	0.12131	0.897264	0.0491349	0.324892		ADARB2	0.287792	0.737984	-0.12402	-0.690863
6.61765	6.85674	6.75889	6.51096	6.98982	6.93192	6.77742	6.58646	6.90569	6.91648	6.61912	6.36282	6.50462	6.73335	6.56834	6.49025	FALSE						nervous system development;regulation of cell growth	insulin-like growth factor binding;insulin-like growth factor-activated receptor activity;PDZ domain binding;serine-type endopeptidase inhibitor activity	extracellular region;integral component of membrane;plasma membrane		Antistasin;IGFBP;VWC	0	4	4	4	4	1	113.7	0.529338	0.708138	0.135346	1.14565		CRIM1	0.033844	0.969973	0.0149664	0.0981233		CRIM1	0.551619	0.54869	-0.11192	-1.18509
5.98185	6.21335	6.0917	6.3906	6.17592	6.14568	6.52513	6.37156	6.12722	6.23266	6.30195	6.03562	6.2555	6.40429	6.34518	6.15987	FALSE						negative regulation of transcription by RNA polymerase II;negative regulation of transcription, DNA-templated;positive regulation of transcription by RNA polymerase II;regulation of transcription by RNA polymerase II;regulation of transcription, DNA-templated	DNA binding;DNA-binding transcription factor activity;DNA-binding transcription factor activity, RNA polymerase II-specific;DNA-binding transcription repressor activity, RNA polymerase II-specific;protein heterodimerization activity;protein homodimerization activity;RNA polymerase II regulatory region sequence-specific DNA binding;transcription factor binding	cytoplasm;cytosol;nuclear membrane;nucleoplasm;nucleus	Insulin resistance;Non-alcoholic fatty liver disease (NAFLD)	HLH	0	7	2	2	2	1	33.3	0.49432	0.726703	0.135198	1.08302		MLX	0.0160297	0.985912	0.0049901	0.0473603		MLX	0.553049	0.547603	0.121837	1.18761
6.39917	6.32012	6.2075	6.4545	6.38888	6.54689	6.39917	6.58346	6.52669	6.35755	6.58496	6.5345	6.38198	6.49825	6.41278	6.39232	FALSE						DNA damage response, signal transduction by p53 class mediator resulting in cell cycle arrest	chromatin binding;DNA-binding transcription activator activity, RNA polymerase II-specific;DNA-binding transcription factor activity, RNA polymerase II-specific;protein homodimerization activity;RNA polymerase II regulatory region sequence-specific DNA binding	cytosol;intracellular membrane-bounded organelle;membrane raft;nucleoplasm;nucleus		ARID	0	8	4	4	4	1	62.9	0.933065	0.54541	0.134275	1.83201		ARID3A	1.11413	0.295038	0.155601	2.133		ARID3A	0.601408	0.519564	0.0760057	1.27222
6.07895	6.16591	6.19771	6.08321	6.33092	6.2211	6.29094	6.21917	6.21723	6.2854	6.44956	6.35403	6.16189	6.25172	6.32193	6.34696	FALSE						neutrophil degranulation	ion channel activity;mechanosensitive ion channel activity	cytoplasm;endoplasmic reticulum;endoplasmic reticulum membrane;extracellular exosome;Golgi apparatus;integral component of plasma membrane;nuclear membrane;plasma membrane;specific granule membrane;tertiary granule membrane		TMC	0	2	2	2	2	1	90	1.78978	0.303456	0.134086	3.30893		TMC6	1.8234	0.123358	0.19511	3.37134		TMC6	1.46332	0.184498	0.139177	2.72509
8.78038	8.47371	8.64818	8.50898	9.18066	8.50104	8.36763	8.89633	8.78333	7.3505	8.04385	8.66427	9.2148	7.14873	7.36545	7.30012	FALSE								nascent polypeptide-associated complex		NAC	0	20	3	6	2	1	23.3	0.278852	0.832856	0.133605	0.672677		NACA4P	0.540351	0.581603	-0.392326	-1.16518		NACA4P	0.862844	0.383328	-0.845534	-1.71517
4.54226	4.56682	4.97728	4.48543	4.58496	5.0045	4.74953	4.76553	4.54226	4.6893	4.65535	4.53605	4.8125	4.83289	4.82273	4.57289	FALSE						mRNA splicing, via spliceosome;RNA splicing	zinc ion binding	nucleoplasm;U12-type spliceosomal complex		zf-CCCH;zf-U1	0	5	1	1	1	1	20	0.415052	0.766356	0.133188	0.937798		ZMAT5	0.115916	0.903117	-0.0372046	-0.311798		ZMAT5	0.400064	0.650292	0.117307	0.909703
7.30195	7.11582	7.14364	7.10014	7.32823	7.14466	7.3672	7.35315	7.24127	7.25077	7.15381	7.17592	7.25172	7.25456	7.22689	7.04111	FALSE						protein targeting to ER;proteolysis;signal peptide processing	peptidase activity	endoplasmic reticulum membrane;integral component of endoplasmic reticulum membrane;organelle membrane;signal peptidase complex	Protein export	SPC12	0	7	1	2	1	1	18.3	0.98023	0.526705	0.132919	1.91035		SPCS1	0.325972	0.726399	0.0400543	0.767144		SPCS1	0.156439	0.856799	0.0281821	0.407866
4.94486	5.05745	5.21723	5.20555	5.38888	5.30378	5.26303	5	5.01792	5.04002	5.25172	5.4363	4.9542	5.16189	5.27426	5.24031	FALSE						DNA-templated transcription, initiation;regulation of signal transduction by p53 class mediator;regulation of transcription by RNA polymerase II;snRNA transcription by RNA polymerase II;transcription by RNA polymerase II;transcription initiation from RNA polymerase II promoter	DNA binding;DNA-binding transcription factor activity;protein C-terminus binding;protein heterodimerization activity;transcription coregulator activity	nucleolus;nucleoplasm;nucleus;transcription factor TFIID complex	Basal transcription factors	TFIID-18kDa	0	14	2	2	2	1	14.3	0.58911	0.683648	0.132651	1.25081		TAF13	0.282299	0.760358	0.0802158	0.679704		TAF13	0.211441	0.803428	0.0513929	0.530905
5.84046	5.86295	6.18388	6.27053	5.96347	6.08321	6.23458	6.40599	5.99548	6.2384	6.49025	6.25172	6.30378	6.18785	6.14364	6.47573	FALSE						negative regulation of transcription, DNA-templated	DNA binding;DNA-binding transcription factor activity, RNA polymerase II-specific;metal ion binding	nucleus	Herpes simplex virus 1 infection	KRAB;zf-C2H2	0	8	3	3	1	1	46.2	0.399106	0.773439	0.132359	0.9079		ZNF552	0.65795	0.503611	0.204509	1.36976		ZNF552	0.912168	0.362962	0.238294	1.79727
6.91409	6.83036	6.90809	6.74551	7.0433	7.01681	6.79442	7.07253	6.95884	7.0917	6.76951	6.89239	6.92481	6.99887	7.00899	6.65821	FALSE						cell division;G1/S transition of mitotic cell cycle;hippo signaling;hormone-mediated signaling pathway;intracellular signal transduction;negative regulation of canonical Wnt signaling pathway;negative regulation of cyclin-dependent protein serine/threonine kinase activity;peptidyl-serine phosphorylation;positive regulation of apoptotic process;protein phosphorylation;regulation of organ growth	ATP binding;metal ion binding;protein serine/threonine kinase activity	cytosol;microtubule organizing center;nucleus;spindle pole	Hippo signaling pathway;Hippo signaling pathway - multiple species	Pkinase;Pkinase_C	0	5	5	5	1	1	120.1	0.894648	0.556678	0.132255	1.76813		LATS2	0.453166	0.637637	0.0785999	1.00828		LATS2	0.210775	0.803982	0.048211	0.52946
5.67525	5.38198	5.82782	5.69766	5.91886	5.73064	5.82018	5.63807	5.77347	5.80993	5.90207	5.76022	5.63517	5.67807	5.66107	5.58797	FALSE						anatomical structure morphogenesis;clathrin coat assembly;intracellular protein transport;membrane organization;mitotic cell cycle;positive regulation of glucose import;receptor-mediated endocytosis;retrograde transport, endosome to Golgi	clathrin light chain binding;structural molecule activity	clathrin coat of trans-Golgi network vesicle;clathrin complex;clathrin-coated endocytic vesicle;clathrin-coated pit;clathrin-coated vesicle;coated vesicle;cytosol;extracellular exosome;late endosome;membrane;sorting endosome;spindle;trans-Golgi network	Bacterial invasion of epithelial cells;Endocrine and other factor-regulated calcium reabsorption;Endocytosis;Huntington disease;Lysosome;Synaptic vesicle cycle	Clathrin;Clathrin_propel;Clathrin-link	0	14	23	64	3	1	186.9	0.54596	0.700275	0.131262	1.1751		CLTCL1	0.834218	0.415953	0.165746	1.6674		CLTCL1	0.0180223	0.982029	-0.00510812	-0.0531322
5.52982	5.76553	5.51096	5.58195	5.88509	5.7761	5.66107	5.58797	5.40599	5.64386	5.57894	5.8125	5.39917	5.4822	5.40939	5.32193	FALSE						activation of MAPK activity;inactivation of MAPK activity;JNK cascade;MAPK cascade;protein dephosphorylation	MAP kinase tyrosine/serine/threonine phosphatase activity;phosphoprotein phosphatase activity;protein tyrosine phosphatase activity;protein tyrosine/serine/threonine phosphatase activity	cytoplasm;cytosol;nucleus	MAPK signaling pathway;Signaling pathways regulating pluripotency of stem cells	DSPc;Rhodanese	0	4	1	1	1	1	41.8	0.730565	0.621368	0.130487	1.49331		DUSP9	0.0452582	0.961864	0.0132533	0.12971		DUSP9	1.5663	0.162767	-0.193895	-2.90532
8.4623	8.63771	8.62205	8.78333	8.72178	8.77281	8.8351	8.69732	8.3996	8.62571	8.6388	8.6388	8.69592	8.6994	8.61213	8.54882	FALSE						positive regulation of cell proliferation	actin binding;calmodulin binding	cytoplasm;cytoskeleton;extracellular exosome;plasma membrane	Fc gamma R-mediated phagocytosis;Leishmaniasis	MARCKS	0	61	6	7	5	1	19.5	0.914922	0.552618	0.130406	1.80185		MARCKSL1	0.231712	0.801441	-0.0506213	-0.57447		MARCKSL1	0.0600686	0.945604	0.012722	0.169696
9.8986	10.0081	10.1375	10.1371	10.0807	10.2048	10.2758	10.1416	10.0041	9.95623	10.0953	10.127	10.0763	10.1501	10.141	10.1338	FALSE						activation of innate immune response;heart development;innate immune response;negative regulation of cyclin-dependent protein serine/threonine kinase activity;negative regulation of transcription by RNA polymerase II;negative regulation of transcription, DNA-templated;positive regulation of signal transduction by p53 class mediator	7SK snRNA binding;cyclin-dependent protein serine/threonine kinase inhibitor activity;snRNA binding	cytoplasm;nucleoplasm;nucleus		HEXIM	1	41	15	22	14	1	40.6	0.932039	0.54541	0.130375	1.8303		HEXIM1	0.00138899	0.998425	0.000291586	0.00417154		HEXIM1	0.636487	0.499845	0.0799448	1.33289
6.86295	7.41701	7.35579	7.4187	7.32733	7.48864	7.40173	7.35755	7.01903	7.37156	7.54612	7.55075	7.34074	7.53605	7.34961	7.24982	FALSE						regulation of cell cycle;transcription, DNA-templated		DRM complex;nucleoplasm	Cellular senescence	LIN52	0	11	1	1	1	1	13	0.414961	0.766356	0.130203	0.937627		LIN52	0.239218	0.795805	0.108255	0.590386		LIN52	0.300511	0.72576	0.105447	0.716516
6.70321	7.0607	7.30925	7.20653	7.11686	7.15583	7.30195	7.224	6.85175	7.04002	7.27984	7.24603	7.24888	7.17991	7.30469	7.19574	FALSE						negative regulation of cyclin-dependent protein serine/threonine kinase activity;negative regulation of transcription by RNA polymerase II;negative regulation of transcription, DNA-templated	7SK snRNA binding;cyclin-dependent protein serine/threonine kinase inhibitor activity;identical protein binding;snRNA binding	cytoplasm;cytosol;nuclear speck;nucleoplasm;nucleus		HEXIM	0	13	5	6	4	1	32.4	0.41434	0.766356	0.129742	0.936468		HEXIM2	0.0747038	0.938664	0.0344883	0.208188		HEXIM2	0.559534	0.54349	0.162385	1.19903
6.8802	7.02569	6.90569	6.89845	6.83162	7.1819	7.16792	7.0433	6.75889	6.97384	6.95303	6.87774	7.07468	7.07895	6.98527	6.9331	FALSE						heart development		BORC complex;lysosomal membrane		BORCS8	0	23	2	2	2	1	13.4	0.716181	0.629463	0.128679	1.46897		BORCS8	0.254565	0.782682	-0.03663	-0.622589		BORCS8	0.949896	0.346443	0.0904934	1.85997
9.86388	9.98385	9.90102	10.1672	10.0697	10.0949	10.1003	10.1649	9.87851	9.8889	9.96795	9.97785	9.9857	10.0108	10.1157	10.0163	FALSE						DNA replication;immune system process		nucleus		Prothymosin	0	24	5	7	5	1	11.5	0.926624	0.547455	0.128463	1.8213		PTMS	0.292496	0.751376	-0.0506766	-0.700381		PTMS	0.304316	0.722225	0.0531356	0.724143
8.10591	8.3474	8.24555	8.41447	8.43838	8.38888	8.37025	8.42794	8.28725	8.40769	8.33673	8.37461	8.36501	8.42417	8.27798	8.34029	FALSE						endoplasmic reticulum to Golgi vesicle-mediated transport;positive regulation of protein localization to cell surface;positive regulation of protein localization to plasma membrane;protein exit from endoplasmic reticulum;regulation of bundle of His cell action potential;regulation of cardiac muscle cell action potential involved in regulation of contraction;regulation of heart rate;regulation of …	guanyl-nucleotide exchange factor activity;ion channel binding;protein transporter activity;Ran GTPase binding;Ran guanyl-nucleotide exchange factor activity;sodium channel regulator activity	caveola;cytoplasm;cytosol;intercalated disc;nucleoplasm;nucleus;perinuclear region of cytoplasm;plasma membrane;rough endoplasmic reticulum		Mog1	0	37	5	6	5	1	20.4	0.94644	0.542553	0.128028	1.85423		RANGRF	0.458293	0.634374	0.073236	1.01767		RANGRF	0.447725	0.61994	0.0735304	0.998301
4.91169	5.00899	5.12928	5.04876	5.05745	5.1334	5.0917	5.32553	5.50144	5.04876	5.41954	5.12102	5.2891	4.74953	5.09592	5.16591	FALSE						cell cycle;cell division		nucleolus;nucleus		RCS1	0	10	2	2	2	1	27.5	0.851945	0.573131	0.127339	1.69699		PIMREG	1.07876	0.310334	0.248008	2.07409		PIMREG	0.155719	0.857359	0.0504361	0.406204
3.70044	3.45943	3.81762	3.62059	3.37851	3.83794	3.89724	3.99095	3.90689	3.44626	3.57289	3.60881	4.27053	3.94486	4.32912	3.90689	FALSE						cell division;centriole replication;ciliary basal body-plasma membrane docking;de novo centriole assembly involved in multi-ciliated epithelial cell differentiation;DNA damage checkpoint;G2/M transition of mitotic cell cycle;regulation of G2/M transition of mitotic cell cycle;signal transduction in response to DNA damage;spindle assembly		centriole;centrosome;cytosol;spindle pole		CEP63	0	2	1	1	1	1	81.3	0.349875	0.801557	0.126642	0.813862		CEP63	0.04478	0.962223	-0.0158089	-0.1284		CEP63	1.89275	0.109228	0.46333	3.50162
7.33092	7.3837	7.41701	7.61912	7.59768	7.51964	7.62644	7.51333	7.42038	7.52904	7.52669	7.56453	7.42543	7.44874	7.43379	7.507	FALSE						acyl carnitine transport;amino acid transport;L-arginine transmembrane transport;L-histidine transmembrane transport;L-lysine transmembrane transport;mitochondrial L-ornithine transmembrane transport;ornithine transport	acyl carnitine transmembrane transporter activity;basic amino acid transmembrane transporter activity;high-affinity arginine transmembrane transporter activity;high-affinity lysine transmembrane transporter activity	integral component of membrane;mitochondrial inner membrane;mitochondrion	Thermogenesis	Mito_carr	0	17	4	4	4	1	32	0.933683	0.54541	0.126585	1.83303		SLC25A29	0.465557	0.629789	0.0724745	1.03093		SLC25A29	0.0888494	0.919123	0.016052	0.244505
5.67243	5.89724	5.96578	5.99095	6.02015	5.99095	5.97269	6.04876	5.8679	5.8679	6.13134	6.22689	6.01792	6.05528	5.853	5.88264	FALSE						cell division;mitotic cell cycle;negative regulation of centrosome duplication;placenta development;positive regulation of cell cycle;positive regulation of cell proliferation;post-translational protein modification;protein phosphorylation;protein polyubiquitination;protein ubiquitination;re-entry into mitotic cell cycle;regulation of cyclin-dependent protein serine/threonine kinase activity;regu…	cyclin-dependent protein serine/threonine kinase regulator activity;protein kinase binding;ubiquitin-protein transferase activity	cell junction;centriole;centrosome;cyclin-dependent protein kinase holoenzyme complex;cytoplasm;cytosol;nucleus;SCF ubiquitin ligase complex		Cyclin_C;Cyclin_N;F-box	0	2	2	2	2	1	87.6	0.854473	0.572391	0.126537	1.70121		CCNF	0.566996	0.563897	0.141906	1.21214		CCNF	0.344546	0.691368	0.0706103	0.803511
5.42626	5.80735	5.71973	5.62644	5.87283	5.80993	5.59694	5.80219	6.08321	6.1819	6.24603	6.18982	5.66391	5.99548	6.1127	5.98868	FALSE			+		198_DMSO	heart trabecula formation;integrin-mediated signaling pathway;kidney development;negative regulation of cell proliferation;ovulation from ovarian follicle;positive regulation of G1/S transition of mitotic cell cycle;positive regulation of vascular associated smooth muscle cell migration;positive regulation of vascular smooth muscle cell proliferation	heparin binding;metalloendopeptidase activity;metallopeptidase activity;zinc ion binding	basement membrane;cytoplasmic vesicle		ADAM_spacer1;Pep_M12B_propep;Reprolysin;TSP_1	0	1	1	1	1	1	105.3	0.58199	0.685695	0.125524	1.23839		ADAMTS1	3.01406	0.0258114	0.530293	5.99574		ADAMTS1	1.2356	0.24691	0.295248	2.33639
8.67842	8.99803	8.97097	8.94632	8.96607	9.07494	9.06528	8.98783	8.72315	8.96953	9.01987	8.91946	8.94808	9.13699	9.03287	8.92778	FALSE						G protein-coupled receptor signaling pathway;positive regulation of neural precursor cell proliferation;positive regulation of secondary heart field cardioblast proliferation;signal transduction	GTPase activity;PDZ domain binding	extracellular exosome;G-protein beta/gamma-subunit complex;heterotrimeric G-protein complex;membrane;plasma membrane	Alcoholism;Apelin signaling pathway;Chemokine signaling pathway;Cholinergic synapse;Circadian entrainment;Dopaminergic synapse;GABAergic synapse;Glutamatergic synapse;Human cytomegalovirus infection;Human immunodeficiency virus 1 infection;Kaposi sarcoma-associated herpesvirus infection;Morphine addiction;Pathways in cancer;PI3K-Akt signaling pathway;Ras signaling pathway;Relaxin signaling pathwa…	G-gamma	0	63	3	4	3	1	7.3	0.784447	0.597885	0.125098	1.58407		GNG5	0.0334804	0.970263	0.00956702	0.0971054		GNG5	0.607471	0.517303	0.112994	1.28274
10.8454	10.8944	10.9646	11.0269	11.0253	11.1163	11.0705	11.0189	10.8762	10.9946	10.9329	10.9588	10.9927	10.9725	11.0537	10.9432	FALSE						cellular iron ion homeostasis;G2/M transition of mitotic cell cycle;histone H2A monoubiquitination;interleukin-1-mediated signaling pathway;maintenance of protein location in nucleus;negative regulation of G2/M transition of mitotic cell cycle;NIK/NF-kappaB signaling;post-translational protein modification;protein polyubiquitination;protein ubiquitination;regulation of mitotic cell cycle phase tr…	beta-catenin binding;cullin family protein binding;protein domain specific binding;ubiquitin-protein transferase activity	centrosome;Cul7-RING ubiquitin ligase complex;cytoplasm;cytosol;nucleoplasm;nucleus;SCF ubiquitin ligase complex	Cell cycle;Circadian rhythm;Human immunodeficiency virus 1 infection;Oocyte meiosis;Pathways in cancer;Protein processing in endoplasmic reticulum;TGF-beta signaling pathway;Ubiquitin mediated proteolysis;Wnt signaling pathway	Skp1;Skp1_POZ	0	71	13	28	13	1	18.6	1.46566	0.361757	0.124925	2.72914		SKP1	0.0587878	0.949655	0.0078063	0.166281		SKP1	0.589189	0.525369	0.0577087	1.25095
9.7988	9.76553	9.82766	9.92273	9.72843	9.80171	10.0278	10.2557	9.80365	9.82861	9.87943	9.85362	9.83242	9.80268	9.97269	9.89558	FALSE						intracellular protein transport;organelle assembly;organelle localization;positive regulation of receptor localization to synapse;positive regulation of T cell mediated cytotoxicity;regulation of protein localization to plasma membrane;vesicle docking;vesicle fusion	chloride channel inhibitor activity;SNAP receptor activity;SNARE binding;syntaxin binding	azurophil granule;early endosome;early endosome membrane;endocytic vesicle;endomembrane system;endosome;extracellular exosome;immunological synapse;integral component of membrane;late endosome;lysosomal membrane;lysosome;perinuclear region of cytoplasm;plasma membrane;recycling endosome;SNARE complex;synaptic vesicle;tertiary granule;vesicle	Phagosome;SNARE interactions in vesicular transport	SNARE;Syntaxin_2	0	62	11	16	11	1	29.8	0.452193	0.746041	0.12473	1.0065		STX7	0.126284	0.894874	0.0126467	0.336876		STX7	0.411859	0.642857	0.0471594	0.931831
11.176	11.1445	11.1694	11.0987	11.3242	11.2626	11.2405	11.2569	11.3103	11.2656	11.273	11.2586	11.3024	11.3196	11.2864	11.2237	FALSE			+	+	198_DMSO;225_DMSO	rRNA processing	RNA binding	nucleolus;preribosome, large subunit precursor		Ribosomal_S8e	0	38	9	16	9	1	30	2.56105	0.184539	0.123881	4.88668		NSA2	3.08526	0.0237139	0.129729	6.18532		NSA2	2.60231	0.0438533	0.135855	4.98126
7.83226	7.88753	7.90147	7.93782	7.95536	7.97154	7.99548	8.13186	7.86975	7.83794	7.96578	8.02791	7.9542	7.93723	7.97039	8.13648	FALSE						aging;ATP biosynthetic process;ATP hydrolysis coupled cation transmembrane transport;ATP synthesis coupled proton transport;cristae formation;mitochondrial ATP synthesis coupled proton transport;response to hyperoxia	proton transmembrane transporter activity;transmembrane transporter activity	integral component of membrane;mitochondrial inner membrane;mitochondrial proton-transporting ATP synthase complex;proton-transporting ATP synthase complex;proton-transporting ATP synthase complex, coupling factor F(o)	Alzheimer disease;Huntington disease;Metabolic pathways;Oxidative phosphorylation;Parkinson disease;Thermogenesis	ATP-synt_A	0	4	1	2	1	1	24.8	1.44868	0.367144	0.123794	2.69972		MT-ATP6	0.306365	0.740507	0.0355785	0.72824		MT-ATP6	1.12438	0.281977	0.109807	2.1501
4.96347	5.17792	5.12928	5.10852	5.19771	5.40939	5.15785	5.10852	5.49506	5.0917	5.2211	5.27053	4.87774	4.87774	5.16993	5.0917	FALSE						apoptotic process;intracellular signal transduction;positive regulation of apoptotic process;positive regulation of fibroblast apoptotic process;protein phosphorylation;regulation of reactive oxygen species metabolic process	ATP binding;protein serine/threonine kinase activity	nuclear speck;nucleus;plasma membrane		Pkinase	0	4	2	2	2	1	46.5	0.752861	0.611096	0.123569	1.53095		STK17A	0.927455	0.371496	0.174797	1.82268		STK17A	0.4652	0.605877	-0.0905216	-1.03028
7.00113	7.15279	6.97154	7.08534	7.22786	7.13237	7.04658	7.29554	7.30561	7.30012	7.20848	7.36282	7.1467	6.97842	7.00338	7.16289	FALSE						adaptive immune response;antibacterial humoral response;antigen processing and presentation of endogenous peptide antigen via MHC class Ib;antigen processing and presentation of exogenous peptide antigen via MHC class I, TAP-dependent;antigen processing and presentation of exogenous peptide antigen via MHC class I, TAP-independent;antigen processing and presentation of peptide antigen via MHC cla…	beta-2-microglobulin binding;MHC class I protein binding;natural killer cell lectin-like receptor binding;peptide antigen binding;signaling receptor binding;T cell receptor binding	cell surface;early endosome membrane;ER to Golgi transport vesicle membrane;extracellular exosome;Golgi membrane;integral component of lumenal side of endoplasmic reticulum membrane;integral component of membrane;MHC class I protein complex;MHC class Ib protein complex;phagocytic vesicle membrane;plasma membrane;recycling endosome membrane	Allograft rejection;Antigen processing and presentation;Autoimmune thyroid disease;Cell adhesion molecules (CAMs);Cellular senescence;Endocytosis;Epstein-Barr virus infection;Graft-versus-host disease;Herpes simplex virus 1 infection;Human cytomegalovirus infection;Human immunodeficiency virus 1 infection;Human papillomavirus infection;Human T-cell leukemia virus 1 infection;Kaposi sarcoma-associ…	C1-set;MHC_I;MHC_I_C	0	9	3	6	2	1	40	0.913501	0.552938	0.122886	1.79949		HLA-E	2.44998	0.0552319	0.241557	4.63788		HLA-E	0.119202	0.890043	0.0201477	0.319785
6.90689	7.17991	7.30195	7.22497	7.27333	7.26115	7.32553	7.24317	7.45286	7.36107	7.40769	7.38457	7.26585	7.25077	7.35843	7.37938	FALSE						cell adhesion;diapedesis;positive regulation of neutrophil extravasation;positive regulation of T cell extravasation		cell surface;cell-cell adherens junction;focal adhesion;integral component of membrane;plasma membrane		CD99L2	0	11	2	3	2	1	28	0.672336	0.651736	0.122367	1.39437		CD99L2	1.51465	0.183292	0.248117	2.81453		CD99L2	0.880166	0.376048	0.160178	1.74402
9.04794	9.1192	9.22014	9.10303	9.20163	9.25077	9.30264	9.22376	9.36523	9.37526	9.45718	9.41827	9.23793	9.29117	9.31877	9.11608	FALSE			+		198_DMSO	cellular iron ion homeostasis;intracellular sequestering of iron ion;iron ion homeostasis;iron ion transport;neutrophil degranulation;oxidation-reduction process	ferric iron binding;ferrous iron binding;identical protein binding;iron ion binding	autolysosome;azurophil granule lumen;cytoplasm;cytosol;extracellular exosome;extracellular region;intracellular ferritin complex;membrane	Ferroptosis;Mineral absorption;Necroptosis	Ferritin	0	35	5	8	5	1	20	1.56764	0.348103	0.122125	2.90768		FTL	3.28856	0.0174995	0.281407	6.75227		FTL	1.07012	0.299251	0.118411	2.05971
3.9542	3.63227	4.24793	4.06178	4.24793	3.9542	4.46597	3.71149	4.48543	3.64386	4.43296	4.0268	4.64386	4.26303	3.87774	4.07895	FALSE						autophagy;axon extension;endocytosis;late endosome to lysosome transport;negative regulation of GTP binding;negative regulation of protein phosphorylation;positive regulation of macroautophagy;regulation of actin filament organization;regulation of autophagosome assembly;regulation of autophagy;regulation of TORC1 signaling;stress granule assembly	guanyl-nucleotide exchange factor activity;Rab GTPase binding	autophagosome;axonal growth cone;cytoplasm;cytoplasmic stress granule;dendrite;endosome;extracellular space;guanyl-nucleotide exchange factor complex;lysosome;main axon;nuclear membrane;nucleus;P-body;perikaryon		C9orf72-like	0	2	1	1	1	1	54.3	0.232552	0.863908	0.120856	0.576255		C9orf72	0.310493	0.736366	0.173219	0.736478		C9orf72	0.539481	0.556758	0.241854	1.16364
6.39746	6.56986	6.7211	6.69905	6.81506	6.69766	6.61324	6.74416	6.67525	6.62644	6.74281	6.81121	6.77873	6.65392	6.56834	6.70736	FALSE						liver regeneration;negative regulation of epidermal growth factor receptor signaling pathway;negative regulation of membrane protein ectodomain proteolysis;negative regulation of mitotic cell cycle;protein dephosphorylation;regulation of membrane depolarization during action potential;regulation of sodium ion transmembrane transporter activity	ATPase binding;cytoskeletal protein binding;phosphotyrosine residue binding;protein tyrosine phosphatase activity;sodium channel regulator activity	cytoplasm;cytoplasmic side of plasma membrane;cytoskeleton;plasma membrane		FERM_C;FERM_M;FERM_N;PDZ;Y_phosphatase	0	2	2	2	2	1	103.9	0.681588	0.647528	0.120664	1.41016		PTPN3	0.666432	0.498466	0.117063	1.38428		PTPN3	0.408962	0.644308	0.0802203	0.926408
7.5947	7.57969	7.93133	7.69279	7.81762	7.80607	7.94193	7.71493	7.66676	7.61176	7.72792	7.85175	7.67666	7.61692	7.65249	7.73809	FALSE						cell-substrate junction assembly;fibroblast migration	actin binding;RNA binding	cell surface;cytoplasm;cytoskeleton;focal adhesion		PTB;PTEN_C2;SH2	0	5	7	10	4	1	185.6	0.609862	0.674013	0.12051	1.28689		TNS1	0.0546324	0.952607	0.0149199	0.155145		TNS1	0.125872	0.884382	-0.0285879	-0.335888
4.33628	4.41954	4.51096	4.30012	4.57289	3.85798	4.86295	4.75489	4.78136	4.60881	4.75489	4.39232	4.7866	3.71149	4.55459	4.42626	FALSE						transmembrane transport		integral component of membrane		MFS_1	0	2	1	1	1	1	48.8	0.207135	0.87894	0.120449	0.521536		SLC18B1	1.27798	0.241051	0.242616	2.40788		SLC18B1	0.0320185	0.970094	-0.0219908	-0.0930058
7.90809	8.15076	7.97785	8.08162	8.04712	8.09645	8.22448	8.2317	7.85674	8.07575	8.13391	8.1179	8.14262	8.18488	8.20994	8.27146	FALSE						apoptotic process	cysteine-type carboxypeptidase activity;Lys48-specific deubiquitinase activity;thiol-dependent ubiquitinyl hydrolase activity	nuclear membrane;nucleoplasm		DUF4205	0	12	5	6	5	1	49.7	0.85079	0.573354	0.120359	1.69506		MINDY3	0.0702717	0.942467	0.0164938	0.196633		MINDY3	1.54415	0.167713	0.172643	2.86628
9.1298	9.14848	9.28286	9.27612	9.29439	9.39339	9.26585	9.36063	9.55957	9.58684	9.60214	9.68335	9.40684	9.38565	9.40493	9.39253	FALSE			+		198_DMSO	calcium ion transport;endoplasmic reticulum calcium ion homeostasis;intrinsic apoptotic signaling pathway in response to endoplasmic reticulum stress;macrophage derived foam cell differentiation;positive regulation of chemokine secretion;positive regulation of defense response to virus by host;positive regulation of interleukin-6 secretion;positive regulation of monocyte chemotactic protein-1 pro…	identical protein binding	endoplasmic reticulum;endoplasmic reticulum membrane;Golgi apparatus;integral component of membrane;plasma membrane		SelK_SelG	0	33	4	5	4	1	10.6	1.25911	0.434722	0.119251	2.37602			3.74953	0.00907155	0.39866	8.19461			2.42634	0.0542198	0.188174	4.586
4.71699	4.94953	4.77083	4.59694	4.89239	4.86295	4.71149	5.04439	4.50462	4.41954	4.79701	4.70044	4.85798	4.84298	5.02237	4.42626	FALSE						positive regulation of ERK1 and ERK2 cascade	Rab guanyl-nucleotide exchange factor activity			dDENN;DENN;uDENN	0	1	1	1	1	1	126.4	0.554845	0.697903	0.119234	1.19077		ST5	0.645304	0.50985	-0.15317	-1.34805		ST5	0.0702298	0.936694	0.0288256	0.196524
4.70044	4.7761	4.57289	4.50462	4.7866	5.00899	4.64386	4.59096	4.51096	4.58496	4.80219	4.6837	4.53605	4.64962	4.49825	4.80735	FALSE						innate immune response;interferon-gamma-mediated signaling pathway;negative regulation of viral entry into host cell;negative regulation of viral release from host cell;negative regulation of viral transcription;positive regulation of autophagy;positive regulation of DNA-binding transcription factor activity;positive regulation of I-kappaB kinase/NF-kappaB signaling;positive regulation of NF-kapp…	identical protein binding;protein homodimerization activity;transferase activity;zinc ion binding	cytosol;PML body			0	3	1	1	1	1	61.4	0.484918	0.730404	0.119087	1.06606		TRIM8	0.0270304	0.975355	0.00693989	0.0789266		TRIM8	0.0600168	0.945604	-0.015695	-0.169558
6.44791	6.24982	6.25927	6.15987	6.54226	6.37504	6.27426	6.39917	6.20555	6.31288	6.21917	6.29278	6.2724	6.13955	6.25361	6.25361	FALSE							identical protein binding;peptidase activity	cytoplasm;nucleus		Peptidase_C97	0	5	1	2	1	1	18.3	0.702263	0.636041	0.118463	1.44535		DESI1	0.122225	0.897147	-0.021624	-0.327102		DESI1	0.307104	0.720872	-0.049427	-0.729716
5.65535	5.42291	5.65535	5.1416	5.58797	5.58797	5.53605	5.63517	5.75221	5.79442	5.45286	5.52356	5.61471	5.7761	5.74685	5.53916	FALSE						B cell differentiation;enucleate erythrocyte differentiation;immune response;liver development;mRNA metabolic process;natural killer cell mediated cytotoxicity;negative regulation of DNA-binding transcription factor activity;positive regulation of DNA binding;positive regulation of DNA repair;positive regulation of DNA-binding transcription factor activity;positive regulation of interferon-gamma …	DNA binding;DNA-binding transcription activator activity, RNA polymerase II-specific;DNA-binding transcription factor activity, RNA polymerase II-specific;protein heterodimerization activity;protein homodimerization activity;RNA polymerase II proximal promoter sequence-specific DNA binding;sequence-specific DNA binding;transcription factor binding	nucleoplasm;nucleus	Tuberculosis	bZIP_2	0	5	1	1	1	1	16.4	0.423558	0.760194	0.117988	0.953643		CEBPG	0.499918	0.606833	0.161961	1.09309		CEBPG	0.730584	0.448875	0.200404	1.49335
12.6021	12.7965	12.8493	12.9197	12.8173	12.9185	12.9787	12.9245	12.4671	12.6857	12.8262	12.8322	12.7793	12.8637	12.8357	12.798	FALSE						actin filament organization;muscle contraction;muscle filament sliding;regulation of ATPase activity	actin binding;actin filament binding;identical protein binding;protein heterodimerization activity;protein homodimerization activity;structural constituent of muscle	actin cytoskeleton;actin filament;cytosol;muscle thin filament tropomyosin	Adrenergic signaling in cardiomyocytes;Cardiac muscle contraction;Dilated cardiomyopathy (DCM);Hypertrophic cardiomyopathy (HCM)	Tropomyosin	29	68	32	67	4	1	32.8	0.765034	0.604684	0.117867	1.55145		TPM2	0.350441	0.711826	-0.0891142	-0.814958		TPM2	0.147051	0.864455	0.0272903	0.386062
9.68124	9.64638	9.63427	9.66977	9.72911	9.86481	9.745	9.76354	9.7252	9.81746	9.71887	9.80832	9.72962	9.74164	9.70131	9.73944	FALSE				+	225_DMSO	phospholipid transport	phosphatidic acid transporter activity	mitochondrial intermembrane space		PRELI	0	35	6	7	6	1	21.5	1.96291	0.271489	0.117702	3.63563		PRELID3B	2.07487	0.0895519	0.10955	3.85444		PRELID3B	2.58732	0.0448162	0.0700877	4.94678
7.09908	7.33628	7.40769	7.26679	7.44708	7.27984	7.45861	7.39403	7.39489	7.26397	7.38543	7.35843	7.47816	7.44956	7.34341	7.20065	FALSE						double-strand break repair via homologous recombination;endosomal transport;protein transport		AP-5 adaptor complex;AP-type membrane coat adaptor complex;cytoplasm;nuclear speck;nucleoplasm;nucleus		SPG48	0	3	3	3	3	1	88.5	0.74169	0.617464	0.117431	1.51211		AP5Z1	0.453986	0.637257	0.0732198	1.00979		AP5Z1	0.444542	0.621277	0.0904845	0.992449
7.87958	7.83352	7.80607	7.76089	7.99322	7.92481	7.91409	7.91588	7.8679	7.76951	7.848	7.82528	7.97327	7.89057	7.86728	7.73606	FALSE						apoptotic process;cytokine-mediated signaling pathway;determination of adult lifespan;immunoglobulin mediated immune response;inositol phosphate metabolic process;intracellular signal transduction;leukocyte migration;negative regulation of B cell proliferation;negative regulation of bone resorption;negative regulation of immune response;negative regulation of interleukin-6 biosynthetic process;ne…	inositol-1,3,4,5-tetrakisphosphate 5-phosphatase activity;inositol-polyphosphate 5-phosphatase activity;phosphatidylinositol-3,4,5-trisphosphate 3-phosphatase activity;phosphatidylinositol-3,4,5-trisphosphate 5-phosphatase activity;SH3 domain binding	cytoskeleton;cytosol;membrane raft;plasma membrane	B cell receptor signaling pathway;Fc epsilon RI signaling pathway;Fc gamma R-mediated phagocytosis;Inositol phosphate metabolism;Metabolic pathways;Phosphatidylinositol signaling system	Exo_endo_phos;SH2	0	3	3	3	2	1	133.2	2.01987	0.260737	0.116985	3.74618		INPP5D	0.0847238	0.930145	0.00765479	0.233999		INPP5D	0.36821	0.672174	0.0467798	0.849208
7.64024	8.03672	7.89905	8.05582	7.95128	8.03287	8.09645	8.01569	7.48059	8.02237	8.21432	8.00619	7.78005	7.96578	7.79051	8.02348	FALSE											0	16	2	3	2	1	18.9	0.535684	0.704276	0.116114	1.15691		UBALD1	0.04329	0.963417	0.0229034	0.124313		UBALD1	0.0557169	0.94914	-0.0180066	-0.158059
6.05745	5.86542	5.77347	6.07682	6.04002	5.96809	6.1375	6.0917	6.06178	5.79701	6.18587	6.14771	6.01346	6.15987	6.05311	5.9331	FALSE						regulation of muscle contraction;signal transduction	enzyme activator activity;enzyme inhibitor activity;phosphatase regulator activity;protein kinase binding	A band;cytoplasm;cytoskeleton;cytosol;nucleoplasm;Z disc	Focal adhesion;Oxytocin signaling pathway;Proteoglycans in cancer;Regulation of actin cytoskeleton;Vascular smooth muscle contraction	Ank_2;PRKG1_interact	0	6	5	5	4	1	110.3	0.679726	0.648478	0.116038	1.40699		PPP1R12B	0.402156	0.670545	0.104803	0.913638		PPP1R12B	0.504103	0.578253	0.0965965	1.1006
3.12102	3.43296	3.80735	4.03562	3.90689	4.10434	3.63227	3.21723	3.73335	3.99095	3.27798	3.20163	3.72247	3.58496	3.16992	3.9542	FALSE						exonucleolytic nuclear-transcribed mRNA catabolic process involved in deadenylation-dependent decay;mRNA processing;mRNA splicing, via spliceosome;response to bacterium	RNA binding	cytosol;Lsm1-7-Pat1 complex;Lsm2-8 complex;nucleoplasm;nucleus;U2-type precatalytic spliceosome;U4/U6 x U5 tri-snRNP complex;U6 snRNP	RNA degradation;Spliceosome	LSM	0	25	1	1	1	1	9.9	0.159876	0.908071	0.115943	0.415785		LSM5	0.0620259	0.947184	-0.0482565	-0.174901		LSM5	0.0111697	0.987554	0.00864905	0.0331781
10.6498	10.6452	10.6059	10.5945	10.7604	10.7231	10.7172	10.7572	10.7888	10.7658	10.7693	10.7742	10.7395	10.7669	10.7632	10.7356	FALSE			+	+	198_DMSO;225_DMSO	cell division;endosome transport via multivesicular body sorting pathway;ESCRT III complex disassembly;establishment of protein localization;late endosome to vacuole transport;midbody abscission;mitotic metaphase plate congression;multivesicular body assembly;nucleus organization;protein transport;regulation of centrosome duplication;regulation of mitotic spindle assembly;viral budding via host E…	identical protein binding;protein domain specific binding	cytosol;endosome membrane;ESCRT III complex;extracellular exosome;late endosome membrane;membrane coat;midbody;multivesicular body;nucleus	Endocytosis;Necroptosis	Snf7	0	27	7	12	7	1	22.1	3.18914	0.0977386	0.115595	6.47015		CHMP1B	4.28574	0.00469155	0.150649	10.1979		CHMP1B	3.67787	0.0115551	0.127467	7.95483
7.95884	7.87221	7.82082	7.90689	8.07575	7.98584	7.94251	8.01625	8.55267	8.45533	8.38024	8.40981	8.41912	8.37721	8.41785	8.28679	FALSE			+	+	198_DMSO;225_DMSO		chromatin binding			BAH	0	1	3	4	3	1	279.8	1.54085	0.351075	0.115398	2.86046		BAHCC1	4.6424	0.00274281	0.559823	11.7638		BAHCC1	4.56786	0.00412666	0.485551	11.4194
6.30561	6.48704	6.59842	6.56072	6.62644	6.63807	6.47086	6.67666	6.54226	6.65392	6.55919	6.51412	6.63517	6.53605	6.55459	6.57289	FALSE						tRNA wobble adenosine to inosine editing	tRNA-specific adenosine-34 deaminase activity;zinc ion binding	nucleoplasm;tRNA-specific adenosine-34 deaminase complex		MafB19-deam	0	11	2	2	2	1	21	0.705846	0.633847	0.115064	1.45144		ADAT2	0.507679	0.602874	0.0794259	1.10701		ADAT2	0.597907	0.521522	0.0867308	1.26613
6.05528	6.35579	6.3505	6.43796	6.32912	6.39403	6.38543	6.54998	6.41278	6.4822	6.5157	6.47411	6.46761	6.54071	6.39917	6.36807	FALSE						chorionic trophoblast cell differentiation;DNA damage response, signal transduction by p53 class mediator;DNA damage response, signal transduction by p53 class mediator resulting in cell cycle arrest;hepatocyte differentiation;negative regulation of cell proliferation;negative regulation of cytokinesis;negative regulation of G1/S transition of mitotic cell cycle;negative regulation of transcripti…	DNA binding;DNA-binding transcription activator activity, RNA polymerase II-specific;DNA-binding transcription factor activity;DNA-binding transcription factor activity, RNA polymerase II-specific;DNA-binding transcription repressor activity, RNA polymerase II-specific;identical protein binding;proximal promoter sequence-specific DNA binding;RNA polymerase II proximal promoter sequence-specific D…	nuclear speck;nucleoplasm;nucleus;RNA polymerase II transcription factor complex		E2F_TDP	0	2	1	1	1	1	99.8	0.554737	0.697903	0.114758	1.19058		E2F7	1.02038	0.33326	0.171316	1.97704		E2F7	0.770073	0.427681	0.144006	1.55992
3.8679	3.65535	4.19377	3.97269	4.53605	4.18587	3.59694	3.82782	4.19377	3.71149	4.00899	4.33628	3.97269	4.01792	4.14568	3.8679	FALSE							transferase activity, transferring acyl groups other than amino-acyl groups	protein-containing complex		Acetyltransf_3	0	5	1	1	1	1	23.3	0.191634	0.888145	0.11424	0.48746		NAT9	0.34267	0.717672	0.140206	0.799859		NAT9	0.255474	0.763484	0.0786189	0.624483
8.41447	8.45902	8.57251	8.61692	8.67878	8.68335	8.53138	8.62607	8.67172	8.70977	8.78594	8.80252	8.72554	8.7039	8.56262	8.73132	FALSE						dolichol-linked oligosaccharide biosynthetic process;oligosaccharide biosynthetic process;protein folding		endoplasmic reticulum membrane;integral component of membrane;membrane		PQ-loop	0	10	3	4	3	1	26.6	0.993317	0.521633	0.114164	1.93208		MPDU1	2.14918	0.0801331	0.226757	4.00322		MPDU1	1.42992	0.190879	0.165115	2.6673
8.47492	8.38543	8.44419	8.53761	8.52435	8.61397	8.61471	8.53916	8.86264	8.76222	8.82496	8.82305	8.64024	8.58233	8.72042	8.70839	FALSE			+		198_DMSO	CDP-diacylglycerol biosynthetic process;phosphatidic acid biosynthetic process;regulation of TOR signaling;triglyceride biosynthetic process	1-acylglycerol-3-phosphate O-acyltransferase activity;glycerol-3-phosphate O-acyltransferase activity;sn-1-glycerol-3-phosphate C16:0-DCA-CoA acyl transferase activity	endoplasmic reticulum;endoplasmic reticulum membrane;integral component of membrane	Glycerolipid metabolism;Glycerophospholipid metabolism;Metabolic pathways	Acyltransferase	0	12	5	6	4	1	48.7	1.52268	0.354144	0.11251	2.82858		GPAT3	4.09449	0.00543728	0.357679	9.43852		GPAT3	2.37898	0.057064	0.202309	4.48311
7.71699	7.83036	7.86666	7.81506	7.99095	7.95594	7.84172	7.88996	7.85549	7.87529	8.0542	7.92244	8.34296	8.03342	7.85425	7.78464	FALSE						cobalamin metabolic process;viral process	cobalamin binding;cobalamin-transporting ATPase activity;insulin receptor binding	clathrin-coated endocytic vesicle;integral component of membrane;lysosomal membrane;membrane;plasma membrane	Vitamin digestion and absorption	LMBR1	0	9	4	5	4	1	61.3	1.29208	0.424244	0.112376	2.43174		LMBRD1	1.13961	0.285474	0.119586	2.17552		LMBRD1	0.751048	0.438269	0.196549	1.52789
12.4236	12.4176	12.4054	12.4101	12.5587	12.5082	12.5358	12.5035	12.7602	12.7263	12.7136	12.6974	12.7022	12.6789	12.7254	12.6712	FALSE		+	+	+	198_DMSO;225_DMSO;CCW16_DMSO	chaperone cofactor-dependent protein refolding;forebrain development;negative regulation of inclusion body assembly;negative regulation of transcription by RNA polymerase II;negative regulation of transcription from RNA polymerase II promoter in response to stress;positive regulation of ATPase activity;regulation of cellular response to heat;response to unfolded protein	ATPase activator activity;ATPase binding;cadherin binding;chaperone binding;Hsp70 protein binding;transcription corepressor activity;unfolded protein binding	cytoplasm;cytosol;dendritic spine;extracellular exosome;glutamatergic synapse;neuronal cell body;nucleolus;nucleoplasm;nucleus;postsynaptic density;sperm head	Influenza A;Protein processing in endoplasmic reticulum	DnaJ;DnaJ_C	1	64	27	59	26	1	38	3.78674	0.0484242	0.112355	8.3215		DNAJB1	6.27514	0.000340761	0.310202	22.3081		DNAJB1	6.20858	0.000757051	0.280223	21.7395
8.42459	8.49985	8.46964	8.53761	8.56148	8.56643	8.6575	8.59433	8.77149	8.89209	8.88142	8.82909	8.72724	8.81314	8.72247	8.78267	FALSE			+	+	198_DMSO;225_DMSO	cellular response to oxidative stress;response to oxidative stress	ATP binding;oxidoreductase activity, acting on a sulfur group of donors;sulfiredoxin activity	cytosol		ParBc	0	43	5	6	5	1	14.3	1.86163	0.288065	0.112014	3.44289		SRXN1	4.20245	0.00498372	0.360601	9.86066		SRXN1	3.85825	0.00953461	0.278459	8.57021
5.33271	5.44294	5.24031	5.46597	5.58195	5.41278	5.55152	5.38198	5.14975	5.37156	5.45615	5.16993	5.46271	5.22497	5.16591	5.11686	FALSE						mRNA splicing, via spliceosome	pre-mRNA intronic binding;U12 snRNA binding	U12-type spliceosomal complex		RRM_1	0	6	3	3	3	1	47.1	0.762822	0.604684	0.111572	1.54773		RBM41	0.401005	0.671124	-0.08364	-0.911474		RBM41	0.663328	0.483903	-0.127873	-1.37897
4.17792	3.73335	3.45943	2.82782	3.81762	3.57289	3.60881	3.64386	3.75489	3.45943	3.59694	3.47249	3.66676	3.73335	4.18587	3.87774	FALSE						protein O-linked mannosylation	ribitol beta-1,4-xylosyltransferase activity	Golgi apparatus;Golgi membrane;integral component of plasma membrane;nucleoplasm	Mannose type O-glycan biosynthesis;Metabolic pathways		0	2	1	1	1	1	51.1	0.147215	0.915765	0.111164	0.386446		RXYLT1	0.0250442	0.978113	0.0213048	0.0732805		RXYLT1	0.46864	0.603869	0.3163	1.03654
7.13545	7.06932	7.22497	7.0542	7.29829	7.12825	7.18785	7.31379	7.19869	7.22014	7.01346	7.12102	7.27984	7.07146	7.1819	7.23458	FALSE						base-excision repair;nucleotide-excision repair	bubble DNA binding;class I DNA-(apurinic or apyrimidinic site) endonuclease activity;damaged DNA binding;DNA N-glycosylase activity;DNA-(apurinic or apyrimidinic site) endonuclease activity;double-stranded DNA binding;single-stranded DNA binding;zinc ion binding	nucleoplasm;nucleus	Base excision repair	H2TH;zf-GRF;zf-RanBP	0	9	4	4	4	1	67.7	0.961012	0.537434	0.111062	1.87843		NEIL3	0.105081	0.910809	0.0173432	0.285186		NEIL3	0.55727	0.545191	0.0709622	1.19504
6.4363	6.47249	6.52826	6.33271	6.47897	6.56682	6.49665	6.67101	6.61029	6.48543	6.62644	6.50144	6.33271	6.15381	6.5744	6.47573	FALSE						negative regulation of mitotic cell cycle;respiratory tube development		cytoplasm;membrane;nucleus		Headcase;HECA	0	7	4	4	4	1	58.8	0.9442	0.542553	0.110926	1.85051		HECA	1.07354	0.312194	0.113461	2.0654		HECA	0.234884	0.781177	-0.0582747	-0.58121
4.33628	4.49185	4.85798	4.2555	4.37156	4.56072	4.64962	4.80219	4.75489	4.26303	4.3505	4.81762	4.76022	4.23266	4.47249	4.82273	FALSE						Golgi to vacuole transport;homeostasis of number of cells within a tissue;lysosomal transport;musculoskeletal movement;neurofilament cytoskeleton organization;protein transport;regulation of growth;retrograde transport, endosome to Golgi	syntaxin binding	cytosol;GARP complex;Golgi apparatus;nucleoplasm;perinuclear region of cytoplasm;trans-Golgi network;trans-Golgi network membrane		Vps54;Vps54_N	0	1	1	1	1	1	110.5	0.285967	0.832707	0.110616	0.687162		VPS54	0.117508	0.901192	0.061106	0.315672		VPS54	0.176556	0.835696	0.0866203	0.453757
8.58984	9.01458	8.83826	8.9571	8.89087	9.02098	8.97068	8.95797	8.7077	8.82432	8.93811	8.93899	8.95739	8.97413	8.85954	8.86202	FALSE						negative regulation of mitochondrial translation;negative regulation of ribosome biogenesis;negative regulation of translation;ribosomal large subunit biogenesis	ribosomal large subunit binding	cytosol;mitochondrial matrix;mitochondrion			0	18	3	5	3	1	26.2	0.518048	0.715018	0.110182	1.12555		MALSU1	0.00717868	0.991811	0.00233769	0.0214185		MALSU1	0.262865	0.758252	0.063324	0.639822
9.74399	9.78562	9.73589	9.74735	9.84235	9.90554	9.86481	9.83763	9.84643	9.78937	9.86836	9.86434	9.74903	9.70235	9.79766	9.76686	FALSE						negative regulation of cell size;negative regulation of protein kinase activity;negative regulation of TOR signaling;neurotrophin TRK receptor signaling pathway;regulation of apoptotic process;regulation of cellular response to heat;regulation of neuron apoptotic process		cytoplasm;cytosol;nucleoplasm;TORC1 complex	AMPK signaling pathway;Autophagy - animal;Longevity regulating pathway;Longevity regulating pathway - multiple species;mTOR signaling pathway;Thermogenesis	PRAS	0	41	8	10	8	1	27.4	2.91658	0.1197	0.109366	5.74328		AKT1S1	2.23124	0.0725017	0.0889113	4.17105		AKT1S1	0.0112348	0.987554	0.000760555	0.0333691
8.3996	8.46761	8.49506	8.57781	8.63735	8.56682	8.52982	8.6435	8.68124	8.60326	8.70839	8.67384	8.61912	8.50621	8.50024	8.50938	FALSE						establishment of protein localization;negative regulation of canonical Wnt signaling pathway;negative regulation of epithelial cell migration;negative regulation of epithelial cell proliferation;signal transduction;Wnt signaling pathway	signaling receptor activity	cytoplasm;cytosol;lamellipodium;nucleoplasm;nucleus;plasma membrane		MCC-bdg_PDZ	0	12	10	10	10	1	93	1.25696	0.435608	0.109354	2.37238		MCC	2.25038	0.0710853	0.181665	4.21074		MCC	0.473422	0.60058	0.0487216	1.04523
5.53916	5.74685	5.97269	5.79961	5.87774	5.95187	5.70598	5.95652	5.46271	5.56377	5.8505	5.82018	5.51728	5.63807	5.75221	5.75489	FALSE						entrainment of circadian clock by photoperiod;post-translational protein modification;protein destabilization;protein polyubiquitination;protein ubiquitination;regulation of circadian rhythm;rhythmic process;SCF-dependent proteasomal ubiquitin-dependent protein catabolic process	ubiquitin-protein transferase activity	cytosol;nuclear body;nucleus;SCF ubiquitin ligase complex;ubiquitin ligase complex	Circadian rhythm	F-box-like	0	6	2	2	2	1	48.7	0.457275	0.743068	0.108451	1.01581		FBXL3	0.28777	0.755841	-0.0902883	-0.690818		FBXL3	0.414556	0.640739	-0.098964	-0.936871
6.67243	6.58946	6.71699	6.64674	6.64962	6.7866	6.88387	6.73742	6.76155	6.92244	6.97039	6.88996	6.77742	6.81121	6.71973	6.85922	FALSE								integral component of membrane		DUF92	0	4	2	2	2	1	36.4	0.998057	0.520227	0.107969	1.93995		TMEM19	2.34795	0.0623059	0.229681	4.41647		TMEM19	1.84988	0.115657	0.135493	3.42084
7.74012	7.74012	7.81698	7.73403	7.84549	7.88203	7.84612	7.88813	7.77873	7.73403	7.80864	7.62644	7.6865	7.71012	7.77149	7.70943	FALSE						cilium assembly;negative regulation of cytokine production involved in inflammatory response;negative regulation of fibroblast migration;protein transport		ciliary transition zone;cytoplasm		UNC119_bdg	0	21	4	4	4	1	23.1	2.48452	0.186457	0.10763	4.71438		C5orf30	0.182986	0.842086	-0.020851	-0.4682		C5orf30	0.692842	0.469198	-0.0384289	-1.42933
6.63517	6.83542	6.89239	7.01569	6.92719	6.87897	7.04658	6.95187	6.80607	6.7866	6.94837	7.10224	6.86419	7.08108	6.91049	7.01123	FALSE						positive regulation of protein localization to plasma membrane	signaling receptor binding	extracellular region		DUF3456	0	11	2	3	2	1	28.3	0.575403	0.688105	0.106481	1.22687		CNPY4	0.249736	0.787124	0.0661476	0.612503		CNPY4	0.62313	0.508925	0.122078	1.30985
7.15482	7.30925	7.25456	7.37851	7.37938	7.31651	7.38198	7.4446	7.33002	7.43296	7.34518	7.38716	7.39575	7.22593	7.42375	7.40514	FALSE						actomyosin contractile ring assembly;apoptotic process;cortical cytoskeleton organization;mitotic cytokinesis;protein localization to mitotic actomyosin contractile ring;regulation of apoptotic process;Rho protein signal transduction;septin ring organization;signal transduction	GTP binding;GTPase inhibitor activity;GTP-Rho binding	actomyosin contractile ring;cytosol		Anillin;PH	0	3	2	2	2	1	62.6	1.01625	0.513593	0.106332	1.97017		RTKN	0.970179	0.3548	0.0995461	1.89366		RTKN	0.64138	0.497323	0.0883578	1.34131
7.78921	7.926	8.05853	8.02956	8.01792	8.1334	8.04439	8.03067	7.8679	8.04658	8.15634	8.22304	8.24079	8.27519	8.03617	8.09803	FALSE						aerobic respiration;mitochondrial electron transport, ubiquinol to cytochrome c;oxidation-reduction process;oxidative phosphorylation	ubiquinol-cytochrome-c reductase activity	mitochondrial inner membrane;mitochondrial respirasome;mitochondrial respiratory chain complex III;mitochondrion	Alzheimer disease;Cardiac muscle contraction;Huntington disease;Metabolic pathways;Non-alcoholic fatty liver disease (NAFLD);Oxidative phosphorylation;Parkinson disease;Thermogenesis	UCR_hinge	0	16	2	3	2	1	10.7	0.791115	0.597093	0.10577	1.59526		UQCRH	0.584787	0.551359	0.122636	1.24327		UQCRH	1.35482	0.2122	0.211722	2.53842
4.75489	5.0045	4.95884	4.77083	4.85798	4.85798	5.09592	5.10014	5.17792	4.91648	5.04002	5.29646	4.94953	4.96809	5.17393	5.04439	FALSE						axon guidance;negative regulation of autophagosome assembly;nervous system development;signal transduction		axon;cytoplasm		FEZ	0	5	2	2	2	1	39.6	0.515765	0.716462	0.105741	1.12147		FEZ2	1.18749	0.267716	0.235452	2.2556		FEZ2	1.02098	0.318098	0.161721	1.97802
11.9272	11.9619	11.9492	12.0242	12.0419	12.0335	12.1301	12.0795	11.7147	11.8194	11.9836	11.9195	11.9691	11.9737	12.0228	11.9799	FALSE						actin filament organization;muscle contraction;muscle filament sliding;osteoblast differentiation	actin filament binding;calcium ion binding;identical protein binding;protein heterodimerization activity;protein homodimerization activity;structural constituent of muscle	actin filament;cortical cytoskeleton;cytoskeleton;cytosol;extracellular exosome;focal adhesion;membrane;muscle thin filament tropomyosin;podosome;stress fiber	Adrenergic signaling in cardiomyocytes;Cardiac muscle contraction;Dilated cardiomyopathy (DCM);Hypertrophic cardiomyopathy (HCM)	Tropomyosin	4	73	28	71	12	1	28.5	1.88444	0.280052	0.105586	3.48589		TPM4	0.855981	0.405238	-0.106359	-1.70372		TPM4	0.373137	0.667582	0.0207648	0.858638
9.75589	9.77462	9.7386	9.72127	9.87129	9.86511	9.81025	9.86465	9.82703	9.82161	9.73352	9.74601	9.89633	9.82273	9.79961	9.83305	FALSE						SRP-dependent cotranslational protein targeting to membrane		endoplasmic reticulum membrane;integral component of membrane	Protein processing in endoplasmic reticulum	TRAP-gamma	0	16	4	9	4	1	21.1	2.91965	0.1197	0.105231	5.75111		SSR3	0.600718	0.540025	0.0344486	1.27102		SSR3	2.05787	0.0880391	0.0903342	3.8208
8.45902	8.61802	8.56148	8.53877	8.66676	8.60992	8.69035	8.63045	8.6279	8.61176	8.64169	8.56834	8.66463	8.6014	8.69558	8.61029	FALSE							calcium ion binding	endoplasmic reticulum;extracellular space;Golgi apparatus		EGF_CA	0	15	5	8	5	1	38.2	1.50451	0.355129	0.105046	2.79679		CRELD2	0.950381	0.363381	0.0680997	1.86077		CRELD2	1.31755	0.22384	0.0986497	2.47495
7.76885	7.76885	7.76553	7.66107	7.72724	7.84361	7.9542	7.85549	8.11322	8.13083	8.23314	8.13545	7.99266	8.13853	8.15785	8.01792	FALSE			+	+	198_DMSO;225_DMSO	adaptive immune response;humoral immune response;negative regulation of cold-induced thermogenesis;positive regulation of cell adhesion;positive regulation of transcription by RNA polymerase II;regulation of osteoclast differentiation	DNA-binding transcription activator activity, RNA polymerase II-specific;DNA-binding transcription factor activity;DNA-binding transcription factor activity, RNA polymerase II-specific;protein dimerization activity;RNA polymerase II proximal promoter sequence-specific DNA binding;transcription regulatory region DNA binding	cytosol;nucleoplasm;nucleus	Mitophagy - animal;Renal cell carcinoma;Transcriptional misregulation in cancer	DUF3371;HLH;MITF_TFEB_C_3_N	0	6	5	5	5	1	61.5	0.999453	0.520227	0.104061	1.94227		TFE3	4.43737	0.00383615	0.412087	10.8386		TFE3	3.29592	0.0180467	0.335666	6.77355
5.43296	5.22882	5.0268	5.05745	5.1416	5.29646	5.41616	5.30743	5.33985	5.16189	5.18982	5.04002	5.06178	5.3147	5.23266	5.14568	FALSE						cardiac muscle cell differentiation;cardiac ventricle development;cardiocyte differentiation;cellular component maintenance;digestive tract development;ductus arteriosus closure;lung alveolus development;negative regulation of amyloid-beta clearance;negative regulation of cardiac muscle cell apoptotic process;negative regulation of cell proliferation;negative regulation of cyclin-dependent protei…	DNA-binding transcription activator activity, RNA polymerase II-specific;histone acetyltransferase binding;histone deacetylase binding;RNA polymerase II proximal promoter sequence-specific DNA binding;RNA polymerase II sequence-specific DNA-binding transcription factor binding;R-SMAD binding;transcription coactivator activity;transcription factor binding	nuclear chromatin;nucleus		RPEL;SAP	0	1	2	3	1	1	101.9	0.42262	0.760879	0.103904	0.9519		MYOCD	0.0108666	0.988633	-0.00361276	-0.0322888		MYOCD	0.00679852	0.992874	0.00219548	0.0202929
10.0137	10.0256	9.89315	9.95971	10.0463	9.98257	10.1876	10.0905	9.83857	9.81778	9.86651	9.82273	9.87191	9.88615	9.98527	9.89421	FALSE						generation of precursor metabolites and energy;mitochondrial electron transport, cytochrome c to oxygen	cytochrome-c oxidase activity	integral component of membrane;mitochondrial inner membrane;mitochondrial respiratory chain complex IV;mitochondrion	Alzheimer disease;Cardiac muscle contraction;Huntington disease;Metabolic pathways;Non-alcoholic fatty liver disease (NAFLD);Oxidative phosphorylation;Parkinson disease;Thermogenesis	COX7C	0	29	2	5	2	1	7.2	1.01625	0.513593	0.103705	1.97017		COX7C	2.26799	0.069168	-0.136641	-4.24746		COX7C	0.79608	0.414656	-0.0636537	-1.60359
6.32912	6.46761	6.30378	6.00899	6.33985	6.31107	6.53605	6.33628	6.48704	6.39575	6.29646	6.59842	6.19574	6.19574	6.20359	6.45121	FALSE						blood vessel development;brain development;cell proliferation;female pregnancy;negative regulation of apoptotic process;positive regulation of cell proliferation;sphinganine-1-phosphate biosynthetic process;sphingolipid biosynthetic process;sphingosine biosynthetic process	ATP binding;D-erythro-sphingosine kinase activity;NAD+ kinase activity;Ras GTPase binding;sphinganine kinase activity;sphingosine-1-phosphate receptor activity	cytosol;intracellular membrane-bounded organelle;lysosomal membrane;membrane	Apelin signaling pathway;Calcium signaling pathway;Fc gamma R-mediated phagocytosis;Metabolic pathways;Phospholipase D signaling pathway;Sphingolipid metabolism;Sphingolipid signaling pathway;Tuberculosis;VEGF signaling pathway	DAGK_cat	0	2	1	1	1	1	69.2	0.418133	0.76415	0.103439	0.943545		SPHK2	0.69934	0.480215	0.167042	1.44039		SPHK2	0.0479418	0.955758	-0.0158031	-0.137036
10.0744	10.3552	10.3994	10.3685	10.4091	10.352	10.4275	10.4223	10.1855	10.3016	10.3484	10.3859	10.3872	10.3956	10.2947	10.406	FALSE						blood coagulation;cell surface receptor signaling pathway;COPII vesicle coating;endoplasmic reticulum to Golgi vesicle-mediated transport;negative regulation of activation of membrane attack complex;neutrophil degranulation;regulation of complement activation	complement binding	anchored component of external side of plasma membrane;cell surface;endoplasmic reticulum membrane;endoplasmic reticulum-Golgi intermediate compartment membrane;ER to Golgi transport vesicle membrane;extracellular exosome;extracellular space;focal adhesion;Golgi membrane;membrane;plasma membrane;specific granule membrane;tertiary granule membrane;transport vesicle;vesicle	Complement and coagulation cascades;Hematopoietic cell lineage	UPAR_LY6	0	38	5	15	5	1	14.2	0.63659	0.66178	0.103343	1.33306		CD59	0.0233022	0.98092	0.00595593	0.0683096		CD59	0.392754	0.655018	0.071496	0.895917
5.35403	5.08321	5.05745	5.45615	5.2891	5.22497	5.33271	5.51728	5.31107	5.27798	5.39232	5.66107	5.35403	5.3147	5.43296	5.52042	FALSE						animal organ morphogenesis;cell differentiation;muscle organ development;negative regulation of cell growth;negative regulation of G1/S transition of mitotic cell cycle;negative regulation of G2/M transition of mitotic cell cycle;positive regulation of potassium ion transport;regulation of membrane depolarization;regulation of potassium ion transmembrane transporter activity	ion channel binding;metal ion binding	cytoplasm;cytosol;focal adhesion;nucleus;plasma membrane	Jak-STAT signaling pathway	LIM	0	3	1	1	1	1	36.2	0.384983	0.782521	0.103301	0.881201		FHL1	0.624793	0.520636	0.172898	1.31272		FHL1	0.758341	0.434141	0.167816	1.54018
11.4001	11.4307	11.4434	11.4357	11.5061	11.5822	11.5308	11.5039	11.573	11.6405	11.6364	11.6001	11.4404	11.5245	11.4773	11.5231	FALSE			+		198_DMSO	branching involved in salivary gland morphogenesis;cell adhesion;cell surface receptor signaling pathway;epithelial tube branching involved in lung morphogenesis;establishment of epithelial cell apical/basal polarity;extracellular matrix organization;morphogenesis of an epithelial sheet;neuron projection development;protein phosphorylation;regulation of cell adhesion;regulation of cell migration;…	extracellular matrix structural constituent;glycosphingolipid binding;protein C-terminus binding;signaling receptor binding	basement membrane;cell-cell junction;collagen-containing extracellular matrix;extracellular matrix;extracellular region;extracellular space;laminin-1 complex;laminin-3 complex;membrane	Amoebiasis;Arrhythmogenic right ventricular cardiomyopathy (ARVC);Dilated cardiomyopathy (DCM);ECM-receptor interaction;Focal adhesion;Human papillomavirus infection;Hypertrophic cardiomyopathy (HCM);Pathways in cancer;PI3K-Akt signaling pathway;Small cell lung cancer;Toxoplasmosis;Viral myocarditis	Laminin_B;Laminin_EGF;Laminin_G_1;Laminin_I;Laminin_II;Laminin_N	0	21	56	67	56	1	336.9	2.6245	0.169376	0.103298	5.03263		LAMA1	4.22649	0.00476442	0.18502	9.95695		LAMA1	1.5401	0.168179	0.063848	2.85915
7.95012	7.9384	7.80993	7.76818	7.97785	7.93487	7.90929	8.05691	7.96058	7.893	7.76752	7.71836	7.94778	7.86481	7.808	8.00338	FALSE								nucleus		UPF0688	0	29	4	4	4	1	26	0.939251	0.544051	0.103072	1.84228		C1orf174	0.17099	0.852725	-0.0317929	-0.441169		C1orf174	0.255618	0.763369	0.0393322	0.624781
7.24982	7.35138	7.15076	7.01346	7.27612	7.19869	7.34961	7.35226	7.29554	7.1809	7.28817	7.19672	7.31107	7.32733	7.32193	7.26585	FALSE						phagocytosis;regulation of cell shape;regulation of Rho protein signal transduction;regulation of signal transduction	Rho GTPase binding;structural molecule activity	cell projection;cytoplasm;cytoskeleton;phagocytic cup;plasma membrane		PBD	0	23	1	1	1	1	9.2	0.602172	0.678625	0.102815	1.27354		CDC42SE2	0.256957	0.780521	0.048978	0.627568		CDC42SE2	0.775535	0.425183	0.115186	1.5691
8.79572	8.84831	8.8205	8.87006	8.94046	8.94163	8.92333	8.93987	8.95099	8.91618	8.91259	8.99915	8.91049	8.83983	8.89482	8.94398	FALSE						activation of MAPKK activity;cell cycle arrest;cellular protein localization;cellular response to amino acid stimulus;MAPK cascade;neutrophil degranulation;positive regulation of TOR signaling;regulation of cell growth;regulation of macroautophagy	guanyl-nucleotide exchange factor activity;protein-containing complex scaffold activity	endosome membrane;late endosome;lysosomal membrane;plasma membrane;Ragulator complex;specific granule membrane;tertiary granule membrane	mTOR signaling pathway	Robl_LC7	0	38	4	6	4	1	13.5	3.06048	0.104546	0.102679	6.11884		LAMTOR2	2.2939	0.0669451	0.111084	4.3018		LAMTOR2	1.24252	0.244842	0.0636361	2.34805
7.90087	7.91528	8.0433	8.20653	8.10224	8.12205	8.14006	8.11061	7.94544	7.97785	8.24413	8.17393	8.04385	8.37678	8.50661	8.31877	FALSE						mitochondrial ATP synthesis coupled electron transport;mitochondrial electron transport, NADH to ubiquinone;mitochondrial respiratory chain complex I assembly	NADH dehydrogenase (ubiquinone) activity;RNA binding	mitochondrial inner membrane;mitochondrial respiratory chain complex I;mitochondrion;nucleoplasm	Alzheimer disease;Huntington disease;Metabolic pathways;Non-alcoholic fatty liver disease (NAFLD);Oxidative phosphorylation;Parkinson disease;Retrograde endocannabinoid signaling;Thermogenesis	NDUFV3	0	29	3	4	3	1	11.9	0.693933	0.639457	0.102248	1.43119		NDUFV3	0.280249	0.761586	0.0688436	0.675528		NDUFV3	1.30087	0.228584	0.295006	2.44664
10.3701	10.4375	10.4985	10.4625	10.5284	10.5568	10.5399	10.5502	10.6728	10.6573	10.7023	10.7135	10.6194	10.6641	10.7461	10.6748	FALSE			+	+	198_DMSO;225_DMSO	antimicrobial humoral response;cell morphogenesis;central nervous system myelin maintenance;chaperone-mediated protein complex assembly;chaperone-mediated protein folding;chaperone-mediated protein transport involved in chaperone-mediated autophagy;complement activation;complement activation, classical pathway;innate immune response;intrinsic apoptotic signaling pathway;lipid metabolic process;mi…	amyloid-beta binding;chaperone binding;low-density lipoprotein particle receptor binding;misfolded protein binding;protein heterodimerization activity;protein-containing complex binding;tau protein binding;ubiquitin protein ligase binding	apical dendrite;blood microparticle;cell surface;chromaffin granule;collagen-containing extracellular matrix;cytoplasm;cytosol;extracellular exosome;extracellular region;extracellular space;Golgi apparatus;intracellular;intracellular membrane-bounded organelle;mitochondrial inner membrane;mitochondrion;neurofibrillary tangle;nucleus;perinuclear endoplasmic reticulum lumen;perinuclear region of cy…	Complement and coagulation cascades	Clusterin	0	30	14	20	14	1	52.5	1.97593	0.270878	0.101654	3.66076		CLU	3.73368	0.0092379	0.244297	8.14103		CLU	3.09296	0.0236492	0.233938	6.2061
9.10434	9.07601	9.10512	9.09381	9.13366	9.19057	9.25267	9.20384	9.24174	9.26562	9.2353	9.20286	9.18958	9.07521	9.11764	9.14848	FALSE			+		198_DMSO	methylation;ubiquinone biosynthetic process	2-decaprenyl-6-methoxy-1,4-benzoquinone methyltransferase activity;2-octaprenyl-6-methoxy-1,4-benzoquinone methylase activity	extrinsic component of mitochondrial inner membrane;mitochondrial matrix;mitochondrion;protein-containing complex	Metabolic pathways;Ubiquinone and other terpenoid-quinone biosynthesis	Ubie_methyltran	0	35	10	11	10	1	37.1	2.1239	0.251852	0.100359	3.95228		COQ5	4.15985	0.00514058	0.141557	9.69212		COQ5	0.740143	0.444676	0.0379055	1.5095
8.03012	7.99209	8.22593	8.11426	8.23888	8.12516	8.23649	8.1629	8.30834	8.23458	8.29416	8.38586	8.36763	8.22304	8.21091	8.13443	FALSE						negative regulation of retrograde protein transport, ER to cytosol;protein N-linked glycosylation via asparagine;regulation of tumor necrosis factor biosynthetic process;spermatid development;ubiquitin-dependent ERAD pathway	ATP binding;ubiquitin conjugating enzyme activity;ubiquitin protein ligase binding	endoplasmic reticulum membrane;integral component of membrane	Parkinson disease;Protein processing in endoplasmic reticulum;Ubiquitin mediated proteolysis	UQ_con	0	23	6	6	6	1	35.2	0.853892	0.572391	0.100257	1.70024		UBE2J1	1.92265	0.110396	0.215136	3.55846		UBE2J1	1.04438	0.310419	0.143403	2.01692
11.4964	11.5515	11.5416	11.5201	11.6466	11.6555	11.5883	11.6182	11.5555	11.5892	11.5876	11.5591	11.5572	11.5865	11.5481	11.5593	FALSE						activation of protein kinase activity;apoptotic process;cell migration;cellular response to organic cyclic compound;dendritic spine development;Fc-epsilon receptor signaling pathway;interleukin-12-mediated signaling pathway;negative regulation of apoptotic process;negative regulation of cysteine-type endopeptidase activity involved in execution phase of apoptosis;negative regulation of protein ki…	ATP binding;cadherin binding;identical protein binding;protein kinase activity;protein kinase binding;protein serine/threonine kinase activity;protein tyrosine kinase activator activity;Rac GTPase binding;small GTPase binding	cytoplasm;cytosol;glutamatergic synapse;nucleus;perinuclear region of cytoplasm;plasma membrane;postsynaptic density	Axon guidance;ErbB signaling pathway;Focal adhesion;Human immunodeficiency virus 1 infection;MAPK signaling pathway;Ras signaling pathway;Regulation of actin cytoskeleton;Renal cell carcinoma;T cell receptor signaling pathway	PBD;Pkinase	5	49	21	36	16	1	58	2.65858	0.164633	0.0997393	5.11222		PAK2	1.61339	0.163044	0.0454454	2.98886		PAK2	1.27057	0.236304	0.0353723	2.39535
10.0232	10.0643	10.0787	9.99308	9.96217	10.3611	10.1249	10.1084	10.0772	10.1611	10.0968	10.121	10.0395	10.0745	10.3488	10.0767	FALSE						peptide metabolic process	aminopeptidase activity;identical protein binding;metalloaminopeptidase activity;zinc ion binding	blood microparticle;cytoplasm;cytosol;extracellular region;nucleus		Peptidase_M18	0	27	9	15	9	1	52.4	0.543694	0.701369	0.0993068	1.17109		DNPEP	1.50092	0.185758	0.0742266	2.79053		DNPEP	0.604217	0.518194	0.095057	1.27709
11.565	11.6173	11.764	11.5949	11.795	11.6611	11.7771	11.704	11.7268	11.6215	11.7764	11.6302	11.816	11.687	11.8055	11.7047	FALSE						intracellular transport;positive regulation of mitotic centrosome separation;signal transduction;viral process	cadherin binding;GDP-dissociation inhibitor activity;GTPase activator activity;Ran GTPase binding	centrosome;cytoplasm;cytosol;nuclear envelope;nuclear pore;nucleus	Human T-cell leukemia virus 1 infection;Viral carcinogenesis	Ran_BP1	0	58	13	30	12	1	23.3	0.929967	0.547025	0.0990193	1.82686		RANBP1	0.404807	0.66945	0.0533941	0.918618		RANBP1	1.11134	0.285972	0.117992	2.12836
10.2509	10.3122	10.2075	10.2313	10.3712	10.3237	10.3124	10.3876	10.4511	10.4181	10.4071	10.4222	10.2411	10.231	10.2019	10.2505	FALSE			+		198_DMSO	glomerular filtration;protein processing;proteolysis	aminopeptidase activity;manganese ion binding;metalloaminopeptidase activity;protein homodimerization activity	cytoplasm;mitochondrion		AMP_N;Peptidase_M24	0	40	14	26	14	1	57	1.84244	0.290675	0.0982604	3.40689		XPNPEP3	3.42884	0.0146445	0.174115	7.16701		XPNPEP3	0.333268	0.701074	-0.0193484	-0.781485
7.50621	7.45861	7.43212	7.58571	7.53993	7.69697	7.59694	7.54148	7.5812	7.49265	7.44791	7.44708	7.59842	7.55152	7.55919	7.5157	FALSE						ventral spinal cord interneuron specification	DNA-binding transcription factor activity, RNA polymerase II-specific;sequence-specific DNA binding	nucleus		Homeodomain	0	2	1	1	1	1	37.3	1.01366	0.513866	0.0981658	1.96586		DBX1	0.0255865	0.977328	-0.00345254	-0.0748245		DBX1	0.796645	0.414633	0.0605422	1.60453
5.42626	5.27053	5.76022	5.39917	5.24793	5.52356	5.66959	5.80478	5.54535	5.37504	5.50144	5.80219	5.49185	5.55766	5.51728	5.59096	FALSE						positive regulation of gene expression, epigenetic;regulation of transcription, DNA-templated;termination of RNA polymerase I transcription;transcription initiation from RNA polymerase I promoter	DNA binding	microtubule organizing center;nucleoplasm;RNA polymerase transcription factor SL1 complex		TAF1D	0	4	1	1	1	1	32	0.250765	0.850625	0.0974184	0.614656		TAF1D	0.276679	0.763587	0.0919591	0.668238		TAF1D	0.295652	0.730705	0.07539	0.706746
8.73132	8.77182	8.69627	8.71425	8.81794	8.81538	8.84078	8.82909	8.77248	8.77446	8.81762	8.88203	8.82591	8.8157	8.84612	8.808	FALSE				+	225_DMSO	ATP biosynthetic process;cristae formation;proton transmembrane transport	metal ion binding;proton transmembrane transporter activity	mitochondrial inner membrane;proton-transporting ATP synthase complex, coupling factor F(o)			0	24	5	6	5	1	24.9	2.89029	0.123033	0.097384	5.67656		DMAC2L	1.47478	0.190814	0.0832338	2.74499		DMAC2L	2.7246	0.0373439	0.0955188	5.26881
4.48543	4.72247	4.8125	4.42626	4.7761	4.66676	4.59096	4.80219	4.89724	5.07039	5.02237	4.69488	4.67243	5.10014	4.56682	4.77083	FALSE						negative regulation of cysteine-type endopeptidase activity involved in apoptotic process;negative regulation of endoplasmic reticulum stress-induced intrinsic apoptotic signaling pathway;negative regulation of protein processing	caspase binding	endoplasmic reticulum		MAGE;MAGE_N	0	15	4	6	1	1	34.7	0.410192	0.768076	0.0973399	0.928713		MAGEA3	1.31957	0.230144	0.309555	2.47838		MAGEA3	0.515855	0.569245	0.165888	1.12163
5.17792	5.1127	5.01346	4.98641	5.38543	5.16189	4.9542	5.17792	5.23266	5.21723	5.21335	5.26679	5.32912	5.05311	5.2817	4.90689	FALSE						negative regulation of fat cell differentiation		centrosome		Ank;Ank_2;CCDC144C;DUF3496	0	1	2	2	1	1	196.3	0.440962	0.752393	0.0972354	0.985856		ANKRD26	1.87873	0.11669	0.159884	3.4751		ANKRD26	0.265747	0.755461	0.0700831	0.645779
4.88753	4.97269	5.01792	4.72247	5.14975	5.14568	5.16993	4.52356	5.16993	5.04002	5.0045	4.97269	5	5.07039	4.85798	5.01792	FALSE						cellular response to light stimulus;detection of light stimulus;G protein-coupled receptor signaling pathway;phototransduction;protein-chromophore linkage;regulation of circadian rhythm	G protein-coupled photoreceptor activity;G protein-coupled receptor activity;photoreceptor activity	integral component of membrane;integral component of plasma membrane;photoreceptor outer segment		7tm_1	0	2	1	1	1	1	44.8	0.228742	0.867058	0.0970765	0.568141		OPN3	0.959251	0.359056	0.146632	1.87551		OPN3	0.497587	0.583392	0.0864217	1.0889
3.89724	3.88753	3.99095	4.18587	4.1375	3.9542	4.2854	3.97269	4.41954	3.82782	3.9542	3.98185	3.67807	3.99095	4.22497	4.49185	FALSE						activation of cysteine-type endopeptidase activity involved in apoptotic process;apoptotic signaling pathway;cellular response to mechanical stimulus;DNA damage response, signal transduction by p53 class mediator resulting in cell cycle arrest;extrinsic apoptotic signaling pathway via death domain receptors;positive regulation of apoptotic process;positive regulation of apoptotic signaling pathwa…	death domain binding;protease binding;protein binding, bridging	cytoplasm;cytosol;nucleus		CARD;Death	0	6	1	1	1	1	22.7	0.412022	0.767404	0.0970519	0.932137		CRADD	0.14396	0.878132	0.0554549	0.378826		CRADD	0.229294	0.786783	0.106065	0.569318
8.07628	8.07039	8.21626	8.1918	8.15532	8.22738	8.31741	8.2427	8.01458	8.20897	8.13494	8.25597	8.22207	8.29186	8.22545	8.25833	FALSE						cytoplasmic mRNA processing body assembly;exonucleolytic nuclear-transcribed mRNA catabolic process involved in deadenylation-dependent decay;mRNA processing;mRNA splicing, via spliceosome	RNA binding	catalytic step 2 spliceosome;cytosol;Lsm1-7-Pat1 complex;Lsm2-8 complex;nucleoplasm;nucleus;P-body;U2-type precatalytic spliceosome;U4/U6 x U5 tri-snRNP complex;U6 snRNP	RNA degradation;Spliceosome	LSM	0	21	2	4	2	1	11.8	0.985806	0.524784	0.0970197	1.91961		LSM3	0.0831242	0.930981	0.0149319	0.229907		LSM3	1.43313	0.190356	0.110745	2.67283
9.30469	9.65517	9.73894	9.80429	9.6268	9.83336	9.73911	9.69017	9.32912	9.62899	9.75355	9.70719	9.6268	9.74046	9.68633	9.66871	FALSE						translation	methyltransferase activity	mitochondrion;nucleoplasm;nucleus;ribosome		Rsm22	0	16	8	8	8	1	50.7	0.346945	0.801872	0.0965877	0.808175		METTL17	0.0503869	0.956744	-0.0210605	-0.14368		METTL17	0.189053	0.822626	0.0547993	0.481731
5.06178	5.1334	5.06178	5.05745	5.10014	4.99095	5.24793	5.36107	5.0917	5.16591	5.23649	5.38543	5.08321	4.93546	5.16189	5.04002	FALSE						cell-matrix adhesion;regulation of synaptic vesicle exocytosis	structural constituent of presynapse	cell surface;cytoplasm;cytosol;extracellular exosome;glutamatergic synapse;presynaptic active zone		SAM_1;SAM_2	0	5	6	8	1	1	143.2	0.535375	0.704276	0.096421	1.15636		PPFIA2	1.13409	0.2881	0.141283	2.16629		PPFIA2	0.180825	0.831478	-0.0234563	-0.463358
6.38198	6.2854	6.60881	6.67101	6.60585	6.58646	6.61912	6.52042	6.13545	6.47249	6.35226	6.69905	6.6014	6.6453	6.33985	6.66676	FALSE						protein urmylation;tRNA thio-modification;tRNA wobble uridine modification	sulfur carrier activity	cytosol	Sulfur relay system	Urm1	0	15	2	4	2	1	11.4	0.460986	0.740644	0.0961647	1.02259		URM1	0.189667	0.836706	-0.0719852	-0.483096		URM1	0.265135	0.756134	0.0765266	0.644514
8.26397	8.28355	8.33628	8.3345	8.35843	8.4475	8.44501	8.35138	8.54303	8.44087	8.47897	8.55957	8.3637	8.4292	8.42038	8.37243	FALSE			+		198_DMSO	post-translational protein modification;protein polyubiquitination	ubiquitin protein ligase activity;ubiquitin-protein transferase activity;zinc ion binding	cytosol		F-box_4;zf-TRAF_2	0	8	6	6	6	1	82.3	1.61456	0.340954	0.096005	2.99094		FBXO30	3.03856	0.0253495	0.201034	6.06046		FBXO30	2.01034	0.0946951	0.0918503	3.72756
8.39489	8.29278	8.10696	8.29186	8.53528	8.30925	8.26959	8.35579	8.37808	8.34518	8.15026	8.13545	8.47695	8.38543	8.24222	8.23793	FALSE						cytoplasmic translation;ribosomal large subunit biogenesis	RNA binding;structural constituent of ribosome	cytosolic large ribosomal subunit;extracellular exosome	Ribosome	KOW;Ribosomal_L26	0	39	9	25	2	1	17.2	0.527708	0.709259	0.095855	1.14275		RPL26L1	0.0799365	0.932859	-0.0193801	-0.22172		RPL26L1	0.325166	0.707069	0.0640092	0.765556
8.4672	8.2588	8.41701	8.40939	8.47452	8.46312	8.48663	8.50978	8.54728	8.40897	8.43838	8.4417	8.52278	8.36807	8.57932	8.51373	FALSE						mitochondrial electron transport, NADH to ubiquinone;mitochondrial respiratory chain complex I assembly	NADH dehydrogenase (ubiquinone) activity;protein-containing complex binding	mitochondrial inner membrane;mitochondrial intermembrane space;mitochondrial respiratory chain complex I;mitochondrion	Alzheimer disease;Huntington disease;Metabolic pathways;Non-alcoholic fatty liver disease (NAFLD);Oxidative phosphorylation;Parkinson disease;Retrograde endocannabinoid signaling;Thermogenesis	CHCH	0	25	4	6	4	1	20.1	1.07712	0.495672	0.0954106	2.07137		NDUFA8	0.622629	0.522213	0.0709805	1.30898		NDUFA8	0.850757	0.387923	0.107873	1.69501
5.49185	5.56377	5.57289	5.87036	5.83289	5.76818	5.62644	5.65249	5.57289	5.51096	5.46597	5.83542	5.51096	5.60585	5.40259	5.50462	FALSE						phosphatidic acid biosynthetic process;phosphatidylcholine acyl-chain remodeling;phosphatidylethanolamine acyl-chain remodeling;phosphatidylglycerol acyl-chain remodeling;phosphatidylserine acyl-chain remodeling;phospholipid metabolic process	1-acylglycerol-3-phosphate O-acyltransferase activity;1-acylglycerophosphocholine O-acyltransferase activity;1-alkenylglycerophosphoethanolamine O-acyltransferase activity;1-alkylglycerophosphocholine O-acetyltransferase activity;2-acylglycerol-3-phosphate O-acyltransferase activity;lysophospholipid acyltransferase activity	endoplasmic reticulum;endoplasmic reticulum membrane;integral component of membrane;membrane	Ether lipid metabolism;Glycerophospholipid metabolism;Metabolic pathways	Acyltransferase	0	4	2	2	2	1	57.2	0.439338	0.753371	0.0952809	0.982861		LPCAT4	0.087568	0.92729	-0.0284078	-0.241249		LPCAT4	0.599318	0.520809	-0.118715	-1.26858
8.82432	8.92303	9.01569	9.05148	9.14542	9.06555	8.96607	9.0182	9.06636	9.11556	9.07682	9.15381	9.16491	9.037	8.86357	9.09355	FALSE						G protein-coupled receptor signaling pathway	G protein-coupled receptor activity;olfactory receptor activity	integral component of membrane;plasma membrane	Olfactory transduction	7tm_4	0	2	1	2	1	1	34.8	0.733013	0.619756	0.0951798	1.49745		OR1M1	1.46917	0.192056	0.149504	2.73524		OR1M1	0.476195	0.598567	0.0861232	1.05027
8.52513	8.56224	8.70529	8.67913	8.72656	8.72656	8.75889	8.63988	8.6994	8.61618	8.84643	8.71459	8.6994	8.57099	8.67207	8.69732	FALSE						brain development;cilium assembly;determination of left/right symmetry;fat cell differentiation;intracellular protein transport;melanosome transport;protein localization to cilium;protein localization to non-motile cilium;protein polymerization;protein targeting to membrane;protein transport from ciliary membrane to plasma membrane;regulation of smoothened signaling pathway;retina layer formation…	GTP binding;metal ion binding;phospholipid binding	axonemal microtubule;axoneme;cilium;cytoplasm;cytosol;extracellular exosome;membrane;membrane coat;plasma membrane		Arf	0	19	3	3	3	1	21.1	0.957356	0.538794	0.0950258	1.87236		ARL6	0.771964	0.446859	0.101203	1.5631		ARL6	0.33651	0.698324	0.0419984	0.787833
8.13648	8.1127	8.03232	8.00169	8.23026	8.18239	8.04767	8.20163	8.25456	8.24222	8.16842	8.26913	8.2211	8.12464	8.14466	8.1809	FALSE						cell death in response to hydrogen peroxide;lipid transport;nervous system development;protein homotrimerization;regulation of neuron apoptotic process	drug binding;identical protein binding;opioid receptor activity	cell junction;cytoplasmic vesicle;endoplasmic reticulum;endoplasmic reticulum membrane;growth cone;integral component of membrane;integral component of plasma membrane;lipid droplet;nuclear envelope;nuclear inner membrane;nuclear outer membrane;postsynaptic density;postsynaptic membrane		ERG2_Sigma1R	0	30	5	6	5	1	25.1	0.934169	0.54541	0.094692	1.83384		SIGMAR1	2.22724	0.072706	0.162784	4.16279		SIGMAR1	1.34621	0.214287	0.0970285	2.52373
7.25267	7.45861	7.3505	7.31741	7.47735	7.47654	7.43212	7.36807	7.52278	7.70736	7.42291	7.44708	7.46842	7.49025	7.4363	7.35138	FALSE						protein secretion;vesicle-mediated transport		integral component of Golgi membrane		DUF846	0	3	1	2	1	1	31.1	0.955244	0.53957	0.0937262	1.86885		TVP23C	1.23012	0.255701	0.180235	2.32717		TVP23C	0.878011	0.377048	0.0917897	1.74043
8.80735	8.96174	9.00759	9.11218	9.04385	9.05555	9.09434	9.06958	8.81826	9.00253	9.03645	8.98584	9.05202	9.13468	9.07682	9.09908	FALSE						cell redox homeostasis;hemopoiesis;protein lipoylation;small molecule metabolic process	2 iron, 2 sulfur cluster binding;electron transfer activity;glutathione disulfide oxidoreductase activity;metal ion binding;protein disulfide oxidoreductase activity	dendrite;mitochondrial matrix;mitochondrion;neuronal cell body;nucleus		Glutaredoxin	0	28	3	8	3	1	16.6	0.709082	0.631694	0.093616	1.45693		GLRX5	0.050243	0.956744	-0.0114436	-0.14329		GLRX5	0.915163	0.361528	0.118437	1.80225
7.56377	7.49506	7.61912	7.5157	7.58646	7.62205	7.71493	7.64458	7.55919	7.56758	7.7761	7.70736	7.57894	7.52826	7.66178	7.68299	FALSE						mRNA export from nucleus;nucleocytoplasmic transport;protein import into nucleus	protein transporter activity;Ran GTPase binding	cytoplasm;cytosol;nuclear pore;nuclear pore central transport channel;nuclear speck;nucleoplasm	Influenza A;mRNA surveillance pathway;Ribosome biogenesis in eukaryotes;RNA transport	NTF2	1	31	3	3	2	1	15.8	1.28473	0.425246	0.0935956	2.4193		NXT1	0.873285	0.395951	0.104145	1.73256		NXT1	0.688183	0.471146	0.0645815	1.4214
9.64602	9.6397	9.56415	9.63826	9.71545	9.7065	9.66693	9.77066	9.54574	9.616	9.54767	9.58308	9.55555	9.74315	9.56301	9.54129	FALSE						posttranslational protein targeting to membrane, translocation;protein import into nucleus, translocation;retrograde protein transport, ER to cytosol;SRP-dependent cotranslational protein targeting to membrane, translocation;ubiquitin-dependent ERAD pathway	ARF guanyl-nucleotide exchange factor activity;epidermal growth factor binding;RNA binding	cytosol;endoplasmic reticulum;endoplasmic reticulum membrane;endoplasmic reticulum Sec complex;integral component of membrane;membrane;Sec61 translocon complex	Phagosome;Protein export;Protein processing in endoplasmic reticulum;Vibrio cholerae infection	Sec61_beta	0	29	3	10	3	1	10	1.74109	0.30852	0.0928538	3.21937			0.9824	0.348841	-0.0489109	-1.91395			0.158904	0.852998	-0.0212829	-0.413548
8.02735	8.11218	8.07788	8.15785	8.20945	8.27566	8.1416	8.11946	8.23074	8.14568	8.1918	8.23888	8.12257	8.15684	8.08428	8.00338	FALSE						intestinal epithelial cell development	identical protein binding	cis-Golgi network;COPII-coated ER to Golgi transport vesicle;endoplasmic reticulum;Golgi medial cisterna;Golgi membrane;Golgi trans cisterna;integral component of membrane;trans-Golgi network		Yip1	0	9	2	5	2	1	26.2	1.07586	0.496171	0.092725	2.06927		YIPF6	1.67432	0.150321	0.107958	3.0981		YIPF6	0.0161548	0.983946	-0.00205088	-0.0477235
8.67807	8.57705	8.65177	8.61029	8.70736	8.75589	8.62205	8.80187	8.81986	8.75455	8.78038	8.76719	8.88753	8.84674	8.86078	8.89148	FALSE			+	+	198_DMSO;225_DMSO		identical protein binding;proline-rich region binding;protein C-terminus binding	cell junction;Golgi apparatus;integral component of membrane;membrane;plasma membrane;synaptic vesicle		PRA1	0	28	5	5	5	1	20.6	1.08296	0.495672	0.0924978	2.08108		RABAC1	2.90881	0.029157	0.1512	5.7235		RABAC1	4.18366	0.00655579	0.242337	9.786
10.1711	10.3256	10.3388	10.3697	10.3933	10.401	10.4037	10.3772	10.2137	10.2757	10.3277	10.3298	10.3392	10.381	10.3535	10.2984	FALSE						exon-exon junction complex disassembly;nuclear-transcribed mRNA catabolic process, nonsense-mediated decay;positive regulation of translation	ribosome binding;RNA binding	cell junction;cytoplasm;cytosol;exon-exon junction complex;nucleolus;nucleoplasm;nucleus	mRNA surveillance pathway;RNA transport	Mago-bind	0	67	11	19	11	1	22.6	1.0731	0.498193	0.0924704	2.06467		PYM1	0.103013	0.912193	-0.0146041	-0.280059		PYM1	0.382204	0.661503	0.0417049	0.875922
6.0045	5.88509	5.81762	5.74147	6.0917	5.71149	6.02237	5.99095	6.09592	5.66676	5.95652	5.79442	5.6893	5.83036	5.8802	5.71699	FALSE						protein transport;retrograde transport, endosome to plasma membrane		endosome		Ank_2	0	2	3	3	3	1	155.8	0.403007	0.771789	0.09196	0.915237		ANKRD50	0.0523272	0.954872	0.0162352	0.148931		ANKRD50	0.533563	0.559218	-0.0829588	-1.15315
5.38198	5.39917	5.47897	5.47897	5.57289	5.45943	5.63807	5.4363	5.47573	5.38543	5.61176	5.58496	5.20163	5.50779	5.24793	5.39232	FALSE						cell cycle;cell division;post-translational protein modification;proteasome-mediated ubiquitin-dependent protein catabolic process;protein polyubiquitination;regulation of microtubule-based process		Cul3-RING ubiquitin ligase complex;cytosol;spindle		BACK;Kelch_1	0	7	3	3	3	1	56.8	0.85187	0.573131	0.0918999	1.69687		KLHL42	0.658713	0.502929	0.0796995	1.37106		KLHL42	0.622217	0.509258	-0.0973543	-1.30827
10.0755	10.4364	10.4603	10.4965	10.4386	10.4169	10.5114	10.4677	10.223	10.3699	10.4625	10.4691	10.5214	10.518	10.4357	10.4141	FALSE						negative regulation of appetite;positive regulation of MAPK cascade	growth factor activity;metal ion binding	extracellular space;nucleoplasm;nucleus		Cyt-b5	0	63	8	15	8	1	18.8	0.402312	0.77218	0.0914922	0.913932		NENF	0.0429266	0.963535	0.014003	0.123314		NENF	0.466228	0.605206	0.105126	1.03215
8.83321	8.79993	8.72622	8.56262	8.93752	8.77906	8.80864	8.76222	8.81186	8.70874	8.68335	8.58421	8.77347	8.77775	8.7269	8.55957	FALSE						cellular lipid metabolic process;positive regulation of fat cell differentiation				CCDC71L	0	2	1	1	1	1	49.6	0.597769	0.680562	0.0913658	1.26589		CCDC71	0.169882	0.854063	-0.0334566	-0.438653		CCDC71	0.0975263	0.909868	-0.0210733	-0.266378
9.98428	10.0642	10.0353	10.0657	10.1362	10.2032	10.0837	10.0914	10.1393	10.251	10.2075	10.2525	10.0425	10.1315	10.0102	10.127	FALSE			+		198_DMSO	anaphase-promoting complex-dependent catabolic process;cell division;cellular protein modification process;exit from mitosis;free ubiquitin chain polymerization;positive regulation of ubiquitin protein ligase activity;protein K11-linked ubiquitination;protein K27-linked ubiquitination;protein K29-linked ubiquitination;protein K63-linked ubiquitination;protein K6-linked ubiquitination;protein ubiq…	anaphase-promoting complex binding;ATP binding;ubiquitin conjugating enzyme activity;ubiquitin-protein transferase activity	anaphase-promoting complex;cytosol;nucleoplasm	Ubiquitin mediated proteolysis	UQ_con	0	68	10	15	10	1	23.8	1.46908	0.361757	0.0912786	2.73509		UBE2S	2.76303	0.0354581	0.17521	5.36145		UBE2S	0.518381	0.568264	0.0404119	1.12614
5.71699	5.57592	5.41954	5.75489	5.70598	5.78921	5.56377	5.77347	5.72792	5.80993	5.76818	5.86047	5.41954	5.57289	5.58195	6.04002	FALSE							transferase activity, transferring glycosyl groups			Glycos_transf_2	0	6	3	3	3	1	40.7	0.444852	0.749914	0.091272	0.993019		B3GNTL1	1.12385	0.291996	0.174791	2.1492		B3GNTL1	0.0864431	0.921793	0.0367659	0.238385
5.32912	5.70874	5.47897	5.76818	5.55459	5.81762	5.48864	5.78921	5.65821	5.6893	5.51728	6.10014	5.70321	5.74953	5.76818	5.63807	FALSE						mRNA splicing, via spliceosome;RNA splicing;spliceosomal complex assembly	metal ion binding;pre-mRNA 3'-splice site binding	nucleoplasm;spliceosomal complex;U12-type spliceosomal complex;U2AF		RRM_1;zf-CCCH	0	6	3	3	1	1	58	0.289914	0.830701	0.0912611	0.69516		ZRSR2	0.477049	0.622738	0.169976	1.05182		ZRSR2	0.648402	0.492825	0.143496	1.35338
9.05148	9.05691	9.01039	8.99067	9.24627	9.05528	9.07334	9.09882	9.1249	8.97011	9.09249	8.9678	9.0983	9.09645	9.08108	8.98556	FALSE						cellular response to cholesterol	cholesterol binding;intermembrane cholesterol transfer activity	endoplasmic reticulum membrane;endoplasmic reticulum-plasma membrane contact site;integral component of membrane;plasma membrane		GRAM;VASt	0	2	2	3	1	1	76	1.01168	0.514446	0.0910647	1.96257		GRAMD1C	0.0953836	0.919528	0.0114625	0.261004		GRAMD1C	0.567819	0.538001	0.0379848	1.21358
11.3515	11.3622	11.4155	11.3713	11.4434	11.4352	11.5288	11.4567	11.4241	11.4533	11.5569	11.5061	11.4369	11.4231	11.5154	11.4429	FALSE						digestion;monocyte differentiation;transcription by RNA polymerase II	metal ion binding;quercetin 2,3-dioxygenase activity;transcription coregulator activity	cytoplasm;cytosol;nucleoplasm;nucleus		Pirin;Pirin_C	0	43	11	23	11	1	32.1	1.91843	0.275059	0.0908587	3.5504		PIR	1.82756	0.122533	0.109936	3.37909		PIR	1.71623	0.136601	0.0793858	3.17401
12.972	12.9956	13.0041	12.9515	13.0769	13.071	13.0929	13.0454	12.8792	12.9095	12.9304	12.8236	13.0275	13.0645	13.0896	13.0138	FALSE						cell proliferation;cell redox homeostasis;cellular response to oxidative stress;mesoderm formation;nucleobase-containing small molecule interconversion;regulation of lipid metabolic process;selenium compound metabolic process;signal transduction	electron transfer activity;flavin adenine dinucleotide binding;methylseleninic acid reductase activity;methylselenol reductase activity;protein disulfide oxidoreductase activity;thioredoxin-disulfide reductase activity	cytoplasm;cytosol;extracellular exosome;fibrillar center;mitochondrion;nucleoplasm	Hepatocellular carcinoma;Pathways in cancer;Selenocompound metabolism	Glutaredoxin;Pyr_redox_2;Pyr_redox_dim	1	51	25	81	24	1	70.9	2.9665	0.114951	0.0907531	5.87155		TXNRD1	1.97009	0.103697	-0.0951328	-3.64948		TXNRD1	1.7544	0.130168	0.0680814	3.24376
7.15583	7.00225	7.09908	7.08215	7.23745	7.14262	7.16289	7.15886	7.31922	7.13545	7.05094	7.11998	7.06932	7.02237	7.19574	7.15482	FALSE						dolichyl diphosphate biosynthetic process;lipid biosynthetic process;protein N-linked glycosylation	dolichyldiphosphatase activity	endoplasmic reticulum membrane;integral component of endoplasmic reticulum membrane	N-Glycan biosynthesis	PAP2	0	8	1	1	1	1	27	1.26044	0.433839	0.0906267	2.37826		DOLPP1	0.499754	0.606833	0.0715681	1.0928		DOLPP1	0.201037	0.812211	0.0257314	0.508198
8.56796	8.63445	8.68545	8.6893	8.76188	8.65821	8.80832	8.71081	8.82082	8.72826	8.79084	8.87283	8.87682	8.77939	8.83416	8.90298	FALSE				+	225_DMSO	DNA repair;DNA replication-dependent nucleosome assembly;DNA replication-independent nucleosome assembly;muscle cell differentiation;negative regulation of chromatin silencing;nucleosome assembly;osteoblast differentiation	chromatin binding;histone binding	nuclear chromatin;nucleoplasm;nucleus;protein-containing complex		ASF1_hist_chap	1	29	5	8	4	1	23	1.09634	0.487146	0.0905175	2.10335		ASF1A	2.06647	0.0903226	0.158898	3.83779		ASF1A	2.70063	0.037998	0.204049	5.21157
7.62644	7.61692	7.80542	7.69697	7.6907	7.69697	7.89664	7.82018	7.71356	7.73539	7.71287	7.75889	7.75489	8.01235	8.2211	8.10905	FALSE						regulation of transcription, DNA-templated;transcription by RNA polymerase II;transcription elongation from RNA polymerase II promoter		Cajal body;ELL-EAF complex;intercellular bridge;intracellular membrane-bounded organelle;nuclear body;nuclear speck;nucleoplasm;transcription elongation factor complex		EAF	0	17	3	3	3	1	29	0.648153	0.657765	0.0896835	1.35295		EAF1	0.43533	0.648867	0.0437404	0.975461		EAF1	1.68289	0.140644	0.33791	3.11356
5.75756	5.62352	5.58195	5.8125	5.74147	6.04221	5.57289	5.7761	6.00225	5.99095	5.56986	5.69209	5.80735	5.7252	5.88753	6.01346	FALSE						actin cytoskeleton organization;actin filament bundle assembly;actin filament organization;cell adhesion;establishment or maintenance of actin cytoskeleton polarity;regulation of actin cytoskeleton organization;regulation of cell migration;regulation of cell shape;Rho protein signal transduction	GTP binding;GTPase activity;protein kinase binding	cell cortex;cell division site;cytoplasm;focal adhesion;Golgi membrane;intracellular membrane-bounded organelle		Ras	0	5	1	1	1	1	27.4	0.343797	0.801872	0.0892859	0.802052		RND3	0.442017	0.64461	0.119908	0.987799		RND3	1.03673	0.312426	0.164503	2.00419
7.6359	7.7252	7.6844	7.60659	7.75221	7.64458	7.81442	7.79636	7.82337	7.81057	7.69558	7.77017	7.89603	7.75154	7.84486	7.71493	FALSE						regulation of transcription, DNA-templated	DNA binding;metal ion binding	nucleus		KRAB;zf-C2H2	0	7	3	3	3	1	83.5	0.987488	0.524371	0.0888734	1.9224		ZNF888	1.5491	0.176928	0.1119	2.87499		ZNF888	1.51867	0.171744	0.138821	2.82156
8.26913	8.30287	8.29232	8.25644	8.45738	8.40173	8.34696	8.27006	8.58797	8.60622	8.56301	8.51215	8.47127	8.59842	8.55497	8.37025	FALSE			+		198_DMSO	intracellular steroid hormone receptor signaling pathway;positive regulation of gene expression;positive regulation of transcription by RNA polymerase II;positive regulation of transcription, DNA-templated;signal transduction;transcription, DNA-templated;Wnt signaling pathway	armadillo repeat domain binding;beta-catenin binding;chromatin binding;nuclear receptor transcription coactivator activity;protein C-terminus binding;RNA polymerase II distal enhancer sequence-specific DNA binding;sequence-specific DNA binding;transcription coactivator activity;transcription coregulator activity;transcription regulatory region DNA binding	cytosol;intracellular membrane-bounded organelle;nuclear chromatin;nucleus		CALCOCO1	0	10	6	6	6	1	77.3	1.12387	0.476835	0.0888431	2.14924		CALCOCO1	4.79169	0.002263	0.287145	12.4829		CALCOCO1	2.26981	0.0666313	0.218539	4.25126
7.69279	7.59694	7.60955	7.69	7.67666	7.7046	7.7879	7.77545	7.67313	7.67101	7.64602	7.63662	7.56224	7.58571	7.61985	7.63952	FALSE						activation of MAPKK activity;cell cycle arrest;cellular protein localization;cellular response to amino acid stimulus;MAPK cascade;neutrophil degranulation;positive regulation of TOR signaling;regulation of macroautophagy	kinase activator activity	endosome membrane;extracellular exosome;focal adhesion;lysosomal membrane;plasma membrane;Ragulator complex;specific granule membrane;tertiary granule membrane	MAPK signaling pathway;mTOR signaling pathway	MAPKK1_Int	0	21	2	3	2	1	13.6	1.266	0.433659	0.0888338	2.38764		LAMTOR3	0.129854	0.892211	0.00937879	0.34543		LAMTOR3	0.719157	0.455703	-0.045485	-1.47401
3.8679	4.32193	3.60881	4.06178	4.18587	3.91648	4.1127	4	3.9542	4.19377	3.94486	3.9542	4.34341	3.44626	3.59694	3.83794	FALSE						autophagy;negative regulation of autophagosome assembly;negative regulation of gene expression;negative regulation of macroautophagy;negative regulation of protein kinase activity;positive regulation of autophagosome maturation;positive regulation of TOR signaling;regulation of autophagy;regulation of TORC1 signaling	guanyl-nucleotide exchange factor activity;protein kinase binding;protein kinase inhibitor activity	Atg1/ULK1 kinase complex;chromatin;cytoplasm;guanyl-nucleotide exchange factor complex;nucleoplasm		Folliculin	0	2	2	2	2	1	105	0.218689	0.874105	0.0886584	0.546581		SMCR8	0.105776	0.909829	0.0466532	0.286906		SMCR8	0.26386	0.757285	-0.158967	-0.64188
7.73064	7.45615	7.65033	7.40173	7.81186	7.6886	7.55995	7.53294	7.76354	7.85674	7.35403	7.59991	7.57289	7.65964	7.65893	7.75556	FALSE						autophagosome assembly;autophagosome maturation;autophagy of mitochondrion;cellular response to nitrogen starvation;macroautophagy	beta-tubulin binding;GABA receptor binding;Tat protein binding;ubiquitin protein ligase binding	autophagosome;autophagosome membrane;cell body;cytoplasmic vesicle membrane;cytosol;dendrite cytoplasm;dendrite membrane;endoplasmic reticulum;Golgi apparatus;intracellular;microtubule	Apelin signaling pathway;Autophagy - animal;Autophagy - other;FoxO signaling pathway;GABAergic synapse;Kaposi sarcoma-associated herpesvirus infection;Mitophagy - animal;NOD-like receptor signaling pathway	Atg8	0	17	4	5	1	1	14	0.382656	0.783182	0.0886228	0.876782		GABARAPL1	0.253837	0.783423	0.0838418	0.621072		GABARAPL1	0.54841	0.550804	0.102039	1.17942
10.9174	10.8705	10.8336	10.8269	10.9877	10.9244	10.912	10.978	11.1004	11.1295	11.0719	11.0251	11.0617	11.0625	11.1232	11.1274	FALSE			+	+	198_DMSO;225_DMSO	chromatin silencing;DNA repair;histone acetylation;histone deacetylation;histone H2A acetylation;histone H4 acetylation;positive regulation of striated muscle cell differentiation;positive regulation of transcription by RNA polymerase II;regulation of growth		histone acetyltransferase complex;NuA4 histone acetyltransferase complex;nucleolus;nucleoplasm;nucleus;plasma membrane		MRG	0	49	16	31	13	1	32.3	1.70047	0.316319	0.0884013	3.14538		MORF4L2	3.44563	0.014273	0.21961	7.21799		MORF4L2	3.80223	0.00989003	0.231605	8.37485
5.47573	5.64962	5.47897	5.54226	5.59395	5.53605	5.70874	5.66107	5.61471	5.2854	5.62936	5.62644	5.35403	5.52042	5.65821	5.46597	FALSE						tRNA wobble adenosine to inosine editing	metal ion binding;tRNA-specific adenosine-34 deaminase activity	nucleoplasm;tRNA-specific adenosine-34 deaminase complex		dCMP_cyt_deam_1	0	7	3	3	3	1	38	0.787938	0.597313	0.0883076	1.58993		ADAT3	0.00834061	0.990755	0.00233233	0.0248529		ADAT3	0.193797	0.818499	-0.0369852	-0.49225
6.14364	6.30743	6.38716	6.26679	6.28725	6.47411	6.31651	6.38024	6.32373	6.43129	6.41616	6.43962	6.45286	6.32733	6.24793	6.50621	FALSE						cilium assembly		ciliary basal body;cytoplasm;extracellular exosome			0	3	3	3	3	1	91.8	0.645133	0.658321	0.0882765	1.34776		ARMC9	1.15589	0.277965	0.12645	2.20271		ARMC9	0.665244	0.483474	0.107329	1.38224
3.73335	3.49825	3.63227	3.54844	3.54844	3.848	3.56071	3.80735	4.15381	3.99095	3.49825	3.03562	3.97269	3.98185	3.47249	3.51096	FALSE						ciliary basal body-plasma membrane docking;cilium assembly;maintenance of animal organ identity;photoreceptor cell maintenance	calmodulin binding;enzyme binding	centriole;centrosome;cytosol;extracellular exosome;intercellular bridge;microtubule cytoskeleton;mitotic spindle;nucleoplasm;photoreceptor connecting cilium;photoreceptor outer segment		IQ	0	2	1	1	1	1	68.9	0.411525	0.767494	0.0880483	0.931206		IQCB1	0.0940846	0.920207	0.0665812	0.257738		IQCB1	0.383746	0.660354	0.131421	0.878852
8.02569	8.05799	8.23218	8.16792	8.12722	8.26538	8.21868	8.224	8.14415	8.17493	8.18933	8.23314	8.1814	8.24174	8.1533	8.19081	FALSE						triglyceride catabolic process	retinyl-palmitate esterase activity;triglyceride lipase activity	cytosol;mitochondrion	Retinol metabolism	Patatin	0	29	7	8	7	1	28	0.773492	0.600613	0.0878751	1.56567		PNPLA4	0.590544	0.547471	0.0644393	1.25331		PNPLA4	0.663213	0.483903	0.0708673	1.37877
6.19377	6.3147	6.51096	6.52982	6.52982	6.59991	6.26303	6.50779	6.57743	6.52042	6.41109	6.45121	6.30378	6.60733	6.44791	6.48543	FALSE						ion transport;phosphate ion transmembrane transport	inorganic phosphate transmembrane transporter activity;signaling receptor activity;sodium:inorganic phosphate symporter activity;sodium:phosphate symporter activity;sodium-dependent phosphate transmembrane transporter activity;virus receptor activity	extracellular exosome;integral component of plasma membrane;membrane;plasma membrane		PHO4	0	2	1	1	1	1	70.3	0.345166	0.801872	0.0878279	0.804716		SLC20A2	0.535609	0.583956	0.102725	1.15678		SLC20A2	0.303457	0.722852	0.0737991	0.722424
7.97842	8.11426	8.10171	8.10591	8.20261	8.19771	8.12205	8.12877	8.25219	8.18041	8.31152	8.21917	8.15836	8.15178	8.13186	8.18339	FALSE						ammon gyrus development;cellular response to cholesterol;cellular response to growth factor stimulus;cerebral cortex development;cytokine-mediated signaling pathway;endocytosis;lipid metabolic process;modulation of chemical synaptic transmission;negative regulation of transcription by RNA polymerase II;positive regulation of CREB transcription factor activity;positive regulation of dendrite devel…	apolipoprotein binding;calcium ion binding;high-density lipoprotein particle binding;kinesin binding;low-density lipoprotein particle receptor activity;reelin receptor activity;transmembrane signaling receptor activity;very-low-density lipoprotein particle receptor activity	axon;caveola;dendrite;extracellular region;integral component of membrane;membrane;microtubule associated complex;neuronal cell body;plasma membrane;postsynaptic density;receptor complex		Ldl_recept_a;Ldl_recept_b	0	8	6	8	5	1	105.6	1.18692	0.453707	0.0877081	2.25464		LRP8	2.09283	0.0872679	0.165745	3.89013		LRP8	1.26645	0.236898	0.0812677	2.38841
8.7761	8.82464	8.75922	8.76155	8.84862	8.86851	8.89452	8.86016	8.76321	8.75389	8.837	8.75922	8.69558	8.70874	8.75856	8.76055	FALSE						mitochondrial electron transport, NADH to ubiquinone;mitochondrial respiratory chain complex I assembly	NADH dehydrogenase (ubiquinone) activity	integral component of membrane;mitochondrial inner membrane;mitochondrial respiratory chain complex I;mitochondrion	Alzheimer disease;Huntington disease;Metabolic pathways;Non-alcoholic fatty liver disease (NAFLD);Oxidative phosphorylation;Parkinson disease;Retrograde endocannabinoid signaling;Thermogenesis	NADHdh_A3	0	21	2	4	2	1	9.3	2.54288	0.185357	0.0875728	4.84542		NDUFA3	0.0282879	0.974373	-0.00205016	-0.0824892		NDUFA3	1.14549	0.275044	-0.0495229	-2.18534
6.25739	6.26679	6.21335	6.13134	6.23649	6.48864	6.27426	6.21917	6.37156	6.60585	6.50462	6.33807	6.26115	6.48704	6.35403	6.46923	FALSE						embryonic limb morphogenesis;positive regulation of transcription by RNA polymerase II;proximal/distal pattern formation	chromatin binding;DNA-binding transcription activator activity, RNA polymerase II-specific;DNA-binding transcription factor activity, RNA polymerase II-specific;RNA polymerase II regulatory region sequence-specific DNA binding;transcription factor binding	nucleus;transcription factor complex		Homeodomain;PBC	0	13	5	7	1	1	45.9	0.591781	0.68251	0.0874256	1.25547		PBX2	1.86064	0.119099	0.237808	3.44103		PBX2	1.54501	0.167684	0.175648	2.86778
4.67807	5.2555	5.03122	5.14975	5.05311	4.80219	5.18587	5.42291	5.23266	5.31832	5.05745	5.03562	4.88753	5.34341	5.07468	4.94017	FALSE							chromatin binding;DNA binding;DNA-binding transcription factor activity, RNA polymerase II-specific	nucleus			0	1	1	1	1	1	134.6	0.190249	0.888558	0.0873848	0.484389		CRAMP1	0.408621	0.668101	0.132378	0.925771		CRAMP1	0.0726839	0.934127	0.0328095	0.202933
8.02292	8.0493	8.21529	8.0268	8.09329	8.20604	8.19672	8.16692	8.08852	8.23506	8.28725	8.27891	8.0607	8.21237	8.01011	8.1416	FALSE						angiogenesis involved in wound healing;cell-matrix adhesion;glycosaminoglycan catabolic process;heparan sulfate proteoglycan catabolic process;neutrophil degranulation;positive regulation of blood coagulation;positive regulation of hair follicle development;positive regulation of osteoblast proliferation;positive regulation of protein kinase B signaling;positive regulation of vascular endothelial…	beta-glucuronidase activity;heparanase activity;protein dimerization activity;syndecan binding	extracellular matrix;extracellular region;intracellular membrane-bounded organelle;lysosomal lumen;lysosomal membrane;lysosome;membrane raft;nucleoplasm;nucleus;specific granule lumen	Glycosaminoglycan degradation;Metabolic pathways;Proteoglycans in cancer	Glyco_hydro_79n	0	5	3	4	3	1	61.1	0.828639	0.582093	0.0871618	1.65808		HPSE	1.16074	0.276727	0.143857	2.21082		HPSE	0.16672	0.844794	0.0276144	0.431457
7.91349	7.92896	7.87652	7.9847	7.97154	7.98299	8.03672	8.0607	8.12102	8.11842	8.1814	7.98014	8.01959	7.99831	8.03232	7.97039	FALSE						adherens junction organization;axonogenesis;cytokine-mediated signaling pathway;lateral ventricle development;nervous system development;neuroblast division in subventricular zone;positive regulation of neurogenesis;protein metabolic process		cytoplasm	Notch signaling pathway	NumbF;PID	0	15	8	8	6	1	64.9	1.51243	0.354916	0.0870715	2.81064		NUMBL	1.95463	0.105431	0.174327	3.61971		NUMBL	1.63074	0.149515	0.0792358	3.01982
7.92778	7.81057	7.75288	7.91648	7.92362	7.9331	8.00056	7.89785	7.88509	8.07307	7.96405	7.99718	7.85362	7.88509	7.96174	7.86419	FALSE						negative regulation of G0 to G1 transition;negative regulation of transcription, DNA-templated;positive regulation of transcription, DNA-templated	metal ion binding;transcription coactivator activity;transcription corepressor activity	cytosol;nucleoplasm;nucleus		YAF2_RYBP;zf-RanBP	0	21	3	4	2	1	19.9	0.928559	0.547455	0.0868562	1.82452		YAF2	1.16928	0.273902	0.12792	2.22511		YAF2	0.344625	0.691368	0.0392311	0.803665
4.51096	4.87774	4.74953	4.95884	4.89724	4.90207	4.69488	4.94953	5.04002	4.82782	4.63807	5.09592	4.57894	4.87774	4.62059	4.62644	FALSE						negative regulation of catalytic activity;negative regulation of extrinsic apoptotic signaling pathway via death domain receptors;negative regulation of Fas signaling pathway;negative regulation of protein localization to plasma membrane;neutrophil degranulation;positive regulation of blood vessel remodeling	death receptor binding	endosome membrane;extracellular exosome;Golgi apparatus;integral component of membrane;intracellular membrane-bounded organelle;lysosomal membrane;plasma membrane;specific granule membrane		Bax1-I	0	5	1	1	1	1	34.6	0.325953	0.808725	0.0866613	0.767106		TMBIM1	0.38456	0.684122	0.126187	0.880397		TMBIM1	0.355819	0.682316	-0.0983437	-0.825366
13.7078	13.7628	13.7544	13.7755	13.8508	13.8628	13.8086	13.825	13.7757	13.7934	13.807	13.8182	13.7027	13.6895	13.666	13.7226	FALSE						cell differentiation;cell division;cell proliferation;chromosome segregation;DNA biosynthetic process;kidney development;kinetochore assembly;metaphase plate congression;mitotic cell cycle;mitotic spindle assembly checkpoint;muscle organ development;negative regulation of transcription, DNA-templated;protein transport;regulation of cell cycle;regulation of G2/M transition of mitotic cell cycle;re…	chromatin binding;dynein complex binding;protein C-terminus binding;protein homodimerization activity;transcription factor binding	axoneme;centrosome;chromosome, centromeric region;ciliary basal body;ciliary transition fiber;condensed chromosome outer kinetochore;cytoplasm;cytosol;kinetochore;midbody;nuclear envelope;nuclear matrix;nucleoplasm;nucleus;perinuclear region of cytoplasm;pronucleus;spindle;spindle pole		CENP-F_C_Rb_bdg;CENP-F_leu_zip;CENP-F_N	1	44	136	178	135	1	357.3	2.39375	0.204515	0.0866323	4.51505		CENPF	1.49985	0.18606	0.0484302	2.78865		CENPF	1.56344	0.163461	-0.0549369	-2.90027
8.14822	7.96751	8.18239	8.17393	8.26585	8.16491	8.08162	8.30424	8.30195	8.05039	8.05311	8.37981	8.26397	7.98242	8.08055	8.23458	FALSE						autophagy;extrinsic apoptotic signaling pathway;negative regulation of cell migration;negative regulation of cell proliferation;negative regulation of mitophagy;positive regulation of DNA-binding transcription factor activity;positive regulation of protein catabolic process;positive regulation of reactive oxygen species metabolic process;proteasomal protein catabolic process;protein autoubiquitin…	erythropoietin receptor binding;interleukin-3 receptor binding;protein domain specific binding;Ral GTPase binding;receptor tyrosine kinase binding;ubiquitin protein ligase activity;ubiquitin-protein transferase activity;zinc ion binding	cytosol;endoplasmic reticulum tubular network;perinuclear region of cytoplasm	Endocytosis	USP8_interact	0	5	2	3	2	1	35.9	0.563529	0.69379	0.0861379	1.20605		RNF41	0.338352	0.719073	0.0783027	0.791433		RNF41	0.0982208	0.909377	0.022367	0.268117
7.96636	8.02569	7.94486	8.01959	8.0493	8.11842	8.05853	8.07361	8.04494	8.13955	8.05202	8.11166	8.24982	8.27426	8.26491	8.23554	FALSE				+	225_DMSO	ceramide biosynthetic process;neutrophil degranulation;sphingolipid biosynthetic process;unsaturated fatty acid biosynthetic process	electron transfer activity;sphingolipid delta-4 desaturase activity	endoplasmic reticulum;endoplasmic reticulum membrane;integral component of plasma membrane;membrane;mitochondrion;plasma membrane;specific granule membrane	Metabolic pathways;Sphingolipid metabolism;Sphingolipid signaling pathway	FA_desaturase;Lipid_DES	0	13	4	6	4	1	37.8	1.84918	0.289558	0.0858402	3.41953		DEGS1	1.74078	0.137753	0.0979178	3.21881		DEGS1	4.76387	0.00331972	0.267008	12.3459
5.60881	5.2891	5.52042	5.61765	5.46597	5.46271	5.73877	5.71149	5.59694	5.46923	5.78136	5.72247	5.53605	5.41616	5.69209	5.48864	FALSE						cell cycle;cellular response to organic substance;intracellular signal transduction;protein phosphorylation;regulation of gene expression	ATP binding;MAP kinase activity;protein heterodimerization activity;protein homodimerization activity;protein kinase binding;protein serine/threonine kinase activity	cytoplasm;cytosol;nucleoplasm;nucleus	IL-17 signaling pathway	Pkinase	0	6	2	3	1	1	65.9	0.341553	0.801872	0.0857412	0.797681		MAPK4	0.613104	0.530134	0.133504	1.29251		MAPK4	0.091752	0.916857	0.0242436	0.251855
8.00899	8.09645	8.03507	8.1814	8.11634	8.1629	8.14466	8.24031	8.05365	8.06447	8.12412	8.20653	8.08534	8.15937	8.30606	8.24555	FALSE						cell differentiation;cellular response to retinoic acid;negative regulation of cell proliferation;positive regulation of gene expression;positive regulation of granulocyte differentiation;positive regulation of megakaryocyte differentiation;positive regulation of sodium:proton antiporter activity;positive regulation of transcription, DNA-templated;protein localization to plasma membrane;protein m…	calcium ion binding;magnesium ion binding;phosphatase inhibitor activity;protein homodimerization activity;protein kinase inhibitor activity	cytoplasm;cytosol;lamellipodium;nucleus;plasma membrane;ruffle;ruffle membrane			0	29	5	6	5	1	24.7	0.935523	0.54541	0.0855742	1.83609		TESC	0.248902	0.787492	0.0317152	0.610758		TESC	0.986765	0.331593	0.118602	1.9212
5.83289	5.84298	5.99548	5.90929	5.97728	5.98868	6.15987	5.79701	5.95884	5.848	5.79701	5.92837	5.94251	5.92125	5.97039	5.81762	FALSE						axon ensheathment;central nervous system development;chemical synaptic transmission;immune response;maintenance of permeability of blood-brain barrier;MAPK cascade;membrane organization;myelination;negative regulation of heterotypic cell-cell adhesion;positive regulation of chemokine (C-C motif) ligand 2 secretion;positive regulation of interleukin-6 secretion;positive regulation of metalloendope…	calmodulin binding;protease binding;structural constituent of myelin sheath	cell periphery;cell surface;compact myelin;internode region of axon;intracellular;myelin sheath;neuronal cell body;nucleus;plasma membrane;protein-containing complex		Myelin_MBP	0	7	2	2	2	1	33.1	0.465053	0.73987	0.0855505	1.03001		MBP	0.0830931	0.930981	-0.0121059	-0.229827		MBP	0.13366	0.875403	0.0177827	0.354504
7.27705	7.33985	7.29278	7.52042	7.30287	7.37764	7.58721	7.50383	7.25739	7.42291	7.42626	7.63807	7.43546	7.51491	7.41701	7.53916	FALSE						mitochondrial respiratory chain complex IV assembly		mitochondrial intermembrane space;mitochondrion	Thermogenesis		0	36	4	5	4	1	10.1	0.45344	0.745066	0.0853609	1.00879		COA4	0.352707	0.710641	0.0786308	0.819347		COA4	0.96227	0.34096	0.119108	1.88052
9.26983	9.19205	9.22014	9.25574	9.22472	9.30401	9.34651	9.40301	9.27705	9.29439	9.31129	9.2854	9.31243	9.27938	9.27216	9.25503	FALSE						behavioral fear response;post-translational protein modification;protein polyubiquitination;regulation of protein catabolic process at presynapse, modulating synaptic transmission;regulation of synaptic vesicle exocytosis;SCF-dependent proteasomal ubiquitin-dependent protein catabolic process;ubiquitin-dependent protein catabolic process	ubiquitin-protein transferase activity	cytosol;glutamatergic synapse;presynapse;SCF ubiquitin ligase complex;Schaffer collateral - CA1 synapse		F-box-like;LRR_6	4	11	6	6	2	1	48.4	1.06604	0.498787	0.0851281	2.05292		FBXL20	1.63327	0.158924	0.0575988	3.02436		FBXL20	1.11074	0.286229	0.0453134	2.12736
9.93634	9.89754	9.94515	9.87467	10.0537	10.0088	9.97885	9.95245	10.2334	10.3176	10.2079	10.076	10.1655	10.3029	10.2945	10.1683	FALSE			+	+	198_DMSO;225_DMSO	cellular response to estrogen stimulus;establishment of protein localization;positive regulation of gene expression, epigenetic;positive regulation of histone H3-K14 acetylation;positive regulation of intracellular estrogen receptor signaling pathway;positive regulation of transcription by RNA polymerase II;progesterone receptor signaling pathway;response to estrogen;response to progesterone	chromatin DNA binding;estrogen receptor binding;RNA polymerase II proximal promoter sequence-specific DNA binding;transcription coactivator activity	cytoplasm;nuclear chromatin;nucleus		GRAM	0	25	7	12	7	1	28.1	1.68356	0.318882	0.0850239	3.11478		WBP2	2.85981	0.0312958	0.295297	5.5999		WBP2	3.59712	0.0126511	0.319373	7.69182
10.931	10.8901	10.8919	10.8579	10.991	10.9473	11.022	10.9508	11.0142	10.9353	10.9703	10.9572	10.9827	10.9697	11.0202	10.985	FALSE				+	225_DMSO	cellular potassium ion homeostasis;cellular sodium ion homeostasis;leukocyte migration;membrane repolarization;positive regulation of ATPase activity;positive regulation of potassium ion import across plasma membrane;positive regulation of potassium ion transmembrane transporter activity;positive regulation of sodium ion export across plasma membrane;potassium ion import across plasma membrane;pr…	ATPase activator activity;ATPase binding;sodium:potassium-exchanging ATPase activity	caveola;extracellular exosome;melanosome;plasma membrane;sodium:potassium-exchanging ATPase complex	Adrenergic signaling in cardiomyocytes;Aldosterone synthesis and secretion;Aldosterone-regulated sodium reabsorption;Bile secretion;cAMP signaling pathway;Carbohydrate digestion and absorption;Cardiac muscle contraction;cGMP-PKG signaling pathway;Endocrine and other factor-regulated calcium reabsorption;Gastric acid secretion;Insulin secretion;Mineral absorption;Pancreatic secretion;Protein diges…	Na_K-ATPase	0	35	10	21	10	1	31.5	1.97536	0.270878	0.0849919	3.65965		ATP1B3	1.84966	0.119958	0.0765316	3.42041		ATP1B3	2.7116	0.0377038	0.0966687	5.2377
10.6657	10.6043	10.5959	10.6111	10.7171	10.679	10.728	10.6929	10.7806	10.7723	10.7695	10.7734	10.6927	10.7012	10.7847	10.7214	FALSE			+		198_DMSO	cell cycle;cell division;cell proliferation;chromosome organization;endoderm development;mesenchymal to epithelial transition;nonfunctional rRNA decay;nuclear-transcribed mRNA catabolic process, no-go decay;nuclear-transcribed mRNA catabolic process, non-stop decay;positive regulation of BMP signaling pathway;ribosome disassembly;RNA surveillance;stem cell population maintenance	endonuclease activity;metal ion binding;ribosome binding	cytoplasm;nucleus	mRNA surveillance pathway	eRF1_1;eRF1_2;eRF1_3	0	52	18	28	18	1	43.3	2.33702	0.204977	0.0849793	4.39314		PELO	4.1592	0.00514058	0.154709	9.68956		PELO	2.17242	0.0767196	0.10575	4.05038
5.7866	5.74685	5.8679	6.04221	5.99095	5.79181	5.97269	6.0268	6.15381	5.73335	5.82528	6.26679	6.14568	5.08746	5.33628	5.57894	FALSE						angiogenesis;anterior/posterior pattern specification;aorta morphogenesis;artery morphogenesis;blood vessel development;blood vessel morphogenesis;cell fate specification;cell proliferation;cellular response to fibroblast growth factor stimulus;cellular response to retinoic acid;cochlea morphogenesis;coronary artery morphogenesis;determination of left/right symmetry;ear morphogenesis;embryonic cr…	DNA binding;DNA-binding transcription factor activity, RNA polymerase II-specific;protein dimerization activity;protein homodimerization activity;sequence-specific DNA binding	nucleus		T-box	0	12	2	2	2	1	43.1	0.453662	0.745066	0.0846781	1.00919		TBX1	0.411908	0.666121	0.133918	0.931922		TBX1	0.660645	0.485483	-0.323797	-1.37437
9.23074	9.11348	9.28633	9.15381	9.29301	9.22086	9.30879	9.30012	9.30948	9.1819	9.28123	9.2891	9.29278	9.21432	9.22858	9.20897	FALSE						ribosomal large subunit assembly;rRNA processing	RNA binding;rRNA primary transcript binding	nucleolus;preribosome, large subunit precursor		Brix	0	30	11	12	11	1	40.1	0.997349	0.520227	0.0846095	1.93878		RPF1	0.701243	0.479281	0.0693376	1.44362		RPF1	0.409158	0.644308	0.0400729	0.926775
7.38457	7.40173	7.62132	7.72451	7.43296	7.69209	7.70736	7.63807	7.42878	7.57969	7.49825	7.61618	7.41701	7.47411	7.50859	7.51175	FALSE						determination of left/right symmetry;diaphragm development;dorsal/ventral pattern formation;embryonic pattern specification;patched ligand maturation;peptide transport;protein homotrimerization;regulation of protein secretion	peptide transmembrane transporter activity	basolateral plasma membrane;integral component of membrane		Patched	0	3	4	4	4	1	170.8	0.346313	0.801872	0.0845878	0.806947		DISP1	0.00828173	0.990755	-0.0023073	-0.024679		DISP1	0.262287	0.758476	-0.0551685	-0.638626
9.57289	9.61416	9.60326	9.62004	9.72809	9.66231	9.67842	9.67966	9.68229	9.76669	9.7733	9.82591	9.73894	9.69192	9.61305	9.73471	FALSE			+		198_DMSO	cholesterol biosynthetic process;isopentenyl diphosphate biosynthetic process, mevalonate pathway;regulation of cholesterol biosynthetic process;response to cholesterol;sterol biosynthetic process	ATP binding;phosphomevalonate kinase activity	cytosol;extracellular exosome;membrane;peroxisome	Metabolic pathways;Peroxisome;Terpenoid backbone biosynthesis	P-mevalo_kinase	0	51	10	14	10	1	22	2.51592	0.186414	0.0845361	4.7846		PMVK	2.63714	0.0433362	0.159466	5.06205		PMVK	1.60131	0.156367	0.0920696	2.96736
9.09908	8.93781	9.05257	9.05066	9.45265	8.90448	8.81698	9.30401	9.15254	8.40386	8.66285	9.15355	9.38759	8.27705	8.33762	8.35005	FALSE							nucleic acid binding				0	13	9	9	9	1	88.3	0.21435	0.875692	0.0844989	0.537211		TTC14	0.454894	0.636497	-0.191833	-1.01145		TTC14	0.830076	0.396884	-0.446954	-1.66048
5.39232	5.16591	5.17792	5.59395	5.32912	5.42626	5.40939	5.50144	5.38198	5.30012	5.54535	5.40939	5.01346	5.47573	5.30743	5.25927	FALSE						post-translational protein modification;protein ubiquitination		Cul4-RING E3 ubiquitin ligase complex;nucleoplasm			0	4	2	2	2	1	55.7	0.333506	0.806419	0.0840299	0.78195		DCAF4	0.280123	0.761586	0.0766855	0.675271		DCAF4	0.19362	0.818562	-0.0685506	-0.491858
11.4286	11.5917	11.6272	11.6028	11.6498	11.6393	11.6643	11.6314	11.4767	11.5831	11.6071	11.5682	11.6809	11.5897	11.6015	11.5719	FALSE						formation of cytoplasmic translation initiation complex;translational initiation	translation initiation factor activity	cytosol;eukaryotic 43S preinitiation complex;eukaryotic 48S preinitiation complex;eukaryotic translation initiation factor 3 complex	RNA transport	eIF3_subunit	0	65	19	32	19	1	29	0.928739	0.547455	0.0836308	1.82482		EIF3J	0.0241992	0.979491	-0.00379181	-0.0708715		EIF3J	0.418793	0.637614	0.048445	0.944776
6.41954	6.41616	6.53916	6.62644	6.41447	6.5157	6.7046	6.70044	6.69627	6.51728	6.58496	6.65249	6.49506	6.61471	6.46107	6.44128	FALSE						anatomical structure morphogenesis;endoplasmic reticulum mannose trimming;innate immune response;negative regulation of viral release from host cell;negative regulation of viral transcription;positive regulation of cell death;positive regulation of I-kappaB kinase/NF-kappaB signaling;positive regulation of macroautophagy;positive regulation of NF-kappaB transcription factor activity;proteasome-me…	ubiquitin protein ligase activity;ubiquitin-protein transferase activity;zinc ion binding	cytoplasm;endoplasmic reticulum membrane;endoplasmic reticulum quality control compartment;integral component of membrane;perinuclear endoplasmic reticulum		zf-B_box;zf-RING_UBOX	0	5	2	2	2	1	47	0.42195	0.760879	0.083477	0.950653		TRIM13	0.884394	0.39044	0.112424	1.75106		TRIM13	0.014279	0.985564	0.00270462	0.0422686
11.2973	11.4239	11.4778	11.3809	11.4485	11.4833	11.5197	11.4622	11.4388	11.4077	11.4863	11.4773	11.5304	11.4406	11.4745	11.4049	FALSE						camera-type eye development;cellular protein metabolic process;in utero embryonic development;post-translational protein modification	calcium ion binding	endoplasmic reticulum;endoplasmic reticulum lumen		EF-hand_5;EF-hand_7	0	56	17	37	17	1	38.9	1.05114	0.502805	0.0834489	2.02815		RCN1	0.654569	0.505144	0.0575624	1.36396		RCN1	0.707178	0.461162	0.0676224	1.4537
4.82782	5.41278	5.37156	5.27426	5.37156	5.17393	5.2854	5.38888	4.70044	5.52982	5.2555	5.58496	5.01792	5.53605	4.926	5.31107	FALSE						muscle organ development		chromosome;nuclear lamina;nucleoplasm		Tantalus	0	2	1	1	1	1	64.3	0.235332	0.861364	0.0833365	0.58216		PRR14	0.0676161	0.944039	0.0460758	0.189668		PRR14	0.0428438	0.960372	-0.0238448	-0.123086
5.26679	5.44626	5.21335	5.70874	5.63227	5.4363	5.2817	5.61765	5.65535	5.61471	5.71699	5.57894	5.2817	5.65249	5.52982	5.46597	FALSE						cell cycle;cell differentiation;cellular response to hypoxia;chromatin assembly or disassembly;chromatin remodeling;histone H3-K9 dimethylation;histone H3-K9 trimethylation;negative regulation of circadian rhythm;negative regulation of transcription by RNA polymerase II;negative regulation of transcription, DNA-templated;rhythmic process	histone methyltransferase activity (H3-K9 specific);histone-lysine N-methyltransferase activity;S-adenosyl-L-methionine binding;transcription regulatory region sequence-specific DNA binding;zinc ion binding	chromatin;chromosome, centromeric region;nucleoplasm	Lysine degradation	Chromo;Pre-SET;SET	0	5	2	2	2	1	46.7	0.242666	0.855753	0.0831958	0.597659		SUV39H2	1.04248	0.324677	0.232715	2.01375		SUV39H2	0.216843	0.798101	0.0737127	0.542601
5.14975	5.1416	4.94486	5.62936	5.31832	5.37851	5.26679	5.23266	5.31832	5.15785	5.14568	5.31107	5.35755	5.14975	4.87283	4.70044	FALSE						aorta development;blood vessel morphogenesis;cellular protein modification process;collagen fibril organization;elastic fiber assembly;heart development;lung development;peptidyl-lysine oxidation;response to drug;response to steroid hormone;wound healing	copper ion binding;protein-lysine 6-oxidase activity	collagen trimer;extracellular matrix;extracellular region;extracellular space;nucleus		Lysyl_oxidase	0	3	1	1	1	1	46.9	0.22254	0.871309	0.0826794	0.554866		LOX	0.0381242	0.966246	0.0168389	0.11005		LOX	0.423216	0.634467	-0.196248	-0.953007
9.51076	9.72894	9.92481	9.76288	9.82766	9.8831	9.83794	9.70805	9.77676	9.87221	9.80429	9.64638	9.64566	9.72741	9.65696	9.39403	FALSE						defense response;humoral immune response;negative regulation of interleukin-4 production;positive regulation of CD4-positive, alpha-beta T cell differentiation;positive regulation of interleukin-10 production;positive regulation of interleukin-2 production;response to organic cyclic compound;signal transduction		external side of plasma membrane;integral component of plasma membrane;plasma membrane		V-set	0	18	4	4	4	1	23	0.38705	0.781141	0.082339	0.885122		CD83	0.171323	0.852716	0.0430622	0.441926		CD83	0.516081	0.569245	-0.125834	-1.12204
3.94486	4	3.73335	3.54844	3.60881	4.06178	4.0268	3.85798	4.03562	3.6893	3.96347	4.12102	3.67807	4.09592	4.07895	3.54844	FALSE								integral component of membrane		DUF4481	0	2	1	1	1	1	37.5	0.225738	0.869739	0.0821793	0.561721		TMEM268	0.473307	0.625327	0.145691	1.04503		TMEM268	0.0916255	0.916894	0.0436838	0.251535
11.1253	11.1799	11.1635	11.2118	11.2546	11.2861	11.2859	11.182	11.23	11.2706	11.1955	11.241	11.2283	11.2235	11.1625	11.2294	FALSE						cargo loading into COPII-coated vesicle;endoplasmic reticulum to Golgi vesicle-mediated transport;intracellular protein transport;membrane organization;positive regulation of protein exit from endoplasmic reticulum;regulation of COPII vesicle coating;vesicle organization	GTP binding;GTPase activity	COPII vesicle coat;endoplasmic reticulum;endoplasmic reticulum exit site;Golgi membrane	Legionellosis;Protein processing in endoplasmic reticulum	Arf	4	45	10	21	6	1	22.4	1.44556	0.369014	0.0819976	2.69433		SAR1A	1.44822	0.197347	0.0641322	2.69891		SAR1A	0.844326	0.391018	0.0407674	1.68428
5.99774	5.848	6.02901	5.91169	5.99548	6.0268	6.10014	5.99095	6.51412	6.2891	6.35403	6.29278	6.34696	6.24793	6.32012	6.18388	FALSE			+	+	198_DMSO;225_DMSO	chondroitin sulfate biosynthetic process	glucuronosyl-N-acetylgalactosaminyl-proteoglycan 4-beta-N-acetylgalactosaminyltransferase activity;metal ion binding;N-acetylgalactosaminyl-proteoglycan 3-beta-glucuronosyltransferase activity	cytosol;Golgi cisterna membrane;Golgi membrane;integral component of membrane;mitochondrial matrix	Glycosaminoglycan biosynthesis - chondroitin sulfate / dermatan sulfate;Metabolic pathways	CHGN	0	4	4	4	4	1	85.4	0.849286	0.573354	0.0817331	1.69256		CHPF	3.09793	0.023206	0.415897	6.21953		CHPF	2.99334	0.0265223	0.328112	5.94139
7.75556	8.05039	7.97671	7.91886	7.99661	8.02846	7.98925	8.01402	8.00787	7.90207	7.99152	7.99944	7.94778	7.88874	7.97499	8.04166	FALSE										DUF4507	0	13	4	5	4	1	50	0.612146	0.673472	0.0817069	1.29085		C7orf26	0.31237	0.735073	0.0498451	0.740213		C7orf26	0.215496	0.799304	0.0379137	0.539691
9.51728	9.59898	9.60233	9.54959	9.64368	9.60825	9.65982	9.68299	9.70165	9.67296	9.66213	9.64097	9.67719	9.60028	9.63681	9.7077	FALSE						DNA-templated transcription, termination;import into nucleus;nervous system development;spliceosomal complex assembly;spliceosomal snRNP assembly	identical protein binding;RNA binding	Cajal body;cytoplasm;cytoplasmic ribonucleoprotein granule;cytosol;Gemini of coiled bodies;neuron projection;nucleoplasm;nucleus;perikaryon;SMN complex;SMN-Sm protein complex;Z disc	RNA transport	SMN	0	27	7	12	7	1	31.8	1.7088	0.314496	0.0816412	3.16051		SMN1;SMN2	2.26972	0.0691232	0.102383	4.25108		SMN1;SMN2	1.52917	0.170083	0.0884519	2.83996
3.70044	4.19377	4.03562	4.49185	3.90689	4.12102	4.14568	4.57289	4.0268	4.41954	3.49825	3.82782	4.59694	3.36457	4.30743	4.36457	FALSE						regulation of transcription, DNA-templated	DNA binding;DNA-binding transcription factor activity;metal ion binding	cytoplasm;nuclear speck;nucleus			0	2	1	1	1	1	41.2	0.142778	0.91792	0.0811962	0.37605		SLC2A4RG	0.263093	0.775819	-0.16232	-0.640294		SLC2A4RG	0.0588866	0.946406	0.052955	0.166544
4.9542	5.08321	5.1375	5.16993	5.1334	5.36107	5.10852	5.06609	5.40599	5.24413	5.35755	4.8679	5.16591	5.01346	5.1819	4.90207	FALSE								dendrite;integral component of membrane		Tmemb_185A	0	3	1	1	1	1	40.6	0.446523	0.749585	0.0810601	0.996092		TMEM185A	0.456717	0.635076	0.132682	1.01478		TMEM185A	0.0907536	0.917523	-0.0203733	-0.249331
7.6279	7.53372	7.71493	7.6453	7.69975	7.68159	7.74012	7.72383	7.78921	7.62205	7.74349	7.60955	7.75756	7.5932	7.5932	7.5932	FALSE							DNA binding;DNA-binding transcription factor activity, RNA polymerase II-specific;metal ion binding	nucleus		zf-C2H2	0	5	1	1	1	1	22	1.06246	0.499267	0.0808593	2.04697		ZNF581	0.472307	0.62606	0.0606117	1.04321		ZNF581	0.0235442	0.977422	0.00383043	0.0690011
7.10014	7.05311	7.16491	7.00113	7.26303	7.10434	7.09698	7.17792	7.20065	7.1467	7.13031	7.04111	6.98413	6.98071	7.16189	7.16591	FALSE						lysine catabolic process	alpha-ketoglutarate transmembrane transporter activity	integral component of membrane;mitochondrial inner membrane		Mito_carr	0	6	2	2	2	1	33.3	0.764195	0.604684	0.0807464	1.55004		SLC25A21	0.469158	0.627727	0.0498731	1.03748		SLC25A21	0.0366091	0.965788	-0.00665939	-0.10584
7.22497	7.19672	7.2724	7.29554	7.29278	7.40429	7.36545	7.24982	7.24888	7.39403	7.39661	7.4271	7.3156	7.42962	7.28725	7.27891	FALSE						ciliary basal body-plasma membrane docking;cilium assembly;eye photoreceptor cell development;G2/M transition of mitotic cell cycle;hindbrain development;neutrophil degranulation;otic vesicle formation;positive regulation of intracellular protein transport;positive regulation of transcription, DNA-templated;pronephros development;protein transport;regulation of establishment of protein localizati…	identical protein binding	centriolar satellite;centriole;centrosome;ciliary basal body;ciliary transition zone;cytoplasm;cytosol;extracellular region;membrane;MKS complex;nucleus;photoreceptor connecting cilium;protein-containing complex;specific granule lumen		CEP209_CC5	0	2	4	4	4	1	290.2	1.00279	0.519024	0.0806792	1.94782		CEP290	1.39252	0.210654	0.119248	2.60293		CEP290	1.00001	0.325376	0.0804389	1.94319
3.99095	3.74416	3.85798	3.58496	3.76553	3.75489	4.04439	3.93546	3.74416	4.27053	3.91648	3.80735	3.87774	3.40599	3.76553	3.63227	FALSE						fatty acid beta-oxidation;fatty acid beta-oxidation using acyl-CoA oxidase;internal protein amino acid acetylation;protein targeting to peroxisome	3-hydroxyacyl-CoA dehydrogenase activity;dodecenoyl-CoA delta-isomerase activity;enoyl-CoA hydratase activity;enzyme binding;long-chain-enoyl-CoA hydratase activity;signaling receptor binding	cytosol;peroxisomal matrix;peroxisome	beta-Alanine metabolism;Butanoate metabolism;Carbon metabolism;Fatty acid degradation;Fatty acid metabolism;Lysine degradation;Metabolic pathways;Peroxisome;PPAR signaling pathway;Propanoate metabolism;Tryptophan metabolism;Valine, leucine and isoleucine degradation	3HCDH;3HCDH_N;ECH_1	0	1	1	1	1	1	79.4	0.305136	0.821853	0.0805542	0.725783		EHHADH	0.427925	0.654022	0.140115	0.961752		EHHADH	0.412409	0.642459	-0.12413	-0.93286
10.5261	10.5543	10.503	10.5385	10.5858	10.5773	10.6246	10.655	10.677	10.6812	10.6981	10.6924	10.6118	10.528	10.5954	10.6019	FALSE			+		198_DMSO	DNA replication;DNA replication initiation;G1/S transition of mitotic cell cycle;mitotic cell cycle;mitotic DNA replication checkpoint;regulation of transcription involved in G1/S transition of mitotic cell cycle	ATP binding;chromatin binding;DNA binding;DNA replication origin binding;metal ion binding	cytosol;nuclear chromosome, telomeric region;nuclear origin of replication recognition complex;nucleolus;nucleoplasm;nucleus;origin recognition complex;plasma membrane	Cell cycle	AAA;BAH;Cdc6_C	0	28	23	27	23	1	97.3	2.05708	0.257867	0.0802073	3.81924		ORC1	4.93308	0.00195406	0.156696	13.2017		ORC1	1.30468	0.227463	0.0537558	2.45309
9.15431	9.13673	9.16138	9.1444	9.22786	9.21941	9.21408	9.25574	9.29829	9.25692	9.24294	9.30012	9.2529	9.30583	9.26749	9.26233	FALSE			+	+	198_DMSO;225_DMSO	apoptotic process;BMP signaling pathway;cellular protein modification process;DNA repair;negative regulation of transcription by RNA polymerase II;positive regulation of protein targeting to mitochondrion;proteasome-mediated ubiquitin-dependent protein catabolic process;protein autoubiquitination;protein K11-linked ubiquitination;protein K48-linked ubiquitination;protein monoubiquitination;protei…	ATP binding;ubiquitin conjugating enzyme activity;ubiquitin protein ligase binding;ubiquitin-protein transferase activity	cytosol;endosome membrane;extracellular exosome;nucleoplasm;plasma membrane;ubiquitin ligase complex	Protein processing in endoplasmic reticulum;Shigellosis;Ubiquitin mediated proteolysis	UQ_con	0	29	3	8	3	1	16.7	3.52284	0.0593425	0.0800614	7.45637		UBE2D3	3.71861	0.00948296	0.125358	8.0904		UBE2D3	4.13096	0.00678479	0.12293	9.57928
6.57894	6.69209	6.55459	6.49506	6.56682	6.73742	6.6279	6.70874	6.72792	6.84172	6.71425	6.71699	6.79312	6.70598	6.3906	6.74012	FALSE						positive regulation of I-kappaB kinase/NF-kappaB signaling	magnesium ion transmembrane transporter activity;palmitoyltransferase activity;protein-cysteine S-palmitoyltransferase activity	cytoplasmic vesicle membrane;endoplasmic reticulum;Golgi membrane;Golgi-associated vesicle membrane;integral component of membrane;membrane		Ank_2;DHHC	0	7	3	3	3	1	70.8	0.683286	0.646306	0.0800484	1.41306		ZDHHC13	1.78972	0.128743	0.170051	3.30882		ZDHHC13	0.330131	0.70322	0.0772837	0.775327
7.5306	7.65607	7.63807	7.74079	7.7252	7.75422	7.71425	7.69139	7.69349	7.76022	7.63807	7.66035	7.49585	7.63154	7.46761	7.52748	FALSE						glutaminyl-tRNAGln biosynthesis via transamidation;mitochondrial translation;regulation of translational fidelity	ATP binding;glutaminyl-tRNA synthase (glutamine-hydrolyzing) activity	glutamyl-tRNA(Gln) amidotransferase complex;mitochondrion	Aminoacyl-tRNA biosynthesis;Metabolic pathways	Glu-tRNAGln	0	21	2	3	2	1	15.1	0.896122	0.556678	0.0798799	1.77058		GATC	0.405299	0.669112	0.0466498	0.919541		GATC	1.01897	0.318116	-0.110764	-1.97469
6.16792	5.95652	6.1334	6.15178	6.23266	6.25739	6.07253	6.16591	6.21529	5.97728	6.18388	6.06824	6.27798	6.2075	6.24603	6.19771	FALSE						negative regulation of transcription, DNA-templated	nucleic acid binding				0	1	1	1	1	1	73.2	0.583875	0.685695	0.0797192	1.24168		C11orf95	0.0414566	0.964804	0.00876904	0.119267		C11orf95	1.31751	0.22384	0.129901	2.47488
7.41954	7.54921	7.37851	7.46434	7.56453	7.54458	7.4446	7.57667	7.52121	7.53993	7.28633	7.50779	7.37851	7.52435	7.39917	7.51254	FALSE						lipid catabolic process;low-density lipoprotein particle clearance;xenobiotic metabolic process	carboxylic ester hydrolase activity;methyl indole-3-acetate esterase activity;sterol esterase activity;triglyceride lipase activity	cytosol;endoplasmic reticulum lumen;extracellular exosome;extracellular space		COesterase	0	4	2	2	2	1	62.2	0.843676	0.574284	0.0796958	1.68319		CES3	0.0550402	0.952518	0.0109161	0.156241		CES3	0.00472709	0.994625	0.000743151	0.0141429
6.57592	6.67101	6.64386	6.57137	6.49665	6.52199	6.84172	6.92005	6.53916	6.64818	6.71012	6.66249	6.52042	6.51254	6.5744	6.59842	FALSE								integral component of membrane;perinuclear region of cytoplasm		DUF872	0	9	2	2	2	1	21.6	0.299463	0.824398	0.0795666	0.714412		TMEM134	0.223865	0.806826	0.0244468	0.557708		TMEM134	1.02045	0.318116	-0.0640906	-1.97714
8.52904	8.4814	8.50303	8.48261	8.59842	8.48462	8.61692	8.61434	8.52003	8.54264	8.50064	8.40599	8.44791	8.55651	8.52865	8.51964	FALSE						apoptotic process;autophagosome maturation;endosomal transport;endosome transport via multivesicular body sorting pathway;late endosome to vacuole transport;macroautophagy;midbody abscission;multivesicular body assembly;multivesicular body sorting pathway;multivesicular body-lysosome fusion;negative regulation of viral release from host cell;positive regulation of viral release from host cell;pro…	identical protein binding;phosphatidylcholine binding;protein homodimerization activity;ubiquitin-specific protease binding	cytoplasmic vesicle;cytosol;ESCRT III complex;extracellular exosome;late endosome;late endosome membrane;multivesicular body;plasma membrane	Endocytosis;Necroptosis	Snf7	0	26	7	8	7	1	25.1	1.25839	0.435002	0.0795581	2.37479		CHMP3	0.0749496	0.938443	-0.00669098	-0.208826		CHMP3	0.220839	0.795026	0.0141571	0.551211
11.1785	11.1716	11.1832	11.1527	11.2492	11.2977	11.2542	11.203	11.5092	11.5128	11.4845	11.4319	11.3541	11.3421	11.3375	11.3226	FALSE			+	+	198_DMSO;225_DMSO	hyaluronan catabolic process;regulation of G2/M transition of mitotic cell cycle	hyaluronic acid binding	cell surface;centrosome;cytosol;membrane;microtubule cytoskeleton;plasma membrane	ECM-receptor interaction	HMMR_C;HMMR_N	0	32	24	29	24	1	84	2.08922	0.256085	0.0795145	3.88295		HMMR	5.38819	0.00112572	0.313109	15.7905		HMMR	5.71179	0.00115091	0.167563	17.9197
8.55919	8.55727	8.63263	8.64962	8.67666	8.65928	8.63045	8.74953	8.8125	8.72349	8.6664	8.73268	8.66747	8.61581	8.7139	8.69732	FALSE						intracellular signal transduction;protein homooligomerization;protein ubiquitination	cullin family protein binding;identical protein binding;protein self-association			BTB_2;KHA;Pentapeptide	0	29	7	8	7	1	42.5	1.19161	0.45099	0.0793061	2.2625		KCTD9	1.87902	0.11669	0.134091	3.47566		KCTD9	1.2043	0.255633	0.0739479	2.2838
10.311	10.2431	10.1866	10.1439	10.3263	10.2538	10.2997	10.3216	10.2833	10.2224	10.239	10.1631	10.3794	10.2613	10.2366	10.1555	FALSE						negative regulation of DNA binding;protein sumoylation	enzyme binding;protein tag;ubiquitin-like protein ligase binding	cytoplasm;kinetochore;nucleoplasm;nucleus;PML body	Fluid shear stress and atherosclerosis;RNA transport	Rad60-SLD	2	26	3	7	1	1	11.6	1.02901	0.509784	0.0792272	1.99137		SUMO3	0.0465413	0.960588	0.00584745	0.133218		SUMO3	0.258424	0.761169	0.0370507	0.630617
7.40344	7.29002	7.49825	7.66605	7.45121	7.62863	7.46352	7.63081	7.45121	7.39575	7.50859	7.6858	7.52042	7.56072	7.54381	7.51096	FALSE						actin filament polymerization;cellular response to brain-derived neurotrophic factor stimulus;dendrite extension;dendritic transport of mitochondrion;lamellipodium morphogenesis;modification of postsynaptic actin cytoskeleton;positive regulation of Arp2/3 complex-mediated actin nucleation;positive regulation of neurotrophin TRK receptor signaling pathway;protein-containing complex assembly;Rac pr…	actin binding;protein kinase A binding	actin cytoskeleton;cytoskeleton;dendrite cytoplasm;focal adhesion;lamellipodium;mitochondrial outer membrane;postsynapse;protein-containing complex;SCAR complex	Adherens junction;Bacterial invasion of epithelial cells;Choline metabolism in cancer;Fc gamma R-mediated phagocytosis;Regulation of actin cytoskeleton;Salmonella infection;Shigellosis	WH2	0	11	5	7	5	1	61.6	0.364872	0.79349	0.0791054	0.842803		WASF1	0.17609	0.849179	0.045898	0.452706		WASF1	0.376743	0.665876	0.0695375	0.865523
10.6144	10.5666	10.5953	10.6109	10.69	10.6587	10.6841	10.6701	10.5408	10.5508	10.6346	10.6166	10.5834	10.5523	10.5902	10.5417	FALSE						cell redox homeostasis	cadherin binding	centrosome;cytosol;midbody;nucleus		Thioredoxin	0	55	13	19	13	1	26.5	3.04885	0.104546	0.0789392	6.0878		TXNDC9	0.165671	0.857324	-0.0110822	-0.429064		TXNDC9	0.953293	0.344572	-0.029927	-1.86561
9.02209	9.0381	9.06016	9.05691	9.12102	9.21505	9.06016	9.09619	9.18115	9.10748	9.12257	9.11582	9.04439	9.12903	9.01318	9.04985	FALSE						biomineral tissue development;intermediate filament cytoskeleton organization;positive regulation of cell migration;protein localization to cytoskeleton	keratin filament binding;protein kinase binding	cytoplasm;cytoskeleton		FAM83	0	21	18	19	18	1	127	1.21369	0.446178	0.078789	2.29956		FAM83H	2.43917	0.0556915	0.0874431	4.6141		FAM83H	0.227144	0.78919	0.0148001	0.564728
9.71751	9.73098	9.80284	9.76338	9.75906	9.87943	9.84768	9.84361	9.83431	9.84925	9.82448	9.86357	9.81794	9.77462	9.74836	9.85222	FALSE						actin cytoskeleton organization;closure of optic fissure;enteric nervous system development;negative regulation of integrin-mediated signaling pathway;neural crest cell migration;neural tube closure;positive regulation of catalytic activity;regulation of cell cycle;Rho protein signal transduction	actin binding;protein phosphatase 1 binding;protein phosphatase activator activity	cytoplasm;lamellipodium		RPEL	0	27	17	19	17	1	78.2	1.30982	0.418516	0.0787685	2.46183		PHACTR4	2.28361	0.067949	0.089227	4.28018		PHACTR4	0.73167	0.448477	0.04461	1.49518
11.5357	11.5978	11.4788	11.4636	11.6073	11.5151	11.6511	11.617	11.6684	11.5911	11.5137	11.5346	11.6788	11.7116	11.5859	11.4803	FALSE						fatty acid elongation;long-chain fatty-acyl-CoA biosynthetic process;very long-chain fatty acid biosynthetic process	oxidoreductase activity;very-long-chain enoyl-CoA reductase activity;very-long-chain-acyl-CoA dehydrogenase activity	endoplasmic reticulum;endoplasmic reticulum membrane;integral component of endoplasmic reticulum membrane;nucleus	Biosynthesis of unsaturated fatty acids;Fatty acid elongation;Fatty acid metabolism;Metabolic pathways	Steroid_dh	0	34	14	30	14	1	36	0.953756	0.540968	0.0786412	1.86638		TECR	0.592764	0.546432	0.0579724	1.25718		TECR	0.782023	0.422146	0.0951877	1.58
11.4645	11.7146	11.592	11.5286	11.632	11.5646	11.6879	11.7276	11.4217	11.6808	11.609	11.6097	11.719	11.7871	11.79	11.7226	FALSE						angiogenesis;erythrocyte differentiation;generation of precursor metabolites and energy;heme biosynthetic process;mitochondrial depolarization;negative regulation of ATPase activity;negative regulation of endothelial cell proliferation;negative regulation of hydrolase activity;positive regulation of autophagy of mitochondrion in response to mitochondrial depolarization;positive regulation of mito…	angiostatin binding;ATPase binding;ATPase inhibitor activity;calmodulin binding;enzyme binding;enzyme inhibitor activity;mitochondrial proton-transporting ATP synthase complex binding;protein homodimerization activity	cell surface;mitochondrion		IATP	0	47	9	21	9	1	12.2	0.571139	0.68926	0.0780716	1.2194		ATP5IF1	0.023849	0.979916	0.00537729	0.0698719		ATP5IF1	1.71035	0.137469	0.179736	3.16332
7.25833	7.49346	7.32823	7.3505	7.47492	7.40854	7.47005	7.38888	7.43296	7.32373	7.28263	7.36194	7.10852	7.31651	7.19377	7.31107	FALSE						cellular response to amino acid stimulus;endocytosis;negative regulation of cell growth;negative regulation of cell proliferation;negative regulation of GTPase activity;negative regulation of TOR signaling;positive regulation of autophagy;protein localization to lysosome;regulation of catalytic activity	GDP-dissociation inhibitor activity;identical protein binding;Ras GTPase binding	clathrin-coated pit;clathrin-coated vesicle;cytoplasm;extracellular exosome;nucleus		SH3_2;SH3_9;ZU5	0	10	8	9	8	1	107.4	0.702866	0.636041	0.0779707	1.44638		SH3BP4	0.0433143	0.963417	-0.00731254	-0.124379		SH3BP4	0.901827	0.367553	-0.12516	-1.78007
7.6858	8.10119	7.78333	7.9384	7.84987	8.01011	7.94544	8.01514	7.45286	7.77939	8.04712	7.88692	7.78136	7.92125	7.97384	7.88203	FALSE						protein transport		mitochondrial outer membrane;mitochondrial outer membrane translocase complex;mitochondrion		TOM6p	0	19	1	4	1	1	8	0.337112	0.803755	0.0779613	0.78901		TOMM6	0.221198	0.807812	-0.0856069	-0.551982		TOMM6	0.0434679	0.959686	0.0124402	0.124801
10.3551	10.3837	10.4853	10.4898	10.5307	10.5566	10.5281	10.4103	10.4708	10.4643	10.4697	10.4559	10.3542	10.4601	10.4252	10.3782	FALSE						negative regulation of apoptotic DNA fragmentation;negative regulation of ATPase activity;negative regulation of release of cytochrome c from mitochondria;ossification;protein import into mitochondrial matrix		extrinsic component of mitochondrial inner membrane;mitochondrial matrix;PAM complex, Tim23 associated import motor;protein-containing complex;TIM23 mitochondrial import inner membrane translocase complex			0	45	5	9	5	1	13.8	0.816083	0.58685	0.077925	1.63709		PAM16	0.478746	0.621341	0.036695	1.05489		PAM16	0.231137	0.785348	-0.0240524	-0.573246
8.02292	8.09011	8.01011	8.01011	8.10066	8.07307	8.17093	8.10014	8.33628	8.29783	8.38241	8.35403	8.24079	8.20261	8.33405	8.22593	FALSE			+	+	198_DMSO;225_DMSO	blood coagulation;negative regulation of transcription by RNA polymerase II;nervous system development	DNA-binding transcription activator activity, RNA polymerase II-specific;DNA-binding transcription factor activity;DNA-binding transcription factor activity, RNA polymerase II-specific;DNA-binding transcription repressor activity, RNA polymerase II-specific;RING-like zinc finger domain binding;RNA polymerase II proximal promoter sequence-specific DNA binding;sequence-specific DNA binding;transcri…	nucleoplasm;nucleus		bZIP_Maf	2	36	6	6	4	1	17.5	1.4744	0.361235	0.0778863	2.74432		MAFK	4.6617	0.00271929	0.309326	11.8546		MAFK	3.12148	0.0231148	0.217534	6.28352
8.99887	8.97183	9.07093	8.96434	9.08454	9.037	9.0607	9.13417	9.08295	9.08028	9.05121	9.06582	9.06393	9.05039	9.04221	9.02735	FALSE						cellular copper ion homeostasis;mitochondrial respiratory chain complex IV assembly		cytosol;mitochondrial intermembrane space;mitochondrion	Thermogenesis	CHCH	0	21	2	5	2	1	10.4	1.28981	0.424637	0.0776086	2.42789		COX19	1.44968	0.196822	0.0685723	2.70146		COX19	0.881136	0.375412	0.0444791	1.74564
9.41933	9.67825	9.65768	9.69488	9.64079	9.7502	9.7342	9.63445	9.39167	9.62808	9.72093	9.65857	9.65821	9.78807	9.7492	9.77149	FALSE						cell cycle phase transition;histone mRNA metabolic process;mRNA 3'-end processing by stem-loop binding and cleavage;mRNA export from nucleus;mRNA transport;nuclear DNA replication;termination of RNA polymerase II transcription	histone pre-mRNA DCP binding;histone pre-mRNA stem-loop binding;mRNA binding;RNA binding	cytoplasm;cytosol;histone pre-mRNA 3'end processing complex;nucleolus;nucleoplasm;nucleus;ribonucleoprotein complex		SLBP_RNA_bind	0	25	6	8	6	1	31.3	0.492861	0.727222	0.0773768	1.08039		SLBP	0.0458236	0.961503	-0.0127206	-0.131256		SLBP	0.925404	0.35696	0.129208	1.81927
8.27891	8.26162	8.18239	8.16742	8.31334	8.28077	8.26632	8.33941	8.37243	8.38888	8.33985	8.32868	8.26772	8.34074	8.40684	8.32553	FALSE							RNA binding			SMAP	0	15	6	7	6	1	50.5	1.26655	0.433558	0.0773697	2.38857		RSRC2	2.30172	0.0660275	0.134871	4.31828		RSRC2	1.51666	0.171907	0.112621	2.81804
4.45943	5.0268	5.01792	5.2555	5.20163	5.04439	4.81762	5.0045	5.2555	5.0268	4.74416	5.24793	5.01792	5.14975	5	5.04439	FALSE						female mating behavior;fucose metabolic process;fucosylation;negative regulation of neuron differentiation	fucose binding;L-fucose mutarotase activity;racemase and epimerase activity, acting on carbohydrates and derivatives	cytosol		RbsD_FucU	0	16	2	2	2	1	16.8	0.158587	0.90874	0.0771245	0.412818		FUOM	0.252967	0.784036	0.128684	0.619255		FUOM	0.270328	0.75191	0.113102	0.655214
7.08002	7.13237	7.05202	7.15684	7.20555	7.19869	7.17991	7.14466	7.17293	7.15279	7.16792	7.26866	7.18884	7.18587	7.18388	7.17093	FALSE						cellular calcium ion homeostasis;substantia nigra development		integral component of membrane;synaptic vesicle		MARVEL	0	11	3	3	3	1	30.1	1.50194	0.355129	0.0768878	2.7923		SYPL2	1.26997	0.243706	0.0852609	2.39435		SYPL2	1.7187	0.136476	0.0770644	3.17851
8.2914	8.61434	8.56491	8.60807	8.62352	8.57403	8.48784	8.69975	8.54689	8.62461	8.41363	8.5691	8.55651	8.58984	8.4545	8.60103	FALSE						mRNA processing;RNA splicing	nucleic acid binding;zinc ion binding				0	10	2	4	2	1	18.2	0.375205	0.786163	0.0766008	0.862588		SREK1IP1	0.0762549	0.937526	0.0188763	0.212212		SREK1IP1	0.139091	0.869962	0.0307879	0.367369
8.04439	7.96232	8.11426	7.94953	8.0433	8.04221	8.12309	8.16792	8.04275	8.11998	8.20994	8.14924	8.07575	8.14822	8.01235	8.14109	FALSE						bleb assembly;cell death;negative regulation of cell proliferation		integral component of membrane;plasma membrane		PMP22_Claudin	0	13	2	3	2	1	18.4	0.762884	0.604684	0.0765013	1.54783		EMP3	1.14097	0.285059	0.112851	2.17778		EMP3	0.75634	0.435303	0.0767225	1.53681
11.7883	11.8063	11.7981	11.749	11.892	11.8466	11.8679	11.8411	11.8689	11.8553	11.7897	11.7513	11.8782	11.8509	11.8532	11.7855	FALSE						negative regulation of protein binding;negative regulation of protein ubiquitination;negative regulation of ubiquitin protein ligase activity;positive regulation of proteasomal protein catabolic process;positive regulation of protein processing;protein folding;protein metabolic process;protein stabilization;regulation of cellular response to heat	adenyl-nucleotide exchange factor activity;chaperone binding;heat shock protein binding;identical protein binding;ion channel binding;tau protein binding;ubiquitin protein ligase binding	axon;chaperone complex;cytosol;dendrite;dendritic microtubule	Protein processing in endoplasmic reticulum		0	64	14	35	14	1	23.8	2.36458	0.204515	0.0764868	4.45211		BAG2	0.455541	0.635849	0.0308673	1.01263		BAG2	1.27521	0.235377	0.0565064	2.4032
13.2561	13.2831	13.2453	13.2485	13.3487	13.3192	13.3174	13.3525	13.4995	13.485	13.4541	13.4606	13.4735	13.4747	13.476	13.4345	FALSE			+	+	198_DMSO;225_DMSO	chaperone cofactor-dependent protein refolding;positive regulation of MHC class I biosynthetic process;positive regulation of NK T cell activation;receptor-mediated endocytosis;regulation of cellular response to heat;response to unfolded protein	adenyl-nucleotide exchange factor activity;alpha-tubulin binding;ATP binding	cytoplasm;cytosol;endocytic vesicle lumen;extracellular exosome;extracellular region;microtubule;nucleoplasm;nucleus;protein-containing complex	Protein processing in endoplasmic reticulum	HSP70	2	60	48	109	43	1	96.8	3.0122	0.108574	0.0761693	5.99083		HSPH1	5.39967	0.00112572	0.216548	15.8617		HSPH1	5.35315	0.00142369	0.206403	15.5751
6.93546	6.90569	6.89966	6.89118	7.07253	6.98299	7.07361	6.80735	6.98071	6.89118	7.00899	6.69905	6.89482	6.99435	6.91528	6.80478	FALSE						actin filament organization;actin-mediated cell contraction;activation of protein kinase activity;bleb assembly;blood vessel endothelial cell migration;cell adhesion;cell death;cell migration;cell proliferation;cell-matrix adhesion;early endosome to late endosome transport;embryo implantation;membrane raft assembly;positive regulation of cell proliferation;positive regulation of cell-matrix adhes…	integrin binding;kinase binding;protein kinase binding	apical part of cell;apical plasma membrane;cell surface;cytoplasm;cytoplasmic vesicle;cytosol;Golgi apparatus;Golgi membrane;integral component of membrane;membrane raft;nucleus;plasma membrane		PMP22_Claudin	0	4	1	2	1	1	19.2	0.560865	0.695081	0.0761266	1.20137		EMP2	0.06556	0.945434	-0.0130137	-0.184254		EMP2	0.0496806	0.953802	-0.00568843	-0.141764
7.1467	7.50144	7.55382	7.38802	7.51649	7.52042	7.42206	7.43463	7.27519	7.40854	7.49025	7.54767	7.53605	7.56682	7.57516	7.35403	FALSE						7-methylguanosine mRNA capping;methylation;recruitment of mRNA capping enzyme to RNA polymerase II holoenzyme complex;RNA 5'-cap (guanine-N7)-methylation	RNA binding	mRNA cap binding complex;mRNA cap methyltransferase complex;nucleoplasm;nucleus		RAM	0	40	5	5	5	1	14.4	0.345817	0.801872	0.0759075	0.805983		RAMAC	0.11298	0.905219	0.0329192	0.304628		RAMAC	0.481027	0.595057	0.110521	1.05902
6.97039	6.9472	7.11686	7.21723	7.2182	7.18587	7.18982	6.96116	7.10643	7.29462	7.32283	7.25739	6.89118	7.2211	7.12928	7.26209	FALSE						mitochondrial respiratory chain complex I assembly;oxidation-reduction process		integral component of membrane;mitochondrial inner membrane;mitochondrial respiratory chain complex I;mitochondrion	Alzheimer disease;Huntington disease;Metabolic pathways;Non-alcoholic fatty liver disease (NAFLD);Oxidative phosphorylation;Parkinson disease;Retrograde endocannabinoid signaling;Thermogenesis		0	27	2	2	2	1	14.8	0.378686	0.784826	0.0758412	0.869228		NDUFA11	1.20424	0.262643	0.182396	2.28369		NDUFA11	0.244727	0.772619	0.0629928	0.601997
10.5149	10.6472	10.684	10.6726	10.71	10.6393	10.7413	10.7313	10.5491	10.6492	10.6695	10.592	10.6864	10.6435	10.6971	10.6743	FALSE						mitochondrial ATP synthesis coupled proton transport;mitochondrial electron transport, cytochrome c to oxygen;respiratory gaseous exchange	cytochrome-c oxidase activity;metal ion binding	mitochondrial inner membrane;mitochondrial respiratory chain complex IV;mitochondrion	Alzheimer disease;Cardiac muscle contraction;Huntington disease;Metabolic pathways;Non-alcoholic fatty liver disease (NAFLD);Oxidative phosphorylation;Parkinson disease;Thermogenesis	COX5B	0	35	7	14	7	1	13.7	0.837941	0.578088	0.0758104	1.67362		COX5B	0.114854	0.903495	-0.0147443	-0.309207		COX5B	0.515366	0.569314	0.0456238	1.12076
8.36938	8.35975	8.40642	8.47127	8.4475	8.44045	8.46597	8.55612	8.48744	8.51017	8.48502	8.55995	8.48462	8.54574	8.57478	8.62863	FALSE							DNA binding;DNA-binding transcription factor activity, RNA polymerase II-specific;metal ion binding	nucleus		KRAB;SCAN;zf-C2H2	2	22	12	13	10	1	65.8	1.07019	0.498787	0.075808	2.05983		ZKSCAN8	1.9189	0.110823	0.108942	3.55129		ZKSCAN8	2.14516	0.0792505	0.156739	3.99511
4.44626	4.71149	4.52356	3.96347	4.24793	4.66107	4.18587	4.853	4.1127	4.19377	4.12102	4.61471	4.19377	3.82782	3.848	4.08746	FALSE						cellular response to amino acid starvation;cellular response to nitrogen starvation;negative regulation of kinase activity;negative regulation of TOR signaling;positive regulation of autophagy;regulation of autophagosome assembly	GTPase activator activity;protein kinase activity	GATOR1 complex;lysosomal membrane	mTOR signaling pathway	NPR2	0	4	2	2	2	1	43.6	0.125193	0.93283	0.0757676	0.334256		NPRL2	0.320645	0.729038	-0.150648	-0.756628		NPRL2	1.21713	0.252075	-0.421934	-2.30534
5.58195	5.92125	5.8679	5.80735	5.94251	5.77873	5.84549	5.91409	6.04658	6.16993	5.93782	6.13134	5.91169	5.99548	6.07895	5.89966	FALSE						anterior commissure morphogenesis;ciliary body morphogenesis;corpus callosum morphogenesis;lateral ventricle development;negative regulation of Wnt signaling pathway;regulation of gene expression		extracellular space		LRR_8	0	3	1	1	1	1	37.8	0.399877	0.773256	0.0755932	0.909352		TSKU	1.65003	0.155843	0.276802	3.05438		TSKU	1.07574	0.298017	0.176834	2.06907
5.18982	5.36807	5.16993	5.16993	5.0917	5.20555	5.45943	5.44294	5.2891	5.16189	5.00899	5.32912	5.04439	5.30743	5.12515	5.2891	FALSE						defense response to virus;DNA replication;negative regulation of viral genome replication;viral process		chromatin;cytoplasm;fibrillar center;nucleus			0	4	2	2	2	1	70.2	0.310608	0.81944	0.0754697	0.736706		FAM111A	0.116465	0.902529	-0.027162	-0.313134		FAM111A	0.158027	0.854039	-0.0329176	-0.41153
7.37156	7.46761	7.23266	7.40259	7.52042	7.36894	7.46597	7.42038	7.31288	7.46271	7.42375	7.35667	7.24127	7.30743	7.45368	7.44874	FALSE						histone H2A acetylation;histone H4 acetylation;lipid metabolic process;N-terminal protein amino acid acetylation;regulation of chromatin silencing at rDNA	H2A histone acetyltransferase activity;H4 histone acetyltransferase activity;peptide-serine-N-acetyltransferase activity	cytoplasm;nucleus		Acetyltransf_1	0	5	1	2	1	1	27.2	0.602362	0.678625	0.0753275	1.27387		NAA40	0.128034	0.894003	0.0203991	0.341075		NAA40	0.0275597	0.973642	-0.00582409	-0.0804274
9.38219	9.39017	9.40088	9.35711	9.35755	9.40045	9.4822	9.59077	9.42101	9.4543	9.38694	9.40663	9.37025	9.38198	9.34873	9.42564	FALSE						adiponectin-activated signaling pathway;alpha-linolenic acid metabolic process;linoleic acid metabolic process;lipid biosynthetic process;long-chain fatty acid import;long-chain fatty acid metabolic process;long-chain fatty-acyl-CoA biosynthetic process;positive regulation of cold-induced thermogenesis;positive regulation of protein serine/threonine kinase activity;regulation of lipid metabolic p…	ATP binding;decanoate-CoA ligase activity;long-chain fatty acid-CoA ligase activity	endoplasmic reticulum membrane;integral component of membrane;membrane;mitochondrial outer membrane;mitochondrion;peroxisomal membrane;plasma membrane	Adipocytokine signaling pathway;Fatty acid biosynthesis;Fatty acid degradation;Fatty acid metabolism;Ferroptosis;Metabolic pathways;Peroxisome;PPAR signaling pathway;Thermogenesis	AMP-binding;AMP-binding_C	0	23	15	17	15	1	77.9	0.699519	0.637894	0.0751572	1.44069		ACSL1	1.05809	0.318319	0.0346324	2.0397		ACSL1	0.0170559	0.983051	-0.000940561	-0.0503361
7.44626	7.50064	7.38629	7.36807	7.42878	7.51491	7.54535	7.51254	7.49426	7.57743	7.55152	7.46842	7.62644	7.47005	7.47735	7.42878	FALSE						cellular protein modification process;endocytosis;peptidyl-serine phosphorylation;peptidyl-threonine phosphorylation;positive regulation of canonical Wnt signaling pathway;signal transduction;Wnt signaling pathway	ATP binding;protein kinase activity;protein serine/threonine kinase activity	cytoplasm;nucleus;plasma membrane	Hedgehog signaling pathway	CK1gamma_C;Pkinase	0	15	6	8	3	1	51.4	0.983818	0.525805	0.0750804	1.91631		CSNK1G3	1.32401	0.228659	0.0975896	2.48592		CSNK1G3	0.692334	0.469286	0.0753396	1.42847
6.99887	7.62205	7.17293	7.57516	7.31651	7.46434	7.38024	7.50779	6.41278	7.06178	7.51806	7.44377	7.2891	7.54612	7.39661	7.31379	FALSE						gamma-tubulin complex localization;microtubule nucleation by interphase microtubule organizing center;microtubule nucleation by spindle pole body;mitotic spindle assembly	gamma-tubulin binding	centrosome;cytosol;equatorial microtubule organizing center;gamma-tubulin ring complex;gamma-tubulin small complex, mitotic spindle pole body;interphase microtubule organizing center;spindle		MOZART1	0	33	2	2	2	1	8.5	0.185277	0.890204	0.0749692	0.47332		MZT1	0.337574	0.719388	-0.233155	-0.789913		MZT1	0.0992101	0.908442	0.0441505	0.270589
8.59134	8.62644	8.67172	8.72349	8.66605	8.72178	8.69209	8.83257	8.67525	8.78856	8.77248	8.81218	8.7252	8.73234	8.74819	8.92719	FALSE						DNA replication;histone H3 acetylation;negative regulation of cell proliferation;negative regulation of growth;positive regulation of apoptotic process;positive regulation of apoptotic signaling pathway;positive regulation of transcription, DNA-templated;protein acetylation;regulation of signal transduction by p53 class mediator	chromatin binding;metal ion binding;methylated histone binding	MOZ/MORF histone acetyltransferase complex;nucleoplasm;nucleus		ING	0	18	5	8	3	1	27.7	0.800406	0.595422	0.074878	1.61084		ING5	1.40375	0.208721	0.10887	2.62222		ING5	1.22461	0.250235	0.129982	2.31791
11.0314	10.9841	10.9736	11.0158	11.1004	11.1009	11.0415	11.0601	11.1303	11.0771	11.0926	11.0637	10.9284	10.9186	10.9033	10.9457	FALSE				+	225_DMSO	anaphase-promoting complex-dependent catabolic process;cell division;cellular response to fatty acid;cellular response to hypoxia;cellular response to iron(III) ion;cellular response to organic cyclic compound;digestive tract development;DNA damage response, signal transduction by p53 class mediator resulting in cell cycle arrest;G2/M transition of mitotic cell cycle;histone H3-S10 phosphorylatio…	cyclin-dependent protein serine/threonine kinase activator activity;cyclin-dependent protein serine/threonine kinase activity;cyclin-dependent protein serine/threonine kinase regulator activity;histone kinase activity;patched binding;protein kinase binding;ubiquitin-like protein ligase binding	centrosome;condensed nuclear chromosome outer kinetochore;cyclin B1-CDK1 complex;cyclin-dependent protein kinase holoenzyme complex;cytoplasm;cytosol;membrane;mitochondrial matrix;nucleoplasm;nucleus;spindle pole	Cell cycle;Cellular senescence;FoxO signaling pathway;Human immunodeficiency virus 1 infection;Oocyte meiosis;p53 signaling pathway;Progesterone-mediated oocyte maturation	Cyclin_C;Cyclin_N	0	26	10	20	10	1	48.3	2.00051	0.26356	0.0744977	3.70842		CCNB1	2.40959	0.0581603	0.0897188	4.54944		CCNB1	2.51532	0.0492206	-0.0772126	-4.78325
5.38198	5.50144	5.31832	5.2555	5.57592	5.66959	5.31107	5.19771	5.53294	5.3505	5.33628	5.42291	5.33271	5.41954	5.14975	5.1334	FALSE						dendrite morphogenesis;regulation of actin filament polymerization;regulation of filopodium assembly	actin filament binding;actin monomer binding	dendrite;filopodium tip;growth cone;lamellipodium;nuclear speck		GCV_H	0	7	1	1	1	1	20.4	0.247142	0.852337	0.0742635	0.607069		FAM206A	0.277828	0.763309	0.0463486	0.670586		FAM206A	0.562654	0.541377	-0.10546	-1.20451
6.52513	6.73606	6.59544	6.76553	6.79571	6.63952	6.76553	6.71836	6.66534	6.54071	6.46434	6.50303	6.5744	6.57289	6.47249	6.54381	FALSE							DNA binding;DNA-binding transcription factor activity, RNA polymerase II-specific;metal ion binding	nucleus		zf-C2H2	0	4	2	2	2	1	80	0.512707	0.717913	0.0742404	1.11601		ZNF770	0.770907	0.447236	-0.112188	-1.56133		ZNF770	0.944484	0.348692	-0.114646	-1.85098
7.60733	7.75889	7.9542	7.86109	7.69905	7.82972	7.92125	8.02735	7.45121	7.6851	7.82018	7.71836	7.92362	7.95361	7.82655	8.0433	FALSE						antigen processing and presentation of exogenous peptide antigen via MHC class I;antigen processing and presentation of exogenous peptide antigen via MHC class II;interferon-gamma-mediated signaling pathway	oxidoreductase activity, acting on a sulfur group of donors	cell junction;cytosol;extracellular region;intracellular membrane-bounded organelle;lysosomal lumen;lysosome	Antigen processing and presentation	GILT	0	8	2	2	2	1	27.9	0.305389	0.821853	0.0739677	0.72629		IFI30	0.546452	0.578742	-0.126663	-1.17597		IFI30	0.812444	0.405698	0.141396	1.631
11.03	11.0042	10.995	10.9756	11.0802	11.0763	11.0543	11.0896	11.043	11.0093	11.0007	10.9753	11.0547	11.0181	11.0325	11.0395	FALSE						cornification;positive regulation of cell proliferation;regulation of macroautophagy	calcium ion binding;calcium-dependent cysteine-type endopeptidase activity;endopeptidase activity	cytosol;extracellular exosome;membrane;plasma membrane		EF-hand_8	0	72	13	26	13	1	28.3	2.80248	0.141186	0.0738993	5.45777		CAPNS1	0.122425	0.897147	0.00588202	0.327585		CAPNS1	1.37582	0.205254	0.0350459	2.57432
10.4777	10.451	10.4269	10.4051	10.5137	10.5441	10.5042	10.4941	10.4627	10.511	10.4917	10.4582	10.5373	10.4329	10.5254	10.4398	FALSE						base-excision repair;DNA damage response, detection of DNA damage;DNA replication;double-strand break repair via homologous recombination;error-free translesion synthesis;error-prone translesion synthesis;G1/S transition of mitotic cell cycle;interstrand cross-link repair;mismatch repair;nucleotide-excision repair;nucleotide-excision repair, DNA gap filling;nucleotide-excision repair, DNA incisio…	damaged DNA binding;single-stranded DNA binding	DNA replication factor A complex;nucleoplasm;site of double-strand break	DNA replication;Fanconi anemia pathway;Homologous recombination;Mismatch repair;Nucleotide excision repair	Rep_fac-A_3	0	72	6	13	6	1	13.6	2.09276	0.256085	0.0738509	3.88999		RPA3	1.05653	0.318729	0.0407062	2.03712		RPA3	0.663002	0.483972	0.0436816	1.37841
10.0924	9.97599	9.94661	9.90117	10.1312	10.0122	10.0153	10.0528	10.2141	10.0375	9.95565	9.86805	9.97885	10.0163	10.0768	9.96492	FALSE						mitochondrial outer membrane translocase complex assembly;protein deubiquitination;protein import into mitochondrial matrix;protein targeting to mitochondrion;response to 3,3',5-triiodo-L-thyronine;response to muscle activity;tRNA import into mitochondrion	mitochondrion targeting sequence binding;P-P-bond-hydrolysis-driven protein transmembrane transporter activity;unfolded protein binding	integral component of mitochondrial outer membrane;mitochondria-associated endoplasmic reticulum membrane;mitochondrial outer membrane;mitochondrial outer membrane translocase complex;mitochondrion		MAS20	0	32	5	9	5	1	16.3	0.733242	0.619756	0.0738499	1.49784		TOMM20	0.184868	0.840243	0.0397973	0.472408		TOMM20	0.258466	0.761169	0.0301759	0.630703
5.61176	5.46271	5.43962	5.45943	5.59096	5.63517	5.64674	5.39575	5.63517	5.86047	5.65821	6.06824	5.78136	5.66959	5.81762	6.02459	FALSE						central nervous system development	DNA binding	nucleus		CENP-B_N;DDE_1;HTH_Tnp_Tc5	0	2	1	1	1	1	59.9	0.472829	0.737008	0.0737745	1.04416		JRKL	1.54736	0.17734	0.312142	2.87192		JRKL	2.10855	0.0818913	0.32991	3.92152
7.3336	7.45615	7.2817	7.19574	7.42878	7.38024	7.43212	7.32012	7.52669	7.38888	7.53216	7.45697	7.41616	7.62278	7.65893	7.43713	FALSE										UPF0449	0	70	6	6	6	1	12.9	0.569375	0.690889	0.0735202	1.21631		C19orf25	1.32491	0.228471	0.159378	2.48745		C19orf25	1.40187	0.198327	0.216953	2.61899
9.64854	9.69592	9.74752	9.7127	9.79165	9.73725	9.77676	9.79279	9.74752	9.72605	9.68018	9.81826	9.75839	9.66551	9.66249	9.70926	FALSE						COPII vesicle coating;endoplasmic reticulum to Golgi vesicle-mediated transport;neural crest cell development;neural crest formation;positive regulation of protein monoubiquitination;response to calcium ion	calcium ion binding;calcium-dependent protein binding;molecular adaptor activity;protein dimerization activity;protein heterodimerization activity;RNA binding	COPII vesicle coat;cytoplasm;endoplasmic reticulum;extracellular exosome;Golgi membrane		EF-hand_6;EF-hand_7	0	21	7	12	7	1	30.4	1.63038	0.337229	0.0734425	3.01919		PEF1	0.550625	0.576101	0.0418334	1.18333		PEF1	0.0253034	0.976902	-0.00225782	-0.0740185
9.10643	9.14364	9.09302	9.06932	9.26468	9.10983	9.14848	9.18289	9.08162	9.15608	9.16315	9.16566	9.28309	9.31832	9.30332	9.2914	FALSE				+	225_DMSO	cell cycle;negative regulation of cell growth;negative regulation of cell proliferation;positive regulation of transcription, DNA-templated;regulation of cell death	metal ion binding;methylated histone binding	nucleus		ING	0	14	6	7	6	1	46.7	1.0419	0.506675	0.0733669	2.01279		ING1	0.744047	0.458407	0.0385246	1.51609		ING1	4.54416	0.00412666	0.19593	11.3118
7.32463	7.28077	7.48462	7.43129	7.39403	7.39575	7.55919	7.46516	7.29002	7.37938	7.47492	7.60733	7.39232	7.57213	7.34341	7.41954	FALSE								extracellular region			0	19	1	2	1	1	6.3	0.560023	0.695207	0.0732036	1.19989		PIGBOS1	0.290928	0.752943	0.0575846	0.697211		PIGBOS1	0.320426	0.711379	0.0515209	0.756195
8.95245	9.0728	9.06528	9.16038	9.17867	9.13186	9.06932	9.1634	9.08826	9.08348	9.08428	9.13083	9.15608	9.11946	9.07066	9.13006	FALSE						apoptotic process;negative regulation of apoptotic process;positive regulation of cell migration;positive regulation of filopodium assembly;response to selenium ion		cytosol;intrinsic component of the cytoplasmic side of the plasma membrane		Rdx	0	33	5	8	5	1	12.4	0.729053	0.621647	0.0730815	1.49076		MIEN1	0.327456	0.726129	0.033983	0.770066		MIEN1	0.570795	0.536418	0.0563366	1.2188
12.4935	12.5021	12.4858	12.3978	12.5653	12.5651	12.5555	12.4853	12.6981	12.6275	12.6088	12.5729	12.6409	12.6061	12.6388	12.5576	FALSE						L-serine biosynthetic process;pyridoxine biosynthetic process	O-phospho-L-serine:2-oxoglutarate aminotransferase activity	cytosol;extracellular exosome	Biosynthesis of amino acids;Carbon metabolism;Cysteine and methionine metabolism;Glycine, serine and threonine metabolism;Metabolic pathways;Vitamin B6 metabolism	Aminotran_5	1	55	21	54	19	1	40.4	1.24675	0.438323	0.0729847	2.35518		PSAT1	2.33458	0.0634532	0.156996	4.38794		PSAT1	2.4045	0.055297	0.141022	4.53837
7.05961	7	6.94369	6.94369	7.12309	7.08321	6.9472	7.08428	7.23649	7.29921	7.21723	7.14057	6.97728	6.96924	7.08215	6.95303	FALSE			+		198_DMSO	endosomal transport;ESCRT III complex assembly;macroautophagy;midbody abscission;mitotic metaphase plate congression;multivesicular body assembly;negative regulation of epidermal growth factor-activated receptor activity;nucleus organization;protein transport;regulation of protein catabolic process;vacuolar transport;viral budding via host ESCRT complex;viral life cycle	protein N-terminus binding;protein-containing complex binding	cytosol;endosome membrane;ESCRT III complex;extracellular exosome;late endosome membrane;membrane	Endocytosis;Necroptosis	Snf7	0	23	4	4	4	1	23.5	0.75341	0.611096	0.0726966	1.53188		CHMP6	2.82981	0.0323904	0.236629	5.5252		CHMP6	0.0773904	0.929872	0.00867891	0.215151
5.80735	5.85549	5.69488	5.77347	5.93074	5.90689	5.68089	5.90207	5.87529	5.64674	5.88264	5.70321	5.72247	5.82273	5.71425	5.84046	FALSE						anatomical structure morphogenesis;hippocampus development;histone H3-K27 methylation;positive regulation of transcription by RNA polymerase II	chromatin binding;DNA-binding transcription factor activity, RNA polymerase II-specific;histone-lysine N-methyltransferase activity	ESC/E(Z) complex;nucleoplasm	Lysine degradation	EZH2_WD-Binding;SET	0	7	4	7	1	1	85.2	0.488168	0.729766	0.0723481	1.07193		EZH1	0.0290396	0.973476	-0.0058285	-0.0846148		EZH1	0.058602	0.946627	-0.00782275	-0.165784
9.02763	9.04767	9.02292	9.09856	9.13443	9.14083	9.08055	9.13006	9.12825	9.14949	9.06717	9.12567	9.10486	9.08242	9.07253	9.11842	FALSE						signaling		cholinergic synapse;glutamatergic synapse;neuromuscular junction;plasma membrane;postsynaptic specialization		GKAP	0	8	7	8	7	1	107.9	1.76511	0.306935	0.0722706	3.26344		DLGAP4	1.4885	0.188867	0.0684505	2.76887		DLGAP4	1.18076	0.26331	0.0453629	2.24432
9.0642	9.18215	9.1809	9.17068	9.24769	9.19303	9.20261	9.24341	9.27146	9.31741	9.2854	9.30081	9.24174	9.34274	9.30925	9.2427	FALSE						calcium ion transport into cytosol;muscle organ development;regulation of ryanodine-sensitive calcium-release channel activity	calcium-release channel activity;structural constituent of muscle	endoplasmic reticulum;endoplasmic reticulum membrane;integral component of membrane;junctional membrane complex;junctional sarcoplasmic reticulum membrane;nucleoplasm;nucleus;plasma membrane;sarcoplasmic reticulum;Z disc		MORN	0	12	9	9	9	1	71.6	1.19789	0.447775	0.0722046	2.27303		JPH1	2.51218	0.050714	0.144289	4.77619		JPH1	1.91298	0.107166	0.134626	3.54002
9.98456	9.98114	9.95928	9.97556	10.016	10.0871	10.0515	10.0348	10.1045	10.1039	10.0953	10.0729	10.1262	10.0556	10.1068	10.0158	FALSE			+		198_DMSO	apoptotic mitochondrial changes;positive regulation of apoptotic process;regulation of apoptotic process	DNA binding;electron-transferring-flavoprotein dehydrogenase activity;flavin adenine dinucleotide binding	cytoplasm;cytosol;extracellular space;integral component of membrane;lipid droplet;mitochondrial outer membrane;mitochondrion	p53 signaling pathway	Pyr_redox_2	0	38	12	15	12	1	40.5	2.37863	0.204515	0.0721946	4.48236		AIFM2	4.86391	0.00215115	0.119019	12.8453		AIFM2	2.11734	0.0812323	0.100965	3.93911
9.18636	9.23026	9.31673	9.31764	9.38327	9.36063	9.32012	9.27449	9.28448	9.24127	9.30538	9.23026	9.21868	9.27775	9.35204	9.24603	FALSE						aspartate transmembrane transport;ion transport;L-glutamate transmembrane transport;malate-aspartate shuttle	amino acid:proton symporter activity;L-aspartate transmembrane transporter activity;L-glutamate transmembrane transporter activity	integral component of membrane;mitochondrial inner membrane		Mito_carr	0	38	10	12	10	1	34.4	0.898583	0.556678	0.0718806	1.77468		SLC25A22	0.0238356	0.979916	0.00259709	0.0698336		SLC25A22	0.0909199	0.917523	0.0108778	0.249751
8.13031	8.09434	8.08055	8.14262	8.17343	8.10329	8.22207	8.23601	8.08905	8.05311	8.13853	8.17243	8.06286	8.07521	8.08428	8.17891	FALSE						chromatin organization;chromatin remodeling;negative regulation of DNA-templated transcription, elongation;negative regulation of transcription by RNA polymerase II;negative regulation of transcription elongation from RNA polymerase II promoter;positive regulation of DNA-templated transcription, elongation;positive regulation of transcription by RNA polymerase II;regulation of transcription by RN…	DNA-binding transcription factor activity;protein heterodimerization activity;RNA polymerase II complex binding;single-stranded RNA binding;zinc ion binding	DSIF complex;nucleoplasm;nucleus		Spt4	0	31	3	4	3	1	13.2	1.1247	0.476835	0.0717444	2.15064		SUPT4H1	0.0148401	0.986474	0.00132418	0.0439026		SUPT4H1	0.146066	0.864893	-0.011641	-0.383758
7.93546	8.00843	8.00675	8.01123	8.10119	8.04002	8.04821	8.05853	8.08852	7.95303	8.072	7.97154	7.92065	8.07735	7.93605	7.97212	FALSE						hematopoietic progenitor cell differentiation;membrane organization;regulation of endocytosis;synaptic vesicle endocytosis		cell junction;clathrin-coated vesicle;cytosol;membrane;neuron projection;nucleolus;synaptic vesicle		Adap_comp_sub;Stonin2_N	0	6	5	5	5	1	101.1	1.69201	0.317872	0.0715221	3.13006		STON2	0.337403	0.719388	0.0308087	0.78958		STON2	0.131777	0.877175	-0.0139239	-0.350019
7.4814	7.43129	7.63662	7.58421	7.60733	7.61397	7.63372	7.56453	7.61545	7.61471	7.60288	7.59246	7.66178	7.66888	7.61912	7.70943	FALSE						positive regulation of transcription by RNA polymerase II;regulation of megakaryocyte differentiation	DNA binding;histone binding;histone methyltransferase activity (H3-K4 specific);histone-lysine N-methyltransferase activity;metal ion binding;RNA binding;transcription coactivator activity;transferase activity, transferring acyl groups	histone methyltransferase complex;MLL3/4 complex;nucleoplasm;nucleus	Lysine degradation	FYRC;FYRN;PHD;SET	0	1	6	6	6	1	541	0.70896	0.631694	0.0715091	1.45672		KMT2C	0.762225	0.450501	0.0729941	1.54672		KMT2C	1.39547	0.19996	0.131423	2.608
8.55459	8.51728	8.55766	8.47654	8.61655	8.57289	8.60844	8.59395	8.47735	8.60437	8.59283	8.47249	8.53605	8.62132	8.6268	8.5267	FALSE						exocytosis	dipeptidase activity	extracellular exosome		Peptidase_C69	0	30	9	11	9	1	46.6	1.81476	0.299361	0.0714412	3.35525		SCRN2	0.0920977	0.922131	0.0102439	0.252728		SCRN2	0.767863	0.428741	0.0512018	1.55621
7.82909	7.92184	7.9571	7.80349	7.89603	7.94895	8.00225	7.94953	8.04658	7.94603	7.90989	7.93958	7.93192	7.95884	7.85487	7.8716	FALSE						anaphase-promoting complex-dependent catabolic process;BMP signaling pathway;negative regulation of transcription by RNA polymerase II;positive regulation of protein polyubiquitination;positive regulation of protein ubiquitination;protein deubiquitination;protein K48-linked ubiquitination;protein polyubiquitination;protein targeting to peroxisome;protein ubiquitination;regulation of mitotic cell …	ATP binding;ubiquitin conjugating enzyme activity;ubiquitin protein ligase binding;ubiquitin-protein transferase activity	cytoplasm;cytosol;nucleoplasm;protein-containing complex;ubiquitin ligase complex	Protein processing in endoplasmic reticulum;Shigellosis;Ubiquitin mediated proteolysis	UQ_con	0	7	1	2	1	1	16.6	0.838439	0.578088	0.0713129	1.67445		UBE2D1	0.884128	0.39044	0.0826408	1.75062		UBE2D1	0.243207	0.774032	0.0264279	0.598799
7.16289	7.22593	7.11478	7.19574	7.24508	7.22786	7.15482	7.35667	7.05094	7.06932	7.16189	7.40429	7.2384	7.16189	7.26021	7.11478	FALSE						activation of store-operated calcium channel activity;cellular calcium ion homeostasis;positive regulation of calcium ion transport;store-operated calcium entry	calcium channel regulator activity;calcium ion binding;store-operated calcium channel activity	endoplasmic reticulum;endoplasmic reticulum membrane;integral component of membrane;plasma membrane	Calcium signaling pathway	SAM_2;SOAR	0	5	4	4	4	1	83.9	0.724859	0.624708	0.0712686	1.48366		STIM2	0.0128637	0.987345	-0.00322974	-0.0381385		STIM2	0.179236	0.832181	0.018985	0.45979
11.1046	11.0454	11.0754	11.1064	11.1635	11.1347	11.1306	11.1878	11.1823	11.0685	11.0969	11.1358	11.1406	11.1222	11.1321	11.1149	FALSE						mitochondrial transcription;mitochondrial translational elongation;mitochondrial translational termination;positive regulation of transcription, DNA-templated	RNA binding;structural constituent of ribosome	mitochondrial inner membrane;mitochondrial large ribosomal subunit;mitochondrion	Ribosome	Ribosomal_L12;Ribosomal_L12_N	0	47	7	16	7	1	21.3	1.95527	0.271489	0.071207	3.62092		MRPL12	0.633369	0.516192	0.0379176	1.32752		MRPL12	1.55287	0.165944	0.044497	2.88162
6.12928	6.11478	6.2854	6.48382	6.41616	6.41278	6.17991	6.2891	6.54998	6.25739	6.40429	6.39575	6.51096	6.52199	6.50621	6.09803	FALSE						Golgi organization		bicellular tight junction;endosome;Golgi apparatus;plasma membrane;trans-Golgi network	Tight junction	Pilt	0	8	4	4	4	1	61.8	0.288121	0.832019	0.0711669	0.69153		TJAP1	0.686411	0.486497	0.14853	1.41838		TJAP1	0.535799	0.558146	0.155978	1.15711
7.15583	7.22304	7.24793	7.4363	7.27426	7.42291	7.24698	7.40344	7.22593	7.25927	7.29554	7.37938	7.32553	7.47654	7.24413	7.33985	FALSE						axon guidance;cell cycle arrest;extracellular matrix organization;intracellular signal transduction;negative regulation of apoptotic process;negative regulation of cell growth;neuron migration;positive regulation of apoptotic process;regulation of transcription, DNA-templated	amyloid-beta binding;transcription factor binding	cytoplasm;growth cone;lamellipodium;membrane;nucleus;synapse		PID;WW	0	4	3	3	3	1	83.3	0.422042	0.760879	0.0711235	0.950824		APBB2	0.133408	0.888685	0.0242578	0.353904		APBB2	0.475107	0.599366	0.0807401	1.04829
7.68229	7.46189	7.56834	7.66463	7.70805	7.66676	7.71081	7.57592	7.69975	7.6865	7.7211	7.68018	7.60733	7.66391	7.63735	7.69349	FALSE						apoptotic signaling pathway;cellular response to lipopolysaccharide;cellular response to oxidised low-density lipoprotein particle stimulus;defense response to virus;I-kappaB kinase/NF-kappaB signaling;inflammatory response;innate immune response;lipopolysaccharide-mediated signaling pathway;macrophage activation involved in immune response;MyD88-independent toll-like receptor signaling pathway;n…	protein kinase binding	autophagosome;cytosol;endosome membrane;mitochondrion;ripoptosome	Chagas disease (American trypanosomiasis);Hepatitis B;Hepatitis C;Herpes simplex virus 1 infection;Human papillomavirus infection;Influenza A;Kaposi sarcoma-associated herpesvirus infection;Necroptosis;NF-kappa B signaling pathway;NOD-like receptor signaling pathway;PD-L1 expression and PD-1 checkpoint pathway in cancer;Pertussis;Toll-like receptor signaling pathway;Yersinia infection	RHIM	0	4	3	3	3	1	76.4	0.554793	0.697903	0.0710968	1.19068		TICAM1	1.02856	0.330034	0.102597	1.99063		TICAM1	0.471567	0.601784	0.0562346	1.04186
7.30195	7.34252	7.54689	7.43796	7.4822	7.39146	7.47573	7.56377	7.52042	7.57516	7.52435	7.60881	7.3505	7.33539	7.52982	7.64097	FALSE						brain development;carbohydrate phosphorylation;learning or memory;neuromuscular process;neuron migration;protein O-linked glycosylation;sensory perception of pain	ATP binding;carbohydrate kinase activity;phosphotransferase activity, alcohol group as acceptor;protein kinase activity	endoplasmic reticulum membrane;integral component of membrane	Mannose type O-glycan biosynthesis;Metabolic pathways	Pkinase_Tyr	0	9	3	3	3	1	40	0.499796	0.72385	0.070959	1.09287		POMK	1.36707	0.215322	0.149853	2.55934		POMK	0.253402	0.765648	0.0568373	0.620164
4.62059	4.85798	4.9542	5.06609	5.00899	4.89724	4.63227	5.24413	5.23649	4.89724	4.9542	4.70044	4.81762	5.23649	4.94953	5.12102	FALSE						myoblast migration involved in skeletal muscle regeneration;negative regulation of satellite cell differentiation;negative regulation of skeletal muscle satellite cell proliferation;positive regulation of lamellipodium assembly;positive regulation of macrophage chemotaxis;positive regulation of myoblast differentiation		nuclear membrane;nucleoplasm;nucleus			0	6	1	1	1	1	21.9	0.173827	0.897535	0.0709424	0.447596		AKIRIN1	0.19576	0.831227	0.072379	0.496586		AKIRIN1	0.549776	0.549908	0.156453	1.18183
9.17767	9.21699	9.18413	9.19057	9.28586	9.23649	9.28679	9.24389	9.25101	9.30879	9.30766	9.22497	9.24745	9.2717	9.26679	9.18066	FALSE						coenzyme A biosynthetic process	ATP binding;dephospho-CoA kinase activity	membrane		CoaE	0	34	7	10	7	1	26.5	2.363	0.204515	0.0709202	4.44872		DCAKD	1.92502	0.109927	0.0807679	3.56297		DCAKD	1.1378	0.277594	0.0493093	2.17248
10.158	10.0804	10.1204	10.2259	10.216	10.1849	10.2404	10.2269	10.2281	10.2176	10.2222	10.2085	10.2101	10.187	10.2132	10.1517	FALSE						chromatin organization	DNA binding;protein heterodimerization activity	extracellular exosome;nuclear chromatin;nucleosome;nucleus	Alcoholism;Necroptosis;Systemic lupus erythematosus	Histone;Histone_H2A_C	0	31	5	51	3	1	13.5	1.11808	0.478072	0.0708821	2.13959		H2AFV	1.23514	0.254356	0.0729167	2.33562		H2AFV	0.618186	0.511728	0.0443065	1.3013
10.0893	10.1115	10.1123	10.0455	10.1599	10.1506	10.1679	10.1629	10.1949	10.1241	10.1235	10.0479	10.1707	10.1231	10.1097	10.0615	FALSE						exonucleolytic nuclear-transcribed mRNA catabolic process involved in deadenylation-dependent decay;mRNA splicing, via spliceosome	U6 snRNA binding	catalytic step 2 spliceosome;cytosol;Lsm1-7-Pat1 complex;Lsm2-8 complex;nucleoplasm;nucleus;U12-type spliceosomal complex;U2-type precatalytic spliceosome;U2-type prespliceosome;U4/U6 x U5 tri-snRNP complex;U6 snRNP	RNA degradation;Spliceosome	LSM	0	48	4	11	3	1	11.6	2.33845	0.204977	0.0706701	4.39619		LSM7	0.434245	0.649026	0.0329442	0.973455		LSM7	0.432974	0.628656	0.026582	0.971105
8.00282	8.07788	8.03672	8.04111	8.07682	8.14006	8.18289	8.04111	8.06555	8.1267	8.00506	8.14415	8.09908	8.07735	8.16892	8.06124	FALSE						actin rod assembly;cellular response to ATP;dephosphorylation;positive regulation of actin filament depolymerization;protein dephosphorylation;pyridoxal phosphate catabolic process;regulation of cytokinesis;regulation of mitotic nuclear division	heat shock protein binding;magnesium ion binding;phosphatase activity;phosphoprotein phosphatase activity;phosphoserine phosphatase activity;protein homodimerization activity;pyridoxal phosphatase activity	cell-cell junction;cytoplasm;cytoskeleton;cytosol;lamellipodium membrane;ruffle membrane	Metabolic pathways;Vitamin B6 metabolism	Hydrolase_6	0	36	9	10	9	1	31.7	1.03642	0.506876	0.0705869	2.00367		PDXP	0.617845	0.526054	0.045733	1.30071		PDXP	1.15082	0.273039	0.0620148	2.19424
9.76603	9.75238	9.75355	9.72093	9.90072	9.83968	9.76653	9.76818	9.80784	9.7652	9.67631	9.66516	9.75656	9.76752	9.71562	9.7492	FALSE						endoplasmic reticulum to Golgi vesicle-mediated transport;Golgi organization;intracellular protein transport;positive regulation of I-kappaB kinase/NF-kappaB signaling		COPII-coated ER to Golgi transport vesicle;endoplasmic reticulum;endoplasmic reticulum membrane;endoplasmic reticulum-Golgi intermediate compartment;Golgi apparatus;integral component of membrane		EMP24_GP25L	0	33	8	12	6	1	25.9	1.09418	0.488798	0.0705533	2.09976		TMED4	0.218187	0.810718	-0.0195959	-0.545499		TMED4	0.0230973	0.977874	-0.000998735	-0.0677237
8.08534	8.18438	8.13955	8.32057	8.08693	8.24365	8.42585	8.2555	7.92896	7.93899	8.07895	8.19574	8.12257	8.03122	8.0607	8.03672	FALSE						7-methylguanosine mRNA capping;fibroblast growth factor receptor signaling pathway;mRNA splicing, via spliceosome;positive regulation of gene expression, epigenetic;regulation of gene silencing by miRNA;RNA metabolic process;snRNA transcription by RNA polymerase II;termination of RNA polymerase I transcription;transcription by RNA polymerase II;transcription by RNA polymerase III;transcription el…	DNA binding;DNA-directed 5'-3' RNA polymerase activity	cytosol;fibrillar center;nucleoplasm;nucleus;RNA polymerase I complex;RNA polymerase II, core complex;RNA polymerase III complex	Cytosolic DNA-sensing pathway;Huntington disease;RNA polymerase	RNA_pol_Rpb6	0	7	2	3	2	1	14.5	0.355098	0.799104	0.0705209	0.823972		POLR2F	0.922271	0.373019	-0.1468	-1.81407		POLR2F	1.15229	0.272664	-0.11966	-2.1967
8.08905	8.08534	8.09908	8.1236	8.17742	8.21383	8.21723	8.07039	8.34651	8.26256	8.17193	8.15026	8.21626	8.20604	8.14006	8.14109	FALSE						ER overload response;negative regulation of endoplasmic reticulum stress-induced eIF2 alpha phosphorylation;negative regulation of PERK-mediated unfolded protein response;negative regulation of protein phosphorylation;peptidyl-serine dephosphorylation;positive regulation of phosphoprotein phosphatase activity;response to endoplasmic reticulum stress;response to hydrogen peroxide	protein phosphatase regulator activity	cytoplasm;endoplasmic reticulum;protein phosphatase type 1 complex		CReP_N;PP1c_bdg	0	12	5	6	5	1	79.1	1.02894	0.509784	0.0704477	1.99125		PPP1R15B	1.57046	0.173216	0.133545	2.91266		PPP1R15B	1.86388	0.113592	0.0765915	3.44712
10.8701	10.8781	10.7934	10.802	10.9362	10.8806	10.8941	10.9142	10.9393	10.9344	10.9307	10.9409	10.9374	10.8954	10.8577	10.9181	FALSE						neutrophil degranulation;post-translational protein modification;proteasome-mediated ubiquitin-dependent protein catabolic process;protein deubiquitination	protein homodimerization activity	cytosol;extracellular exosome;extracellular region;ficolin-1-rich granule lumen;membrane;nucleoplasm;nucleus;proteasome complex;proteasome regulatory particle;secretory granule lumen	Epstein-Barr virus infection;Proteasome	JAB;MitMem_reg	0	39	9	20	9	1	37	1.49844	0.355129	0.0703917	2.78619		PSMD7	2.39044	0.0590015	0.100443	4.50787		PSMD7	1.25384	0.240668	0.0662894	2.36712
7.45943	7.56301	7.49105	7.6125	7.56224	7.65392	7.58646	7.60437	7.51964	7.39232	7.45286	7.60807	7.60733	7.50859	7.47735	7.49905	FALSE						branching involved in ureteric bud morphogenesis;dorsal/ventral pattern formation	DNA-binding transcription factor activity, RNA polymerase II-specific;sequence-specific DNA binding	nucleoplasm		DUF3528;Homeodomain	0	15	4	4	4	1	35.2	0.895693	0.556678	0.0702516	1.76987		HOXD11	0.273773	0.765518	-0.0382764	-0.662287		HOXD11	0.0665313	0.93954	-0.00841701	-0.186814
7.67525	7.90809	7.79377	7.49025	8.02015	7.85611	7.85674	7.41532	7.81698	7.81762	7.73064	7.55536	7.72042	7.74551	7.47897	7.10748	FALSE						metal ion transport;negative regulation of gene expression;negative regulation of protein transport;negative regulation of transporter activity;positive regulation of I-kappaB kinase/NF-kappaB signaling;positive regulation of protein ubiquitination;vacuolar transport	WW domain binding	cytoplasm;endoplasmic reticulum;Golgi apparatus;Golgi membrane;integral component of membrane;intracellular membrane-bounded organelle;mitochondrion;multivesicular body membrane;perinuclear region of cytoplasm			0	13	3	4	3	1	36.4	0.173094	0.897803	0.0702394	0.445937		NDFIP2	0.0426893	0.963929	0.0133109	0.122661		NDFIP2	0.548281	0.550828	-0.203747	-1.1792
11.8669	12.0356	12.0028	11.9845	12.0511	12.0226	12.0537	12.0424	11.7964	11.9369	11.9454	11.8991	12.0165	11.9836	11.9457	11.939	FALSE						post-chaperonin tubulin folding pathway;protein folding;tubulin complex assembly	beta-tubulin binding;chaperone binding;RNA binding	cytoplasm;microtubule;microtubule cytoskeleton;nucleolus		TBCA	0	58	12	34	12	1	12.8	0.957025	0.538794	0.069999	1.87181		TBCA	0.76668	0.448329	-0.077997	-1.55422		TBCA	0.0102844	0.988659	-0.00125098	-0.0305785
5.43962	5.05745	5.22882	5.16591	5.90929	5.12928	4.54226	5.59096	5.36107	3.58496	4.91648	5.2891	5.79701	4.16993	3.81762	4.24031	FALSE						adiponectin-activated signaling pathway;cardiolipin biosynthetic process;long-chain fatty acid import;long-chain fatty acid transport;medium-chain fatty acid transport;negative regulation of phospholipid biosynthetic process;phosphatidic acid biosynthetic process;phosphatidylcholine biosynthetic process;phosphatidylethanolamine biosynthetic process;phosphatidylglycerol biosynthetic process;phosph…	fatty acid transmembrane transporter activity;long-chain fatty acid transporter activity;long-chain fatty acid-CoA ligase activity;nucleotide binding;protein homodimerization activity;very long-chain fatty acid-CoA ligase activity	cytosol;endoplasmic reticulum;integral component of plasma membrane;membrane;mitochondrion;plasma membrane	Insulin resistance;PPAR signaling pathway	AMP-binding;AMP-binding_C	0	2	2	2	1	1	71.1	0.0821611	0.957066	0.0699977	0.227438		SLC27A1	0.467697	0.628364	-0.435051	-1.03482		SLC27A1	0.795183	0.415332	-0.716732	-1.60208
7.77545	7.86604	7.9331	7.86542	7.86728	8.02237	7.91109	7.91886	7.99492	8.06609	7.93015	7.893	7.83479	8.10066	8.08162	8.09381	FALSE						DNA damage response, detection of DNA damage;global genome nucleotide-excision repair;interleukin-1-mediated signaling pathway;MAPK cascade;negative regulation of canonical Wnt signaling pathway;negative regulation of G2/M transition of mitotic cell cycle;nucleotide-excision repair, DNA damage recognition;nucleotide-excision repair, DNA incision;nucleotide-excision repair, DNA incision, 5'-to les…	cullin family protein binding;NEDD8 transferase activity;protein-containing complex binding;transcription factor binding;ubiquitin protein ligase activity;ubiquitin protein ligase binding;ubiquitin-protein transferase activity;ubiquitin-ubiquitin ligase activity;zinc ion binding	Cul2-RING ubiquitin ligase complex;Cul3-RING ubiquitin ligase complex;Cul4A-RING E3 ubiquitin ligase complex;Cul4B-RING E3 ubiquitin ligase complex;Cul4-RING E3 ubiquitin ligase complex;Cul5-RING ubiquitin ligase complex;Cul7-RING ubiquitin ligase complex;cullin-RING ubiquitin ligase complex;cytosol;nuclear SCF ubiquitin ligase complex;nucleoplasm;nucleus;SCF ubiquitin ligase complex;VCB complex	Cell cycle;Circadian rhythm;HIF-1 signaling pathway;Human immunodeficiency virus 1 infection;Nucleotide excision repair;Oocyte meiosis;Pathways in cancer;Protein processing in endoplasmic reticulum;Renal cell carcinoma;TGF-beta signaling pathway;Ubiquitin mediated proteolysis;Wnt signaling pathway	zf-rbx1	0	13	1	2	1	1	12.3	0.744054	0.617269	0.0698972	1.5161		RBX1	1.16828	0.27401	0.111035	2.22343		RBX1	1.22958	0.248989	0.167717	2.32626
12.5525	12.5397	12.5262	12.5305	12.6275	12.6422	12.5587	12.5999	12.5875	12.5963	12.5889	12.5984	12.4609	12.4945	12.4536	12.4679	FALSE			+	+	198_DMSO;225_DMSO	actomyosin contractile ring assembly;cortical cytoskeleton organization;glomerular visceral epithelial cell migration;hematopoietic progenitor cell differentiation;mitotic cytokinesis;positive regulation of bleb assembly;protein localization to mitotic actomyosin contractile ring;regulation of exit from mitosis;septin ring assembly;septin ring organization	actin binding;cadherin binding;GTP-Rho binding	actin cytoskeleton;actomyosin contractile ring;bleb;cell cortex region;midbody;nucleoplasm		Anillin;Anillin_N;PH	0	43	45	62	45	1	124.1	1.95837	0.271489	0.0698543	3.62688		ANLN	3.88552	0.00758053	0.0555515	8.6667		ANLN	3.15897	0.0221708	-0.0679851	-6.38642
11.1482	11.1572	11.1443	10.9863	11.2922	11.244	11.2227	10.956	11.2936	11.18	11.1055	11.043	11.1046	11.1035	11.0575	10.9469	FALSE						alanine transport;amino acid transmembrane transport;amino acid transport;cellular response to amino acid starvation;cellular response to mechanical stimulus;cerebral cortex development;female pregnancy;glutamate secretion;glycine betaine transport;sodium ion transport	amino acid transmembrane transporter activity;L-glutamine transmembrane transporter activity;symporter activity	axon;brush border;dendrite;integral component of plasma membrane;neuronal cell body;plasma membrane;sarcolemma	GABAergic synapse;Glutamatergic synapse;Protein digestion and absorption	Aa_trans	0	17	5	12	5	1	56	0.348125	0.801872	0.0697265	0.810466		SLC38A2	0.286177	0.756957	0.0465407	0.687588		SLC38A2	0.454762	0.614411	-0.055872	-1.01121
8.28956	8.28771	8.3097	8.20799	8.33628	8.38586	8.31786	8.3336	8.36851	8.27053	8.24698	8.30469	8.35579	8.35359	8.31061	8.41785	FALSE						CENP-A containing nucleosome assembly;metaphase plate congression;positive regulation of protein localization to kinetochore		actin cytoskeleton;chromosome, centromeric region;cytosol;nucleoplasm		CENP-Q	0	23	5	5	5	1	30.6	1.38651	0.390637	0.0696623	2.59263		CENPQ	0.287423	0.756012	0.0239356	0.690116		CENPQ	1.46123	0.184964	0.0857203	2.72146
8.93074	8.91946	8.99944	8.99887	8.9901	9.05474	9.00787	9.07387	9.02956	9.13288	9.10905	9.03287	8.93811	8.98527	8.99548	9.01764	FALSE						cellular response to heat;positive regulation of transcription by RNA polymerase II;positive regulation of transcription from RNA polymerase II promoter in response to heat stress;spermatogenesis;transcription by RNA polymerase II	DNA-binding transcription activator activity, RNA polymerase II-specific;DNA-binding transcription factor activity;DNA-binding transcription factor activity, RNA polymerase II-specific;protein homodimerization activity;RNA polymerase II intronic transcription regulatory region sequence-specific DNA binding;RNA polymerase II proximal promoter sequence-specific DNA binding;RNA polymerase II regulat…	cytoplasm;nucleoplasm;nucleus		HSF_DNA-bind;Vert_HS_TF	0	7	4	4	4	1	60.3	1.26722	0.433558	0.0695198	2.3897		HSF2	1.81164	0.125408	0.113965	3.34945		HSF2	0.346334	0.689956	0.022001	0.806987
9.48321	9.79669	9.83273	9.79896	9.76055	9.78398	9.81298	9.8321	9.57856	9.66498	9.64205	9.70009	9.65231	9.61673	9.67842	9.68808	FALSE						cell cycle phase transition;cell division;DNA replication checkpoint;intra-S DNA damage checkpoint;positive regulation of cell proliferation;regulation of nuclear cell cycle DNA replication;replication fork arrest;replication fork protection;response to UV	DNA binding	cytoplasm;intracellular membrane-bounded organelle;nuclear chromatin;nucleoplasm;nucleus;replication fork protection complex		Swi3	0	28	7	12	7	1	34.5	0.359566	0.796457	0.0695055	0.832595		TIPIN	0.420943	0.659061	-0.0814757	-0.94878		TIPIN	0.35633	0.681788	-0.0690129	-0.826352
14.5991	14.5799	14.5835	14.5872	14.6572	14.6409	14.65	14.6791	14.7159	14.6817	14.6849	14.6812	14.6782	14.7163	14.7624	14.7218	FALSE			+	+	198_DMSO;225_DMSO	ATP metabolic process;axo-dendritic transport;cellular response to heat;cellular response to starvation;cellular response to unfolded protein;chaperone cofactor-dependent protein refolding;chaperone-mediated autophagy;chaperone-mediated autophagy translocation complex disassembly;chaperone-mediated protein transport involved in chaperone-mediated autophagy;cytokine-mediated signaling pathway;late…	ATP binding;ATPase activity;ATPase activity, coupled;C3HC4-type RING finger domain binding;cadherin binding;chaperone binding;clathrin-uncoating ATPase activity;enzyme binding;G protein-coupled receptor binding;heat shock protein binding;MHC class II protein complex binding;misfolded protein binding;phosphatidylserine binding;protein binding involved in protein folding;protein binding, bridging;R…	autophagosome;axon;blood microparticle;chaperone complex;clathrin-sculpted gamma-aminobutyric acid transport vesicle membrane;cytoplasm;cytosol;dendrite;extracellular exosome;extracellular region;extracellular space;ficolin-1-rich granule lumen;focal adhesion;glutamatergic synapse;glycinergic synapse;intracellular;late endosome;lumenal side of lysosomal membrane;lysosomal lumen;lysosomal membrane…	Antigen processing and presentation;Endocytosis;Estrogen signaling pathway;Legionellosis;Longevity regulating pathway - multiple species;MAPK signaling pathway;Measles;Protein processing in endoplasmic reticulum;Spliceosome;Toxoplasmosis	HSP70	10	75	46	375	30	1	70.9	3.56442	0.0593425	0.069382	7.58739		HSPA8	4.4934	0.0035341	0.103505	11.0846		HSPA8	3.52463	0.0133481	0.132252	7.46196
6.0917	6.05961	6.4446	6.08108	6.26491	6.03122	6.31288	6.34518	6.13134	6.17592	6.05745	6.07039	6.34873	6.25927	6.08321	5.94251	FALSE						anatomical structure development;anatomical structure morphogenesis;embryonic cranial skeleton morphogenesis;fungiform papilla morphogenesis;generation of neurons;inner ear morphogenesis;male gonad development;male sex determination;male sex differentiation;metanephric mesenchyme development;myoblast migration;myotome development;negative regulation of apoptotic process;negative regulation of neu…	DNA-binding transcription activator activity, RNA polymerase II-specific;DNA-binding transcription factor activity, RNA polymerase II-specific;RNA polymerase II proximal promoter sequence-specific DNA binding;transcription regulatory region sequence-specific DNA binding	cytoplasm;nucleus;transcription factor complex	Transcriptional misregulation in cancer	Homeodomain;SIX1_SD	0	3	2	2	2	1	82.9	0.241908	0.855761	0.0692995	0.596062		SIX4	0.257875	0.779973	-0.0604732	-0.629476		SIX4	0.0287275	0.973105	-0.0108175	-0.0837326
9.36129	9.58815	9.59264	9.31334	9.59302	9.62826	9.60307	9.30766	9.59991	9.61967	9.48462	9.32486	9.52689	9.50561	9.41701	9.22858	FALSE						cellular response to drug;negative regulation of MAPK cascade;regulation of protein stability;ubiquitin-dependent protein catabolic process	metal ion binding;ubiquitin protein ligase activity	integral component of membrane;membrane		zf-RING_2	0	29	10	11	10	1	43.1	0.27041	0.838652	0.0691471	0.655382		RNF149	0.167709	0.855122	0.0434103	0.433711		RNF149	0.171437	0.840239	-0.044332	-0.442183
8.7211	8.73234	8.78823	8.80058	8.82718	8.83226	8.84956	8.80961	8.76487	8.84486	8.78692	8.82528	8.84612	8.74012	8.83857	8.79344	FALSE						glutathione biosynthetic process;glutathione catabolic process	gamma-glutamylcyclotransferase activity;glutathione specific gamma-glutamylcyclotransferase activity	cytoplasm;cytosol	Glutathione metabolism;Metabolic pathways	ChaC	0	32	5	7	5	1	20.9	1.74037	0.30852	0.0690923	3.21805		CHAC2	0.837306	0.414134	0.0449233	1.67256		CHAC2	0.67471	0.478006	0.0440021	1.39842
10.3863	10.3806	10.3675	10.3792	10.4856	10.4319	10.4047	10.467	10.4386	10.3279	10.4372	10.4156	10.4472	10.3878	10.3808	10.4234	FALSE						activation of protein kinase B activity;angiogenesis;cell proliferation;cell-cell signaling;cellular response to organic cyclic compound;chemokine biosynthetic process;cholesterol homeostasis;cytokine-mediated signaling pathway;granulocyte macrophage colony-stimulating factor biosynthetic process;inflammatory response;interferon-gamma biosynthetic process;interleukin-13 biosynthetic process;inter…	cytokine activity;interleukin-18 receptor binding	cytosol;extracellular region;extracellular space	African trypanosomiasis;Cytokine-cytokine receptor interaction;Cytosolic DNA-sensing pathway;Inflammatory bowel disease (IBD);Influenza A;Legionellosis;Malaria;NOD-like receptor signaling pathway;Rheumatoid arthritis;Salmonella infection;Tuberculosis;Viral protein interaction with cytokine and cytokine receptor;Yersinia infection	IL1	0	56	10	19	10	1	22.3	2.01269	0.260737	0.0689261	3.73214		IL18	0.44808	0.640829	0.0264482	0.998952		IL18	1.00774	0.322815	0.0314143	1.95603
8.29232	8.22641	8.24603	8.20506	8.30378	8.35447	8.30879	8.27845	8.22834	8.25644	8.19328	8.23266	8.25739	8.26725	8.17692	8.26679	FALSE						acrosome assembly;dTTP biosynthetic process;positive regulation of transcription by RNA polymerase II;RNA polymerase III preinitiation complex assembly;spermatid nucleus differentiation;transcription by RNA polymerase II	DNA-binding transcription activator activity, RNA polymerase II-specific;DNA-binding transcription factor activity;DNA-binding transcription factor activity, RNA polymerase II-specific;RNA polymerase II core promoter sequence-specific DNA binding;RNA polymerase II proximal promoter sequence-specific DNA binding;RNA polymerase III regulatory region DNA binding;transcription coactivator activity;tr…	cytoplasm;transcription factor complex;transcription factor TFIIA complex;transcription factor TFIID complex;transcription factor TFIIIB complex	Basal transcription factors;Human papillomavirus infection;Human T-cell leukemia virus 1 infection;Huntington disease;Viral carcinogenesis	TBP	0	22	3	3	3	1	20.9	1.51851	0.354715	0.068918	2.82127		TBPL1	0.26802	0.77048	-0.0147748	-0.650464		TBPL1	0.0042804	0.995062	-0.000367641	-0.012813
7.07895	6.97384	7.31651	7.14568	7.17193	7.26303	7.23362	7.12205	7.17293	7.30925	7.1809	7.07146	7.02015	7.18785	7.07146	7.19672	FALSE						cellular amino acid biosynthetic process;cellular protein modification process	ATP binding;citrate-L-glutamate ligase activity;metal ion binding;N-acetyl-L-aspartate-L-glutamate ligase activity	cytoplasm;cytosol	Alanine, aspartate and glutamate metabolism;Metabolic pathways	RimK	0	13	4	4	4	1	42.4	0.38319	0.783182	0.0689139	0.877795		RIMKLB	0.259127	0.779055	0.0548912	0.632076		RIMKLB	0.0400414	0.963399	-0.00969923	-0.11536
4.58496	4.91169	4.82782	4.7761	4.78136	4.93546	4.926	4.73335	4.99095	5.08321	5.1375	5.30012	5.08746	5.03562	5.0917	4.91648	FALSE							RNA binding		Ribosome	ubiquitin	0	26	1	1	1	1	7.8	0.343119	0.801872	0.068899	0.800733		FAU	2.00506	0.0981415	0.352805	3.71727		FAU	1.73297	0.134528	0.257672	3.20454
4.40599	4.07895	4.66676	4.43296	4.24031	4.89724	4.58496	4.1375	4.39232	4.61471	4.79701	4.70598	4.12928	4.62644	4.61471	4.34341	FALSE						cell differentiation;negative regulation of cell proliferation;negative regulation of transcription by RNA polymerase II;neutrophil degranulation;peptidyl-tyrosine autophosphorylation;protein phosphorylation;transmembrane receptor protein tyrosine kinase signaling pathway	ATP binding;non-membrane spanning protein tyrosine kinase activity;protein tyrosine kinase activity;signaling receptor binding	azurophil granule lumen;cytosol;extracellular exosome;extracellular region;extrinsic component of cytoplasmic side of plasma membrane;intracellular;nucleus;specific granule lumen		Pkinase_Tyr;SH2;SH3_1	0	3	2	3	1	1	58.2	0.121875	0.934286	0.0688401	0.326256		FRK	0.767027	0.448276	0.231339	1.5548		FRK	0.0678227	0.938284	0.0322949	0.190211
10.3906	10.4684	10.4934	10.5681	10.5239	10.5686	10.5413	10.5616	10.5812	10.5499	10.5991	10.661	10.4697	10.508	10.4637	10.5414	FALSE						endocytosis;protein localization;retrograde transport, endosome to Golgi		cytosol;endocytic vesicle			0	13	23	27	23	1	221.9	0.919234	0.550628	0.0687053	1.80902		HEATR5A	1.45388	0.195538	0.117654	2.70873		HEATR5A	0.145155	0.865157	0.0155833	0.381626
11.287	11.3105	11.2525	11.1632	11.3681	11.3136	11.3048	11.3014	11.3527	11.3155	11.2352	11.2101	11.3407	11.267	11.3052	11.2421	FALSE						ER-associated misfolded protein catabolic process;regulation of apoptotic process	ATPase binding;chaperone binding;misfolded protein binding	endoplasmic reticulum chaperone complex;endoplasmic reticulum lumen;membrane		MIR	0	35	8	18	8	1	23.6	0.982418	0.52644	0.0686653	1.91398		SDF2L1	0.215287	0.81273	0.0250709	0.539237		SDF2L1	0.400899	0.649948	0.035435	0.911275
4.41278	4.39917	4.54226	4.42626	4.2854	4.59096	4.47249	4.70598	5.45286	5.40259	5.36807	5.39232	5.44294	5.38888	5.25172	4.91648	FALSE			+	+	198_DMSO;225_DMSO		calcium ion binding	extracellular region		Kazal_2	0	1	1	1	1	1	95.7	0.300922	0.823748	0.0685886	0.717342		FSTL5	6.63585	0.000222757	0.958839	25.6528	+	FSTL5	3.22083	0.0202184	0.804886	6.55906
4.06178	3.73335	4.27798	3.56071	3.9542	3.93546	4.01792	4	3.9542	3.62059	3.83794	3.87774	3.82782	4	4.21723	4.09592	FALSE										TPD	0	4	1	1	1	1	32.2	0.16244	0.907808	0.068437	0.421672		C15orf41	0.19136	0.835446	-0.08584	-0.486854		C15orf41	0.292729	0.73399	0.126786	0.70085
5.25172	4.97728	5.22497	5.21723	5.21335	5.67243	5.1375	4.92125	5.23266	5.39917	5.20163	5.08321	5.16591	4.90207	5.09592	5.18982	FALSE						midbody abscission;mitotic cytokinesis;negative regulation of protein binding	phosphatidylinositol binding;protein domain specific binding;protein homodimerization activity	extracellular exosome;extrinsic component of membrane;intracellular membrane-bounded organelle;late endosome membrane;midbody		MIT;MIT_C	0	4	1	1	1	1	29.3	0.153382	0.911027	0.0683315	0.400794		MITD1	0.278616	0.763226	0.0613707	0.672196		MITD1	0.378504	0.664338	-0.0793655	-0.86888
5.85798	5.99774	5.848	6.03122	5.91648	6.08108	5.96116	6.04876	5.94486	5.99322	6.04221	5.80993	5.73335	5.88996	5.853	5.90448	FALSE						cell migration in hindbrain;cerebellum development;muscle cell differentiation;negative chemotaxis;negative regulation of axon extension involved in axon guidance;neural crest cell migration;neural tube closure;positive regulation of cell migration;positive regulation of stress-activated MAPK cascade;semaphorin-plexin signaling pathway	chemorepellent activity;neuropilin binding;semaphorin receptor binding	cell junction;extracellular space;integral component of plasma membrane;postsynaptic density;postsynaptic membrane;synaptic vesicle membrane	Axon guidance	PSI;Sema	0	2	2	2	2	1	92.6	0.517055	0.715549	0.0681349	1.12377		SEMA4C	0.0719673	0.941253	0.0138187	0.201064		SEMA4C	0.704624	0.463316	-0.0885359	-1.44936
8.88417	8.84046	9.00787	9.02514	8.98982	9.05284	8.96665	9.02015	9.04166	9.05637	9.11114	9.19131	9.15026	9.03727	9.00253	9.01764	FALSE						proteoglycan biosynthetic process	ATP binding;kinase activity;metal ion binding;phosphotransferase activity, alcohol group as acceptor	Golgi apparatus;Golgi membrane;integral component of membrane;nucleoplasm		Fam20C	0	13	4	6	4	1	46.4	0.664242	0.655136	0.0679536	1.38053		FAM20B	1.52455	0.181738	0.160707	2.83186		FAM20B	1.02797	0.315957	0.112516	1.98964
8.84894	8.70632	8.77676	8.6994	8.89178	8.77083	8.84549	8.79474	8.93634	8.70356	8.63517	8.60103	8.83289	8.71459	8.76885	8.6014	FALSE								nuclear membrane;nucleus		zf-tcix	0	1	1	1	1	1	64	0.755186	0.609865	0.0678558	1.53487		C2orf42	0.182217	0.842716	-0.0388296	-0.466477		C2orf42	0.1845	0.827398	-0.0284243	-0.471585
9.87667	9.85378	9.76388	9.78038	9.95434	9.88035	9.82321	9.88813	9.84815	9.76553	9.75338	9.77956	9.85969	9.77923	9.74584	9.82925	FALSE						histone H2A acetylation;histone H4 acetylation;mitotic cell cycle;positive regulation of transcription by RNA polymerase II;positive regulation of transcription, DNA-templated;regulation of growth	DNA binding;DNA-binding transcription factor activity;protein C-terminus binding;structural constituent of cytoskeleton	NuA4 histone acetyltransferase complex;nuclear matrix;nuclear membrane;nucleoplasm;Swr1 complex		YEATS	0	25	6	9	6	1	26.5	0.893077	0.557144	0.0678334	1.76552		YEATS4	0.406959	0.668942	-0.0320182	-0.922655		YEATS4	0.155428	0.857558	-0.0151732	-0.405529
3.8679	3.32193	3.23266	3.53605	3.97269	3.58496	3.18587	3.48543	3.90689	4.01792	3.39232	4.05311	3.21723	3.99095	3.70044	3.23266	FALSE						activation of MAPK activity;animal organ morphogenesis;branching involved in ureteric bud morphogenesis;cell migration involved in sprouting angiogenesis;chemotaxis;chondroblast differentiation;cytokine-mediated signaling pathway;embryonic morphogenesis;extracellular matrix organization;fibroblast growth factor receptor signaling pathway;growth factor dependent regulation of skeletal muscle satel…	1-phosphatidylinositol-3-kinase activity;chemoattractant activity;cytokine activity;fibroblast growth factor receptor binding;growth factor activity;heparin binding;integrin binding;nuclear receptor transcription coactivator activity;phosphatidylinositol-4,5-bisphosphate 3-kinase activity;protein tyrosine kinase activity;Ras guanyl-nucleotide exchange factor activity;receptor-receptor interaction	extracellular region;extracellular space;nucleus	Breast cancer;EGFR tyrosine kinase inhibitor resistance;Gastric cancer;Kaposi sarcoma-associated herpesvirus infection;MAPK signaling pathway;Melanoma;Pathways in cancer;PI3K-Akt signaling pathway;Proteoglycans in cancer;Rap1 signaling pathway;Ras signaling pathway;Regulation of actin cytoskeleton;Signaling pathways regulating pluripotency of stem cells	FGF	0	6	2	2	2	1	30.8	0.116865	0.937899	0.0676026	0.314108		FGF2	0.849687	0.408073	0.352926	1.69322		FGF2	0.0691815	0.937753	0.045687	0.193778
12.1364	12.1507	12.1598	12.1653	12.2318	12.1818	12.2223	12.2464	12.1597	12.1596	12.1781	12.1447	12.2084	12.1874	12.1936	12.2105	FALSE				+	225_DMSO	apoptotic process;cellular protein metabolic process;cellular response to glucose stimulus;cellular response to organic cyclic compound;myoblast differentiation;negative regulation of cell-substrate adhesion;negative regulation of neuron projection development;plasma cell differentiation;positive regulation of erythrocyte aggregation;positive regulation of I-kappaB kinase/NF-kappaB signaling;posi…	lactose binding;laminin binding;protein homodimerization activity;RNA binding	cell surface;collagen-containing extracellular matrix;cytoplasm;cytosol;endoplasmic reticulum lumen;extracellular exosome;extracellular region;extracellular space;intracellular;nucleus		Gal-bind_lectin	0	59	8	42	8	1	14.7	2.3572	0.204515	0.0675209	4.43627		LGALS1	0.342707	0.717672	0.00744081	0.799929		LGALS1	2.8389	0.0321771	0.0469172	5.54775
10.9929	10.9858	10.9462	11.0013	11.0421	11.0945	11.0197	11.0394	10.9814	11.0204	10.9887	10.997	10.9932	11.0698	10.9676	11.022	FALSE						DNA biosynthetic process;DNA metabolic process;nucleobase-containing compound metabolic process;protein homotetramerization;pyrimidine nucleoside salvage;thymidine metabolic process	ATP binding;identical protein binding;nucleoside kinase activity;thymidine kinase activity;zinc ion binding	cytosol	Drug metabolism - other enzymes;Metabolic pathways;Pyrimidine metabolism	TK	0	44	10	26	10	1	25.5	1.81243	0.299537	0.067414	3.35092		TK1	0.466933	0.628663	0.0153375	1.03343		TK1	0.59525	0.523353	0.0316331	1.26151
9.9629	10.0139	10.0165	10.0448	10.062	10.1167	10.0627	10.0657	10.1541	10.1343	10.1223	10.1792	10.06	10.1316	10.1322	10.1343	FALSE			+		198_DMSO	assembly of large subunit precursor of preribosome;ribosomal large subunit assembly;translation	RNA binding;structural constituent of ribosome	cytosolic large ribosomal subunit;nucleolus;nucleus	Ribosome	Ribosomal_L24e	0	36	5	9	5	1	19.6	1.67987	0.3195	0.0672686	3.10811		RSL24D1	3.21328	0.0199795	0.13793	6.53777		RSL24D1	2.25167	0.0686557	0.105013	4.21343
5.56072	5.73606	5.76553	5.71699	5.90689	5.59991	5.64386	5.89724	5.71425	5.60881	5.61176	5.72792	5.56377	5.40259	5.6837	5.64097	FALSE						defense response to virus;innate immune response;neuropeptide signaling pathway;transcription by RNA polymerase III;transcription initiation from RNA polymerase III promoter	calcitonin gene-related peptide receptor activity;DNA-directed 5'-3' RNA polymerase activity;nucleotide binding	acrosomal vesicle;cytosol;DNA polymerase III complex;nucleoplasm;plasma membrane;RNA polymerase III complex		RNA_pol_Rpb4	0	14	2	2	2	1	16.9	0.301704	0.823492	0.0671487	0.718909		CRCP	0.206865	0.819754	-0.0291418	-0.520949		CRCP	0.785016	0.420922	-0.122072	-1.58503
8.65893	8.83826	8.78398	8.89633	8.75054	8.853	8.90448	8.93605	8.73809	8.86604	8.86109	8.99972	8.84612	8.89209	8.89239	8.91498	FALSE						positive regulation of proteasomal ubiquitin-dependent protein catabolic process;positive regulation of transcription by RNA polymerase II;protein sumoylation	protein tag;RNA binding;SUMO transferase activity;transcription corepressor binding;ubiquitin protein ligase binding;ubiquitin-like protein ligase binding	nucleoplasm;nucleus;PML body	Fluid shear stress and atherosclerosis;RNA transport	Rad60-SLD	0	29	3	9	1	1	10.9	0.463213	0.740212	0.066643	1.02665		SUMO2	0.435668	0.648659	0.0718603	0.976087		SUMO2	0.882111	0.375045	0.09202	1.74726
7.44791	7.67455	7.6388	7.51964	7.70113	7.49985	7.64818	7.69766	7.77808	7.66747	7.67807	7.56072	7.42878	7.54381	7.57516	7.58496	FALSE						positive regulation of transcription, DNA-templated;regulation of transcription, DNA-templated;transcription, DNA-templated	DNA binding;DNA-binding transcription factor activity	cytosol;intracellular membrane-bounded organelle;nucleus;plasma membrane		Vasculin	0	6	3	3	3	1	53.3	0.417041	0.765278	0.0664827	0.94151		GPBP1	0.714469	0.472956	0.10086	1.46606		GPBP1	0.235418	0.780707	-0.0370454	-0.582343
7.39489	7.25077	7.46352	7.30287	7.35843	7.49025	7.47249	7.35667	7.20848	7.29278	7.05961	7.14364	7.19574	7.32012	7.17093	7.28077	FALSE						DNA geometric change;DNA-templated transcription, termination;mitochondrion organization;regulation of transcription, DNA-templated;termination of mitochondrial transcription	double-stranded DNA binding;RNA binding	cytosol;mitochondrial matrix;mitochondrial nucleoid;mitochondrion		mTERF	0	6	2	2	2	1	45.7	0.513552	0.717913	0.0664463	1.11752		MTERF1	1.38163	0.211885	-0.176886	-2.58427		MTERF1	0.964572	0.340385	-0.111123	-1.88434
9.24436	9.2075	9.12567	9.11035	9.28679	9.18388	9.25148	9.23026	9.17468	9.21626	9.13981	9.15203	9.26749	9.2384	9.18908	9.20041	FALSE						cellular response to gamma radiation;intrinsic apoptotic signaling pathway in response to DNA damage by p53 class mediator;negative regulation of cell death;regulation of ion transmembrane transport	voltage-gated ion channel activity	extracellular exosome;integral component of membrane;nuclear outer membrane;sarcoplasmic reticulum membrane			0	13	4	8	4	1	26.2	0.858413	0.57054	0.0661314	1.70778		TMEM109	0.0118601	0.987748	-0.00127888	-0.0352019		TMEM109	0.679557	0.475914	0.0518734	1.4067
7.46842	7.49585	7.43296	7.24793	7.54148	7.57365	7.48704	7.30652	7.4363	7.52826	7.43546	7.36632	7.34961	7.41785	7.31198	7.14771	FALSE								extracellular exosome;intracellular;plasma membrane		Rad60-SLD_2	0	16	2	3	2	1	13.1	0.345663	0.801872	0.0658805	0.805683		UBL3	0.181796	0.842972	0.0302938	0.465534		UBL3	0.619723	0.510714	-0.104502	-1.30396
10.0954	10.0448	10.0649	10.0073	10.193	10.0188	10.1148	10.1475	10.0978	10.0694	9.99336	10.0518	10.0893	9.99732	10.0186	9.96982	FALSE						apoptotic process;endoplasmic reticulum tubular network formation;endoplasmic reticulum tubular network organization;vesicle-mediated transport;viral process		endoplasmic reticulum;endoplasmic reticulum membrane;extracellular space;Golgi membrane;integral component of membrane;plasma membrane;synapse	Alzheimer disease	Reticulon	0	3	3	7	3	1	112.5	0.784719	0.597885	0.0654113	1.58453		RTN3	0.000148838	0.999787	-1.28746e-05	-0.000447641		RTN3	0.497568	0.583392	-0.034328	-1.08887
12.6098	12.6128	12.5925	12.5819	12.6857	12.6227	12.6539	12.6959	12.7623	12.7881	12.7253	12.7431	12.7567	12.7946	12.7754	12.7551	FALSE			+	+	198_DMSO;225_DMSO	androgen receptor signaling pathway;DNA damage response, detection of DNA damage;flagellated sperm motility;negative regulation of apoptotic process;negative regulation of establishment of protein localization to mitochondrion;negative regulation of JUN kinase activity;negative regulation of nitrosative stress-induced intrinsic apoptotic signaling pathway;negative regulation of protein ubiquitina…	ATP binding;ATPase activator activity;C3HC4-type RING finger domain binding;chaperone binding;G protein-coupled receptor binding;Hsp70 protein binding;low-density lipoprotein particle receptor binding;metal ion binding;Tat protein binding;ubiquitin protein ligase binding;unfolded protein binding	cytoplasmic side of endoplasmic reticulum membrane;cytosol;extracellular exosome;membrane;microtubule cytoskeleton;mitochondrion;nucleus;perinuclear region of cytoplasm	Protein processing in endoplasmic reticulum	DnaJ;DnaJ_C;DnaJ_CXXCXGXG	0	66	23	65	23	1	44.8	1.94574	0.271489	0.0652909	3.60261		DNAJA1	4.27291	0.00469155	0.155411	10.1452		DNAJA1	5.16848	0.00187023	0.171157	14.4857
6.87774	7.01903	7.04439	7.25739	6.94603	7.17093	7.18686	7.15583	7.0542	7.14771	7.3637	7.22207	7.03012	7.0542	7.03232	7.26491	FALSE						cell cycle;cell division;cell proliferation;cellular response to ionizing radiation;cellular response to lithium ion;central nervous system development;chromosome organization;DNA biosynthetic process;DNA ligation;DNA ligation involved in DNA recombination;DNA ligation involved in DNA repair;DNA replication;double-strand break repair;double-strand break repair via classical nonhomologous end join…	ATP binding;DNA binding;DNA ligase (ATP) activity;DNA ligase activity;ligase activity;metal ion binding;protein C-terminus binding	condensed chromosome;cytoplasmic ribonucleoprotein granule;DNA ligase IV complex;DNA-dependent protein kinase-DNA ligase 4 complex;nonhomologous end joining complex;nuclear chromosome, telomeric region;nucleoplasm;nucleus	Non-homologous end-joining	BRCT;DNA_ligase_A_C;DNA_ligase_A_M;DNA_ligase_A_N;DNA_ligase_IV	0	3	3	3	3	1	103.9	0.280025	0.832856	0.0652707	0.675071		LIG4	0.701208	0.479281	0.147279	1.44356		LIG4	0.18504	0.826675	0.0457462	0.472792
7.95536	7.87713	7.98299	7.88753	8.01737	7.95942	8.04221	7.94427	7.99266	7.83794	7.86047	8.09751	7.75221	7.83099	7.82273	7.61985	FALSE						protein import into mitochondrial inner membrane		integral component of membrane;mitochondrial inner membrane;mitochondrial intermembrane space;TIM22 mitochondrial import inner membrane insertion complex		Tim29	0	18	4	5	4	1	29.2	0.957926	0.538794	0.0650647	1.87331		TIMM29	0.121206	0.897264	0.0213902	0.32464		TIMM29	1.65619	0.144478	-0.169306	-3.06545
8.31107	8.19131	8.23122	8.24222	8.35975	8.29278	8.33092	8.25219	8.3336	8.17592	8.21189	8.18933	8.40854	8.18537	8.35843	8.26256	FALSE						adaptive thermogenesis;ectoderm development;interleukin-17 secretion;lactation;negative regulation of CD8-positive, alpha-beta T cell differentiation;negative regulation of gene expression;negative regulation of NK T cell proliferation;negative regulation of T-helper 17 cell differentiation;negative regulation of transcription by RNA polymerase II;NK T cell differentiation;positive regulation of …	DNA-binding transcription activator activity, RNA polymerase II-specific;DNA-binding transcription factor activity, RNA polymerase II-specific;enhancer sequence-specific DNA binding;histone deacetylase binding;metal ion binding;protein homodimerization activity;RNA polymerase II proximal promoter sequence-specific DNA binding	nucleoplasm;nucleus		BTB;zf-C2H2	0	13	6	6	6	1	58	0.975563	0.529665	0.0649562	1.9026		ZBTB7B	0.140674	0.88175	-0.0162678	-0.371101		ZBTB7B	0.489695	0.589148	0.0597734	1.07469
8.88661	8.91707	8.91468	8.83289	8.94457	8.94457	8.98982	8.93192	8.92837	8.96203	8.96434	8.97011	8.88813	8.80348	8.96521	8.99831	FALSE						animal organ morphogenesis;CD4-positive or CD8-positive, alpha-beta T cell lineage commitment;CD4-positive, alpha-beta T cell differentiation;cellular response to calcium ion;cellular response to drug;cellular response to nerve growth factor stimulus;establishment of protein localization to membrane;face development;head morphogenesis;long-term synaptic potentiation;MAPK cascade;myeloid progenito…	ATP binding;calcium ion binding;identical protein binding;MAP kinase kinase kinase activity;mitogen-activated protein kinase kinase binding;protein heterodimerization activity;protein kinase activity;protein serine/threonine kinase activity	cell body;cytosol;intracellular membrane-bounded organelle;mitochondrion;neuron projection;nucleus;plasma membrane	Acute myeloid leukemia;Alcoholism;Bladder cancer;Breast cancer;cAMP signaling pathway;Chemokine signaling pathway;Chronic myeloid leukemia;Colorectal cancer;Cushing syndrome;EGFR tyrosine kinase inhibitor resistance;Endocrine resistance;Endometrial cancer;ErbB signaling pathway;Focal adhesion;FoxO signaling pathway;Gastric cancer;Glioma;Hepatitis B;Hepatitis C;Hepatocellular carcinoma;Insulin sig…	C1_1;Pkinase_Tyr;RBD	0	20	14	17	7	1	84.4	1.49518	0.355233	0.0649033	2.7805		BRAF	1.70198	0.144796	0.068397	3.14813		BRAF	0.218127	0.797194	0.025969	0.545371
8.38198	8.39275	8.43838	8.35535	8.5157	8.46638	8.42206	8.42375	8.46066	8.38241	8.36851	8.36457	8.36545	8.2914	8.34341	8.21965	FALSE						positive regulation of transcription, DNA-templated;regulation of gene expression;regulation of transcription involved in G1/S transition of mitotic cell cycle	protein C-terminus binding;protein N-terminus binding;transcription coactivator activity;transcription corepressor activity	Cajal body;cytoplasm;Gemini of coiled bodies;nucleoplasm;nucleus		NPAT_C	0	3	5	6	5	1	154.2	1.22033	0.443097	0.0648606	2.31071		NPAT	0.0230992	0.98092	0.00192451	0.0677292		NPAT	1.25674	0.240072	-0.0871353	-2.37202
11.968	11.8966	11.9506	11.8517	12.0269	11.9281	11.998	11.9724	12.0509	11.9714	11.9766	11.9266	12.0275	11.9527	12.0222	11.9454	FALSE						heart development	protein homodimerization activity;S100 protein binding;tubulin binding;ubiquitin protein ligase binding	beta-catenin destruction complex;cytosol;extracellular exosome;nucleoplasm;nucleus	Wnt signaling pathway	CS;SGS;Siah-Interact_N	0	39	11	36	11	1	26.2	0.983464	0.525888	0.0646501	1.91572		CACYBP	0.883929	0.39044	0.0646265	1.75029		CACYBP	1.06025	0.303481	0.0702298	2.0433
10.4299	10.4402	10.4119	10.4022	10.485	10.4567	10.4651	10.5342	10.5315	10.5486	10.521	10.5947	10.6283	10.5765	10.569	10.5648	FALSE			+	+	198_DMSO;225_DMSO	cell maturation;definitive hemopoiesis;lymphocyte differentiation;myeloid cell differentiation;negative regulation of CD4-positive, alpha-beta T cell differentiation;negative regulation of transcription by RNA polymerase II;osteoblast differentiation;positive regulation of CD8-positive, alpha-beta T cell differentiation;positive regulation of transcription by RNA polymerase II;protein polyubiquit…	DNA binding;DNA-binding transcription factor activity;DNA-binding transcription factor activity, RNA polymerase II-specific;sequence-specific DNA binding;transcription coactivator activity;transcription coregulator activity	core-binding factor complex;membrane;nucleoplasm;nucleus		CBF_beta	0	47	12	20	12	1	21.5	1.79056	0.303456	0.0641694	3.31038		CBFB	3.35544	0.0161974	0.127887	6.9475		CBFB	4.13259	0.00678479	0.163574	9.58564
7.58646	7.5345	7.55919	7.70321	7.6837	7.57894	7.64024	7.73606	7.68018	7.60437	7.77939	7.85549	7.59917	7.60585	7.60066	7.64313	FALSE						G protein-coupled glutamate receptor signaling pathway;negative regulation of calcineurin-NFAT signaling cascade;negative regulation of interleukin-2 production;protein targeting;regulation of store-operated calcium entry	G protein-coupled glutamate receptor binding;identical protein binding	cell junction;cytoplasm;cytosol;dendrite;neuron projection;plasma membrane;postsynaptic density;postsynaptic membrane	FoxO signaling pathway;Glutamatergic synapse	WH1	0	16	5	5	5	1	39.8	0.604312	0.677699	0.0638961	1.27726		HOMER3	1.04218	0.324744	0.134019	2.01326		HOMER3	0.162675	0.849692	0.0163627	0.422209
12.6401	12.6165	12.6029	12.6095	12.7193	12.6742	12.6403	12.6907	12.6826	12.6631	12.6204	12.6165	12.6714	12.6139	12.6164	12.6128	FALSE						activation of GTPase activity;cellular response to vasopressin;negative regulation of protein export from nucleus;response to axon injury;signal transduction	cadherin binding;GTPase activator activity;Ran GTPase binding;RNA binding;ubiquitin protein ligase binding	aggresome;axon cytoplasm;condensed chromosome kinetochore;cytoplasm;cytoplasmic periphery of the nuclear pore complex;cytosol;dendrite;intracellular membrane-bounded organelle;mitotic spindle;nuclear envelope;nuclear membrane;nuclear pore;nuclear pore cytoplasmic filaments;nucleoplasm;perinuclear region of cytoplasm	RNA transport	LRR_6;RanGAP1_C	0	44	26	59	26	1	63.5	1.88	0.281359	0.0638609	3.47751		RANGAP1	0.774564	0.44567	0.0284057	1.56747		RANGAP1	0.289171	0.736502	0.0113816	0.693656
11.4224	11.4134	11.3791	11.3947	11.4826	11.475	11.4815	11.4243	11.6656	11.6129	11.6141	11.6077	11.6572	11.6105	11.6427	11.5765	FALSE			+	+	198_DMSO;225_DMSO	cellular response to leukemia inhibitory factor;cysteine biosynthetic process;cysteine biosynthetic process via cystathionine;cysteine metabolic process;'de novo' L-methionine biosynthetic process;endoplasmic reticulum unfolded protein response;hydrogen sulfide biosynthetic process;negative regulation of apoptotic signaling pathway;positive regulation of aortic smooth muscle cell differentiation;…	calmodulin binding;carbon-sulfur lyase activity;cystathionine gamma-lyase activity;cystathionine gamma-synthase activity;homocysteine desulfhydrase activity;identical protein binding;L-cysteine desulfhydrase activity;L-cystine L-cysteine-lyase (deaminating);pyridoxal phosphate binding	cytoplasm;cytosol;extracellular exosome	Biosynthesis of amino acids;Cysteine and methionine metabolism;Glycine, serine and threonine metabolism;Metabolic pathways;Selenocompound metabolism	Cys_Met_Meta_PP	0	62	17	34	17	1	44.5	2.0152	0.260737	0.0634415	3.73705		CTH	4.96195	0.00186899	0.222686	13.3532		CTH	4.41903	0.00481294	0.219345	10.7592
4.83289	4.74416	4.45943	4.88753	4.75489	4.88264	4.82273	4.71699	4.64962	4.99548	4.84298	4.85798	4.67807	4.85798	5.0917	4.7761	FALSE						negative regulation of osteoclast differentiation;regulation of cytosolic calcium ion concentration		endoplasmic reticulum membrane;integral component of membrane		Claudin_2	0	5	1	1	1	1	33	0.253539	0.848504	0.063311	0.62045		TMEM178A	0.388446	0.681291	0.105513	0.887768		TMEM178A	0.407633	0.64538	0.119962	0.92392
11.0359	11.0649	11.0384	10.9375	11.1057	11.1166	11.0992	11.0081	11.2148	11.1397	11.0766	11.0691	11.1083	11.0941	11.1077	10.9868	FALSE						amino acid transport;glutamine secretion;glutamine transport;L-glutamine import across plasma membrane;neutral amino acid transport;protein homotrimerization	amino acid transmembrane transporter activity;L-glutamine transmembrane transporter activity;L-serine transmembrane transporter activity;metal ion binding;neutral amino acid transmembrane transporter activity;signaling receptor activity;symporter activity;virus receptor activity	extracellular exosome;integral component of membrane;integral component of plasma membrane;melanosome;membrane;plasma membrane	Central carbon metabolism in cancer;Protein digestion and absorption	SDF	0	33	15	30	15	1	56.6	0.844064	0.574284	0.0632358	1.68384		SLC1A5	1.27971	0.240565	0.105886	2.41082		SLC1A5	0.651162	0.490692	0.055078	1.35811
9.44729	9.45553	9.49625	9.45389	9.54554	9.59675	9.47978	9.48382	9.71442	9.61305	9.6014	9.72758	9.60862	9.58571	9.62845	9.60678	FALSE			+	+	198_DMSO;225_DMSO	astrocyte development;cell cycle arrest;cell dedifferentiation;cell division;dentate gyrus development;G1/S transition of mitotic cell cycle;generation of neurons;gliogenesis;lateral ventricle development;negative regulation of cell cycle;negative regulation of cell differentiation;negative regulation of cell proliferation;negative regulation of cellular senescence;negative regulation of epitheli…	ATP binding;cyclin binding;cyclin-dependent protein serine/threonine kinase activity;FBXO family protein binding	centrosome;cyclin-dependent protein kinase holoenzyme complex;cytoplasm;cytosol;nucleoplasm;nucleus;ruffle	Breast cancer;Cell cycle;Cellular senescence;Chronic myeloid leukemia;Cushing syndrome;Epstein-Barr virus infection;Glioma;Hepatitis C;Hepatocellular carcinoma;Human cytomegalovirus infection;Human papillomavirus infection;Influenza A;Kaposi sarcoma-associated herpesvirus infection;Measles;Melanoma;MicroRNAs in cancer;Non-small cell lung cancer;p53 signaling pathway;Pancreatic cancer;Pathways in …	Pkinase	0	32	9	11	9	1	36.9	1.09933	0.486933	0.0632308	2.10834		CDK6	2.92343	0.0288104	0.200871	5.76076		CDK6	4.28122	0.00576038	0.144148	10.1793
9.81186	9.82432	9.80413	9.78611	9.85922	9.8458	9.89452	9.87958	9.74517	9.76537	9.79831	9.80042	9.80768	9.77314	9.89709	9.80558	FALSE						cell redox homeostasis	electron transfer activity;protein disulfide oxidoreductase activity	cytoplasm;extracellular exosome;nuclear body		SH3BGR	0	48	7	14	7	1	10.4	2.48109	0.186457	0.0631776	4.70674		SH3BGRL3	0.960805	0.358229	-0.0292878	-1.87809		SH3BGRL3	0.203477	0.810115	0.0142682	0.513546
6.58195	6.10643	5.71149	5.44626	5.31107	5.74416	6.1918	6.85175	6.1918	5.79961	5.56377	5.61765	5.72792	5.76288	5.84046	5.2555	FALSE						monocarboxylic acid transport	monocarboxylic acid transmembrane transporter activity;symporter activity	integral component of plasma membrane;membrane		MFS_1	0	2	1	1	1	1	57.4	0.0539904	0.972109	0.0631599	0.153417		SLC16A6	0.239098	0.795805	-0.168328	-0.590133		SLC16A6	0.516152	0.569245	-0.314843	-1.12216
10.6421	10.6513	10.653	10.6168	10.7115	10.7076	10.6644	10.7317	10.6419	10.6592	10.6745	10.6973	10.7655	10.6309	10.6538	10.7451	FALSE						activation of cysteine-type endopeptidase activity involved in apoptotic process by cytochrome c;cellular respiration;cellular response to oxidative stress;intrinsic apoptotic signaling pathway;mitochondrial electron transport, cytochrome c to oxygen;mitochondrial electron transport, ubiquinol to cytochrome c;mitochondrion organization;protein dephosphorylation	electron transporter, transferring electrons from CoQH2-cytochrome c reductase complex and cytochrome c oxidase complex activity;heme binding;metal ion binding	cytosol;mitochondrial inner membrane;mitochondrial intermembrane space;mitochondrion;nucleus;protein phosphatase type 2A complex;respirasome	Alzheimer disease;Amyotrophic lateral sclerosis (ALS);Apoptosis;Apoptosis - multiple species;Colorectal cancer;Epstein-Barr virus infection;Hepatitis B;Hepatitis C;Herpes simplex virus 1 infection;Human cytomegalovirus infection;Human immunodeficiency virus 1 infection;Huntington disease;Influenza A;Kaposi sarcoma-associated herpesvirus infection;Legionellosis;Measles;Non-alcoholic fatty liver di…	Cytochrom_C	0	55	7	14	7	1	11.7	2.06604	0.256516	0.0629997	3.83695		CYCS	0.974366	0.352761	0.0274262	1.90061		CYCS	0.850882	0.387923	0.058013	1.69522
6.16993	5.95187	6.03562	6.20163	6.09381	6.17393	6.2854	6.05745	6.29094	6.4446	6.24603	6.05745	6.11686	6.05528	6.02901	6.24603	FALSE						carbohydrate metabolic process;cellular response to interleukin-13;cellular response to interleukin-4;cellular response to lipopolysaccharide;pentose-phosphate shunt;pentose-phosphate shunt, non-oxidative branch;phosphorylation;regulation of inflammatory response;regulation of macrophage activation	ATP binding;sedoheptulokinase activity	cytoplasm;cytosol	Metabolic pathways	FGGY_N	0	8	3	3	3	1	51.5	0.350335	0.801534	0.0628856	0.814753		SHPK	0.866059	0.39941	0.169992	1.72052		SHPK	0.107278	0.900716	0.0220337	0.290618
12.0067	12.0479	12.0547	12.0798	12.0989	12.1161	12.1098	12.1156	12.0373	12.0669	12.0707	12.1	12.0946	12.0897	12.0832	12.0966	FALSE						calcium ion transport;cellular calcium ion homeostasis;negative regulation of apoptotic process;negative regulation of intrinsic apoptotic signaling pathway in response to DNA damage;regulation of apoptotic process;response to virus	calcium ion binding;RNA binding	cytoplasm;cytoplasmic microtubule;cytosol;extracellular exosome;extracellular space;multivesicular body;nucleus;spindle pole		TCTP	0	45	9	32	9	1	19.6	2.15024	0.245574	0.0627801	4.00537		TPT1	0.492745	0.610372	0.0214465	1.08018		TPT1	1.52485	0.170893	0.0437427	2.83238
3.75489	3.6893	3.87774	3.75489	3.88753	3.8679	3.82782	3.74416	3.56071	3.98185	3.9542	3.82782	3.45943	3.97269	3.97269	3.96347	FALSE						cellular response to mechanical stimulus;mRNA processing;negative regulation of DNA binding;platelet degranulation;positive regulation of RNA splicing;positive regulation of translational initiation;RNA splicing	RNA binding	Cajal body;cytoplasm;cytoplasmic stress granule;cytosol;extracellular region;Gemini of coiled bodies;nuclear speck;nucleolus;nucleus;sarcomere;sarcoplasm		HABP4_PAI-RBP1;IHABP4_N	0	3	1	1	1	1	45.8	0.58231	0.685695	0.0626459	1.23895		HABP4	0.241921	0.79335	0.0619411	0.59609		HABP4	0.218349	0.797142	0.0728682	0.545849
11.0214	11.0773	11.1657	11.1785	11.1189	11.1807	11.1869	11.2068	11.1593	11.1735	11.2099	11.2427	11.1584	11.1882	11.2085	11.1898	FALSE						phosphatidylinositol biosynthetic process;positive regulation of autophagosome assembly;regulation of autophagy;regulation of phosphatidylinositol 3-kinase signaling	1-phosphatidylinositol-5-phosphate 4-kinase activity;ATP binding;identical protein binding	autophagosome;cytosol;extracellular exosome;membrane	Inositol phosphate metabolism;Metabolic pathways;Phosphatidylinositol signaling system;Regulation of actin cytoskeleton	PIP5K	0	39	16	22	16	1	47.3	0.731388	0.621153	0.0626001	1.49471		PIP4K2C	1.06364	0.315989	0.0856068	2.04894		PIP4K2C	1.00344	0.323911	0.0754993	1.94889
7.41785	7.43463	7.50541	7.36107	7.50859	7.55075	7.50621	7.40344	8.30834	8.40216	8.33896	8.23026	8.2465	8.35138	8.2854	8.12309	FALSE			+	+	198_DMSO;225_DMSO	aging;cholesterol biosynthetic process;coenzyme A metabolic process;isoprenoid biosynthetic process;myoblast differentiation;negative regulation of amyloid-beta clearance;negative regulation of blood vessel diameter;negative regulation of insulin secretion involved in cellular response to glucose stimulus;negative regulation of MAP kinase activity;negative regulation of protein catabolic process;…	coenzyme binding;hydroxymethylglutaryl-CoA reductase (NADPH) activity;hydroxymethylglutaryl-CoA reductase activity;NADPH binding;protein homodimerization activity;protein phosphatase 2A binding	endoplasmic reticulum;endoplasmic reticulum membrane;integral component of membrane;peroxisomal membrane	AMPK signaling pathway;Bile secretion;Metabolic pathways;Terpenoid backbone biosynthesis	HMG-CoA_red;Sterol-sensing	0	4	4	4	4	1	97.4	0.703459	0.635746	0.0625049	1.44738		HMGCR	5.88339	0.0005599	0.890189	19.1588	+	HMGCR	5.18101	0.00187023	0.821853	14.5572
5.59395	5.83289	5.61471	5.70874	5.848	5.83542	5.72247	5.59395	5.63807	6.10434	5.78921	5.85549	5.64674	5.76553	5.76022	5.85549	FALSE						apoptotic process;early endosome to late endosome transport;endosome organization;endosome to lysosome transport;lysosome organization;positive regulation of protein binding;positive regulation of protein phosphorylation;protein transport		cytosol;FHF complex;plasma membrane		UQ_con	0	14	3	3	3	1	33.1	0.330245	0.807138	0.0623857	0.77555		AKTIP	0.692711	0.485093	0.159205	1.42911		AKTIP	0.449859	0.618436	0.069424	1.00222
6.66959	6.74685	6.85798	6.71836	6.88996	6.74012	6.83668	6.77479	6.57743	6.73877	6.88631	6.90328	6.71699	6.67807	6.79442	6.79181	FALSE						development of primary female sexual characteristics;development of primary male sexual characteristics;platelet degranulation;positive regulation of fertilization;single fertilization		integral component of membrane;plasma membrane;platelet alpha granule membrane		L_HMGIC_fpl	0	4	1	1	1	1	24.5	0.558807	0.695643	0.0621901	1.19775		LHFPL2	0.123137	0.897147	0.0282489	0.329303		LHFPL2	0.0198589	0.980499	-0.00287342	-0.0584308
9.74483	9.67878	9.73217	9.74584	9.75706	9.80993	9.84831	9.73488	9.68405	9.71596	9.74214	9.74802	9.72451	9.75772	9.74282	9.75622	FALSE						actin cytoskeleton organization;intracellular protein transport;lamellipodium assembly;ruffle organization;small GTPase mediated signal transduction	cadherin binding;GTP binding;GTP-dependent protein binding;identical protein binding;phosphatidylinositol-4-phosphate binding;phospholipid binding;protein domain specific binding;Rac GTPase binding	cell cortex;cytoplasm;cytosol;plasma membrane;ruffle;trans-Golgi network membrane		Arfaptin	0	28	10	14	9	1	37.8	1.07068	0.498787	0.0621386	2.06064		ARFIP2	0.0463702	0.9607	-0.00286102	-0.13275		ARFIP2	0.520533	0.566696	0.0199142	1.12998
4.67807	4.17792	4.17792	3.99095	4.56072	3.67807	4.53605	4.49825	4.37851	4.20163	4.71149	4.27053	4.06178	3.91648	4.62644	4.33628	FALSE								basement membrane;integral component of membrane		Laminin_EGF	0	2	1	1	1	1	62.9	0.086684	0.954627	0.0620571	0.238999		MEGF9	0.303913	0.742836	0.134327	0.723337		MEGF9	0.0336108	0.969052	-0.0209719	-0.0974705
9.16992	9.19722	9.11972	9.14109	9.22472	9.24103	9.23098	9.17916	9.30538	9.30332	9.271	9.21091	9.25196	9.29967	9.33941	9.28979	FALSE				+	225_DMSO	aging;cellular response to calcium ion;cellular response to hormone stimulus;circadian rhythm;negative regulation of transcription by RNA polymerase II;osteoblast development;positive regulation of cell differentiation;positive regulation of osteoblast differentiation;positive regulation of transcription by RNA polymerase II;regulation of cell cycle;regulation of transcription by RNA polymerase I…	DNA-binding transcription activator activity, RNA polymerase II-specific;DNA-binding transcription factor activity, RNA polymerase II-specific;enzyme binding;nuclear receptor binding;RNA polymerase II proximal promoter sequence-specific DNA binding;transcription coactivator activity;transcription factor binding;transcription regulatory region DNA binding	chromatin;nuclear chromatin;nucleoplasm;nucleus;protein-DNA complex;transcription factor AP-1 complex;transcription factor complex	IL-17 signaling pathway;MAPK signaling pathway;Osteoclast differentiation;Parathyroid hormone synthesis, secretion and action	bZIP_1;Jun	0	21	6	10	5	1	35.2	1.53498	0.351825	0.0619879	2.85016		JUND	2.22845	0.0726975	0.115666	4.16527		JUND	2.86127	0.0313752	0.138217	5.60356
7.77347	7.93723	7.87098	7.99944	7.96058	8.0207	7.98641	7.86109	7.63008	7.84046	7.9472	7.87406	7.75422	8.02459	7.92896	8.07682	FALSE								cytosol;mitochondrion		DUF4508	0	28	4	4	4	1	16	0.472996	0.737008	0.0619171	1.04446		C14orf119	0.377302	0.690596	-0.0723269	-0.86659		C14orf119	0.240302	0.776495	0.0508674	0.592676
9.00787	9.04303	8.96405	9.02735	9.10329	9.04166	9.08826	9.05664	8.98271	8.87344	9.12127	9.00927	9.03067	9.00534	9.04876	8.9263	FALSE						cell morphogenesis;ephrin receptor signaling pathway;intracellular signal transduction;microtubule cytoskeleton organization;neuronal stem cell population maintenance;positive regulation of transcription by RNA polymerase II;positive regulation of transcription, DNA-templated;response to drug	nuclear receptor transcription coactivator activity	cytoplasmic microtubule;npBAF complex;nucleus;SWI/SNF complex	Transcriptional misregulation in cancer	SSXT	0	7	2	5	2	1	45.9	1.50046	0.355129	0.0618856	2.78972		SS18	0.0945819	0.919903	-0.013901	-0.258989		SS18	0.0887874	0.919123	-0.00780845	-0.244347
10.3292	10.2894	10.2946	10.1452	10.3449	10.2833	10.4055	10.2718	10.3393	10.3102	10.269	10.2596	10.3998	10.3333	10.3776	10.2814	FALSE						endosomal transport;endosome transport via multivesicular body sorting pathway;ESCRT III complex disassembly;establishment of protein localization;exit from mitosis;late endosome to vacuole transport;macroautophagy;membrane invagination;midbody abscission;mitotic metaphase plate congression;multivesicular body assembly;negative regulation of cell death;negative regulation of centriole elongation;…	phosphatidylcholine binding;protein domain specific binding	cytosol;ESCRT III complex;extracellular exosome;late endosome membrane;membrane;membrane coat;multivesicular body;nuclear envelope	Endocytosis;Necroptosis	Snf7	0	31	8	14	8	1	25.1	0.564237	0.69379	0.061744	1.20729		CHMP2A	0.276373	0.763587	0.0299048	0.667611		CHMP2A	0.866327	0.38158	0.0834014	1.72097
7.84486	7.64674	7.68229	7.76288	7.78136	7.82591	7.79181	7.78464	7.85362	7.79766	7.75556	7.77676	7.84235	7.79831	7.8009	7.82909	FALSE						mitochondrial electron transport, NADH to ubiquinone;mitochondrial respiratory chain complex I assembly;response to oxidative stress	NADH dehydrogenase (ubiquinone) activity	integral component of membrane;mitochondrial inner membrane;mitochondrial respiratory chain complex I;mitochondrion;nuclear membrane	Alzheimer disease;Huntington disease;Metabolic pathways;Non-alcoholic fatty liver disease (NAFLD);Oxidative phosphorylation;Parkinson disease;Retrograde endocannabinoid signaling;Thermogenesis	NDUF_B4	0	52	7	13	6	1	15.2	0.653223	0.657519	0.0617371	1.36165		NDUFB4	0.594878	0.544748	0.0617065	1.26086		NDUFB4	0.935326	0.352751	0.0834687	1.83576
11.1463	11.2233	11.1378	11.2129	11.2584	11.256	11.2062	11.2463	11.1964	11.1741	11.1667	11.1881	11.1849	11.2013	11.1702	11.1957	FALSE						DNA packaging;internal protein amino acid acetylation;negative regulation of maintenance of mitotic sister chromatid cohesion, centromeric;N-terminal peptidyl-glutamic acid acetylation;N-terminal peptidyl-serine acetylation;N-terminal protein amino acid acetylation;protein acetylation	N-acetyltransferase activity;peptide alpha-N-acetyltransferase activity;peptide-glutamate-N-acetyltransferase activity;peptide-serine-N-acetyltransferase activity	cytoplasm;cytosol;intracellular;membrane;NatA complex;nucleolus;nucleus		Acetyltransf_1	0	69	15	29	15	1	26.4	1.29928	0.42124	0.0616894	2.44395		NAA10	0.0181794	0.98443	0.00123954	0.0535862		NAA10	0.129071	0.880755	0.00796223	0.343558
9.38565	9.39232	9.36063	9.42731	9.41848	9.34829	9.48704	9.55861	9.43484	9.5076	9.41954	9.42543	9.45841	9.45039	9.39146	9.47958	FALSE						positive regulation of erythrocyte differentiation;regulation of clathrin-dependent endocytosis	clathrin binding;GTPase activator activity;metal ion binding	cytoplasm;plasma membrane	Endocytosis	ArfGap	0	9	4	6	4	1	50.4	0.620645	0.668666	0.0616281	1.30555		SMAP1	1.18028	0.269744	0.055373	2.24352		SMAP1	1.20835	0.254753	0.0534809	2.29058
8.83004	9.06717	9.07842	9.1166	9.07815	9.07682	9.06743	9.11608	8.81762	9.05555	9.195	9.18661	9.04794	9.07601	9.05637	9.08799	FALSE						cellular response to peptide hormone stimulus;cellular response to starvation;G1/S transition of mitotic cell cycle;negative regulation of G0 to G1 transition;negative regulation of transcription by RNA polymerase II;neuron apoptotic process;positive regulation of transcription by RNA polymerase II;protein-containing complex assembly;response to axon injury;response to insulin;retina development …	DNA binding;DNA-binding transcription factor activity;DNA-binding transcription factor activity, RNA polymerase II-specific;DNA-binding transcription repressor activity, RNA polymerase II-specific;E-box binding;protein heterodimerization activity;protein homodimerization activity;protein-containing complex binding;RNA polymerase II general transcription initiation factor activity;RNA polymerase I…	cytoplasm;dendrite;MLL1 complex;nuclear chromatin;nucleoplasm;nucleus;PML body;protein-DNA complex;RNA polymerase II transcription factor complex	MAPK signaling pathway;Pathways in cancer;Small cell lung cancer;Transcriptional misregulation in cancer	HLH	0	45	7	11	7	1	18.3	0.411741	0.767494	0.0615644	0.93161		MAX	0.140637	0.88175	0.0406404	0.371014		MAX	0.276881	0.74689	0.0440223	0.66865
9.2937	9.25077	9.41384	9.35337	9.32688	9.33784	9.45121	9.44108	9.37764	9.38823	9.44584	9.38349	9.44191	9.42564	9.47492	9.44357	FALSE						aerobic respiration;mitochondrial fission;mitochondrion organization		cytosol;mitochondrion;plasma membrane		Mito_fiss_reg	0	23	7	10	7	1	37	0.597236	0.680562	0.0613325	1.26496		MTFR1	0.927121	0.371496	0.0708818	1.82213		MTFR1	1.7334	0.134528	0.118587	3.20533
9.76487	9.86635	9.85596	9.76138	9.88996	9.95812	9.84266	9.80284	9.99774	10.0364	9.97097	9.93044	9.89057	9.88509	9.80945	9.72911	FALSE						adenylate cyclase-inhibiting G protein-coupled receptor signaling pathway;negative regulation of adenylate cyclase activity;negative regulation of cold-induced thermogenesis;negative regulation of smooth muscle cell proliferation;osteoclast proliferation;pancreatic juice secretion;phosphatidylinositol-mediated signaling;phospholipase C-activating G protein-coupled receptor signaling pathway;posit…	chloride ion binding;G protein-coupled peptide receptor activity;hormone binding;natriuretic peptide receptor activity;peptide binding;peptide hormone binding;protein homodimerization activity	extracellular exosome;integral component of plasma membrane;protein-containing complex		ANF_receptor	0	19	10	16	10	1	59.8	0.674337	0.651237	0.0612535	1.39779		NPR3	2.5034	0.0512194	0.171759	4.7565		NPR3	0.130176	0.879194	0.0164111	0.346199
7.44294	7.50621	7.53605	7.52982	7.56986	7.56605	7.63008	7.49346	7.76752	7.62059	7.60733	7.65964	7.59096	7.37764	7.55536	7.57516	FALSE						cell proliferation;defense response to virus;innate immune response;positive regulation of innate immune response;positive regulation of interferon-beta production;regulation of transcription by RNA polymerase III;transcription by RNA polymerase III	DNA-directed 5'-3' RNA polymerase activity	cytosol;nucleoplasm;nucleus;RNA polymerase III complex	Cytosolic DNA-sensing pathway;RNA polymerase	RNA_pol_3_Rpc31	0	11	2	2	2	1	25.9	0.877526	0.562044	0.061106	1.73963		POLR3G	2.04819	0.0929359	0.160013	3.80171		POLR3G	0.148606	0.862813	0.0210242	0.389691
6.89845	7.01903	7.16892	7.11061	7.09487	7.25739	7.03672	7.05202	7.1918	7.08321	7.30652	7.28263	7.29278	7.04439	7.06286	7.23074	FALSE						BMP signaling pathway;protein deubiquitination;spermatogenesis;transforming growth factor beta receptor signaling pathway;ubiquitin-dependent protein catabolic process	co-SMAD binding;cysteine-type endopeptidase activity;cysteine-type peptidase activity;thiol-dependent ubiquitin-specific protease activity	cytoplasm		UCH	0	13	36	47	1	1	290.9	0.335138	0.80559	0.0609957	0.785148		USP9Y	1.12096	0.292604	0.166783	2.14438		USP9Y	0.601509	0.519564	0.108438	1.27239
8.10591	8.08905	8.08428	8.1982	8.17692	8.16641	8.15735	8.22014	8.21965	8.31515	8.34163	8.28077	8.11894	8.07361	8.06178	8.14262	FALSE						sulfur amino acid catabolic process	cysteamine dioxygenase activity;metal ion binding	cytosol	Metabolic pathways;Taurine and hypotaurine metabolism	PCO_ADO	0	33	6	6	6	1	29.7	1.04756	0.504808	0.0608451	2.0222		ADO	2.40139	0.0589132	0.169941	4.53161		ADO	0.250621	0.767712	-0.0201244	-0.614355
12.6419	12.636	12.6184	12.6073	12.7054	12.6906	12.6775	12.6734	12.6599	12.6376	12.6332	12.6029	12.6227	12.6348	12.6173	12.577	FALSE						cell proliferation;positive regulation of pri-miRNA transcription by RNA polymerase II;positive regulation of protein localization to chromosome, telomeric region;positive regulation of protein sumoylation;positive regulation of telomere maintenance;regulation of cell proliferation;stem cell division;stem cell population maintenance	GTP binding;mRNA 5'-UTR binding;RNA binding	extracellular space;membrane;nuclear body;nucleolus;nucleus	Ribosome biogenesis in eukaryotes	GN3L_Grn1;MMR_HSR1	1	55	29	60	28	1	62	2.88294	0.123033	0.0608203	5.65799		GNL3	0.211226	0.816525	0.00751448	0.530438		GNL3	0.378936	0.664309	-0.0129125	-0.869704
11.475	11.5115	11.5475	11.5332	11.5931	11.5577	11.594	11.5657	11.5784	11.5655	11.5699	11.551	11.521	11.4827	11.4734	11.5035	FALSE						fibroblast growth factor receptor signaling pathway;regulation of neural precursor cell proliferation	SH2 domain binding	cytoplasm;midbody;spindle		Beta_helix	0	39	22	30	22	1	75.6	1.79418	0.303456	0.0607891	3.31708		SHCBP1	1.58783	0.168821	0.0493896	2.94342		SHCBP1	0.524705	0.563476	-0.0216594	-1.13741
7.50938	7.75355	7.55459	7.66747	7.59619	7.78005	7.66676	7.6844	7.67101	7.76288	7.507	7.75355	7.85237	7.73944	7.79636	7.7761	FALSE						cell adhesion;cell adhesion mediated by integrin;cell migration;cell proliferation;cell-matrix adhesion;endodermal cell differentiation;extracellular matrix organization;immune response;liver regeneration;negative regulation of blood coagulation;negative regulation of endopeptidase activity;oligodendrocyte differentiation;positive regulation of cell-substrate adhesion;positive regulation of pepti…	collagen binding;extracellular matrix binding;extracellular matrix structural constituent;heparin binding;identical protein binding;integrin binding;polysaccharide binding;scavenger receptor activity	alphav-beta3 integrin-vitronectin complex;basement membrane;blood microparticle;collagen-containing extracellular matrix;endoplasmic reticulum;extracellular exosome;extracellular region;extracellular space;Golgi lumen;intracellular membrane-bounded organelle;rough endoplasmic reticulum lumen	Complement and coagulation cascades;ECM-receptor interaction;Focal adhesion;Human papillomavirus infection;PI3K-Akt signaling pathway;Proteoglycans in cancer	Hemopexin;Somatomedin_B	0	20	7	11	5	1	54.3	0.397548	0.77371	0.0606017	0.904965		VTN	0.266103	0.772636	0.0523646	0.646513		VTN	1.52235	0.171193	0.169825	2.828
8.385	8.49945	8.48301	8.5157	8.48382	8.5263	8.56415	8.55113	8.45327	8.54226	8.47208	8.54032	8.52474	8.51373	8.46107	8.49145	FALSE						angiogenesis;hyaluronan catabolic process;regulation of sprouting angiogenesis	cadherin binding;calcium ion binding;hyalurononglucosaminidase activity	extracellular exosome;integral component of membrane;integral component of plasma membrane		G8;ILEI	1	7	8	10	7	1	154.3	0.893843	0.557107	0.0605614	1.76679		CEMIP2	0.361352	0.702915	0.0311942	0.836034		CEMIP2	0.357254	0.681248	0.026958	0.828135
7.94544	7.84674	7.97441	8.01514	8.01402	8.00225	7.98755	8.02015	7.88935	8.00169	8.1298	7.96694	7.94134	7.92005	7.94895	8.01681	FALSE							hydroxypyruvate isomerase activity;racemase and epimerase activity, acting on carbohydrates and derivatives		Glyoxylate and dicarboxylate metabolism;Metabolic pathways	AP_endonuc_2	0	28	7	7	7	1	30.4	0.827084	0.582401	0.0605572	1.65548		HYI	0.361185	0.703008	0.0515096	0.835714		HYI	0.100353	0.907992	0.0113541	0.273441
6.51412	6.49665	6.2854	6.48059	6.45779	6.53294	6.52826	6.49985	6.58346	6.49665	6.69905	6.37678	6.42459	6.48543	6.58195	6.57137	FALSE											0	8	2	2	2	1	41.1	0.492011	0.727848	0.0605173	1.07886		ANKRD40	0.501142	0.606393	0.0947936	1.09529		ANKRD40	0.503857	0.578441	0.0716434	1.10016
6.61765	6.65105	6.85175	6.67384	6.78921	6.77479	6.75489	6.71699	6.30925	6.55305	6.48382	6.68089	6.78529	6.6865	6.75087	6.7211	FALSE						anatomical structure development;astrocyte development;inner ear development;positive regulation of I-kappaB kinase/NF-kappaB signaling;positive regulation of NF-kappaB transcription factor activity;sensory perception of sound;transmembrane receptor protein tyrosine kinase signaling pathway	ATP binding;coreceptor activity involved in Wnt signaling pathway, planar cell polarity pathway;transmembrane receptor protein tyrosine kinase activity;Wnt-activated receptor activity;Wnt-protein binding	axon;axon terminus;cell surface;cytoplasm;integral component of plasma membrane;plasma membrane;receptor complex;stress fiber	Wnt signaling pathway	Fz;I-set;Kringle;Pkinase_Tyr	0	2	2	2	1	1	104.2	0.506759	0.720543	0.0603956	1.10536		ROR1	1.06537	0.315444	-0.191821	-2.05182		ROR1	0.273766	0.749105	0.0373682	0.662273
9.22906	9.32373	9.28494	9.26538	9.34961	9.33494	9.28586	9.37374	9.22183	9.22448	9.24198	9.19943	9.42038	9.37482	9.41743	9.22521	FALSE						bone mineralization;intracellular signal transduction;odontogenesis	structural constituent of tooth enamel	cytoplasm;extracellular region			0	21	9	10	9	1	44.2	1.16955	0.460181	0.0602617	2.22556		TUFT1	1.32936	0.227135	-0.0538468	-2.49503		TUFT1	0.837866	0.39368	0.083683	1.67349
9.84392	9.83936	9.84815	9.80687	9.91094	9.83368	9.85627	9.97828	10.0169	9.9387	9.90238	9.99774	10.0294	9.91692	9.85954	9.8889	FALSE								integral component of membrane		CytochromB561_N	0	22	10	14	10	1	62.9	0.910522	0.55335	0.0602169	1.79453		TMEM209	2.43813	0.0556915	0.129364	4.61183		TMEM209	1.22947	0.248989	0.0891185	2.32608
14.0498	13.9944	14.0146	14.0027	14.1043	14.0375	14.081	14.0794	14.2608	14.1937	14.1726	14.1741	14.1793	14.1448	14.1681	14.1419	FALSE			+	+	198_DMSO;225_DMSO	ATF6-mediated unfolded protein response;cellular response to antibiotic;cellular response to calcium ion;cellular response to cAMP;cellular response to drug;cellular response to gamma radiation;cellular response to glucose starvation;cellular response to heat;cellular response to interleukin-4;cellular response to manganese ion;cellular response to nerve growth factor stimulus;cellular response t…	ATP binding;ATPase activity;ATPase activity, coupled;cadherin binding;calcium ion binding;chaperone binding;enzyme binding;heat shock protein binding;misfolded protein binding;protein binding involved in protein folding;protein domain specific binding;ribosome binding;ubiquitin protein ligase binding;unfolded protein binding	cell surface;cytoplasm;cytosol;endoplasmic reticulum;endoplasmic reticulum chaperone complex;endoplasmic reticulum lumen;endoplasmic reticulum membrane;endoplasmic reticulum-Golgi intermediate compartment;extracellular exosome;focal adhesion;integral component of endoplasmic reticulum membrane;intracellular membrane-bounded organelle;melanosome;membrane;midbody;mitochondrion;myelin sheath;nucleus…	Antigen processing and presentation;Prion diseases;Protein export;Protein processing in endoplasmic reticulum;Thyroid hormone synthesis	HSP70	0	62	44	207	41	1	72.3	1.75908	0.30852	0.0601637	3.25236		HSPA5	3.59569	0.0116351	0.184913	7.68723		HSPA5	4.08986	0.00720102	0.143137	9.42079
10.5419	10.4627	10.4854	10.4016	10.6	10.4827	10.5786	10.4703	10.5588	10.4634	10.5014	10.403	10.5268	10.3949	10.5037	10.4727	FALSE						mitochondrial electron transport, NADH to ubiquinone;mitochondrial respiratory chain complex I assembly	NADH dehydrogenase (ubiquinone) activity	integral component of membrane;mitochondrial inner membrane;mitochondrial respiratory chain complex I;mitochondrion;nucleoplasm	Alzheimer disease;Huntington disease;Metabolic pathways;Non-alcoholic fatty liver disease (NAFLD);Oxidative phosphorylation;Parkinson disease;Retrograde endocannabinoid signaling;Thermogenesis	NDUF_B5	0	25	5	11	5	1	21.7	0.655785	0.656389	0.059974	1.36604		NDUFB5	0.0716771	0.941589	0.00876141	0.200307		NDUFB5	0.0133613	0.985897	0.00161743	0.039592
7.54303	7.57743	7.59395	7.66178	7.6851	7.71149	7.63445	7.58496	8.00282	7.94661	7.92719	7.75355	7.88387	7.92065	7.82972	7.71149	FALSE			+		198_DMSO	cellular response to laminar fluid shear stress;cellular response to low-density lipoprotein particle stimulus;cellular response to starvation;cholesterol homeostasis;cholesterol metabolic process;lipid metabolic process;negative regulation of cholesterol efflux;negative regulation of transcription by RNA polymerase II;positive regulation of cholesterol storage;positive regulation of pri-miRNA tr…	DNA-binding transcription factor activity, RNA polymerase II-specific;DNA-binding transcription repressor activity, RNA polymerase II-specific;E-box binding;protein C-terminus binding;protein dimerization activity;RNA polymerase II proximal promoter sequence-specific DNA binding	cytoplasm;cytosol;endoplasmic reticulum;endoplasmic reticulum membrane;ER to Golgi transport vesicle membrane;Golgi membrane;intracellular membrane-bounded organelle;mitochondrion;nucleoplasm;nucleus;SREBP-SCAP-Insig complex		HLH	0	5	5	6	4	1	123.6	0.792851	0.596048	0.0599537	1.59817		SREBF2	2.73276	0.0376157	0.313494	5.28839		SREBF2	2.46008	0.0524774	0.242386	4.66018
9.46005	9.43671	9.37786	9.47897	9.49526	9.46923	9.52943	9.49945	9.46883	9.4315	9.49705	9.45677	9.41299	9.38974	9.40514	9.44004	FALSE						brain development;cAMP-mediated signaling;cellular respiration;mitochondrial electron transport, NADH to ubiquinone;mitochondrial respiratory chain complex I assembly;positive regulation of fibroblast proliferation;reactive oxygen species metabolic process;regulation of protein phosphorylation;response to cAMP	NADH dehydrogenase (ubiquinone) activity	mitochondrial inner membrane;mitochondrial respiratory chain complex I;mitochondrion	Alzheimer disease;Huntington disease;Metabolic pathways;Non-alcoholic fatty liver disease (NAFLD);Oxidative phosphorylation;Parkinson disease;Retrograde endocannabinoid signaling;Thermogenesis	ETC_C1_NDUFA4	0	20	3	6	3	1	20.1	1.26199	0.433826	0.0599444	2.38087		NDUFS4	0.434125	0.649026	0.0251384	0.973234		NDUFS4	0.49553	0.584044	-0.0264192	-1.0852
9.81218	9.91722	9.80607	9.88371	9.92035	9.83747	9.92125	9.97971	9.83826	9.853	9.83257	9.83589	9.86944	9.88203	9.89072	9.8679	FALSE						autophagy;negative regulation of clathrin-dependent endocytosis;negative regulation of G protein-coupled receptor internalization;positive regulation of ER-associated ubiquitin-dependent protein catabolic process;regulation of autophagosome assembly;regulation of macroautophagy;ubiquitin-dependent ERAD pathway		autophagosome;cytoplasm;cytoplasmic vesicle;cytosol;nucleus;plasma membrane	Protein processing in endoplasmic reticulum	UBA;ubiquitin	0	32	14	33	8	1	65.7	0.733273	0.619756	0.0598998	1.49789		UBQLN2	0.214605	0.81342	-0.0148642	-0.537763		UBQLN2	0.351703	0.684824	0.022727	0.817403
9.94603	10.0031	10.003	10.01	10.0656	10.0566	10.0577	10.0213	10.0843	10.0765	10.0893	10.0425	10.0527	10.0658	10.0419	10.0353	FALSE						cognition;phylloquinone catabolic process;xenobiotic metabolic process	3-keto sterol reductase activity;carbonyl reductase (NADPH) activity;NADPH binding	cytosol;extracellular space;nucleoplasm	Arachidonic acid metabolism;Metabolic pathways;Metabolism of xenobiotics by cytochrome P450	adh_short	0	58	15	24	11	1	30.8	1.80707	0.301112	0.0597794	3.34097		CBR3	2.39701	0.0589132	0.0826437	4.5221		CBR3	1.93222	0.104514	0.058439	3.57672
9.63481	9.60492	9.57327	9.61361	9.64223	9.66249	9.67966	9.68124	9.74231	9.59694	9.58421	9.65946	9.65714	9.60529	9.61618	9.64024	FALSE						mitochondrial electron transport, NADH to ubiquinone;mitochondrial respiratory chain complex I assembly;neutrophil degranulation	NADH dehydrogenase (ubiquinone) activity	azurophil granule membrane;cytoplasm;integral component of membrane;mitochondrial inner membrane;mitochondrial respiratory chain complex I;mitochondrion;plasma membrane	Alzheimer disease;Huntington disease;Metabolic pathways;Non-alcoholic fatty liver disease (NAFLD);Oxidative phosphorylation;Parkinson disease;Retrograde endocannabinoid signaling;Thermogenesis	NDUF_C2	0	44	7	10	7	1	14.2	2.05155	0.258032	0.0597517	3.80835		NDUFC2	0.459122	0.633913	0.0390766	1.01918		NDUFC2	0.635556	0.500432	0.0230625	1.33128
8.75522	8.5932	8.35887	8.35535	8.71836	8.55689	8.56339	8.46271	8.54998	8.49305	8.36632	8.28031	8.61508	8.5588	8.57024	8.44956	FALSE						cellular response to DNA damage stimulus;cellular response to gamma radiation;cellular senescence;cerebral cortex development;chromatin organization;DNA damage checkpoint;double-strand break repair;double-strand break repair via homologous recombination;double-strand break repair via nonhomologous end joining;meiotic cell cycle;nucleosome assembly;positive regulation of DNA repair;response to ion…	damaged DNA binding;DNA binding;enzyme binding;histone binding;protein heterodimerization activity	centrosome;condensed nuclear chromosome;extracellular exosome;male germ cell nucleus;nuclear chromatin;nuclear speck;nucleoplasm;nucleosome;nucleus;replication fork;site of DNA damage;site of double-strand break;XY body	Alcoholism;Necroptosis;Systemic lupus erythematosus	Histone;Histone_H2A_C	0	48	7	79	2	1	15.1	0.21499	0.875692	0.0596743	0.538595		H2AFX	0.348862	0.712473	-0.0932467	-0.811896		H2AFX	0.117879	0.890727	0.0327575	0.316575
11.6281	11.669	11.702	11.6407	11.6774	11.7338	11.7694	11.6977	11.6253	11.7028	11.7757	11.6925	11.639	11.6999	11.8626	11.7151	FALSE						aging;cellular response to hydrogen peroxide;cellular response to metal ion;negative regulation of apoptotic process;negative regulation of catalytic activity;nitric oxide biosynthetic process;positive regulation of neuron apoptotic process;regulation of cellular amino acid metabolic process;response to electrical stimulus;response to estradiol;response to ethanol;response to hydrogen sulfide;res…	cytochrome-b5 reductase activity, acting on NAD(P)H;electron transfer activity;identical protein binding;NAD(P)H dehydrogenase (quinone) activity;oxidoreductase activity;RNA binding;superoxide dismutase activity	cytoplasm;cytosol;dendrite;neuronal cell body	Fluid shear stress and atherosclerosis;Hepatocellular carcinoma;Metabolic pathways;Pathways in cancer;Ubiquinone and other terpenoid-quinone biosynthesis	Flavodoxin_2	0	44	14	36	14	1	30.8	1.20411	0.446178	0.0596092	2.28348		NQO1	0.515271	0.598923	0.0390928	1.12059		NQO1	0.663244	0.483903	0.069181	1.37882
10.9633	10.8969	10.9192	10.9589	10.9965	10.9836	10.9854	11.0107	11.0323	11.0055	10.9695	11.004	10.8517	10.8493	10.7663	10.8633	FALSE						peroxisome organization;protein import into peroxisome matrix;protein processing;protein quality control for misfolded or incompletely synthesized proteins;protein targeting to peroxisome;regulation of fatty acid beta-oxidation;response to organic cyclic compound	ATP binding;ATP-dependent peptidase activity;enzyme binding;peptidase activity;protease binding;serine-type endopeptidase activity;signaling receptor binding	cytosol;membrane;nucleus;peroxisomal matrix;peroxisome		AAA;Lon_C;LON_substr_bdg	0	34	24	29	24	1	94.6	1.87237	0.284511	0.0595164	3.46311		LONP2	1.79863	0.127084	0.0682702	3.32532		LONP2	1.99965	0.0959762	-0.101876	-3.70675
8.29783	8.23026	8.28725	8.50303	8.33271	8.47816	8.38414	8.36107	8.32868	8.36501	8.32103	8.37374	8.22786	8.43505	8.22497	8.27053	FALSE										BACK;BTB	0	5	3	3	3	1	58.1	0.384556	0.782871	0.0594246	0.880391		KBTBD4	0.105695	0.909861	0.0175178	0.286707		KBTBD4	0.20433	0.809366	-0.0399947	-0.515411
7.89724	7.91409	7.9542	7.94427	8.02126	8.00338	8.03837	7.88448	8.00056	7.94837	7.90869	7.91707	8.02459	7.91109	7.90749	7.88203	FALSE								integral component of membrane		DUF726	0	14	7	7	7	1	67.9	0.790203	0.597093	0.0594212	1.59373		TMCO4	0.272065	0.767177	0.0162255	0.658782		TMCO4	0.0388214	0.963842	0.00385141	0.111983
10.3819	10.3157	10.2854	10.3583	10.3672	10.3775	10.4149	10.4189	10.3533	10.2776	10.3547	10.3187	10.3636	10.32	10.3745	10.3187	FALSE							aminoacyl-tRNA hydrolase activity			PTH2	0	61	6	10	6	1	15.8	1.24608	0.438323	0.0593073	2.35404		PTRHD1	0.122933	0.897147	-0.00926661	-0.32881		PTRHD1	0.128001	0.881978	0.00886106	0.340996
10.1102	10.1459	10.1959	10.2064	10.1794	10.2352	10.2103	10.2701	10.2873	10.3654	10.3471	10.3711	10.3563	10.3121	10.2936	10.313	FALSE			+	+	198_DMSO;225_DMSO	nucleosome assembly	enzyme binding	nucleolus;nucleus		NAP	0	41	14	17	14	1	49.2	1.03638	0.506876	0.0591333	2.00362		TSPYL1	3.02932	0.0256301	0.178117	6.03598		TSPYL1	2.9826	0.0266196	0.154148	5.91338
11.7784	11.7492	11.713	11.6561	11.8227	11.7241	11.7484	11.8372	11.7463	11.76	11.6969	11.6732	11.7538	11.855	11.86	11.8646	FALSE						regulation of transcription, DNA-templated	calmodulin binding;identical protein binding;metal ion binding;RNA binding	cytoplasm;nucleolus;nucleus;plasma membrane	Transcriptional misregulation in cancer	RRM_1;zf-RanBP	0	23	14	34	14	1	68.4	0.759763	0.60623	0.0589144	1.54258		EWSR1	0.0534282	0.953814	-0.00506377	-0.151902		EWSR1	1.5724	0.162157	0.109151	2.91609
9.73268	9.82559	9.71579	9.79067	9.81522	9.83162	9.8165	9.83589	9.80462	9.76089	9.79425	9.74265	9.77906	9.72059	9.79295	9.73335	FALSE						transmembrane transport		integral component of membrane		MFS_1	0	5	4	9	4	1	54.5	1.18624	0.453707	0.0586267	2.25351		SLC43A3	0.119971	0.898572	0.0094161	0.321649		SLC43A3	0.116736	0.891448	-0.00969505	-0.313793
7.78856	7.6489	7.67948	7.81506	7.85175	7.76354	7.8189	7.732	7.83226	7.72042	7.80155	7.76818	7.78202	7.70598	7.74214	7.73877	FALSE						activation of MAPKK activity;amyloid precursor protein catabolic process;amyloid precursor protein metabolic process;amyloid-beta formation;astrocyte activation;astrocyte activation involved in immune response;autophagosome assembly;blood vessel development;brain morphogenesis;Cajal-Retzius cell differentiation;cell fate specification;cell-cell adhesion;cellular response to amyloid-beta;cellular …	aspartic endopeptidase activity, intramembrane cleaving;aspartic-type endopeptidase activity;beta-catenin binding;cadherin binding;calcium channel activity;endopeptidase activity;PDZ domain binding	aggresome;azurophil granule membrane;cell cortex;cell junction;cell surface;centrosome;ciliary rootlet;dendritic shaft;endoplasmic reticulum;endoplasmic reticulum membrane;gamma-secretase complex;Golgi apparatus;Golgi membrane;growth cone;integral component of membrane;integral component of plasma membrane;integral component of presynaptic membrane;kinetochore;membrane;membrane raft;mitochondrial…	Alzheimer disease;Human papillomavirus infection;Neurotrophin signaling pathway;Notch signaling pathway;Wnt signaling pathway	Presenilin	1	20	7	9	6	1	52.6	0.561356	0.695081	0.0585495	1.20223		PSEN1	0.454244	0.63715	0.0476021	1.01026		PSEN1	0.0762881	0.930816	0.00922692	0.212298
10.1156	10.2044	10.057	10.138	10.186	10.1594	10.1639	10.2392	10.1563	10.0795	10.156	10.1079	10.2176	10.2233	10.2662	10.1304	FALSE								integral component of membrane;mitochondrial proton-transporting ATP synthase complex		Mit_proteolip	0	28	2	7	2	1	6.7	0.818959	0.58638	0.0583565	1.6419		MP68	0.0372113	0.967484	-0.00385618	-0.107515		MP68	0.994336	0.328411	0.0806105	1.93377
12.9357	12.8939	12.8985	12.8609	12.9783	12.9236	12.9573	12.9629	12.9397	12.9275	12.9121	12.9126	12.9338	12.893	12.9034	12.9219	FALSE						anion transport;apoptotic process;epithelial cell differentiation;macroautophagy;pyruvate metabolic process;regulation of autophagy of mitochondrion;viral process	identical protein binding;ion channel binding;porin activity;protein kinase binding;voltage-gated anion channel activity	extracellular exosome;membrane;membrane raft;mitochondrial nucleoid;mitochondrial outer membrane;mitochondrial permeability transition pore complex;mitochondrion;nucleus;plasma membrane;pore complex	Calcium signaling pathway;Cellular senescence;cGMP-PKG signaling pathway;Cholesterol metabolism;Human T-cell leukemia virus 1 infection;Huntington disease;Influenza A;Necroptosis;NOD-like receptor signaling pathway;Parkinson disease	Porin_3	2	78	20	67	18	1	30.8	1.64433	0.332243	0.0583014	3.04416		VDAC1	0.760085	0.451787	0.025728	1.54312		VDAC1	0.386381	0.658873	0.0157514	0.883853
10.1485	10.2172	10.1968	10.1478	10.2428	10.2305	10.2058	10.2644	10.3429	10.3308	10.339	10.2863	10.3618	10.3342	10.3392	10.3077	FALSE			+	+	198_DMSO;225_DMSO	dosage compensation by inactivation of X chromosome;regulation of translational initiation	ribosomal small subunit binding;RNA binding;translation factor activity, RNA binding;translation initiation factor activity	cytoplasm;eukaryotic 43S preinitiation complex;nucleus	RNA transport	SUI1	0	60	5	12	5	1	12.7	1.46582	0.361757	0.0582895	2.72942		EIF1	3.28456	0.0175499	0.147137	6.74075		EIF1	3.57642	0.0128505	0.15811	7.62559
6.89239	6.98982	6.94953	7.00899	6.88996	7.08428	7.04002	7.05961	7.08958	6.93428	7.15279	7.1639	6.92362	7.13443	7.01903	6.88874	FALSE						anatomical structure development;lens development in camera-type eye;negative regulation of skeletal muscle satellite cell proliferation;negative regulation of transcription, DNA-templated;spermatid development	DNA-binding transcription activator activity, RNA polymerase II-specific;DNA-binding transcription factor activity, RNA polymerase II-specific;RNA polymerase II proximal promoter sequence-specific DNA binding;transcription regulatory region sequence-specific DNA binding	cytoplasm;nucleus;transcription factor complex		Homeodomain;SIX1_SD	0	5	4	7	3	1	74.5	0.530228	0.70735	0.0582831	1.14723		SIX5	1.10879	0.296866	0.124955	2.1241		SIX5	0.203953	0.809659	0.0312735	0.514588
8.83668	8.92719	8.93899	8.94837	8.87805	9.03507	9.00899	8.96174	8.87006	9.04056	8.95739	8.91648	8.92392	8.95478	8.981	9.06366	FALSE						branching involved in ureteric bud morphogenesis;cell-cell adhesion mediated by integrin;cell-matrix adhesion;cellular response to tumor necrosis factor;establishment of protein localization;extracellular matrix organization;pilomotor reflex;positive regulation of alkaline phosphatase activity;positive regulation of cell-substrate adhesion;positive regulation of ERK1 and ERK2 cascade;positive reg…	calcium ion binding;extracellular matrix structural constituent;integrin binding	basement membrane;collagen-containing extracellular matrix;extracellular exosome;extracellular region;integrin alpha8-beta1 complex;smooth muscle contractile fiber	ECM-receptor interaction	EGF_CA;MAM	0	18	8	9	8	1	61.9	0.647213	0.657765	0.058157	1.35133		NPNT	0.317424	0.732436	0.0333159	0.75025		NPNT	0.866952	0.38131	0.0680337	1.72201
10.2161	10.2171	10.1581	10.2269	10.2596	10.2328	10.302	10.2564	10.246	10.2814	10.2126	10.2447	10.2438	10.2377	10.2541	10.2454	FALSE						negative regulation of apoptotic process;protein K69-linked ufmylation;protein ufmylation;regulation of intracellular estrogen receptor signaling pathway;response to endoplasmic reticulum stress		cytoplasm;endoplasmic reticulum;nucleus		Ufm1	0	68	4	8	4	1	9.1	1.46751	0.361757	0.0581391	2.73236		UFM1	1.02077	0.333118	0.0416172	1.97767		UFM1	1.35392	0.212208	0.0406816	2.53687
4.16189	4.54844	4.10434	4.72792	4.19377	4.6893	4.41278	4.47897	4.00899	4.72247	4.05311	4.3147	4.18587	4.15381	4.21723	4.34341	FALSE						cell surface receptor signaling pathway;regulation of rhodopsin mediated signaling pathway;rhodopsin mediated signaling pathway	opsin binding;phosphoprotein binding;protein phosphatase inhibitor activity	cytosol;membrane;photoreceptor inner segment;photoreceptor outer segment	Phototransduction	Arrestin_C;Arrestin_N	0	2	1	1	1	1	45.1	0.118826	0.937106	0.0580606	0.318874		SAG	0.196341	0.830677	-0.11083	-0.497869		SAG	0.463206	0.607769	-0.160568	-1.02664
6.92481	7.0268	6.91289	6.97384	7.01903	7.01792	6.88874	7.14466	6.95303	6.91767	7.13648	7.15987	6.92955	7.14568	7.01458	7.1127	FALSE								integral component of membrane		Tmemb_161AB	0	5	2	2	2	1	55.4	0.445396	0.749585	0.0580039	0.99402		TMEM161B	0.572395	0.559562	0.0821774	1.2216		TMEM161B	0.818149	0.403161	0.0910419	1.64054
7.5306	7.53216	7.41109	7.42038	7.55536	7.36807	7.67243	7.52982	7.40514	7.38629	7.43463	7.4814	7.47492	7.55152	7.32733	7.35491	FALSE						protein polyubiquitination	metal ion binding;ubiquitin protein ligase activity;ubiquitin-protein transferase activity	cell junction;cytoplasm;cytoplasmic vesicle membrane;cytosol;endosome membrane;lysosomal membrane;plasma membrane;presynaptic membrane;protein-containing complex		zf-RING_2	0	27	6	7	6	1	24.1	0.350191	0.801534	0.0578601	0.814474		ZNRF2	0.552675	0.574149	-0.0466931	-1.18695		ZNRF2	0.315484	0.715102	-0.0463885	-0.746402
8.03727	7.97499	8.23074	8.14619	8.19377	8.17542	8.12774	8.1236	8.04221	7.97097	8.1153	8.0542	8.08428	8.07735	7.94661	7.96924	FALSE						histone H4-K16 acetylation;histone H4-K5 acetylation;histone H4-K8 acetylation;regulation of signal transduction by p53 class mediator	DNA binding;DNA-binding transcription factor activity, RNA polymerase II-specific;metal ion binding	cytosol;histone acetyltransferase complex;MLL1 complex;nuclear membrane;nucleoplasm		DUF3776	0	9	7	7	7	1	115.3	0.433942	0.755452	0.057837	0.972896		PHF20	0.345665	0.715862	-0.0516278	-0.805687		PHF20	0.537509	0.557093	-0.0779262	-1.16014
7.72178	8.04876	7.99322	8.05257	8.00675	8.06663	8.02735	7.94544	7.88509	8.07307	8.02514	8.12153	8.05637	8.20653	8.10591	8.1982	FALSE						cell-matrix adhesion;protein targeting to mitochondrion	metal ion binding	mitochondrial inner membrane;mitochondrial intermembrane space;mitochondrial intermembrane space protein transporter complex;TIM22 mitochondrial import inner membrane insertion complex		zf-Tim10_DDP	0	57	5	6	5	1	11.6	0.290232	0.830596	0.05746	0.695805		TIMM10B	0.327286	0.726129	0.0721245	0.769733		TIMM10B	1.13367	0.278998	0.187667	2.1656
9.94837	9.94427	9.91946	9.93074	10.0481	9.90974	9.98114	10.0331	9.98684	9.99845	9.97714	9.93148	10.0489	10.0342	10.0048	10.0023	FALSE				+	225_DMSO	axon guidance;brain development;cell proliferation;cellular response to glucose stimulus;cellular response to insulin stimulus;glucose metabolic process;insulin receptor signaling pathway;interleukin-7-mediated signaling pathway;lipid homeostasis;mammary gland development;MAPK cascade;negative regulation of B cell apoptotic process;negative regulation of kinase activity;negative regulation of pla…	14-3-3 protein binding;1-phosphatidylinositol-3-kinase activity;insulin receptor binding;phosphatidylinositol 3-kinase binding;phosphatidylinositol-4,5-bisphosphate 3-kinase activity;protein domain specific binding;protein kinase binding;protein phosphatase binding;Ras guanyl-nucleotide exchange factor activity	cytosol;plasma membrane;protein-containing complex	Adipocytokine signaling pathway;AMPK signaling pathway;Autophagy - animal;cGMP-PKG signaling pathway;FoxO signaling pathway;Insulin resistance;Insulin signaling pathway;Longevity regulating pathway;Longevity regulating pathway - multiple species;MicroRNAs in cancer;Non-alcoholic fatty liver disease (NAFLD);Regulation of lipolysis in adipocytes;Type II diabetes mellitus	IRS;PH	0	23	20	24	20	1	137.2	0.910611	0.55335	0.0573177	1.79468		IRS2	1.24306	0.251865	0.0377657	2.34896		IRS2	3.23324	0.0199262	0.0868356	6.59413
10.6387	10.6199	10.5669	10.5882	10.6801	10.6452	10.6352	10.6822	10.6822	10.6318	10.5646	10.6321	10.6518	10.5891	10.6446	10.6911	FALSE						cytoplasmic translation;developmental growth;eukaryotic translation initiation factor 4F complex assembly;formation of translation preinitiation complex;regulation of translational initiation;sexual reproduction;translational initiation;viral process	cadherin binding;ribosomal small subunit binding;RNA binding;RNA strand annealing activity;RNA strand-exchange activity;translation factor activity, RNA binding;translation initiation factor activity	cytosol;eukaryotic translation initiation factor 4F complex;membrane;perinuclear region of cytoplasm;polysome		RRM_1	0	67	18	33	18	1	27.4	1.54048	0.351075	0.0572646	2.85982		EIF4H	0.362472	0.702288	0.0242767	0.838189		EIF4H	0.759217	0.433671	0.0407362	1.54166
6.61912	6.22689	6.44791	6.42291	6.45121	6.52826	6.32373	6.64241	6.69349	6.62936	6.53761	6.70321	6.68089	6.7252	6.55766	6.63807	FALSE						cell cycle;IRE1-mediated unfolded protein response;negative regulation of cell cycle;negative regulation of cell growth;negative regulation of DNA replication;nucleosome assembly;regulation of protein kinase activity;regulation of signal transduction	rDNA binding	cytoplasm;nucleolus;nucleoplasm;nucleus		NAP	0	1	1	1	1	1	79.4	0.218904	0.873911	0.0571959	0.547046		TSPYL2	1.26232	0.246153	0.211708	2.38143		TSPYL2	1.34269	0.215655	0.221246	2.51773
10.3716	10.3853	10.4271	10.3984	10.4851	10.4417	10.4533	10.431	10.4839	10.4473	10.4569	10.4305	10.4598	10.5027	10.3918	10.3835	FALSE							steroid binding;steroid hormone receptor activity	integral component of membrane;membrane;nuclear envelope		Cyt-b5	1	52	11	19	10	1	23.8	1.85601	0.28835	0.0571651	3.43233		PGRMC2	1.95647	0.105283	0.0590293	3.62323		PGRMC2	0.594526	0.523353	0.0388587	1.26025
6.50144	6.69627	6.67101	6.76818	6.64818	6.80478	6.76818	6.64386	6.66676	6.67948	6.79831	6.78921	6.54998	6.80735	6.6453	6.59842	FALSE						endoplasmic reticulum to Golgi vesicle-mediated transport;protein transport	transporter activity	endoplasmic reticulum membrane;integral component of membrane		Longin	0	17	3	4	3	1	34.9	0.350655	0.801534	0.0570221	0.815374		SEC22A	0.513339	0.600162	0.0742121	1.11714		SEC22A	0.0391249	0.963842	-0.00896263	-0.112824
7.00899	7.06178	7.2182	7.2817	7.10014	7.27705	7.33092	7.09064	7.46516	7.46597	7.42291	7.49105	7.47168	7.29462	7.41616	7.40088	FALSE			+		198_DMSO			integral component of membrane		NICE-3	0	8	2	2	2	1	28.8	0.264263	0.842128	0.0570219	0.642713		C1orf43	2.54369	0.0488543	0.318607	4.84726		C1orf43	1.84771	0.115657	0.253169	3.41676
9.2914	9.41066	9.42941	9.4735	9.4187	9.46659	9.45718	9.49025	9.36851	9.41806	9.40472	9.44315	9.37721	9.40237	9.41785	9.49566	FALSE						intracellular transport	clathrin binding;protein transporter activity	AP-1 adaptor complex;cytoplasm;cytosol;Golgi apparatus;intracellular membrane-bounded organelle;nucleus;trans-Golgi network membrane		Clathrin_bdg	0	19	11	11	11	1	102.1	0.656095	0.656389	0.0569332	1.36658		AFTPH	0.062346	0.947184	0.00736523	0.175751		AFTPH	0.185265	0.826597	0.0220289	0.473295
11.7355	11.8637	11.8451	11.9015	11.8505	11.9187	11.872	11.932	11.7752	11.8496	11.8766	11.8586	11.8668	11.8789	11.8246	11.8362	FALSE						nuclear-transcribed mRNA catabolic process, nonsense-mediated decay;SRP-dependent cotranslational protein targeting to membrane;translation;translational elongation;translational initiation	structural constituent of ribosome	cytosol;cytosolic large ribosomal subunit;extracellular exosome;focal adhesion;membrane;synapse	Ribosome		2	91	7	46	6	1	11.7	0.678717	0.648772	0.0568953	1.40526		RPLP2	0.0292135	0.973476	0.00357842	0.0851059		RPLP2	0.153521	0.858838	0.0151792	0.401116
8.74046	8.83289	8.76454	8.87744	8.83384	8.90358	8.83036	8.87498	8.78758	8.88874	8.85736	8.86388	8.79247	8.82114	8.89754	8.89754	FALSE						cellular response to oxidative stress;protein repair	L-methionine-(R)-S-oxide reductase activity;peptide-methionine (R)-S-oxide reductase activity;zinc ion binding	cytosol;endoplasmic reticulum;mitochondrion		SelR	0	35	5	7	5	1	20.7	0.783014	0.597885	0.0568585	1.58167		MSRB3	0.55677	0.571438	0.045558	1.19416		MSRB3	0.543363	0.553962	0.0483413	1.17051
11.6554	11.624	11.6649	11.6361	11.6896	11.7233	11.7051	11.6895	11.7342	11.6442	11.6914	11.6809	11.7037	11.6503	11.648	11.6445	FALSE						actin cytoskeleton organization;ribosomal large subunit biogenesis;ribosomal large subunit export from nucleus		nucleolus;nucleus		NUC130_3NT;SDA1	0	30	21	31	21	1	79.8	2.44863	0.194779	0.0567479	4.63491		SDAD1	1.06777	0.314795	0.0425339	2.0558		SDAD1	0.437688	0.624572	0.0164959	0.979818
12.244	12.2829	12.3187	12.3128	12.3425	12.3372	12.3508	12.3548	12.438	12.4459	12.4551	12.4713	12.42	12.4065	12.3996	12.4225	FALSE			+	+	198_DMSO;225_DMSO	chaperone-mediated protein folding;negative regulation of Rho-dependent protein serine/threonine kinase activity;regulation of cellular response to heat;regulation of centrosome duplication	ADP binding;ATP binding;Hsp90 protein binding;zinc ion binding			CHORD;CS	0	64	21	55	21	1	37.5	1.74704	0.30852	0.0567095	3.23027		CHORDC1	3.92125	0.00716036	0.163019	8.7946		CHORDC1	3.31482	0.0175656	0.122561	6.82841
11.5523	11.4961	11.5027	11.5309	11.6141	11.5418	11.5604	11.5906	11.5272	11.5155	11.515	11.5249	11.5489	11.5324	11.5129	11.5175	FALSE						DNA replication, synthesis of RNA primer;G1/S transition of mitotic cell cycle;telomere maintenance via semi-conservative replication	4 iron, 4 sulfur cluster binding;DNA primase activity;metal ion binding;single-stranded DNA binding	alpha DNA polymerase:primase complex;nucleoplasm	DNA replication	DNA_primase_lrg	0	50	24	36	24	1	58.8	1.46403	0.36243	0.0562098	2.72632		PRIM2	0.00289386	0.997112	0.00011611	0.00867618		PRIM2	0.189928	0.822143	0.00741696	0.483676
12.2965	12.3016	12.305	12.3127	12.3618	12.3854	12.351	12.3424	12.3614	12.3496	12.3639	12.3478	12.3048	12.2789	12.2604	12.2576	FALSE			+		198_DMSO	actin cytoskeleton organization;actin filament polymerization;cytoskeleton organization;spermatogenesis	actin binding;cadherin binding;Rho GTPase binding	cytoplasm;cytosol;nucleus	Regulation of actin cytoskeleton	Drf_DAD;Drf_FH3;Drf_GBD;FH2	0	29	35	50	35	1	136.8	2.8896	0.123033	0.0561795	5.67482		DIAPH3	4.17713	0.0051401	0.0517523	9.76017		DIAPH3	1.33423	0.218685	-0.0285206	-2.50332
11.7047	11.7337	11.7354	11.7064	11.7545	11.7438	11.8054	11.8001	11.7223	11.7532	11.7709	11.7327	11.7936	11.7686	11.7778	11.7633	FALSE				+	225_DMSO	mRNA 3'-end processing;mRNA export from nucleus;mRNA splicing, via spliceosome;osteoblast differentiation;positive regulation of DNA-templated transcription, elongation;regulation of DNA recombination;replication fork processing;RNA export from nucleus;viral mRNA export from host cell nucleus;viral process	RNA binding	catalytic step 2 spliceosome;cytosol;extracellular exosome;membrane;nuclear speck;nucleoplasm;transcription export complex	Herpes simplex virus 1 infection;mRNA surveillance pathway;RNA transport;Spliceosome	FoP_duplication;RRM_1	0	54	12	51	12	1	26.9	1.70001	0.316319	0.0558674	3.14456		ALYREF	0.917877	0.374358	0.0247216	1.80676		ALYREF	2.70128	0.037998	0.0557985	5.21313
9.66302	9.7492	9.76852	9.80187	9.81954	9.85066	9.76885	9.76669	9.79782	9.87437	9.83257	9.85565	9.8157	9.81922	9.64476	9.88157	FALSE						circadian regulation of gene expression;cortical actin cytoskeleton organization;negative regulation of fermentation;negative regulation of protein kinase B signaling;positive regulation of ERK1 and ERK2 cascade	protein kinase C binding	caveola;cytoplasm;cytosol;protein-containing complex		PTRF_SDPR	0	34	9	13	9	1	27.7	0.764146	0.604684	0.0557816	1.54995		CAVIN3	1.49885	0.186203	0.0944507	2.78691		CAVIN3	0.321988	0.710333	0.0446615	0.759283
9.98954	10.0056	10.0607	10.0997	10.0654	10.1259	10.1284	10.0589	10.2991	10.2318	10.2709	10.266	10.2454	10.3253	10.318	10.3037	FALSE			+	+	198_DMSO;225_DMSO	cellular response to heat;cellular response to unfolded protein;chaperone cofactor-dependent protein refolding;endoplasmic reticulum unfolded protein response;protein refolding;response to unfolded protein;ubiquitin-dependent ERAD pathway	ATP binding;ATPase activity;ATPase activity, coupled;heat shock protein binding;misfolded protein binding;protein binding involved in protein folding;unfolded protein binding	cytoplasm;endoplasmic reticulum chaperone complex;endoplasmic reticulum lumen;extracellular exosome;intracellular membrane-bounded organelle;membrane;nucleus		HSP70	0	25	12	16	12	1	51.9	0.893333	0.557132	0.0557668	1.76594		HSPA13	3.66056	0.0104923	0.22804	7.8978		HSPA13	3.78481	0.00997376	0.259196	8.31488
5.35755	5.04876	5.79701	5.41954	5.2555	5.63807	5.38543	5.56682	5.38888	5.80993	6.08746	5.97269	5.71149	5.54844	5.24413	5.92125	FALSE						carbohydrate metabolic process;pyruvate metabolic process	L-lactate dehydrogenase activity	mitochondrial matrix;nucleus	Central carbon metabolism in cancer;Cysteine and methionine metabolism;Glucagon signaling pathway;Glycolysis / Gluconeogenesis;HIF-1 signaling pathway;Metabolic pathways;Propanoate metabolism;Pyruvate metabolism	Ldh_1_C;Ldh_1_N	0	4	1	1	1	1	41.9	0.117613	0.937644	0.0557394	0.315928		LDHAL6B	0.966237	0.355872	0.409025	1.88711		LDHAL6B	0.425115	0.633493	0.20061	0.956536
3.89724	4.0268	4.1375	4.05311	4.1375	4.00899	4.2555	3.93546	3.87774	4.51096	4.16189	4.16993	3.7761	3.74416	4.37156	4.54844	FALSE						regulation of axon guidance	zinc ion binding	Cul2-RING ubiquitin ligase complex;extracellular space			0	1	1	1	1	1	130.6	0.265026	0.842065	0.0556993	0.64429		ZSWIM5	0.499082	0.606999	0.151466	1.09159		ZSWIM5	0.146713	0.864584	0.0814013	0.385272
8.46761	8.41616	8.42585	8.4417	8.47371	8.46475	8.50104	8.5345	8.32328	8.35271	8.37156	8.35711	8.34296	8.30606	8.33718	8.40173	FALSE			+		198_DMSO	axon extension;axon guidance;beta-catenin destruction complex disassembly;canonical Wnt signaling pathway;cochlea morphogenesis;collateral sprouting;convergent extension involved in neural plate elongation;cytoplasmic microtubule organization;dendrite morphogenesis;dendritic spine morphogenesis;intracellular signal transduction;negative regulation of canonical Wnt signaling pathway;negative regul…	beta-catenin binding;enzyme binding;frizzled binding;identical protein binding;protein kinase binding;Rac GTPase binding	clathrin-coated vesicle;cytoplasmic vesicle;cytosol;dendritic spine;glutamatergic synapse;growth cone;lateral plasma membrane;microtubule;neuron projection;neuronal cell body;postsynaptic density;presynapse;Schaffer collateral - CA1 synapse;synapse;Wnt signalosome	Basal cell carcinoma;Breast cancer;Cushing syndrome;Gastric cancer;Hepatocellular carcinoma;Hippo signaling pathway;Human papillomavirus infection;Melanogenesis;mTOR signaling pathway;Notch signaling pathway;Pathways in cancer;Signaling pathways regulating pluripotency of stem cells;Wnt signaling pathway	DEP;Dishevelled;DIX;Dsh_C;PDZ	1	10	7	10	3	1	75.1	1.55434	0.350152	0.05567	2.88422		DVL1	2.91106	0.0291513	-0.0866642	-5.72922		DVL1	2.13029	0.0802803	-0.0908453	-3.96513
12.01	11.9686	11.9363	11.9582	12.0602	11.9784	12.0327	12.0236	12.0749	12.0666	12.055	12.0198	12.0507	12.0293	12.0891	12.0605	FALSE						positive regulation of ATPase activity	ATPase activator activity;cadherin binding;chaperone binding;Hsp90 protein binding	cytosol;endoplasmic reticulum;extracellular exosome		Aha1_N;AHSA1	0	71	20	48	20	1	38.3	1.28057	0.428214	0.0554333	2.41226		AHSA1	2.32317	0.0642292	0.0858064	4.36367		AHSA1	2.38383	0.0569061	0.0891104	4.49357
10.6386	10.6618	10.7405	10.7395	10.7173	10.7416	10.7868	10.7562	10.6882	10.666	10.7289	10.7202	10.6882	11.2525	11.3423	11.0896	FALSE						cellular hyperosmotic response;cellular response to glucose starvation;cellular response to mechanical stimulus;cerebral cortex development;female pregnancy;glucose transmembrane transport;lactose biosynthetic process;L-ascorbic acid metabolic process;protein-containing complex assembly;regulation of glucose transmembrane transport;regulation of insulin secretion;response to hypoxia;response to i…	dehydroascorbic acid transmembrane transporter activity;D-glucose transmembrane transporter activity;glucose transmembrane transporter activity;identical protein binding;kinase binding;protein self-association;xenobiotic transmembrane transporter activity	apical plasma membrane;basolateral plasma membrane;blood microparticle;caveola;cortical actin cytoskeleton;cytosol;extracellular exosome;female pronucleus;Golgi membrane;integral component of plasma membrane;intercalated disc;melanosome;membrane;midbody;plasma membrane;sarcolemma;Z disc	Adipocytokine signaling pathway;Bile secretion;Central carbon metabolism in cancer;Glucagon signaling pathway;HIF-1 signaling pathway;Human T-cell leukemia virus 1 infection;Insulin resistance;Insulin secretion;Pathways in cancer;Renal cell carcinoma;Thyroid hormone signaling pathway	Sugar_tr	0	13	8	17	8	1	54	0.938093	0.544786	0.0553927	1.84036		SLC2A1	0.0673432	0.944045	0.00568938	0.188951		SLC2A1	1.45166	0.187302	0.398032	2.70488
9.94588	9.94134	9.96939	9.89845	10.0611	9.99053	9.96607	9.95725	9.98783	9.9523	9.979	10.0128	10.068	10.0069	9.99421	10.0109	FALSE						mitochondrial translational elongation;mitochondrial translational termination		mitochondrial inner membrane;mitochondrial large ribosomal subunit;mitochondrion		MRP_L53	0	56	5	10	5	1	12.1	1.02118	0.513162	0.0549724	1.97836		MRPL53	1.20566	0.26193	0.0442092	2.28608		MRPL53	1.98713	0.0973831	0.0812399	3.68244
9.06016	9.24008	9.23721	9.30401	9.23697	9.33047	9.27403	9.21941	9.26983	9.21796	9.2446	9.34784	9.18512	9.25809	9.1179	9.16088	FALSE						autophagy of mitochondrion		integral component of mitochondrial outer membrane;mitochondrion;nucleus		FUN14	0	23	5	7	5	1	20.7	0.420621	0.761962	0.0548573	0.94818		FUNDC2	0.451302	0.638808	0.0596948	1.00487		FUNDC2	0.196057	0.816535	-0.0298624	-0.497241
11.0703	11.0999	11.1259	11.0659	11.1697	11.1126	11.1731	11.125	11.1208	11.1214	11.0999	11.046	11.1819	11.2786	11.3207	11.1288	FALSE						cell cycle;nucleobase-containing compound metabolic process;positive regulation of Notch signaling pathway;pyrimidine nucleoside metabolic process;pyrimidine nucleotide biosynthetic process	methyl-CpG binding;RNA binding	methylosome;midbody		ER	0	41	5	21	5	1	12.3	1.40352	0.384474	0.0545945	2.62183		ERH	0.10753	0.908763	0.00657892	0.291238		ERH	1.60486	0.1556	0.137024	2.97366
10.889	10.9495	10.9421	10.9792	11.0061	10.9843	11.0238	10.9635	10.9678	10.9453	10.9581	10.992	10.9813	10.9262	10.9342	10.9266	FALSE						NAD biosynthesis via nicotinamide riboside salvage pathway;nicotinamide nucleotide metabolic process;protein homotetramerization	metal ion binding;NADHX epimerase activity;NADPHX epimerase activity;nucleotide binding;protein homodimerization activity	cell body;cilium;cytosol;extracellular exosome;extracellular region;extracellular space;intracellular membrane-bounded organelle;mitochondrial matrix;mitochondrion;nucleoplasm		YjeF_N	0	57	14	25	14	1	31.7	1.26185	0.433826	0.054493	2.38064		NAXE	0.570555	0.561448	0.0258608	1.21838		NAXE	0.0319025	0.970094	0.00212789	0.0926798
11.9187	11.937	11.9161	11.922	11.9838	11.9967	11.9351	11.9959	11.9875	12.0233	11.994	12.0033	11.9613	11.9667	11.9472	12.0237	FALSE			+		198_DMSO	actin cytoskeleton organization;actin cytoskeleton reorganization;actin filament bundle assembly;actin filament organization;alpha-beta T cell lineage commitment;androgen receptor signaling pathway;angiotensin-mediated vasoconstriction involved in regulation of systemic arterial blood pressure;apical junction assembly;apolipoprotein A-I-mediated signaling pathway;beta selection;cell junction asse…	GDP binding;GTP binding;GTPase activity;myosin binding;protein domain specific binding;protein kinase binding;Rho GDP-dissociation inhibitor binding	apical junction complex;axon;cell cortex;cell division site;cell junction;cell periphery;cleavage furrow;cytoplasm;cytoskeleton;cytosol;dendritic spine;endoplasmic reticulum membrane;endosome;extracellular exosome;extrinsic component of cytoplasmic side of plasma membrane;ficolin-1-rich granule membrane;focal adhesion;glutamatergic synapse;intracellular membrane-bounded organelle;lamellipodium;mi…	Adherens junction;Axon guidance;Bacterial invasion of epithelial cells;cAMP signaling pathway;cGMP-PKG signaling pathway;Chemokine signaling pathway;Colorectal cancer;C-type lectin receptor signaling pathway;Endocytosis;Fluid shear stress and atherosclerosis;Focal adhesion;Human cytomegalovirus infection;Leukocyte transendothelial migration;MicroRNAs in cancer;mTOR signaling pathway;Neurotrophin …	Ras	9	82	18	43	10	1	21.8	1.92216	0.275059	0.05444	3.55752		RHOA	3.87997	0.00758053	0.0786228	8.64699		RHOA	1.58601	0.160156	0.0513115	2.9402
[truncated: 7,125 more rows]
[truncated: 5 more columns]
