# Supplementary material for: Cysteine-reactive covalent chloro-N-acetamide ligands induce ferroptosis mediated cell death
Source: EMBO Rep. 2025 Oct 16;26(22):5501–32. doi: 10.1038/s44319-025-00593-4 (PMC12635392; doi:10.1038/s44319-025-00593-4)
Supplement: Supplementary file 5 — Dataset EV2 [file 44319_2025_593_MOESM5_ESM.xlsx]

## Sheet: Legend EV2
Dataset EV2
CCW16/2a modified cysteine residues of RNF4 found by mass spectrometry in an in vitro interaction assay

## Sheet: PG_Clean
Protein IDs	Majority protein IDs	Peptide counts (all)	Peptide counts (razor+unique)	Peptide counts (unique)	Protein names	Gene names	Fasta headers	Number of proteins	Peptides	Razor + unique peptides	Unique peptides	Peptides CCW16_1	Peptides CCW16_2	Peptides CCW16_3	Peptides CTRL_1	Peptides CTRL_2	Peptides CTRL_3	Peptides 2a_1	Peptides 2a_2	Peptides 2a_3	Razor + unique peptides CCW16_1	Razor + unique peptides CCW16_2	Razor + unique peptides CCW16_3	Razor + unique peptides CTRL_1	Razor + unique peptides CTRL_2	Razor + unique peptides CTRL_3	Razor + unique peptides 2a_1	Razor + unique peptides 2a_2	Razor + unique peptides 2a_3	Unique peptides CCW16_1	Unique peptides CCW16_2	Unique peptides CCW16_3	Unique peptides CTRL_1	Unique peptides CTRL_2	Unique peptides CTRL_3	Unique peptides 2a_1	Unique peptides 2a_2	Unique peptides 2a_3	Sequence coverage [%]	Unique + razor sequence coverage [%]	Unique sequence coverage [%]	Mol. weight [kDa]	Sequence length	Sequence lengths	Q-value	Score	Sequence coverage CCW16_1 [%]	Sequence coverage CCW16_2 [%]	Sequence coverage CCW16_3 [%]
CON__GST	CON__GST	28	28	28				1	28	28	28	25	26	22	26	26	24	22	25	26	25	26	22	26	26	24	22	25	26	25	26	22	26	26	24	22	25	26	73.9	73.9	73.9	25.498	218	218	0	323.31	71.6	70.6	68.3
CON__Trypsin	CON__Trypsin	8	8	7				1	8	8	7	6	7	4	6	6	4	4	7	7	6	7	4	6	6	4	4	7	7	5	7	4	6	6	4	4	7	7	30.3	30.3	26.8	24.409	231	231	0	323.31	30.3	26.8	25.1
P78317	P78317	11	11	11	E3 ubiquitin-protein ligase RNF4	RNF4	sp|P78317|RNF4_HUMAN E3 ubiquitin-protein ligase RNF4 OS=Homo sapiens OX=9606 GN=RNF4 PE=1 SV=1	1	11	11	11	10	9	9	9	10	9	8	10	10	10	9	9	9	10	9	8	10	10	10	9	9	9	10	9	8	10	10	54.2	54.2	54.2	21.319	190	190	0	323.31	54.2	42.6	42.6
CON__BSA	CON__BSA	41	41	37				1	41	41	37	35	34	35	32	34	34	25	29	33	35	34	35	32	34	34	25	29	33	31	30	31	28	30	30	21	25	29	59.8	59.8	56.2	69.293	607	607	0	323.31	53.9	52.1	53
CON__P07477	CON__P07477	2	1	1				1	2	1	1	2	1	1	1	1	1	1	1	1	1	1	1	1	1	1	1	1	1	1	1	1	1	1	1	1	1	1	11.3	8.1	8.1	26.558	247	247	0	275.08	11.3	8.1	8.1
CON__P13645;CON__Q7Z3Y7;CON__Q7Z3Y8;CON__Q148H6;CON__Q7Z3Z0	CON__P13645	36;4;3;3;2	36;4;3;3;2	22;1;1;1;1				5	36	36	22	24	24	27	29	34	23	21	26	27	24	24	27	29	34	23	21	26	27	13	15	16	17	21	14	12	16	16	49.2	49.2	38.6	59.51	593	593;486;459;464;450	0	323.31	41.3	41.3	43.8
CON__P35908v2;CON__KRT2;CON__Q9R0H5;CON__REFSEQ:XP_932229	CON__P35908v2;CON__KRT2	47;47;2;1	47;47;2;1	31;31;0;0			;	4	47	47	31	29	24	36	35	43	28	17	29	25	29	24	36	35	43	28	17	29	25	15	13	22	21	27	15	10	16	13	67.8	67.8	51.8	65.432	639	639;645;524;345	0	323.31	45.4	39.1	54
CON__KRT1;CON__H-INV:HIT000016045	CON__KRT1	37;3	34;2	24;0				2	37	34	24	29	27	33	30	37	25	22	27	26	26	24	30	27	34	22	19	24	23	18	18	20	18	24	17	15	17	16	40.4	40.4	31.7	66.017	644	644;99	0	323.31	37.6	36.3	39.9
CON__P35527	CON__P35527	30	29	29				1	30	29	29	21	22	26	22	27	21	16	21	19	20	21	25	21	26	20	15	20	18	20	21	25	21	26	20	15	20	18	49.1	49.1	49.1	62.129	623	623	0	323.31	37.7	41.3	47.7
P0A9P6	P0A9P6	25	25	25	ATP-dependent RNA helicase DeaD	deaD	sp|P0A9P6|DEAD_ECOLI ATP-dependent RNA helicase DeaD OS=Escherichia coli (strain K12) OX=83333 GN=deaD PE=1 SV=2	1	25	25	25	14	21	16	18	18	19	17	22	21	14	21	16	18	18	19	17	22	21	14	21	16	18	18	19	17	22	21	52.8	52.8	52.8	70.545	629	629	0	323.31	29.1	47.7	32.8
P25888	P25888	21	21	21	ATP-dependent RNA helicase RhlE	rhlE	sp|P25888|RHLE_ECOLI ATP-dependent RNA helicase RhlE OS=Escherichia coli (strain K12) OX=83333 GN=rhlE PE=1 SV=3	1	21	21	21	14	18	14	12	14	18	17	19	19	14	18	14	12	14	18	17	19	19	14	18	14	12	14	18	17	19	19	59	59	59	49.989	454	454	0	323.31	38.8	50.2	35.5
CON__P02662	CON__P02662	7	7	7				1	7	7	7	5	7	4	5	5	5	1	3	4	5	7	4	5	5	5	1	3	4	5	7	4	5	5	5	1	3	4	39.7	39.7	39.7	22.975	199	199	0	222.97	26.1	39.7	22.6
P21507	P21507	17	17	17	ATP-dependent RNA helicase SrmB	srmB	sp|P21507|SRMB_ECOLI ATP-dependent RNA helicase SrmB OS=Escherichia coli (strain K12) OX=83333 GN=srmB PE=1 SV=1	1	17	17	17	11	12	6	11	13	14	14	14	15	11	12	6	11	13	14	14	14	15	11	12	6	11	13	14	14	14	15	49.3	49.3	49.3	49.914	444	444	0	323.31	29.3	36.3	15.5
CON__P02754	CON__P02754	9	9	9				1	9	9	9	4	6	4	9	8	4	4	6	4	4	6	4	9	8	4	4	6	4	4	6	4	9	8	4	4	6	4	57.4	57.4	57.4	18.281	162	162	0	255.78	27.2	43.8	23.5
P0AG67	P0AG67	21	21	21	30S ribosomal protein S1	rpsA	sp|P0AG67|RS1_ECOLI 30S ribosomal protein S1 OS=Escherichia coli (strain K12) OX=83333 GN=rpsA PE=1 SV=1	1	21	21	21	12	15	9	10	8	10	17	19	17	12	15	9	10	8	10	17	19	17	12	15	9	10	8	10	17	19	17	44.2	44.2	44.2	61.157	557	557	0	323.31	27.1	37.2	21.2
P0A8J8	P0A8J8	17	17	17	ATP-dependent RNA helicase RhlB	rhlB	sp|P0A8J8|RHLB_ECOLI ATP-dependent RNA helicase RhlB OS=Escherichia coli (strain K12) OX=83333 GN=rhlB PE=1 SV=2	1	17	17	17	10	14	9	11	9	15	14	13	16	10	14	9	11	9	15	14	13	16	10	14	9	11	9	15	14	13	16	47.3	47.3	47.3	47.125	421	421	0	323.31	27.6	39.7	27.6
CON__P02666	CON__P02666	4	4	4				1	4	4	4	2	3	3	2	2	1	1	2	2	2	3	3	2	2	1	1	2	2	2	3	3	2	2	1	1	2	2	19.1	19.1	19.1	23.583	209	209	0	20.386	12.4	15.8	15.8
CON__P13647	CON__P13647	29	22	5				1	29	22	5	15	16	20	19	23	12	14	15	16	8	11	14	12	16	7	10	10	11	1	1	3	2	3	0	1	1	2	43.1	38.1	8.3	62.378	590	590	0	323.31	21	25.6	30.3
P0AG30	P0AG30	21	21	21	Transcription termination factor Rho	rho	sp|P0AG30|RHO_ECOLI Transcription termination factor Rho OS=Escherichia coli (strain K12) OX=83333 GN=rho PE=1 SV=1	1	21	21	21	13	13	10	15	0	11	11	18	10	13	13	10	15	0	11	11	18	10	13	13	10	15	0	11	11	18	10	53.9	53.9	53.9	47.004	419	419	0	323.31	34.8	35.3	27
CON__REFSEQ:XP_001252647	CON__REFSEQ:XP_001252647	9	9	4				1	9	9	4	7	7	8	8	8	7	7	8	9	7	7	8	8	8	7	7	8	9	4	4	4	4	4	3	3	3	4	21.8	21.8	10.6	46.897	417	417	0	108.49	16.1	16.3	19.9
P0ABF1	P0ABF1	19	19	19	Poly(A) polymerase I	pcnB	sp|P0ABF1|PCNB_ECOLI Poly(A) polymerase I OS=Escherichia coli (strain K12) OX=83333 GN=pcnB PE=1 SV=2	1	19	19	19	9	15	9	2	4	8	10	15	16	9	15	9	2	4	8	10	15	16	9	15	9	2	4	8	10	15	16	44.7	44.7	44.7	53.87	465	465	0	237.14	20.9	34	20
CON__P02663	CON__P02663	7	7	7				1	7	7	7	4	6	3	4	5	5	2	2	2	4	6	3	4	5	5	2	2	2	4	6	3	4	5	5	2	2	2	37.2	37.2	37.2	24.348	207	207	0	39.983	17.4	33.3	12.6
P03004	P03004	25	25	25	Chromosomal replication initiator protein DnaA	dnaA	sp|P03004|DNAA_ECOLI Chromosomal replication initiator protein DnaA OS=Escherichia coli (strain K12) OX=83333 GN=dnaA PE=1 SV=2	1	25	25	25	13	17	10	7	10	14	14	17	19	13	17	10	7	10	14	14	17	19	13	17	10	7	10	14	14	17	19	55.5	55.5	55.5	52.55	467	467	0	323.31	30.6	39.2	19.7
CON__P02533;CON__Q9Z2K1;CON__Q3ZAW8;CON__Q61782	CON__P02533	27;5;5;2	23;3;3;2	7;0;0;1				4	27	23	7	9	12	19	15	19	11	7	10	10	6	9	16	12	15	8	4	7	7	1	3	3	4	5	2	1	3	2	54.4	49.2	19.3	51.621	472	472;469;474;93	0	323.31	19.1	29.9	41.9
P23830	P23830	16	16	16	CDP-diacylglycerol--serine O-phosphatidyltransferase	pssA	sp|P23830|PSS_ECOLI CDP-diacylglycerol--serine O-phosphatidyltransferase OS=Escherichia coli (strain K12) OX=83333 GN=pssA PE=1 SV=2	1	16	16	16	10	12	9	9	5	14	13	11	13	10	12	9	9	5	14	13	11	13	10	12	9	9	5	14	13	11	13	45.9	45.9	45.9	52.801	451	451	0	200.72	23.9	35	20.6
P0ABB4	P0ABB4	18	18	18	ATP synthase subunit beta	atpD	sp|P0ABB4|ATPB_ECOLI ATP synthase subunit beta OS=Escherichia coli (strain K12) OX=83333 GN=atpD PE=1 SV=2	1	18	18	18	7	9	6	9	3	9	7	15	14	7	9	6	9	3	9	7	15	14	7	9	6	9	3	9	7	15	14	64.3	64.3	64.3	50.325	460	460	0	243.25	20	27	18.9
P0ABB0	P0ABB0	19	19	19	ATP synthase subunit alpha	atpA	sp|P0ABB0|ATPA_ECOLI ATP synthase subunit alpha OS=Escherichia coli (strain K12) OX=83333 GN=atpA PE=1 SV=1	1	19	19	19	8	7	10	8	6	11	15	12	18	8	7	10	8	6	11	15	12	18	8	7	10	8	6	11	15	12	18	48	48	48	55.221	513	513	0	323.31	19.7	14.8	25
P0AG84	P0AG84	2	2	2	Uncharacterized oxidoreductase YghA	yghA	sp|P0AG84|YGHA_ECOLI Uncharacterized oxidoreductase YghA OS=Escherichia coli (strain K12) OX=83333 GN=yghA PE=1 SV=1	1	2	2	2	1	0	0	1	1	0	1	1	1	1	0	0	1	1	0	1	1	1	1	0	0	1	1	0	1	1	1	2.7	2.7	2.7	31.488	294	294	0.0086207	3.1922	2.7	0	0
P0A6F5	P0A6F5	17	17	17	60 kDa chaperonin	groL	sp|P0A6F5|CH60_ECOLI Chaperonin GroEL OS=Escherichia coli (strain K12) OX=83333 GN=groEL PE=1 SV=2	1	17	17	17	4	5	4	2	3	6	12	9	12	4	5	4	2	3	6	12	9	12	4	5	4	2	3	6	12	9	12	39.2	39.2	39.2	57.328	548	548	0	114.2	7.1	8.6	7.5
P60422	P60422	6	6	6	50S ribosomal protein L2	rplB	sp|P60422|RL2_ECOLI 50S ribosomal protein L2 OS=Escherichia coli (strain K12) OX=83333 GN=rplB PE=1 SV=2	1	6	6	6	3	2	1	0	0	2	5	4	3	3	2	1	0	0	2	5	4	3	3	2	1	0	0	2	5	4	3	23.4	23.4	23.4	29.86	273	273	0	33.848	12.8	6.6	3.7
P0A7V3	P0A7V3	5	5	5	30S ribosomal protein S3	rpsC	sp|P0A7V3|RS3_ECOLI 30S ribosomal protein S3 OS=Escherichia coli (strain K12) OX=83333 GN=rpsC PE=1 SV=2	1	5	5	5	1	3	2	2	1	2	4	4	3	1	3	2	2	1	2	4	4	3	1	3	2	2	1	2	4	4	3	29.6	29.6	29.6	25.983	233	233	0	54.045	5.2	13.3	8.6
P0A6F3	P0A6F3	11	11	11	Glycerol kinase	glpK	sp|P0A6F3|GLPK_ECOLI Glycerol kinase OS=Escherichia coli (strain K12) OX=83333 GN=glpK PE=1 SV=2	1	11	11	11	4	6	2	4	7	5	4	5	8	4	6	2	4	7	5	4	5	8	4	6	2	4	7	5	4	5	8	26.5	26.5	26.5	56.23	502	502	0	125	9.8	14.7	4.8
CON__A2I7N3	CON__A2I7N3	7	2	2				1	7	2	2	5	4	6	6	5	5	5	7	7	2	1	2	2	1	1	1	2	2	2	1	2	2	1	1	1	2	2	15.8	4.6	4.6	46.941	417	417	0	6.0608	10.1	7.9	13.9
CON__P02668	CON__P02668	3	3	3				1	3	3	3	0	1	2	2	2	1	0	0	0	0	1	2	2	2	1	0	0	0	0	1	2	2	2	1	0	0	0	26.6	26.6	26.6	18.974	169	169	0	15.176	0	10.7	16.6
CON__P34955	CON__P34955	9	9	9				1	9	9	9	5	6	2	6	4	5	2	4	3	5	6	2	6	4	5	2	4	3	5	6	2	6	4	5	2	4	3	22.4	22.4	22.4	46.103	416	416	0	145.42	14.4	16.3	6
CON__A2I7N1	CON__A2I7N1	8	6	2				1	8	6	2	4	4	5	4	5	4	4	4	6	3	3	4	2	3	2	2	2	4	2	0	2	1	1	1	1	0	2	21.9	18.2	7.3	46.397	411	411	0	22.194	10.9	10.9	12.9
P68767	P68767	11	11	11	Cytosol aminopeptidase	pepA	sp|P68767|AMPA_ECOLI Cytosol aminopeptidase OS=Escherichia coli (strain K12) OX=83333 GN=pepA PE=1 SV=1	1	11	11	11	1	4	2	1	3	1	4	5	4	1	4	2	1	3	1	4	5	4	1	4	2	1	3	1	4	5	4	26.4	26.4	26.4	54.879	503	503	0	70.073	2.6	8.3	4.6
CON__P48668;CON__P04259	CON__P48668;CON__P04259	27;27	13;13	2;2			;	2	27	13	2	18	14	22	16	16	8	8	11	12	7	5	12	5	4	0	1	1	2	0	0	1	0	0	0	0	0	0	38.3	22.2	3.4	60.024	564	564;564	0	115.13	25.4	22.7	35.3
P0AEX9	P0AEX9	2	2	2	Maltose-binding periplasmic protein	malE	sp|P0AEX9|MALE_ECOLI Maltose/maltodextrin-binding periplasmic protein OS=Escherichia coli (strain K12) OX=83333 GN=malE PE=1 SV=1	1	2	2	2	1	2	2	2	1	1	1	1	1	1	2	2	2	1	1	1	1	1	1	2	2	2	1	1	1	1	1	6.8	6.8	6.8	43.387	396	396	0	9.7129	2.5	6.8	6.8
CON__ENSEMBL:ENSBTAP00000038329	CON__ENSEMBL:ENSBTAP00000038329	1	1	1				1	1	1	1	0	0	1	1	0	0	0	0	1	0	0	1	1	0	0	0	0	1	0	0	1	1	0	0	0	0	1	15	15	15	8.5787	80	80	0	4.235	0	0	15
P0CE48;P0CE47	P0CE48;P0CE47	1;1	1;1	1;1	Elongation factor Tu 2;Elongation factor Tu 1	tufB;tufA	sp|P0CE48|EFTU2_ECOLI Elongation factor Tu 2 OS=Escherichia coli (strain K12) OX=83333 GN=tufB PE=1 SV=1;sp|P0CE47|EFTU1_ECOLI Elongation factor Tu 1 OS=Escherichia coli (strain K12) OX=83333 GN=tufA PE=1 SV=1	2	1	1	1	1	0	1	1	1	1	1	0	0	1	0	1	1	1	1	1	0	0	1	0	1	1	1	1	1	0	0	1.8	1.8	1.8	43.313	394	394;394	0	83.665	1.8	0	1.8
P08200	P08200	2	2	2	Isocitrate dehydrogenase [NADP]	icd	sp|P08200|IDH_ECOLI Isocitrate dehydrogenase [NADP] OS=Escherichia coli (strain K12) OX=83333 GN=icd PE=1 SV=1	1	2	2	2	0	1	0	0	0	1	2	1	0	0	1	0	0	0	1	2	1	0	0	1	0	0	0	1	2	1	0	4.6	4.6	4.6	45.756	416	416	0.008547	3.1319	0	1.9	0
P0AG90	P0AG90	12	12	12	Protein translocase subunit SecD	secD	sp|P0AG90|SECD_ECOLI Protein translocase subunit SecD OS=Escherichia coli (strain K12) OX=83333 GN=secD PE=1 SV=1	1	12	12	12	0	4	5	6	8	5	7	4	6	0	4	5	6	8	5	7	4	6	0	4	5	6	8	5	7	4	6	21.8	21.8	21.8	66.631	615	615	0	114.79	0	8.3	9.9
P37146	P37146	1	1	1	Ribonucleoside-diphosphate reductase 2 subunit beta	nrdF	sp|P37146|RIR4_ECOLI Ribonucleoside-diphosphate reductase 2 subunit beta OS=Escherichia coli (strain K12) OX=83333 GN=nrdF PE=1 SV=2	1	1	1	1	0	0	1	0	0	0	0	0	0	0	0	1	0	0	0	0	0	0	0	0	1	0	0	0	0	0	0	2.8	2.8	2.8	36.443	319	319	0.009009	3.5105	0	0	2.8
P0AGD7	P0AGD7	10	10	10	Signal recognition particle protein	ffh	sp|P0AGD7|SRP54_ECOLI Signal recognition particle protein OS=Escherichia coli (strain K12) OX=83333 GN=ffh PE=1 SV=1	1	10	10	10	2	5	1	1	3	2	2	6	7	2	5	1	1	3	2	2	6	7	2	5	1	1	3	2	2	6	7	28.3	28.3	28.3	49.787	453	453	0	84.583	6.4	14.3	2.6
CON__Q8N1N4-2;CON__KRT78	CON__Q8N1N4-2;CON__KRT78	10;10	9;9	9;9			;	2	10	9	9	2	2	8	7	10	1	0	2	1	2	1	8	6	9	1	0	1	0	2	1	8	6	9	1	0	1	0	19	17.7	17.7	56.964	521	521;521	0	31.797	4.6	3.6	16.1
CON__P08779	CON__P08779	16	7	7				1	16	7	7	6	7	14	7	9	6	5	5	6	1	2	7	1	2	0	0	0	1	1	2	7	1	2	0	0	0	1	32.3	16.9	16.9	51.267	473	473	0	117.19	12.7	17.3	30.4
CON__Q14CN4-1;CON__Q6IME9;CON__Q3SY84;CON__Q7RTS7	CON__Q14CN4-1;CON__Q6IME9;CON__Q3SY84;CON__Q7RTS7	4;3;2;2	1;1;1;1	0;0;0;0			;;;	4	4	1	0	2	2	3	2	3	2	1	2	2	1	1	1	1	1	1	0	1	1	0	0	0	0	0	0	0	0	0	7.4	2.3	0	55.877	511	511;520;523;529	0	36.038	3.7	3.7	5.5
P0A7V8	P0A7V8	5	5	5	30S ribosomal protein S4	rpsD	sp|P0A7V8|RS4_ECOLI 30S ribosomal protein S4 OS=Escherichia coli (strain K12) OX=83333 GN=rpsD PE=1 SV=2	1	5	5	5	2	1	1	1	1	0	4	2	1	2	1	1	1	1	0	4	2	1	2	1	1	1	1	0	4	2	1	23.3	23.3	23.3	23.469	206	206	0	12.924	7.8	3.4	3.4
P0AAE5	P0AAE5	2	2	2	Putative arginine/ornithine antiporter	ydgI	sp|P0AAE5|ARCD_ECOLI Putative arginine/ornithine antiporter OS=Escherichia coli (strain K12) OX=83333 GN=ydgI PE=1 SV=1	1	2	2	2	0	1	1	1	0	0	0	0	0	0	1	1	1	0	0	0	0	0	0	1	1	1	0	0	0	0	0	5	5	5	49.501	460	460	0	4.2518	0	3.5	1.5
CON__P41361	CON__P41361	8	8	8				1	8	8	8	2	3	7	2	4	3	2	3	2	2	3	7	2	4	3	2	3	2	2	3	7	2	4	3	2	3	2	16.3	16.3	16.3	52.347	465	465	0	52.439	3.9	6.2	14.6
CON__P13646-1	CON__P13646-1	13	7	1				1	13	7	1	3	2	5	5	7	3	2	2	9	0	0	0	0	3	0	0	0	4	0	0	0	0	1	0	0	0	1	24.7	14.4	1.5	49.586	458	458	0	41.168	4.6	4.4	8.7
P30845	P30845	4	4	4	Phosphoethanolamine transferase EptA	eptA	sp|P30845|EPTA_ECOLI Phosphoethanolamine transferase EptA OS=Escherichia coli (strain K12) OX=83333 GN=eptA PE=1 SV=2	1	4	4	4	2	2	1	1	2	2	2	3	2	2	2	1	1	2	2	2	3	2	2	2	1	1	2	2	2	3	2	10.2	10.2	10.2	61.666	547	547	0	13.809	7.5	4.4	2.9
P75864	P75864	9	9	9	Ribosomal RNA large subunit methyltransferase K/L;23S rRNA m2G2445 methyltransferase;23S rRNA m7G2069 methyltransferase	rlmL	sp|P75864|RLMKL_ECOLI Ribosomal RNA large subunit methyltransferase K/L OS=Escherichia coli (strain K12) OX=83333 GN=rlmL PE=1 SV=1	1	9	9	9	0	5	0	1	2	2	6	6	5	0	5	0	1	2	2	6	6	5	0	5	0	1	2	2	6	6	5	16.4	16.4	16.4	78.853	702	702	0	35.831	0	10	0
P0AFG6	P0AFG6	4	4	4	Dihydrolipoyllysine-residue succinyltransferase component of 2-oxoglutarate dehydrogenase complex	sucB	sp|P0AFG6|ODO2_ECOLI Dihydrolipoyllysine-residue succinyltransferase component of 2-oxoglutarate dehydrogenase complex OS=Escherichia coli (strain K12) OX=83333 GN=sucB PE=1 SV=2	1	4	4	4	2	0	0	0	0	1	2	3	0	2	0	0	0	0	1	2	3	0	2	0	0	0	0	1	2	3	0	13.6	13.6	13.6	44.011	405	405	0	23.301	9.1	0	0
P08331	P08331	1	1	1	2,3-cyclic-nucleotide 2-phosphodiesterase/3-nucleotidase	cpdB	sp|P08331|CPDB_ECOLI 2,3-cyclic-nucleotide 2-phosphodiesterase/3-nucleotidase OS=Escherichia coli (strain K12) OX=83333 GN=cpdB PE=1 SV=2	1	1	1	1	0	0	1	1	1	0	0	1	0	0	0	1	1	1	0	0	1	0	0	0	1	1	1	0	0	1	0	1.2	1.2	1.2	70.831	647	647	0.0079365	2.7027	0	0	1.2
CON__Q9TTE1	CON__Q9TTE1	8	4	3				1	8	4	3	3	5	5	4	4	3	2	4	5	2	2	3	2	2	1	0	2	3	2	2	2	2	2	1	0	2	2	25.8	15.8	11.2	46.203	411	411	0	13.107	10.2	16.3	16.8
CON__Q5D862	CON__Q5D862	7	7	7				1	7	7	7	1	1	2	3	4	1	1	1	2	1	1	2	3	4	1	1	1	2	1	1	2	3	4	1	1	1	2	6.6	6.6	6.6	248.07	2391	2391	0	21.382	0.5	0.5	0.8
P0AD68	P0AD68	9	9	9	Peptidoglycan synthase FtsI	ftsI	sp|P0AD68|FTSI_ECOLI Peptidoglycan D,D-transpeptidase FtsI OS=Escherichia coli (strain K12) OX=83333 GN=ftsI PE=1 SV=1	1	9	9	9	0	0	0	0	0	0	4	6	1	0	0	0	0	0	0	4	6	1	0	0	0	0	0	0	4	6	1	21.3	21.3	21.3	63.877	588	588	0	70.445	0	0	0
P60438	P60438	3	3	3	50S ribosomal protein L3	rplC	sp|P60438|RL3_ECOLI 50S ribosomal protein L3 OS=Escherichia coli (strain K12) OX=83333 GN=rplC PE=1 SV=1	1	3	3	3	1	2	2	1	1	1	3	1	1	1	2	2	1	1	1	3	1	1	1	2	2	1	1	1	3	1	1	17.7	17.7	17.7	22.243	209	209	0	7.1693	9.6	14.4	14.4
P21499	P21499	11	11	11	Ribonuclease R	rnr	sp|P21499|RNR_ECOLI Ribonuclease R OS=Escherichia coli (strain K12) OX=83333 GN=rnr PE=1 SV=2	1	11	11	11	2	2	0	1	2	2	5	7	3	2	2	0	1	2	2	5	7	3	2	2	0	1	2	2	5	7	3	17.2	17.2	17.2	92.108	813	813	0	41.319	2.1	2.7	0
P0A7M2	P0A7M2	1	1	1	50S ribosomal protein L28	rpmB	sp|P0A7M2|RL28_ECOLI 50S ribosomal protein L28 OS=Escherichia coli (strain K12) OX=83333 GN=rpmB PE=1 SV=2	1	1	1	1	0	1	0	1	0	1	1	0	0	0	1	0	1	0	1	1	0	0	0	1	0	1	0	1	1	0	0	12.8	12.8	12.8	9.0064	78	78	0	4.8459	0	12.8	0
P0C8J8	P0C8J8	4	4	4	D-tagatose-1,6-bisphosphate aldolase subunit GatZ	gatZ	sp|P0C8J8|GATZ_ECOLI D-tagatose-1,6-bisphosphate aldolase subunit GatZ OS=Escherichia coli (strain K12) OX=83333 GN=gatZ PE=1 SV=1	1	4	4	4	0	0	0	0	0	0	3	4	0	0	0	0	0	0	0	3	4	0	0	0	0	0	0	0	3	4	0	10.7	10.7	10.7	47.108	420	420	0	7.6517	0	0	0
P0A6Y8	P0A6Y8	7	7	7	Chaperone protein DnaK	dnaK	sp|P0A6Y8|DNAK_ECOLI Chaperone protein DnaK OS=Escherichia coli (strain K12) OX=83333 GN=dnaK PE=1 SV=2	1	7	7	7	0	2	1	2	1	1	2	4	4	0	2	1	2	1	1	2	4	4	0	2	1	2	1	1	2	4	4	12.1	12.1	12.1	69.114	638	638	0	43.647	0	3	1.7
P0AG93	P0AG93	1	1	1	Protein translocase subunit SecF	secF	sp|P0AG93|SECF_ECOLI Protein translocase subunit SecF OS=Escherichia coli (strain K12) OX=83333 GN=secF PE=1 SV=1	1	1	1	1	0	1	0	0	1	1	0	1	0	0	1	0	0	1	1	0	1	0	0	1	0	0	1	1	0	1	0	4	4	4	35.382	323	323	0	3.9739	0	4	0
P0A9P0	P0A9P0	2	2	2	Dihydrolipoyl dehydrogenase	lpdA	sp|P0A9P0|DLDH_ECOLI Dihydrolipoyl dehydrogenase OS=Escherichia coli (strain K12) OX=83333 GN=lpdA PE=1 SV=2	1	2	2	2	1	2	0	0	1	2	2	2	2	1	2	0	0	1	2	2	2	2	1	2	0	0	1	2	2	2	2	5.9	5.9	5.9	50.688	474	474	0	7.6615	2.7	5.9	0
P21693	P21693	3	3	3	ATP-dependent RNA helicase DbpA	dbpA	sp|P21693|DBPA_ECOLI ATP-dependent RNA helicase DbpA OS=Escherichia coli (strain K12) OX=83333 GN=dbpA PE=1 SV=2	1	3	3	3	0	1	0	0	0	0	1	0	2	0	1	0	0	0	0	1	0	2	0	1	0	0	0	0	1	0	2	7	7	7	49.187	457	457	0	7.8802	0	2.4	0
CON__Q7Z794	CON__Q7Z794	12	9	8				1	12	9	8	4	4	6	4	6	4	4	3	4	1	1	3	1	3	1	1	0	1	0	0	2	0	2	0	0	0	0	21.1	16.4	14.4	61.802	578	578	0	94.591	6.7	6.7	10.2
P05793	P05793	7	7	7	Ketol-acid reductoisomerase	ilvC	sp|P05793|ILVC_ECOLI Ketol-acid reductoisomerase (NADP(+)) OS=Escherichia coli (strain K12) OX=83333 GN=ilvC PE=1 SV=4	1	7	7	7	3	0	1	0	0	0	0	1	4	3	0	1	0	0	0	0	1	4	3	0	1	0	0	0	0	1	4	18.5	18.5	18.5	54.068	491	491	0	34.432	9.6	0	3.5
P0A836	P0A836	2	2	2	Succinyl-CoA ligase [ADP-forming] subunit beta	sucC	sp|P0A836|SUCC_ECOLI Succinate--CoA ligase [ADP-forming] subunit beta OS=Escherichia coli (strain K12) OX=83333 GN=sucC PE=1 SV=1	1	2	2	2	0	1	1	1	1	1	1	1	1	0	1	1	1	1	1	1	1	1	0	1	1	1	1	1	1	1	1	5.4	5.4	5.4	41.392	388	388	0	4.4189	0	2.8	2.6
P0A7Z4	P0A7Z4	2	2	2	DNA-directed RNA polymerase subunit alpha	rpoA	sp|P0A7Z4|RPOA_ECOLI DNA-directed RNA polymerase subunit alpha OS=Escherichia coli (strain K12) OX=83333 GN=rpoA PE=1 SV=1	1	2	2	2	0	1	0	0	0	0	0	1	0	0	1	0	0	0	0	0	1	0	0	1	0	0	0	0	0	1	0	6.4	6.4	6.4	36.511	329	329	0.0084746	2.9664	0	3.6	0
P0ABJ9	P0ABJ9	4	4	4	Cytochrome bd-I ubiquinol oxidase subunit 1	cydA	sp|P0ABJ9|CYDA_ECOLI Cytochrome bd-I ubiquinol oxidase subunit 1 OS=Escherichia coli (strain K12) OX=83333 GN=cydA PE=1 SV=1	1	4	4	4	1	1	0	0	1	0	1	3	0	1	1	0	0	1	0	1	3	0	1	1	0	0	1	0	1	3	0	7.1	7.1	7.1	58.204	522	522	0	6.4816	1.7	1.7	0
P0AEI1	P0AEI1	4	4	4	tRNA-2-methylthio-N(6)-dimethylallyladenosine synthase	miaB	sp|P0AEI1|MIAB_ECOLI tRNA-2-methylthio-N(6)-dimethylallyladenosine synthase OS=Escherichia coli (strain K12) OX=83333 GN=miaB PE=1 SV=1	1	4	4	4	0	0	0	2	2	0	2	1	3	0	0	0	2	2	0	2	1	3	0	0	0	2	2	0	2	1	3	14.6	14.6	14.6	53.662	474	474	0	38.486	0	0	0
P0AEI4	P0AEI4	2	2	2	Ribosomal protein S12 methylthiotransferase RimO	rimO	sp|P0AEI4|RIMO_ECOLI Ribosomal protein S12 methylthiotransferase RimO OS=Escherichia coli (strain K12) OX=83333 GN=rimO PE=1 SV=1	1	2	2	2	0	0	0	2	2	0	0	1	0	0	0	0	2	2	0	0	1	0	0	0	0	2	2	0	0	1	0	6.6	6.6	6.6	49.581	441	441	0	5.6178	0	0	0
P33599	P33599	2	2	2	NADH-quinone oxidoreductase subunit C/D	nuoC	sp|P33599|NUOCD_ECOLI NADH-quinone oxidoreductase subunit C/D OS=Escherichia coli (strain K12) OX=83333 GN=nuoC PE=1 SV=3	1	2	2	2	0	0	1	0	0	0	0	1	1	0	0	1	0	0	0	0	1	1	0	0	1	0	0	0	0	1	1	4.5	4.5	4.5	68.235	596	596	0.0089286	3.5064	0	0	2.5
P0C0V0	P0C0V0	2	2	2	Periplasmic serine endoprotease DegP	degP	sp|P0C0V0|DEGP_ECOLI Periplasmic serine endoprotease DegP OS=Escherichia coli (strain K12) OX=83333 GN=degP PE=1 SV=1	1	2	2	2	0	0	1	0	0	0	0	1	1	0	0	1	0	0	0	0	1	1	0	0	1	0	0	0	0	1	1	9.5	9.5	9.5	49.354	474	474	0	38.085	0	0	3.6
CON__ProteinA	CON__ProteinA	2	2	2				1	2	2	2	0	1	0	1	1	1	2	2	0	0	1	0	1	1	1	2	2	0	0	1	0	1	1	1	2	2	0	5.1	5.1	5.1	55.439	508	508	0	4.5798	0	1.6	0
P0AFI2	P0AFI2	4	4	4	DNA topoisomerase 4 subunit A	parC	sp|P0AFI2|PARC_ECOLI DNA topoisomerase 4 subunit A OS=Escherichia coli (strain K12) OX=83333 GN=parC PE=1 SV=1	1	4	4	4	0	1	0	0	0	0	1	1	4	0	1	0	0	0	0	1	1	4	0	1	0	0	0	0	1	1	4	7.7	7.7	7.7	83.83	752	752	0	11.647	0	2	0
P76658	P76658	4	4	4	Bifunctional protein HldE;D-beta-D-heptose 7-phosphate kinase;D-beta-D-heptose 1-phosphate adenylyltransferase	hldE	sp|P76658|HLDE_ECOLI Bifunctional protein HldE OS=Escherichia coli (strain K12) OX=83333 GN=hldE PE=1 SV=1	1	4	4	4	1	2	1	0	0	0	1	1	2	1	2	1	0	0	0	1	1	2	1	2	1	0	0	0	1	1	2	10.5	10.5	10.5	51.05	477	477	0	8.0445	2.5	5	2.5
P0A9A2	P0A9A2	1	1	1	Bacterial non-heme ferritin-like protein	ftnB	sp|P0A9A2|FTNB_ECOLI Bacterial non-heme ferritin-like protein OS=Escherichia coli (strain K12) OX=83333 GN=ftnB PE=3 SV=1	1	1	1	1	0	0	0	0	0	0	1	1	0	0	0	0	0	0	0	1	1	0	0	0	0	0	0	0	1	1	0	4.8	4.8	4.8	18.894	167	167	0	3.9349	0	0	0
P21513	P21513	9	9	9	Ribonuclease E	rne	sp|P21513|RNE_ECOLI Ribonuclease E OS=Escherichia coli (strain K12) OX=83333 GN=rne PE=1 SV=6	1	9	9	9	0	3	0	0	0	0	4	4	2	0	3	0	0	0	0	4	4	2	0	3	0	0	0	0	4	4	2	12.8	12.8	12.8	118.2	1061	1061	0	22.091	0	4.5	0
P0A8T7	P0A8T7	6	6	6	DNA-directed RNA polymerase subunit beta	rpoC	sp|P0A8T7|RPOC_ECOLI DNA-directed RNA polymerase subunit beta OS=Escherichia coli (strain K12) OX=83333 GN=rpoC PE=1 SV=1	1	6	6	6	1	2	2	3	0	1	1	2	2	1	2	2	3	0	1	1	2	2	1	2	2	3	0	1	1	2	2	4.9	4.9	4.9	155.16	1407	1407	0	24.325	1	2	1.8
P20966	P20966	2	2	2	PTS system fructose-specific EIIBC component;Fructose-specific phosphotransferase enzyme IIB component;Fructose permease IIC component	fruA	sp|P20966|PTFBC_ECOLI PTS system fructose-specific EIIBBC component OS=Escherichia coli (strain K12) OX=83333 GN=fruA PE=1 SV=1	1	2	2	2	2	0	1	0	2	1	0	0	0	2	0	1	0	2	1	0	0	0	2	0	1	0	2	1	0	0	0	3.9	3.9	3.9	57.518	563	563	0	4.8369	3.9	0	2.3
CON__KRT4	CON__KRT4	8	6	4				1	8	6	4	2	1	2	2	2	2	1	2	2	0	0	0	0	0	0	0	0	0	0	0	0	0	0	0	0	0	0	13.1	10.4	6.6	63.91	594	594	0	15.453	2.7	1.2	2.7
P77398	P77398	4	4	4	Bifunctional polymyxin resistance protein ArnA;UDP-4-amino-4-deoxy-L-arabinose formyltransferase;UDP-glucuronic acid oxidase, UDP-4-keto-hexauronic acid decarboxylating	arnA	sp|P77398|ARNA_ECOLI Bifunctional polymyxin resistance protein ArnA OS=Escherichia coli (strain K12) OX=83333 GN=arnA PE=1 SV=1	1	4	4	4	1	0	0	0	0	1	0	4	4	1	0	0	0	0	1	0	4	4	1	0	0	0	0	1	0	4	4	7.7	7.7	7.7	74.288	660	660	0	100.74	2.4	0	0
P0A850	P0A850	2	2	2	Trigger factor	tig	sp|P0A850|TIG_ECOLI Trigger factor OS=Escherichia coli (strain K12) OX=83333 GN=tig PE=1 SV=1	1	2	2	2	1	1	2	1	1	0	1	1	1	1	1	2	1	1	0	1	1	1	1	1	2	1	1	0	1	1	1	4.6	4.6	4.6	48.192	432	432	0.0091743	3.5276	2.8	2.8	4.6
P0A6H5	P0A6H5	3	3	3	ATP-dependent protease ATPase subunit HslU	hslU	sp|P0A6H5|HSLU_ECOLI ATP-dependent protease ATPase subunit HslU OS=Escherichia coli (strain K12) OX=83333 GN=hslU PE=1 SV=1	1	3	3	3	0	1	0	0	0	0	1	2	0	0	1	0	0	0	0	1	2	0	0	1	0	0	0	0	1	2	0	7	7	7	49.593	443	443	0	6.4657	0	2.9	0
CON__P28800	CON__P28800	3	3	3				1	3	3	3	1	1	2	1	1	0	0	1	0	1	1	2	1	1	0	0	1	0	1	1	2	1	1	0	0	1	0	5.3	5.3	5.3	54.71	492	492	0	4.7214	1.6	1.6	3.5
P42641	P42641	5	5	5	GTPase ObgE/CgtA	obgE	sp|P42641|OBG_ECOLI GTPase ObgE/CgtA OS=Escherichia coli (strain K12) OX=83333 GN=obgE PE=1 SV=1	1	5	5	5	0	2	0	0	0	0	0	5	0	0	2	0	0	0	0	0	5	0	0	2	0	0	0	0	0	5	0	20.5	20.5	20.5	43.285	390	390	0	20.141	0	9.7	0
P27434	P27434	1	1	1	Cytoskeleton protein RodZ	rodZ	sp|P27434|RODZ_ECOLI Cytoskeleton protein RodZ OS=Escherichia coli (strain K12) OX=83333 GN=rodZ PE=1 SV=2	1	1	1	1	0	0	0	0	0	0	1	1	0	0	0	0	0	0	0	1	1	0	0	0	0	0	0	0	1	1	0	5	5	5	36.191	337	337	0	4.9583	0	0	0
P0A8V2	P0A8V2	8	8	8	DNA-directed RNA polymerase subunit beta	rpoB	sp|P0A8V2|RPOB_ECOLI DNA-directed RNA polymerase subunit beta OS=Escherichia coli (strain K12) OX=83333 GN=rpoB PE=1 SV=1	1	8	8	8	1	2	0	0	0	2	1	6	3	1	2	0	0	0	2	1	6	3	1	2	0	0	0	2	1	6	3	7.9	7.9	7.9	150.63	1342	1342	0	33.227	0.7	2.1	0
CON__Q86YZ3	CON__Q86YZ3	2	2	2				1	2	2	2	2	2	1	1	2	1	0	1	0	2	2	1	1	2	1	0	1	0	2	2	1	1	2	1	0	1	0	2.4	2.4	2.4	282.39	2850	2850	0	22.046	2.4	2.4	1.7
P36928	P36928	2	2	2	Uncharacterized chaperone protein YegD	yegD	sp|P36928|YEGD_ECOLI Uncharacterized chaperone protein YegD OS=Escherichia coli (strain K12) OX=83333 GN=yegD PE=3 SV=2	1	2	2	2	0	2	0	0	0	0	0	2	2	0	2	0	0	0	0	0	2	2	0	2	0	0	0	0	0	2	2	8.7	8.7	8.7	49.371	450	450	0	6.5044	0	8.7	0
P0A825	P0A825	3	3	3	Serine hydroxymethyltransferase	glyA	sp|P0A825|GLYA_ECOLI Serine hydroxymethyltransferase OS=Escherichia coli (strain K12) OX=83333 GN=glyA PE=1 SV=1	1	3	3	3	1	0	1	1	1	1	1	0	0	1	0	1	1	1	1	1	0	0	1	0	1	1	1	1	1	0	0	5.8	5.8	5.8	45.316	417	417	0	4.4497	2.2	0	1.9
P0ABI8	P0ABI8	1	1	1	Cytochrome bo(3) ubiquinol oxidase subunit 1	cyoB	sp|P0ABI8|CYOB_ECOLI Cytochrome bo(3) ubiquinol oxidase subunit 1 OS=Escherichia coli (strain K12) OX=83333 GN=cyoB PE=1 SV=1	1	1	1	1	0	0	0	0	0	0	0	0	1	0	0	0	0	0	0	0	0	1	0	0	0	0	0	0	0	0	1	1.7	1.7	1.7	74.367	663	663	0.0080645	2.7398	0	0	0
P0AD61	P0AD61	3	3	3	Pyruvate kinase I	pykF	sp|P0AD61|KPYK1_ECOLI Pyruvate kinase I OS=Escherichia coli (strain K12) OX=83333 GN=pykF PE=1 SV=1	1	3	3	3	1	0	2	0	0	0	0	0	2	1	0	2	0	0	0	0	0	2	1	0	2	0	0	0	0	0	2	8.5	8.5	8.5	50.729	470	470	0	5.2955	1.9	0	5.5
P00393	P00393	1	1	1	NADH dehydrogenase	ndh	sp|P00393|NDH_ECOLI Type II NADH:quinone oxidoreductase OS=Escherichia coli (strain K12) OX=83333 GN=ndh PE=1 SV=2	1	1	1	1	0	0	0	0	0	0	1	1	1	0	0	0	0	0	0	1	1	1	0	0	0	0	0	0	1	1	1	4.1	4.1	4.1	47.358	434	434	0	6.5629	0	0	0
P77804	P77804	3	3	3	Protein YdgA	ydgA	sp|P77804|YDGA_ECOLI Protein YdgA OS=Escherichia coli (strain K12) OX=83333 GN=ydgA PE=1 SV=1	1	3	3	3	0	1	0	0	1	0	0	1	1	0	1	0	0	1	0	0	1	1	0	1	0	0	1	0	0	1	1	8	8	8	54.688	502	502	0	6.8425	0	3.4	0
CON__ProteinG	CON__ProteinG	2	2	2				1	2	2	2	0	0	0	0	0	0	0	0	0	0	0	0	0	0	0	0	0	0	0	0	0	0	0	0	0	0	0	9.4	9.4	9.4	47.567	448	448	0.009434	3.7839	0	0	0
P0AC41	P0AC41	3	3	3	Succinate dehydrogenase flavoprotein subunit	sdhA	sp|P0AC41|SDHA_ECOLI Succinate dehydrogenase flavoprotein subunit OS=Escherichia coli (strain K12) OX=83333 GN=sdhA PE=1 SV=1	1	3	3	3	0	1	0	0	1	0	0	2	2	0	1	0	0	1	0	0	2	2	0	1	0	0	1	0	0	2	2	6.8	6.8	6.8	64.421	588	588	0	6.686	0	2.4	0
P62399	P62399	2	2	2	50S ribosomal protein L5	rplE	sp|P62399|RL5_ECOLI 50S ribosomal protein L5 OS=Escherichia coli (strain K12) OX=83333 GN=rplE PE=1 SV=2	1	2	2	2	0	0	1	0	0	0	2	0	1	0	0	1	0	0	0	2	0	1	0	0	1	0	0	0	2	0	1	10.6	10.6	10.6	20.301	179	179	0	4.4022	0	0	6.1
P05055	P05055	2	2	2	Polyribonucleotide nucleotidyltransferase	pnp	sp|P05055|PNP_ECOLI Polyribonucleotide nucleotidyltransferase OS=Escherichia coli (strain K12) OX=83333 GN=pnp PE=1 SV=3	1	2	2	2	0	1	0	0	0	0	0	1	0	0	1	0	0	0	0	0	1	0	0	1	0	0	0	0	0	1	0	3	3	3	77.1	711	711	0	5.9425	0	1.1	0
P43329	P43329	9	9	9	ATP-dependent RNA helicase HrpA	hrpA	sp|P43329|HRPA_ECOLI ATP-dependent RNA helicase HrpA OS=Escherichia coli (strain K12) OX=83333 GN=hrpA PE=1 SV=3	1	9	9	9	0	0	0	0	0	0	5	6	2	0	0	0	0	0	0	5	6	2	0	0	0	0	0	0	5	6	2	9	9	9	149.03	1300	1300	0	17.975	0	0	0
P0A7L0	P0A7L0	3	3	3	50S ribosomal protein L1	rplA	sp|P0A7L0|RL1_ECOLI 50S ribosomal protein L1 OS=Escherichia coli (strain K12) OX=83333 GN=rplA PE=1 SV=2	1	3	3	3	0	0	0	0	0	0	2	0	0	0	0	0	0	0	0	2	0	0	0	0	0	0	0	0	2	0	0	18.4	18.4	18.4	24.729	234	234	0	9.7257	0	0	0
P31979	P31979	1	1	1	NADH-quinone oxidoreductase subunit F	nuoF	sp|P31979|NUOF_ECOLI NADH-quinone oxidoreductase subunit F OS=Escherichia coli (strain K12) OX=83333 GN=nuoF PE=1 SV=3	1	1	1	1	0	0	0	0	0	0	1	1	1	0	0	0	0	0	0	1	1	1	0	0	0	0	0	0	1	1	1	2.2	2.2	2.2	49.292	445	445	0.0083333	2.9429	0	0	0
CON__P02538;CON__O95678;CON__Q8VED5;CON__H-INV:HIT000292931	CON__P02538	26;8;6;3	1;0;0;0	1;0;0;0				4	26	1	1	18	14	22	17	17	8	8	11	12	0	0	1	1	1	0	0	0	0	0	0	1	1	1	0	0	0	0	38.3	1.8	1.8	60.044	564	564;551;531;443	0.0081967	2.8965	25.4	22.7	35.3
P60723	P60723	1	1	1	50S ribosomal protein L4	rplD	sp|P60723|RL4_ECOLI 50S ribosomal protein L4 OS=Escherichia coli (strain K12) OX=83333 GN=rplD PE=1 SV=1	1	1	1	1	0	0	1	0	0	0	1	0	0	0	0	1	0	0	0	1	0	0	0	0	1	0	0	0	1	0	0	7.5	7.5	7.5	22.086	201	201	0.0087719	3.4306	0	0	7.5
CON__Q922U2	CON__Q922U2	21	1	0				1	21	1	0	11	13	16	16	18	10	10	13	12	0	0	0	0	1	0	0	0	0	0	0	0	0	0	0	0	0	0	28.4	1.7	0	61.766	580	580	0.0081301	2.8723	12.2	18.4	20.5
CON__Q04695	CON__Q04695	12	3	1				1	12	3	1	6	7	9	7	10	7	5	6	7	0	0	1	0	1	0	0	0	1	0	0	1	0	0	0	0	0	0	23.6	6.2	1.9	48.105	432	432	0	6.0045	12	14.4	18.8
P02413	P02413	2	2	2	50S ribosomal protein L15	rplO	sp|P02413|RL15_ECOLI 50S ribosomal protein L15 OS=Escherichia coli (strain K12) OX=83333 GN=rplO PE=1 SV=1	1	2	2	2	0	0	0	0	0	0	0	0	0	0	0	0	0	0	0	0	0	0	0	0	0	0	0	0	0	0	0	15.3	15.3	15.3	14.98	144	144	0	12.101	0	0	0
CON__Q6KB66-1;CON__Q0VBK2	CON__Q6KB66-1;CON__Q0VBK2	4;2	4;2	4;2			;	2	4	4	4	0	0	2	0	3	0	0	0	0	0	0	2	0	3	0	0	0	0	0	0	2	0	3	0	0	0	0	7.1	7.1	7.1	50.525	452	452;452	0	5.8676	0	0	3.5
P0A6M8	P0A6M8	3	3	3	Elongation factor G	fusA	sp|P0A6M8|EFG_ECOLI Elongation factor G OS=Escherichia coli (strain K12) OX=83333 GN=fusA PE=1 SV=2	1	3	3	3	0	0	0	0	0	0	0	1	0	0	0	0	0	0	0	0	1	0	0	0	0	0	0	0	0	1	0	7.8	7.8	7.8	77.58	704	704	0.0086957	3.409	0	0	0
P0A6E4	P0A6E4	3	3	3	Argininosuccinate synthase	argG	sp|P0A6E4|ASSY_ECOLI Argininosuccinate synthase OS=Escherichia coli (strain K12) OX=83333 GN=argG PE=1 SV=2	1	3	3	3	1	1	0	0	0	0	0	1	0	1	1	0	0	0	0	0	1	0	1	1	0	0	0	0	0	1	0	8.3	8.3	8.3	49.898	447	447	0	4.6181	2	2	0
P0AG24	P0AG24	2	2	2	Bifunctional (p)ppGpp synthase/hydrolase SpoT;GTP pyrophosphokinase;Guanosine-3,5-bis(diphosphate) 3-pyrophosphohydrolase	spoT	sp|P0AG24|SPOT_ECOLI Bifunctional (p)ppGpp synthase/hydrolase SpoT OS=Escherichia coli (strain K12) OX=83333 GN=spoT PE=1 SV=1	1	2	2	2	0	2	0	1	0	0	0	1	1	0	2	0	1	0	0	0	1	1	0	2	0	1	0	0	0	1	1	3.8	3.8	3.8	79.342	702	702	0	4.5868	0	3.8	0
P07658	P07658	2	2	2	Formate dehydrogenase H	fdhF	sp|P07658|FDHF_ECOLI Formate dehydrogenase H OS=Escherichia coli (strain K12) OX=83333 GN=fdhF PE=1 SV=2	1	2	2	2	0	1	0	0	0	0	0	0	0	0	1	0	0	0	0	0	0	0	0	1	0	0	0	0	0	0	0	2.2	2.2	2.2	79.373	715	715	0.0090909	3.5172	0	1	0
P60785	P60785	1	1	1	Elongation factor 4	lepA	sp|P60785|LEPA_ECOLI Elongation factor 4 OS=Escherichia coli (strain K12) OX=83333 GN=lepA PE=1 SV=1	1	1	1	1	0	0	0	0	0	0	0	1	0	0	0	0	0	0	0	0	1	0	0	0	0	0	0	0	0	1	0	2.5	2.5	2.5	66.57	599	599	0	4.6311	0	0	0
P0AC38	P0AC38	1	1	1	Aspartate ammonia-lyase	aspA	sp|P0AC38|ASPA_ECOLI Aspartate ammonia-lyase OS=Escherichia coli (strain K12) OX=83333 GN=aspA PE=1 SV=1	1	1	1	1	0	0	0	0	0	0	0	0	0	0	0	0	0	0	0	0	0	0	0	0	0	0	0	0	0	0	0	1.9	1.9	1.9	52.356	478	478	0.0084034	2.9513	0	0	0
CON__P08727	CON__P08727	9	1	1				1	9	1	1	4	5	5	5	8	4	4	4	8	0	0	0	0	1	0	0	0	1	0	0	0	0	1	0	0	0	1	19.5	2.2	2.2	44.091	400	400	0	5.4989	8	10.8	10.8
CON__Q3TTY5	CON__Q3TTY5	10	1	1				1	10	1	1	8	6	9	8	10	7	2	6	6	0	0	0	0	1	0	0	0	0	0	0	0	0	1	0	0	0	0	9.9	1.4	1.4	70.922	707	707	0.0082645	2.9175	8.1	5.5	8.5
P39099	P39099	2	2	2	Periplasmic pH-dependent serine endoprotease DegQ	degQ	sp|P39099|DEGQ_ECOLI Periplasmic pH-dependent serine endoprotease DegQ OS=Escherichia coli (strain K12) OX=83333 GN=degQ PE=1 SV=1	1	2	2	2	0	0	0	0	0	0	0	1	0	0	0	0	0	0	0	0	1	0	0	0	0	0	0	0	0	1	0	7.9	7.9	7.9	47.204	455	455	0.0093458	3.7666	0	0	0
P22256	P22256	1	1	1	4-aminobutyrate aminotransferase GabT	gabT	sp|P22256|GABT_ECOLI 4-aminobutyrate aminotransferase GabT OS=Escherichia coli (strain K12) OX=83333 GN=gabT PE=1 SV=1	1	1	1	1	0	0	1	0	0	0	0	0	0	0	0	1	0	0	0	0	0	0	0	0	1	0	0	0	0	0	0	3.8	3.8	3.8	45.774	426	426	0	6.5239	0	0	3.8
P24554	P24554	2	2	2	DNA repair protein RadA	radA	sp|P24554|RADA_ECOLI DNA repair protein RadA OS=Escherichia coli (strain K12) OX=83333 GN=radA PE=1 SV=1	1	2	2	2	0	0	0	0	0	0	1	1	0	0	0	0	0	0	0	1	1	0	0	0	0	0	0	0	1	1	0	6.1	6.1	6.1	49.472	460	460	0.0092593	3.6829	0	0	0
P02930	P02930	1	1	1	Outer membrane protein TolC	tolC	sp|P02930|TOLC_ECOLI Outer membrane protein TolC OS=Escherichia coli (strain K12) OX=83333 GN=tolC PE=1 SV=3	1	1	1	1	0	0	0	0	0	0	0	1	0	0	0	0	0	0	0	0	1	0	0	0	0	0	0	0	0	1	0	2.2	2.2	2.2	53.74	493	493	0.008	2.7209	0	0	0
CON__P20930	CON__P20930	1	1	1				1	1	1	1	0	0	1	0	0	0	0	0	0	0	0	1	0	0	0	0	0	0	0	0	1	0	0	0	0	0	0	0.2	0.2	0.2	435.16	4061	4061	0.0095238	3.8026	0	0	0.2
P0A7K6	P0A7K6	2	2	2	50S ribosomal protein L19	rplS	sp|P0A7K6|RL19_ECOLI 50S ribosomal protein L19 OS=Escherichia coli (strain K12) OX=83333 GN=rplS PE=1 SV=2	1	2	2	2	0	0	0	0	0	0	0	0	1	0	0	0	0	0	0	0	0	1	0	0	0	0	0	0	0	0	1	24.3	24.3	24.3	13.133	115	115	0.0088496	3.4942	0	0	0
P68699	P68699	1	1	1	ATP synthase subunit c	atpE	sp|P68699|ATPL_ECOLI ATP synthase subunit c OS=Escherichia coli (strain K12) OX=83333 GN=atpE PE=1 SV=1	1	1	1	1	0	0	0	0	0	0	0	1	0	0	0	0	0	0	0	0	1	0	0	0	0	0	0	0	0	1	0	8.9	8.9	8.9	8.256	79	79	0	14.026	0	0	0
[truncated: 65 more columns]

## Sheet: RNF4_PG
Protein IDs	Majority protein IDs	Peptide counts (all)	Peptide counts (razor+unique)	Peptide counts (unique)	Protein names	Gene names	Fasta headers	Number of proteins	Peptides	Razor + unique peptides	Unique peptides	Peptides CCW16_1	Peptides CCW16_2	Peptides CCW16_3	Peptides CTRL_1	Peptides CTRL_2	Peptides CTRL_3	Peptides 2a_1	Peptides 2a_2	Peptides 2a_3	Razor + unique peptides CCW16_1	Razor + unique peptides CCW16_2	Razor + unique peptides CCW16_3	Razor + unique peptides CTRL_1	Razor + unique peptides CTRL_2	Razor + unique peptides CTRL_3	Razor + unique peptides 2a_1	Razor + unique peptides 2a_2	Razor + unique peptides 2a_3	Unique peptides CCW16_1	Unique peptides CCW16_2	Unique peptides CCW16_3	Unique peptides CTRL_1	Unique peptides CTRL_2	Unique peptides CTRL_3	Unique peptides 2a_1	Unique peptides 2a_2	Unique peptides 2a_3	Sequence coverage [%]	Unique + razor sequence coverage [%]	Unique sequence coverage [%]	Mol. weight [kDa]	Sequence length	Sequence lengths	Q-value	Score	Sequence coverage CCW16_1 [%]	Sequence coverage CCW16_2 [%]	Sequence coverage CCW16_3 [%]
P78317	P78317	11	11	11	E3 ubiquitin-protein ligase RNF4	RNF4	sp|P78317|RNF4_HUMAN E3 ubiquitin-protein ligase RNF4 OS=Homo sapiens OX=9606 GN=RNF4 PE=1 SV=1	1	11	11	11	10	9	9	9	10	9	8	10	10	10	9	9	9	10	9	8	10	10	10	9	9	9	10	9	8	10	10	54.2	54.2	54.2	21.319	190	190	0	323.31	54.2	42.6	42.6
[truncated: 65 more columns]

## Sheet: Evidence_RNF4
Sequence	Length	Modifications	Modified sequence	Carbamidomethyl (C) Probabilities	CCW16 (C) Probabilities	2a (C) Probabilities	Oxidation (M) Probabilities	Carbamidomethyl (C) Score Diffs	CCW16 (C) Score Diffs	2a (C) Score Diffs	Oxidation (M) Score Diffs	Acetyl (Protein N-term)	Carbamidomethyl (C)	CCW16 (C)	2a (C)	Oxidation (M)	Missed cleavages	Proteins	Leading proteins	Leading razor protein	Gene names	Protein names	Type	Raw file	Experiment	MS/MS m/z	Charge	m/z	Mass	Uncalibrated - Calibrated m/z [ppm]	Uncalibrated - Calibrated m/z [Da]	Mass error [ppm]	Mass error [Da]	Uncalibrated mass error [ppm]	Uncalibrated mass error [Da]	Max intensity m/z 0	Retention time	Retention length	Calibrated retention time	Calibrated retention time start	Calibrated retention time finish	Retention time calibration	Match time difference	Match m/z difference	Match q-value	Match score	Number of data points	Number of scans	Number of isotopic peaks
DEGATGLR	8	Unmodified	_DEGATGLR_									0	0	0	0	0	0	P78317	P78317	P78317	RNF4	E3 ubiquitin-protein ligase RNF4	MULTI-MSMS	20230213_HF_LC1_GT_GGO_Ex80_198_1	JW198_1	409.703	2	409.704	817.393	-0.42307	-0.00017333	-0.050351	-2.0629e-05	-0.47342	-0.00019396	409.704	14.99	0.44348	14.99	14.723	15.166	-1.7764e-15					130	63	3
DEGATGLR	8	Unmodified	_DEGATGLR_									0	0	0	0	0	0	P78317	P78317	P78317	RNF4	E3 ubiquitin-protein ligase RNF4	MSMS	20230213_HF_LC1_GT_GGO_Ex80_198_1	JW198_1	409.704	2	409.704	817.393	NaN	NaN	NaN	NaN	NaN	NaN	NaN	12.864	1	12.864	12.364	13.364	0
DEGATGLR	8	Unmodified	_DEGATGLR_									0	0	0	0	0	0	P78317	P78317	P78317	RNF4	E3 ubiquitin-protein ligase RNF4	MSMS	20230213_HF_LC1_GT_GGO_Ex80_198_1	JW198_1	409.703	2	409.704	817.393	NaN	NaN	NaN	NaN	NaN	NaN	NaN	14.003	1	14.003	13.503	14.503	0
DEGATGLR	8	Unmodified	_DEGATGLR_									0	0	0	0	0	0	P78317	P78317	P78317	RNF4	E3 ubiquitin-protein ligase RNF4	MSMS	20230213_HF_LC1_GT_GGO_Ex80_198_1	JW198_1	409.705	2	409.704	817.393	NaN	NaN	NaN	NaN	NaN	NaN	NaN	14.497	1	14.497	13.997	14.997	0
DEGATGLR	8	Unmodified	_DEGATGLR_									0	0	0	0	0	0	P78317	P78317	P78317	RNF4	E3 ubiquitin-protein ligase RNF4	MSMS	20230213_HF_LC1_GT_GGO_Ex80_198_1	JW198_1	409.704	2	409.704	817.393	NaN	NaN	NaN	NaN	NaN	NaN	NaN	15.281	1	15.281	14.781	15.781	0
DEGATGLR	8	Unmodified	_DEGATGLR_									0	0	0	0	0	0	P78317	P78317	P78317	RNF4	E3 ubiquitin-protein ligase RNF4	MULTI-MSMS	20230213_HF_LC1_GT_GGO_Ex80_198_2	JW198_2	409.703	2	409.704	817.393	-0.82602	-0.00033842	-0.99014	-0.00040567	-1.8162	-0.00074409	409.704	12.941	0.86899	12.941	12.746	13.615	0					564	176	6
DEGATGLR	8	Unmodified	_DEGATGLR_									0	0	0	0	0	0	P78317	P78317	P78317	RNF4	E3 ubiquitin-protein ligase RNF4	MULTI-MSMS	20230213_HF_LC1_GT_GGO_Ex80_198_3	JW198_3	409.703	2	409.704	817.393	-0.21611	-8.854e-05	-1.696	-0.00069486	-1.9121	-0.0007834	409.703	13.064	0.83029	13.064	12.861	13.692	0					402	115	6
DEGATGLR	8	Unmodified	_DEGATGLR_									0	0	0	0	0	0	P78317	P78317	P78317	RNF4	E3 ubiquitin-protein ligase RNF4	MULTI-MSMS	20230213_HF_LC1_GT_GGO_Ex80_198_3	JW198_3	409.702	2	409.704	817.393	-0.0088201	-3.6136e-06	-0.33936	-0.00013904	-0.34818	-0.00014265	409.703	13.922	0.69849	13.922	13.813	14.512	0					178	101	3
DEGATGLR	8	Unmodified	_DEGATGLR_									0	0	0	0	0	0	P78317	P78317	P78317	RNF4	E3 ubiquitin-protein ligase RNF4	MULTI-MSMS	20230213_HF_LC1_GT_GGO_Ex80_198_3	JW198_3	409.704	2	409.704	817.393	0.019122	7.8345e-06	-0.22008	-9.0166e-05	-0.20095	-8.2331e-05	409.704	14.824	0.80478	14.824	14.684	15.488	0					170	114	3
DEGATGLR	8	Unmodified	_DEGATGLR_									0	0	0	0	0	0	P78317	P78317	P78317	RNF4	E3 ubiquitin-protein ligase RNF4	MSMS	20230213_HF_LC1_GT_GGO_Ex80_198_3	JW198_3	409.703	2	409.704	817.393	NaN	NaN	NaN	NaN	NaN	NaN	NaN	12.754	1	12.754	12.254	13.254	0
DEGATGLR	8	Unmodified	_DEGATGLR_									0	0	0	0	0	0	P78317	P78317	P78317	RNF4	E3 ubiquitin-protein ligase RNF4	MULTI-MSMS	20230213_HF_LC1_GT_GGO_Ex80_212_1	JW212_1	409.703	2	409.704	817.393	-0.085775	-3.5142e-05	-1.8252	-0.00074779	-1.911	-0.00078293	409.703	13.185	0.67644	13.185	12.995	13.672	0					322	83	6
DEGATGLR	8	Unmodified	_DEGATGLR_									0	0	0	0	0	0	P78317	P78317	P78317	RNF4	E3 ubiquitin-protein ligase RNF4	MULTI-MSMS	20230213_HF_LC1_GT_GGO_Ex80_212_1	JW212_1	409.705	2	409.704	817.393	-0.44479	-0.00018223	0.17367	7.1154e-05	-0.27111	-0.00011108	409.704	14.912	0.73623	14.912	14.698	15.434	0					165	110	4
DEGATGLR	8	Unmodified	_DEGATGLR_									0	0	0	0	0	0	P78317	P78317	P78317	RNF4	E3 ubiquitin-protein ligase RNF4	MSMS	20230213_HF_LC1_GT_GGO_Ex80_212_1	JW212_1	409.703	2	409.704	817.393	NaN	NaN	NaN	NaN	NaN	NaN	NaN	12.889	1	12.889	12.389	13.389	0
DEGATGLR	8	Unmodified	_DEGATGLR_									0	0	0	0	0	0	P78317	P78317	P78317	RNF4	E3 ubiquitin-protein ligase RNF4	MSMS	20230213_HF_LC1_GT_GGO_Ex80_212_1	JW212_1	409.703	2	409.704	817.393	NaN	NaN	NaN	NaN	NaN	NaN	NaN	13.928	1	13.928	13.428	14.428	0
DEGATGLR	8	Unmodified	_DEGATGLR_									0	0	0	0	0	0	P78317	P78317	P78317	RNF4	E3 ubiquitin-protein ligase RNF4	MSMS	20230213_HF_LC1_GT_GGO_Ex80_212_1	JW212_1	409.703	2	409.704	817.393	NaN	NaN	NaN	NaN	NaN	NaN	NaN	14.382	1	14.382	13.882	14.882	0
DEGATGLR	8	Unmodified	_DEGATGLR_									0	0	0	0	0	0	P78317	P78317	P78317	RNF4	E3 ubiquitin-protein ligase RNF4	MULTI-MSMS	20230213_HF_LC1_GT_GGO_Ex80_212_2	JW212_2	409.704	2	409.704	817.393	0.077619	3.1801e-05	-1.5281	-0.00062607	-1.4505	-0.00059427	409.704	13.15	1.0335	13.15	12.836	13.87	0					488	147	6
DEGATGLR	8	Unmodified	_DEGATGLR_									0	0	0	0	0	0	P78317	P78317	P78317	RNF4	E3 ubiquitin-protein ligase RNF4	MULTI-MSMS	20230213_HF_LC1_GT_GGO_Ex80_212_2	JW212_2	409.704	2	409.704	817.393	-0.0096595	-3.9575e-06	0.12958	5.3088e-05	0.11992	4.9131e-05	409.704	14.866	0.30838	14.866	14.689	14.998	0					81	42	3
DEGATGLR	8	Unmodified	_DEGATGLR_									0	0	0	0	0	0	P78317	P78317	P78317	RNF4	E3 ubiquitin-protein ligase RNF4	MSMS	20230213_HF_LC1_GT_GGO_Ex80_212_2	JW212_2	409.704	2	409.704	817.393	NaN	NaN	NaN	NaN	NaN	NaN	NaN	14.484	1	14.484	13.984	14.984	0
DEGATGLR	8	Unmodified	_DEGATGLR_									0	0	0	0	0	0	P78317	P78317	P78317	RNF4	E3 ubiquitin-protein ligase RNF4	MSMS	20230213_HF_LC1_GT_GGO_Ex80_212_2	JW212_2	409.703	2	409.704	817.393	NaN	NaN	NaN	NaN	NaN	NaN	NaN	15.214	1	15.214	14.714	15.714	0
DEGATGLR	8	Unmodified	_DEGATGLR_									0	0	0	0	0	0	P78317	P78317	P78317	RNF4	E3 ubiquitin-protein ligase RNF4	MULTI-MSMS	20230213_HF_LC1_GT_GGO_Ex80_212_3	JW212_3	409.703	2	409.704	817.393	-0.15249	-6.2477e-05	-1.8283	-0.00074905	-1.9808	-0.00081153	409.703	12.982	0.74469	12.982	12.792	13.537	-1.7764e-15					276	87	6
DEGATGLR	8	Unmodified	_DEGATGLR_									0	0	0	0	0	0	P78317	P78317	P78317	RNF4	E3 ubiquitin-protein ligase RNF4	MULTI-MSMS	20230213_HF_LC1_GT_GGO_Ex80_212_3	JW212_3	409.704	2	409.704	817.393	-0.20449	-8.3781e-05	-0.22698	-9.2993e-05	-0.43147	-0.00017677	409.704	14.73	0.62146	14.73	14.467	15.089	-1.7764e-15					123	76	3
DEGATGLR	8	Unmodified	_DEGATGLR_									0	0	0	0	0	0	P78317	P78317	P78317	RNF4	E3 ubiquitin-protein ligase RNF4	MSMS	20230213_HF_LC1_GT_GGO_Ex80_212_3	JW212_3	409.703	2	409.704	817.393	NaN	NaN	NaN	NaN	NaN	NaN	NaN	12.779	1	12.779	12.279	13.279	0
DEGATGLR	8	Unmodified	_DEGATGLR_									0	0	0	0	0	0	P78317	P78317	P78317	RNF4	E3 ubiquitin-protein ligase RNF4	MULTI-MSMS	20230213_HF_LC1_GT_GGO_Ex80_CCW16_1	CCW16_1	409.703	2	409.704	817.393	-0.56786	-0.00023265	-1.1561	-0.00047367	-1.724	-0.00070633	409.704	13.3	0.9076	13.3	13.054	13.961	1.7764e-15					429	132	6
DEGATGLR	8	Unmodified	_DEGATGLR_									0	0	0	0	0	0	P78317	P78317	P78317	RNF4	E3 ubiquitin-protein ligase RNF4	MULTI-MSMS	20230213_HF_LC1_GT_GGO_Ex80_CCW16_1	CCW16_1	409.704	2	409.704	817.393	-0.52178	-0.00021377	0.6736	0.00027597	0.15182	6.2201e-05	409.704	15.134	0.27355	15.134	14.953	15.227	0					93	36	5
DEGATGLR	8	Unmodified	_DEGATGLR_									0	0	0	0	0	0	P78317	P78317	P78317	RNF4	E3 ubiquitin-protein ligase RNF4	MULTI-MSMS	20230213_HF_LC1_GT_GGO_Ex80_CCW16_2	CCW16_2	409.703	2	409.704	817.393	-0.59369	-0.00024324	-1.7548	-0.00071896	-2.3485	-0.0009622	409.703	13.01	0.95064	13.01	12.738	13.689	-1.7764e-15					512	140	6
DEGATGLR	8	Unmodified	_DEGATGLR_									0	0	0	0	0	0	P78317	P78317	P78317	RNF4	E3 ubiquitin-protein ligase RNF4	MULTI-MSMS	20230213_HF_LC1_GT_GGO_Ex80_CCW16_2	CCW16_2	409.704	2	409.704	817.393	-0.50106	-0.00020529	0.045915	1.8812e-05	-0.45514	-0.00018647	409.704	14.951	0.45581	14.951	14.739	15.195	0					138	66	6
DEGATGLR	8	Unmodified	_DEGATGLR_									0	0	0	0	0	0	P78317	P78317	P78317	RNF4	E3 ubiquitin-protein ligase RNF4	MSMS	20230213_HF_LC1_GT_GGO_Ex80_CCW16_2	CCW16_2	409.704	2	409.704	817.393	NaN	NaN	NaN	NaN	NaN	NaN	NaN	14.22	1	14.22	13.72	14.72	0
DEGATGLR	8	Unmodified	_DEGATGLR_									0	0	0	0	0	0	P78317	P78317	P78317	RNF4	E3 ubiquitin-protein ligase RNF4	MSMS	20230213_HF_LC1_GT_GGO_Ex80_CCW16_2	CCW16_2	409.704	2	409.704	817.393	NaN	NaN	NaN	NaN	NaN	NaN	NaN	14.562	1	14.562	14.062	15.062	0
DEGATGLR	8	Unmodified	_DEGATGLR_									0	0	0	0	0	0	P78317	P78317	P78317	RNF4	E3 ubiquitin-protein ligase RNF4	MULTI-MSMS	20230213_HF_LC1_GT_GGO_Ex80_CCW16_3	CCW16_3	409.703	2	409.704	817.393	-0.45661	-0.00018708	-1.596	-0.00065388	-2.0526	-0.00084096	409.703	13.182	1.1226	13.182	12.706	13.829	-1.7764e-15					448	153	6
DEGATGLR	8	Unmodified	_DEGATGLR_									0	0	0	0	0	0	P78317	P78317	P78317	RNF4	E3 ubiquitin-protein ligase RNF4	MULTI-MSMS	20230213_HF_LC1_GT_GGO_Ex80_CCW16_3	CCW16_3	409.704	2	409.704	817.393	-0.38262	-0.00015676	-0.17206	-7.0493e-05	-0.55468	-0.00022725	409.704	14.978	0.3373	14.978	14.747	15.085	0					117	44	5
DEGATGLR	8	Unmodified	_DEGATGLR_									0	0	0	0	0	0	P78317	P78317	P78317	RNF4	E3 ubiquitin-protein ligase RNF4	MSMS	20230213_HF_LC1_GT_GGO_Ex80_CCW16_3	CCW16_3	409.703	2	409.704	817.393	NaN	NaN	NaN	NaN	NaN	NaN	NaN	13.993	1	13.993	13.493	14.493	0
DEGATGLR	8	Unmodified	_DEGATGLR_									0	0	0	0	0	0	P78317	P78317	P78317	RNF4	E3 ubiquitin-protein ligase RNF4	MSMS	20230213_HF_LC1_GT_GGO_Ex80_CCW16_3	CCW16_3	409.704	2	409.704	817.393	NaN	NaN	NaN	NaN	NaN	NaN	NaN	14.469	1	14.469	13.969	14.969	0
DEGATGLR	8	Unmodified	_DEGATGLR_									0	0	0	0	0	0	P78317	P78317	P78317	RNF4	E3 ubiquitin-protein ligase RNF4	MSMS	20230213_HF_LC1_GT_GGO_Ex80_CCW16_3	CCW16_3	409.704	2	409.704	817.393	NaN	NaN	NaN	NaN	NaN	NaN	NaN	15.225	1	15.225	14.725	15.725	0
DEGATGLR	8	Unmodified	_DEGATGLR_									0	0	0	0	0	0	P78317	P78317	P78317	RNF4	E3 ubiquitin-protein ligase RNF4	MULTI-MSMS	20230213_HF_LC1_GT_GGO_Ex80_CTRL_1	CTRL_1	409.704	2	409.704	817.393	-0.38199	-0.0001565	0.04804	1.9682e-05	-0.33395	-0.00013682	409.704	15.054	0.37376	15.054	14.813	15.187	0					94	40	5
DEGATGLR	8	Unmodified	_DEGATGLR_									0	0	0	0	0	0	P78317	P78317	P78317	RNF4	E3 ubiquitin-protein ligase RNF4	MULTI-MSMS	20230213_HF_LC1_GT_GGO_Ex80_CTRL_1	CTRL_1	409.703	2	409.704	817.393	-0.52729	-0.00021603	0.10657	4.3664e-05	-0.42071	-0.00017237	409.703	15.446	0.39986	15.446	15.249	15.649	-1.7764e-15					63	45	2
DEGATGLR	8	Unmodified	_DEGATGLR_									0	0	0	0	0	0	P78317	P78317	P78317	RNF4	E3 ubiquitin-protein ligase RNF4	MSMS	20230213_HF_LC1_GT_GGO_Ex80_CTRL_1	CTRL_1	409.704	2	409.704	817.393	NaN	NaN	NaN	NaN	NaN	NaN	NaN	14.223	1	14.223	13.723	14.723	0
DEGATGLR	8	Unmodified	_DEGATGLR_									0	0	0	0	0	0	P78317	P78317	P78317	RNF4	E3 ubiquitin-protein ligase RNF4	MULTI-MSMS	20230213_HF_LC1_GT_GGO_Ex80_CTRL_2	CTRL_2	409.703	2	409.704	817.393	-0.48974	-0.00020065	-1.5121	-0.0006195	-2.0018	-0.00082014	409.704	13.178	1.0641	13.178	12.722	13.786	0					459	138	6
DEGATGLR	8	Unmodified	_DEGATGLR_									0	0	0	0	0	0	P78317	P78317	P78317	RNF4	E3 ubiquitin-protein ligase RNF4	MULTI-MSMS	20230213_HF_LC1_GT_GGO_Ex80_CTRL_2	CTRL_2	409.703	2	409.704	817.393	-0.17746	-7.2707e-05	-0.048484	-1.9864e-05	-0.22595	-9.2571e-05	409.704	14.062	0.69774	14.062	13.887	14.584	0					130	84	2
DEGATGLR	8	Unmodified	_DEGATGLR_									0	0	0	0	0	0	P78317	P78317	P78317	RNF4	E3 ubiquitin-protein ligase RNF4	MULTI-MSMS	20230213_HF_LC1_GT_GGO_Ex80_CTRL_2	CTRL_2	409.704	2	409.704	817.393	-0.31531	-0.00012919	-0.21454	-8.79e-05	-0.52986	-0.00021709	409.704	14.963	0.39895	14.963	14.721	15.12	0					145	56	5
DEGATGLR	8	Unmodified	_DEGATGLR_									0	0	0	0	0	0	P78317	P78317	P78317	RNF4	E3 ubiquitin-protein ligase RNF4	MSMS	20230213_HF_LC1_GT_GGO_Ex80_CTRL_2	CTRL_2	409.703	2	409.704	817.393	NaN	NaN	NaN	NaN	NaN	NaN	NaN	15.271	1	15.271	14.771	15.771	0
DEGATGLR	8	Unmodified	_DEGATGLR_									0	0	0	0	0	0	P78317	P78317	P78317	RNF4	E3 ubiquitin-protein ligase RNF4	MULTI-MSMS	20230213_HF_LC1_GT_GGO_Ex80_CTRL_3	CTRL_3	409.704	2	409.704	817.393	-0.92146	-0.00037752	-1.0559	-0.00043259	-1.9773	-0.00081011	409.704	13.031	1.0824	13.031	12.627	13.71	0					470	153	6
DEGATGLR	8	Unmodified	_DEGATGLR_									0	0	0	0	0	0	P78317	P78317	P78317	RNF4	E3 ubiquitin-protein ligase RNF4	MULTI-MSMS	20230213_HF_LC1_GT_GGO_Ex80_CTRL_3	CTRL_3	409.704	2	409.704	817.393	-0.98033	-0.00040165	1.0546	0.00043207	0.074262	3.0425e-05	409.704	15.017	0.32913	15.017	14.801	15.13	-1.7764e-15					122	44	5
DEGATGLR	8	Unmodified	_DEGATGLR_									0	0	0	0	0	0	P78317	P78317	P78317	RNF4	E3 ubiquitin-protein ligase RNF4	MSMS	20230213_HF_LC1_GT_GGO_Ex80_CTRL_3	CTRL_3	409.703	2	409.704	817.393	NaN	NaN	NaN	NaN	NaN	NaN	NaN	13.965	1	13.965	13.465	14.465	0
DEGATGLR	8	Unmodified	_DEGATGLR_									0	0	0	0	0	0	P78317	P78317	P78317	RNF4	E3 ubiquitin-protein ligase RNF4	MSMS	20230213_HF_LC1_GT_GGO_Ex80_CTRL_3	CTRL_3	409.703	2	409.704	817.393	NaN	NaN	NaN	NaN	NaN	NaN	NaN	14.61	1	14.61	14.11	15.11	0
DEGATGLRPSGTVSCPICMDGYSEIVQNGR	30	Carbamidomethyl	_DEGATGLRPSGTVSC(Carbamidomethyl)PICMDGYSEIVQNGR_	DEGATGLRPSGTVSC(0.5)PIC(0.5)MDGYSEIVQNGR				DEGATGLRPSGTVSC(0)PIC(0)MDGYSEIVQNGR				0	1	0	0	0	1	P78317	P78317	P78317	RNF4	E3 ubiquitin-protein ligase RNF4	MULTI-MSMS	20230213_HF_LC1_GT_GGO_Ex80_198_3	JW198_3	1057.48	3	1057.15	3168.43	0.31085	0.00032861	-1.7553	-0.0018556	-1.4444	-0.001527	1057.82	51.607	0.39176	51.607	51.315	51.706	0					88	23	5
DEGATGLRPSGTVSCPICMDGYSEIVQNGR	30	Carbamidomethyl	_DEGATGLRPSGTVSCPIC(Carbamidomethyl)MDGYSEIVQNGR_	DEGATGLRPSGTVSC(0.263)PIC(0.737)MDGYSEIVQNGR				DEGATGLRPSGTVSC(-4.5)PIC(4.5)MDGYSEIVQNGR				0	1	0	0	0	1	P78317	P78317	P78317	RNF4	E3 ubiquitin-protein ligase RNF4	MULTI-MSMS	20230213_HF_LC1_GT_GGO_Ex80_198_3	JW198_3	1057.82	3	1057.15	3168.43	0.29553	0.00031242	-2.1809	-0.0023055	-1.8853	-0.0019931	1057.48	52.185	0.41461	52.185	52.077	52.492	0					80	25	4
DEGATGLRPSGTVSCPICMDGYSEIVQNGR	30	Carbamidomethyl	_DEGATGLRPSGTVSCPIC(Carbamidomethyl)MDGYSEIVQNGR_	DEGATGLRPSGTVSC(0.231)PIC(0.769)MDGYSEIVQNGR				DEGATGLRPSGTVSC(-5.2)PIC(5.2)MDGYSEIVQNGR				0	1	0	0	0	1	P78317	P78317	P78317	RNF4	E3 ubiquitin-protein ligase RNF4	MULTI-MSMS	20230213_HF_LC1_GT_GGO_Ex80_212_2	2a_2	1057.49	3	1057.15	3168.43	0.71337	0.00075413	-2.2323	-0.0023599	-1.5189	-0.0016057	1057.48	52.286	0.60782	52.286	52.171	52.779	0					85	37	3
DEGATGLRPSGTVSCPICMDGYSEIVQNGR	30	2 Carbamidomethyl,Oxidation	_DEGATGLRPSGTVSC(Carbamidomethyl)PIC(Carbamidomethyl)M(Oxidation)DGYSEIVQNGR_	DEGATGLRPSGTVSC(1)PIC(1)MDGYSEIVQNGR			DEGATGLRPSGTVSCPICM(1)DGYSEIVQNGR	DEGATGLRPSGTVSC(53)PIC(53)MDGYSEIVQNGR			DEGATGLRPSGTVSCPICM(53)DGYSEIVQNGR	0	2	0	0	1	1	P78317	P78317	P78317	RNF4	E3 ubiquitin-protein ligase RNF4	MULTI-MSMS	20230213_HF_LC1_GT_GGO_Ex80_CCW16_1	CCW16_1	1082.15	3	1081.49	3241.44	-0.20921	-0.00022626	-0.23651	-0.00025578	-0.44572	-0.00048204	1082.16	39.004	0.13145	39.004	38.913	39.044	0					23	8	4
DEGATGLRPSGTVSCPICMDGYSEIVQNGR	30	Oxidation	_DEGATGLRPSGTVSCPICM(Oxidation)DGYSEIVQNGR_				DEGATGLRPSGTVSCPICM(1)DGYSEIVQNGR				DEGATGLRPSGTVSCPICM(53)DGYSEIVQNGR	0	0	0	0	1	1	P78317	P78317	P78317	RNF4	E3 ubiquitin-protein ligase RNF4	MULTI-MSMS	20230213_HF_LC1_GT_GGO_Ex80_CTRL_2	CTRL_2	783.106	4	782.857	3127.4	-1.1198	-0.00087662	-1.2172	-0.00095291	-2.337	-0.0018295	783.107	53.415	0.49127	53.415	53.17	53.661	0					71	28	5
DRDVYVTTHTPR	12	Unmodified	_DRDVYVTTHTPR_									0	0	0	0	0	1	P78317	P78317	P78317	RNF4	E3 ubiquitin-protein ligase RNF4	MULTI-MSMS	20230213_HF_LC1_GT_GGO_Ex80_198_1	JW198_1	487.582	3	487.248	1458.72	-0.83995	-0.00040926	0.098175	4.7836e-05	-0.74177	-0.00036143	487.248	17.123	0.27179	17.123	16.968	17.239	3.5527e-15					131	26	6
DRDVYVTTHTPR	12	Unmodified	_DRDVYVTTHTPR_									0	0	0	0	0	1	P78317	P78317	P78317	RNF4	E3 ubiquitin-protein ligase RNF4	MULTI-MSMS	20230213_HF_LC1_GT_GGO_Ex80_198_1	JW198_1	365.687	4	365.688	1458.72	-1.0409	-0.00038064	0.2043	7.4708e-05	-0.8366	-0.00030593	365.688	17.133	0.2701	17.133	16.978	17.248	0					131	26	6
DRDVYVTTHTPR	12	Unmodified	_DRDVYVTTHTPR_									0	0	0	0	0	1	P78317	P78317	P78317	RNF4	E3 ubiquitin-protein ligase RNF4	MSMS	20230213_HF_LC1_GT_GGO_Ex80_198_1	JW198_1	487.247	3	487.248	1458.72	NaN	NaN	NaN	NaN	NaN	NaN	NaN	17.269	1	17.269	16.769	17.769	0
DRDVYVTTHTPR	12	Unmodified	_DRDVYVTTHTPR_									0	0	0	0	0	1	P78317	P78317	P78317	RNF4	E3 ubiquitin-protein ligase RNF4	MULTI-SECPEP	20230213_HF_LC1_GT_GGO_Ex80_198_1	JW198_1	365.182	4	365.688	1458.72	-0.97995	-0.00035836	-1.2501	-0.00045715	-2.2301	-0.00081551	365.687	17.727	0.22147	17.727	17.627	17.849	3.5527e-15					26	20	2
DRDVYVTTHTPR	12	Unmodified	_DRDVYVTTHTPR_									0	0	0	0	0	1	P78317	P78317	P78317	RNF4	E3 ubiquitin-protein ligase RNF4	MULTI-MSMS	20230213_HF_LC1_GT_GGO_Ex80_198_2	JW198_2	365.938	4	365.688	1458.72	-0.95823	-0.00035041	0.25547	9.3422e-05	-0.70276	-0.00025699	365.688	17.26	0.42033	17.26	17.109	17.53	0					326	81	6
DRDVYVTTHTPR	12	Unmodified	_DRDVYVTTHTPR_									0	0	0	0	0	1	P78317	P78317	P78317	RNF4	E3 ubiquitin-protein ligase RNF4	MULTI-MSMS	20230213_HF_LC1_GT_GGO_Ex80_198_2	JW198_2	487.248	3	487.248	1458.72	-0.53445	-0.00026041	-0.022406	-1.0917e-05	-0.55686	-0.00027133	487.248	17.261	0.43081	17.261	17.088	17.518	0					329	85	6
DRDVYVTTHTPR	12	Unmodified	_DRDVYVTTHTPR_									0	0	0	0	0	1	P78317	P78317	P78317	RNF4	E3 ubiquitin-protein ligase RNF4	MULTI-MSMS	20230213_HF_LC1_GT_GGO_Ex80_198_3	JW198_3	487.582	3	487.248	1458.72	-0.15	-7.3087e-05	0.80748	0.00039344	0.65748	0.00032035	487.248	16.438	0.24157	16.438	16.303	16.544	0					52	20	3
DRDVYVTTHTPR	12	Unmodified	_DRDVYVTTHTPR_									0	0	0	0	0	1	P78317	P78317	P78317	RNF4	E3 ubiquitin-protein ligase RNF4	MULTI-MSMS	20230213_HF_LC1_GT_GGO_Ex80_198_3	JW198_3	365.688	4	365.688	1458.72	-0.31602	-0.00011556	0.63261	0.00023134	0.3166	0.00011578	365.688	16.438	0.16339	16.438	16.312	16.476	0					31	13	3
DRDVYVTTHTPR	12	Unmodified	_DRDVYVTTHTPR_									0	0	0	0	0	1	P78317	P78317	P78317	RNF4	E3 ubiquitin-protein ligase RNF4	MULTI-MSMS	20230213_HF_LC1_GT_GGO_Ex80_198_3	JW198_3	365.687	4	365.688	1458.72	-0.51591	-0.00018866	-0.8751	-0.00032001	-1.391	-0.00050867	365.688	17.179	0.34527	17.179	16.998	17.344	0					194	38	7
DRDVYVTTHTPR	12	Unmodified	_DRDVYVTTHTPR_									0	0	0	0	0	1	P78317	P78317	P78317	RNF4	E3 ubiquitin-protein ligase RNF4	MULTI-MSMS	20230213_HF_LC1_GT_GGO_Ex80_198_3	JW198_3	487.248	3	487.248	1458.72	-0.34804	-0.00016958	-1.0533	-0.00051322	-1.4014	-0.00068281	487.248	17.176	0.40311	17.176	16.998	17.401	0					217	47	7
DRDVYVTTHTPR	12	Unmodified	_DRDVYVTTHTPR_									0	0	0	0	0	1	P78317	P78317	P78317	RNF4	E3 ubiquitin-protein ligase RNF4	MULTI-MSMS	20230213_HF_LC1_GT_GGO_Ex80_198_3	JW198_3	365.938	4	365.688	1458.72	-0.66789	-0.00024424	0.70523	0.00025789	0.037343	1.3656e-05	365.688	17.825	0.35535	17.825	17.548	17.904	-3.5527e-15					105	35	4
DRDVYVTTHTPR	12	Unmodified	_DRDVYVTTHTPR_									0	0	0	0	0	1	P78317	P78317	P78317	RNF4	E3 ubiquitin-protein ligase RNF4	MULTI-MSMS	20230213_HF_LC1_GT_GGO_Ex80_198_3	JW198_3	365.688	4	365.688	1458.72	-0.71742	-0.00026235	1.0343	0.00037821	0.31683	0.00011586	365.688	17.925	0.28926	17.925	17.879	18.168	0					83	30	4
DRDVYVTTHTPR	12	Unmodified	_DRDVYVTTHTPR_									0	0	0	0	0	1	P78317	P78317	P78317	RNF4	E3 ubiquitin-protein ligase RNF4	MULTI-MSMS	20230213_HF_LC1_GT_GGO_Ex80_198_3	JW198_3	487.581	3	487.248	1458.72	-0.069431	-3.383e-05	-0.31473	-0.00015335	-0.38416	-0.00018718	487.582	20.615	0.18218	20.615	20.579	20.761	0					25	18	2
DRDVYVTTHTPR	12	Unmodified	_DRDVYVTTHTPR_									0	0	0	0	0	1	P78317	P78317	P78317	RNF4	E3 ubiquitin-protein ligase RNF4	MULTI-SECPEP	20230213_HF_LC1_GT_GGO_Ex80_198_3	JW198_3	365.182	4	365.688	1458.72	-0.38838	-0.00014203	0.39091	0.00014295	0.00253	9.2519e-07	365.688	16.686	0.1231	16.686	16.635	16.758	0					22	13	2
DRDVYVTTHTPR	12	Unmodified	_DRDVYVTTHTPR_									0	0	0	0	0	1	P78317	P78317	P78317	RNF4	E3 ubiquitin-protein ligase RNF4	MULTI-SECPEP	20230213_HF_LC1_GT_GGO_Ex80_198_3	JW198_3	487.231	3	487.248	1458.72	-0.35725	-0.00017407	1.0046	0.00048951	0.64739	0.00031544	487.582	19.646	0.3623	19.646	19.552	19.914	-3.5527e-15					72	42	2
DRDVYVTTHTPR	12	Unmodified	_DRDVYVTTHTPR_									0	0	0	0	0	1	P78317	P78317	P78317	RNF4	E3 ubiquitin-protein ligase RNF4	MULTI-SECPEP	20230213_HF_LC1_GT_GGO_Ex80_198_3	JW198_3	487.757	3	487.248	1458.72	-0.22157	-0.00010796	1.5795	0.00076962	1.358	0.00066166	487.249	20.196	0.52138	20.196	19.914	20.435	0					64	48	2
DRDVYVTTHTPR	12	Unmodified	_DRDVYVTTHTPR_									0	0	0	0	0	1	P78317	P78317	P78317	RNF4	E3 ubiquitin-protein ligase RNF4	MULTI-MSMS	20230213_HF_LC1_GT_GGO_Ex80_212_1	JW212_1	365.687	4	365.688	1458.72	-0.91199	-0.0003335	-0.36172	-0.00013228	-1.2737	-0.00046578	365.688	17.146	0.25946	17.146	17.016	17.275	0					154	28	7
DRDVYVTTHTPR	12	Unmodified	_DRDVYVTTHTPR_									0	0	0	0	0	1	P78317	P78317	P78317	RNF4	E3 ubiquitin-protein ligase RNF4	MULTI-MSMS	20230213_HF_LC1_GT_GGO_Ex80_212_1	JW212_1	487.582	3	487.248	1458.72	-0.80684	-0.00039313	-0.42021	-0.00020474	-1.227	-0.00059787	487.248	17.147	0.25946	17.147	17.016	17.275	0					146	28	6
DRDVYVTTHTPR	12	Unmodified	_DRDVYVTTHTPR_									0	0	0	0	0	1	P78317	P78317	P78317	RNF4	E3 ubiquitin-protein ligase RNF4	MULTI-MSMS	20230213_HF_LC1_GT_GGO_Ex80_212_1	JW212_1	487.247	3	487.248	1458.72	-0.56362	-0.00027462	1.2316	0.0006001	0.668	0.00032548	487.249	17.763	0.28003	17.763	17.552	17.832	-3.5527e-15					74	33	3
DRDVYVTTHTPR	12	Unmodified	_DRDVYVTTHTPR_									0	0	0	0	0	1	P78317	P78317	P78317	RNF4	E3 ubiquitin-protein ligase RNF4	MULTI-MSMS	20230213_HF_LC1_GT_GGO_Ex80_212_1	JW212_1	487.583	3	487.248	1458.72	-0.086587	-4.2189e-05	0.89365	0.00043543	0.80706	0.00039324	487.582	18.823	0.18497	18.823	18.732	18.917	0					30	19	2
DRDVYVTTHTPR	12	Unmodified	_DRDVYVTTHTPR_									0	0	0	0	0	1	P78317	P78317	P78317	RNF4	E3 ubiquitin-protein ligase RNF4	MULTI-SECPEP	20230213_HF_LC1_GT_GGO_Ex80_212_1	JW212_1	365.147	4	365.688	1458.72	-0.91338	-0.00033401	1.0783	0.00039432	0.16493	6.0315e-05	365.688	16.557	0.10567	16.557	16.482	16.587	0					19	11	2
DRDVYVTTHTPR	12	Unmodified	_DRDVYVTTHTPR_									0	0	0	0	0	1	P78317	P78317	P78317	RNF4	E3 ubiquitin-protein ligase RNF4	MULTI-SECPEP	20230213_HF_LC1_GT_GGO_Ex80_212_1	JW212_1	365.688	4	365.688	1458.72	-0.6546	-0.00023938	0.39745	0.00014534	-0.25715	-9.4036e-05	365.688	17.747	0.37727	17.747	17.605	17.982	0					87	50	3
DRDVYVTTHTPR	12	Unmodified	_DRDVYVTTHTPR_									0	0	0	0	0	1	P78317	P78317	P78317	RNF4	E3 ubiquitin-protein ligase RNF4	MULTI-SECPEP	20230213_HF_LC1_GT_GGO_Ex80_212_1	JW212_1	365.939	4	365.688	1458.72	-0.58718	-0.00021473	0.76646	0.00028029	0.17928	6.5559e-05	365.688	17.858	0.32349	17.858	17.814	18.137	0					67	44	2
DRDVYVTTHTPR	12	Unmodified	_DRDVYVTTHTPR_									0	0	0	0	0	1	P78317	P78317	P78317	RNF4	E3 ubiquitin-protein ligase RNF4	MULTI-SECPEP	20230213_HF_LC1_GT_GGO_Ex80_212_1	JW212_1	486.726	3	487.248	1458.72	-0.80866	-0.00039402	1.4601	0.00071141	0.65139	0.00031739	487.249	16.549	0.22515	16.549	16.415	16.641	3.5527e-15					42	26	3
DRDVYVTTHTPR	12	Unmodified	_DRDVYVTTHTPR_									0	0	0	0	0	1	P78317	P78317	P78317	RNF4	E3 ubiquitin-protein ligase RNF4	MULTI-MSMS	20230213_HF_LC1_GT_GGO_Ex80_212_2	JW212_2	487.582	3	487.248	1458.72	-0.35041	-0.00017073	0.85767	0.0004179	0.50726	0.00024716	487.248	16.436	0.25361	16.436	16.283	16.537	0					57	19	4
DRDVYVTTHTPR	12	Unmodified	_DRDVYVTTHTPR_									0	0	0	0	0	1	P78317	P78317	P78317	RNF4	E3 ubiquitin-protein ligase RNF4	MULTI-MSMS	20230213_HF_LC1_GT_GGO_Ex80_212_2	JW212_2	365.688	4	365.688	1458.72	-0.54828	-0.0002005	0.48812	0.0001785	-0.060156	-2.1998e-05	365.688	16.436	0.2677	16.436	16.283	16.551	0					45	20	3
DRDVYVTTHTPR	12	Unmodified	_DRDVYVTTHTPR_									0	0	0	0	0	1	P78317	P78317	P78317	RNF4	E3 ubiquitin-protein ligase RNF4	MULTI-MSMS	20230213_HF_LC1_GT_GGO_Ex80_212_2	JW212_2	487.248	3	487.248	1458.72	-0.46528	-0.00022671	0.18332	8.9324e-05	-0.28195	-0.00013738	487.248	16.663	0.18243	16.663	16.537	16.719	0					46	16	4
DRDVYVTTHTPR	12	Unmodified	_DRDVYVTTHTPR_									0	0	0	0	0	1	P78317	P78317	P78317	RNF4	E3 ubiquitin-protein ligase RNF4	MULTI-MSMS	20230213_HF_LC1_GT_GGO_Ex80_212_2	JW212_2	365.688	4	365.688	1458.72	-0.83187	-0.00030421	-0.43774	-0.00016008	-1.2696	-0.00046428	365.688	17.063	0.49451	17.063	16.882	17.377	0					225	60	7
DRDVYVTTHTPR	12	Unmodified	_DRDVYVTTHTPR_									0	0	0	0	0	1	P78317	P78317	P78317	RNF4	E3 ubiquitin-protein ligase RNF4	MULTI-MSMS	20230213_HF_LC1_GT_GGO_Ex80_212_2	JW212_2	487.582	3	487.248	1458.72	-0.63055	-0.00030724	-0.63346	-0.00030865	-1.264	-0.00061589	487.248	17.069	0.66971	17.069	16.908	17.578	0					304	96	7
DRDVYVTTHTPR	12	Unmodified	_DRDVYVTTHTPR_									0	0	0	0	0	1	P78317	P78317	P78317	RNF4	E3 ubiquitin-protein ligase RNF4	MULTI-MSMS	20230213_HF_LC1_GT_GGO_Ex80_212_2	JW212_2	730.87	2	730.368	1458.72	-0.39922	-0.00029158	-0.46184	-0.00033732	-0.86107	-0.0006289	730.368	17.063	0.26604	17.063	16.985	17.251	0					124	29	5
DRDVYVTTHTPR	12	Unmodified	_DRDVYVTTHTPR_									0	0	0	0	0	1	P78317	P78317	P78317	RNF4	E3 ubiquitin-protein ligase RNF4	MULTI-MSMS	20230213_HF_LC1_GT_GGO_Ex80_212_2	JW212_2	487.248	3	487.248	1458.72	-0.24166	-0.00011775	0.75465	0.0003677	0.513	0.00024996	487.248	17.778	0.64937	17.778	17.451	18.1	0					187	66	4
DRDVYVTTHTPR	12	Unmodified	_DRDVYVTTHTPR_									0	0	0	0	0	1	P78317	P78317	P78317	RNF4	E3 ubiquitin-protein ligase RNF4	MULTI-MSMS	20230213_HF_LC1_GT_GGO_Ex80_212_2	JW212_2	365.688	4	365.688	1458.72	-0.45498	-0.00016638	0.70201	0.00025672	0.24703	9.0337e-05	365.688	17.766	0.65311	17.766	17.447	18.1	0					211	67	5
DRDVYVTTHTPR	12	Unmodified	_DRDVYVTTHTPR_									0	0	0	0	0	1	P78317	P78317	P78317	RNF4	E3 ubiquitin-protein ligase RNF4	MULTI-MSMS	20230213_HF_LC1_GT_GGO_Ex80_212_2	JW212_2	365.688	4	365.688	1458.72	0.17703	6.4738e-05	0.84499	0.000309	1.022	0.00037374	365.939	18.7	0.34459	18.7	18.572	18.917	0					97	36	4
DRDVYVTTHTPR	12	Unmodified	_DRDVYVTTHTPR_									0	0	0	0	0	1	P78317	P78317	P78317	RNF4	E3 ubiquitin-protein ligase RNF4	MULTI-MSMS	20230213_HF_LC1_GT_GGO_Ex80_212_2	JW212_2	365.939	4	365.688	1458.72	0.25633	9.3738e-05	0.4703	0.00017198	0.72663	0.00026572	365.688	19.687	0.56143	19.687	19.476	20.038	0					94	58	2
DRDVYVTTHTPR	12	Unmodified	_DRDVYVTTHTPR_									0	0	0	0	0	1	P78317	P78317	P78317	RNF4	E3 ubiquitin-protein ligase RNF4	MULTI-MSMS	20230213_HF_LC1_GT_GGO_Ex80_212_2	JW212_2	487.248	3	487.248	1458.72	-0.018155	-8.8458e-06	-0.017411	-8.4832e-06	-0.035565	-1.7329e-05	487.248	20.858	0.32167	20.858	20.706	21.028	-3.5527e-15					41	28	2
DRDVYVTTHTPR	12	Unmodified	_DRDVYVTTHTPR_									0	0	0	0	0	1	P78317	P78317	P78317	RNF4	E3 ubiquitin-protein ligase RNF4	MSMS	20230213_HF_LC1_GT_GGO_Ex80_212_2	JW212_2	487.583	3	487.248	1458.72	NaN	NaN	NaN	NaN	NaN	NaN	NaN	18.536	1	18.536	18.036	19.036	0
DRDVYVTTHTPR	12	Unmodified	_DRDVYVTTHTPR_									0	0	0	0	0	1	P78317	P78317	P78317	RNF4	E3 ubiquitin-protein ligase RNF4	MULTI-SECPEP	20230213_HF_LC1_GT_GGO_Ex80_212_2	JW212_2	366.16	4	365.688	1458.72	-0.029492	-1.0785e-05	0.39729	0.00014528	0.36779	0.0001345	365.938	20.36	0.30763	20.36	20.21	20.517	0					39	28	2
DRDVYVTTHTPR	12	Unmodified	_DRDVYVTTHTPR_									0	0	0	0	0	1	P78317	P78317	P78317	RNF4	E3 ubiquitin-protein ligase RNF4	MULTI-SECPEP	20230213_HF_LC1_GT_GGO_Ex80_212_2	JW212_2	366.184	4	365.688	1458.72	-0.22049	-8.0632e-05	-0.36289	-0.0001327	-0.58338	-0.00021333	365.688	20.858	0.23651	20.858	20.734	20.97	0					31	19	2
DRDVYVTTHTPR	12	Unmodified	_DRDVYVTTHTPR_									0	0	0	0	0	1	P78317	P78317	P78317	RNF4	E3 ubiquitin-protein ligase RNF4	MULTI-SECPEP	20230213_HF_LC1_GT_GGO_Ex80_212_2	JW212_2	486.981	3	487.248	1458.72	0.47887	0.00023333	-0.17114	-8.3387e-05	0.30774	0.00014994	487.582	19.619	0.46844	19.619	19.476	19.945	0					90	48	3
DRDVYVTTHTPR	12	Unmodified	_DRDVYVTTHTPR_									0	0	0	0	0	1	P78317	P78317	P78317	RNF4	E3 ubiquitin-protein ligase RNF4	MULTI-SECPEP	20230213_HF_LC1_GT_GGO_Ex80_212_2	JW212_2	487.757	3	487.248	1458.72	0.20029	9.7589e-05	0.28952	0.00014107	0.48981	0.00023866	487.248	20.319	0.69217	20.319	19.945	20.637	3.5527e-15					88	64	2
DRDVYVTTHTPR	12	Unmodified	_DRDVYVTTHTPR_									0	0	0	0	0	1	P78317	P78317	P78317	RNF4	E3 ubiquitin-protein ligase RNF4	MULTI-SECPEP	20230213_HF_LC1_GT_GGO_Ex80_212_2	JW212_2	487.756	3	487.248	1458.72	-0.16062	-7.8264e-05	-1.1608	-0.00056559	-1.3214	-0.00064385	487.582	21.239	0.12813	21.239	21.125	21.253	0					12	8	2
DRDVYVTTHTPR	12	Unmodified	_DRDVYVTTHTPR_									0	0	0	0	0	1	P78317	P78317	P78317	RNF4	E3 ubiquitin-protein ligase RNF4	MULTI-MSMS	20230213_HF_LC1_GT_GGO_Ex80_212_3	JW212_3	487.248	3	487.248	1458.72	-0.032657	-1.5912e-05	1.0124	0.0004933	0.97976	0.00047738	487.249	16.332	0.14693	16.332	16.211	16.358	3.5527e-15					14	10	2
DRDVYVTTHTPR	12	Unmodified	_DRDVYVTTHTPR_									0	0	0	0	0	1	P78317	P78317	P78317	RNF4	E3 ubiquitin-protein ligase RNF4	MULTI-MSMS	20230213_HF_LC1_GT_GGO_Ex80_212_3	JW212_3	487.582	3	487.248	1458.72	-0.069879	-3.4049e-05	-0.87705	-0.00042734	-0.94693	-0.00046139	487.248	17.069	0.29119	17.069	16.868	17.159	0					130	31	6
DRDVYVTTHTPR	12	Unmodified	_DRDVYVTTHTPR_									0	0	0	0	0	1	P78317	P78317	P78317	RNF4	E3 ubiquitin-protein ligase RNF4	MULTI-MSMS	20230213_HF_LC1_GT_GGO_Ex80_212_3	JW212_3	365.688	4	365.688	1458.72	-0.3397	-0.00012422	-0.7701	-0.00028162	-1.1098	-0.00040584	365.688	17.071	0.29907	17.071	16.868	17.167	0					134	32	6
DRDVYVTTHTPR	12	Unmodified	_DRDVYVTTHTPR_									0	0	0	0	0	1	P78317	P78317	P78317	RNF4	E3 ubiquitin-protein ligase RNF4	MULTI-MSMS	20230213_HF_LC1_GT_GGO_Ex80_212_3	JW212_3	365.938	4	365.688	1458.72	-0.37385	-0.00013671	0.020251	7.4056e-06	-0.3536	-0.00012931	365.688	17.71	0.45787	17.71	17.536	17.994	0					99	47	3
DRDVYVTTHTPR	12	Unmodified	_DRDVYVTTHTPR_									0	0	0	0	0	1	P78317	P78317	P78317	RNF4	E3 ubiquitin-protein ligase RNF4	MULTI-MSMS	20230213_HF_LC1_GT_GGO_Ex80_212_3	JW212_3	487.249	3	487.248	1458.72	-0.10498	-5.115e-05	1.2499	0.000609	1.1449	0.00055785	487.249	17.713	0.29009	17.713	17.628	17.918	0					69	30	3
DRDVYVTTHTPR	12	Unmodified	_DRDVYVTTHTPR_									0	0	0	0	0	1	P78317	P78317	P78317	RNF4	E3 ubiquitin-protein ligase RNF4	MSMS	20230213_HF_LC1_GT_GGO_Ex80_212_3	JW212_3	487.248	3	487.248	1458.72	NaN	NaN	NaN	NaN	NaN	NaN	NaN	24.539	1	24.539	24.039	25.039	0
DRDVYVTTHTPR	12	Unmodified	_DRDVYVTTHTPR_									0	0	0	0	0	1	P78317	P78317	P78317	RNF4	E3 ubiquitin-protein ligase RNF4	MULTI-MSMS	20230213_HF_LC1_GT_GGO_Ex80_CCW16_1	CCW16_1	487.248	3	487.248	1458.72	-0.45455	-0.00022148	0.69499	0.00033863	0.24044	0.00011715	487.248	16.652	0.22066	16.652	16.533	16.753	0					55	21	3
DRDVYVTTHTPR	12	Unmodified	_DRDVYVTTHTPR_									0	0	0	0	0	1	P78317	P78317	P78317	RNF4	E3 ubiquitin-protein ligase RNF4	MULTI-MSMS	20230213_HF_LC1_GT_GGO_Ex80_CCW16_1	CCW16_1	487.248	3	487.248	1458.72	-0.48214	-0.00023492	0.88908	0.0004332	0.40694	0.00019828	487.248	16.881	0.12425	16.881	16.823	16.948	0					37	14	3
DRDVYVTTHTPR	12	Unmodified	_DRDVYVTTHTPR_									0	0	0	0	0	1	P78317	P78317	P78317	RNF4	E3 ubiquitin-protein ligase RNF4	MULTI-MSMS	20230213_HF_LC1_GT_GGO_Ex80_CCW16_1	CCW16_1	365.688	4	365.688	1458.72	-0.71606	-0.00026185	-0.77258	-0.00028252	-1.4886	-0.00054438	365.688	17.322	0.39886	17.322	17.147	17.546	0					209	41	7
DRDVYVTTHTPR	12	Unmodified	_DRDVYVTTHTPR_									0	0	0	0	0	1	P78317	P78317	P78317	RNF4	E3 ubiquitin-protein ligase RNF4	MULTI-MSMS	20230213_HF_LC1_GT_GGO_Ex80_CCW16_1	CCW16_1	487.248	3	487.248	1458.72	-0.53151	-0.00025898	-0.90823	-0.00044253	-1.4397	-0.00070151	487.248	17.328	0.45605	17.328	17.156	17.612	0					229	49	7
DRDVYVTTHTPR	12	Unmodified	_DRDVYVTTHTPR_									0	0	0	0	0	1	P78317	P78317	P78317	RNF4	E3 ubiquitin-protein ligase RNF4	MULTI-MSMS	20230213_HF_LC1_GT_GGO_Ex80_CCW16_1	CCW16_1	365.688	4	365.688	1458.72	-0.78809	-0.00028819	0.69336	0.00025355	-0.094728	-3.4641e-05	365.688	17.936	0.69038	17.936	17.739	18.429	0					217	75	4
DRDVYVTTHTPR	12	Unmodified	_DRDVYVTTHTPR_									0	0	0	0	0	1	P78317	P78317	P78317	RNF4	E3 ubiquitin-protein ligase RNF4	MULTI-MSMS	20230213_HF_LC1_GT_GGO_Ex80_CCW16_1	CCW16_1	487.583	3	487.248	1458.72	-0.49806	-0.00024268	0.93549	0.00045581	0.43742	0.00021313	487.249	19.004	0.34633	19.004	18.797	19.143	0					91	40	3
DRDVYVTTHTPR	12	Unmodified	_DRDVYVTTHTPR_									0	0	0	0	0	1	P78317	P78317	P78317	RNF4	E3 ubiquitin-protein ligase RNF4	MSMS	20230213_HF_LC1_GT_GGO_Ex80_CCW16_1	CCW16_1	487.248	3	487.248	1458.72	NaN	NaN	NaN	NaN	NaN	NaN	NaN	17.804	1	17.804	17.304	18.304	0
DRDVYVTTHTPR	12	Unmodified	_DRDVYVTTHTPR_									0	0	0	0	0	1	P78317	P78317	P78317	RNF4	E3 ubiquitin-protein ligase RNF4	MULTI-SECPEP	20230213_HF_LC1_GT_GGO_Ex80_CCW16_1	CCW16_1	486.576	3	487.248	1458.72	-0.60364	-0.00029412	1.1067	0.00053925	0.50309	0.00024513	487.248	17.923	0.72355	17.923	17.723	18.446	0					240	80	4
DRDVYVTTHTPR	12	Unmodified	_DRDVYVTTHTPR_									0	0	0	0	0	1	P78317	P78317	P78317	RNF4	E3 ubiquitin-protein ligase RNF4	MULTI-MSMS	20230213_HF_LC1_GT_GGO_Ex80_CCW16_2	CCW16_2	487.248	3	487.248	1458.72	-0.63615	-0.00030996	-0.81212	-0.0003957	-1.4483	-0.00070567	487.247	16.737	0.18194	16.737	16.593	16.775	0					35	18	3
DRDVYVTTHTPR	12	Unmodified	_DRDVYVTTHTPR_									0	0	0	0	0	1	P78317	P78317	P78317	RNF4	E3 ubiquitin-protein ligase RNF4	MULTI-MSMS	20230213_HF_LC1_GT_GGO_Ex80_CCW16_2	CCW16_2	365.688	4	365.688	1458.72	-0.80975	-0.00029611	-0.80945	-0.00029601	-1.6192	-0.00059212	365.688	17.177	0.36063	17.177	16.971	17.331	0					198	35	7
DRDVYVTTHTPR	12	Unmodified	_DRDVYVTTHTPR_									0	0	0	0	0	1	P78317	P78317	P78317	RNF4	E3 ubiquitin-protein ligase RNF4	MULTI-MSMS	20230213_HF_LC1_GT_GGO_Ex80_CCW16_2	CCW16_2	487.248	3	487.248	1458.72	-0.69583	-0.00033904	-0.87552	-0.0004266	-1.5714	-0.00076564	487.248	17.178	0.39567	17.178	16.98	17.376	3.5527e-15					201	38	7
DRDVYVTTHTPR	12	Unmodified	_DRDVYVTTHTPR_									0	0	0	0	0	1	P78317	P78317	P78317	RNF4	E3 ubiquitin-protein ligase RNF4	MULTI-MSMS	20230213_HF_LC1_GT_GGO_Ex80_CCW16_2	CCW16_2	487.248	3	487.248	1458.72	-0.77737	-0.00037877	1.0454	0.00050936	0.26801	0.00013059	487.249	17.82	0.60131	17.82	17.607	18.209	0					133	57	4
DRDVYVTTHTPR	12	Unmodified	_DRDVYVTTHTPR_									0	0	0	0	0	1	P78317	P78317	P78317	RNF4	E3 ubiquitin-protein ligase RNF4	MULTI-MSMS	20230213_HF_LC1_GT_GGO_Ex80_CCW16_2	CCW16_2	487.248	3	487.248	1458.72	-0.79316	-0.00038647	1.339	0.00065244	0.54587	0.00026597	487.249	18.803	0.26908	18.803	18.676	18.945	0					50	26	3
DRDVYVTTHTPR	12	Unmodified	_DRDVYVTTHTPR_									0	0	0	0	0	1	P78317	P78317	P78317	RNF4	E3 ubiquitin-protein ligase RNF4	MSMS	20230213_HF_LC1_GT_GGO_Ex80_CCW16_2	CCW16_2	487.249	3	487.248	1458.72	NaN	NaN	NaN	NaN	NaN	NaN	NaN	20.171	1	20.171	19.671	20.671	0
DRDVYVTTHTPR	12	Unmodified	_DRDVYVTTHTPR_									0	0	0	0	0	1	P78317	P78317	P78317	RNF4	E3 ubiquitin-protein ligase RNF4	MULTI-SECPEP	20230213_HF_LC1_GT_GGO_Ex80_CCW16_2	CCW16_2	365.179	4	365.688	1458.72	-0.8434	-0.00030842	0.98564	0.00036043	0.14223	5.2013e-05	365.689	17.457	0.024203	17.457	17.439	17.463	0					6	3	2
DRDVYVTTHTPR	12	Unmodified	_DRDVYVTTHTPR_									0	0	0	0	0	1	P78317	P78317	P78317	RNF4	E3 ubiquitin-protein ligase RNF4	MULTI-MSMS	20230213_HF_LC1_GT_GGO_Ex80_CCW16_3	CCW16_3	487.582	3	487.248	1458.72	-0.70846	-0.00034519	0.46197	0.0002251	-0.24648	-0.0001201	487.248	17.206	0.31622	17.206	17.061	17.377	-3.5527e-15					141	33	6
DRDVYVTTHTPR	12	Unmodified	_DRDVYVTTHTPR_									0	0	0	0	0	1	P78317	P78317	P78317	RNF4	E3 ubiquitin-protein ligase RNF4	MULTI-MSMS	20230213_HF_LC1_GT_GGO_Ex80_CCW16_3	CCW16_3	365.939	4	365.688	1458.72	-0.67922	-0.00024838	0.23547	8.6108e-05	-0.44375	-0.00016227	365.688	17.206	0.30879	17.206	17.053	17.362	0					147	33	6
DRDVYVTTHTPR	12	Unmodified	_DRDVYVTTHTPR_									0	0	0	0	0	1	P78317	P78317	P78317	RNF4	E3 ubiquitin-protein ligase RNF4	MULTI-MSMS	20230213_HF_LC1_GT_GGO_Ex80_CCW16_3	CCW16_3	487.248	3	487.248	1458.72	-0.78443	-0.00038221	0.3964	0.00019314	-0.38803	-0.00018907	487.248	17.762	0.28554	17.762	17.648	17.934	0					40	30	2
DRDVYVTTHTPR	12	Unmodified	_DRDVYVTTHTPR_									0	0	0	0	0	1	P78317	P78317	P78317	RNF4	E3 ubiquitin-protein ligase RNF4	MULTI-MSMS	20230213_HF_LC1_GT_GGO_Ex80_CTRL_1	CTRL_1	487.582	3	487.248	1458.72	-0.16917	-8.2426e-05	-0.91619	-0.00044641	-1.0854	-0.00052884	487.248	15.259	0.11644	15.259	15.218	15.334	0					26	16	2
DRDVYVTTHTPR	12	Unmodified	_DRDVYVTTHTPR_									0	0	0	0	0	1	P78317	P78317	P78317	RNF4	E3 ubiquitin-protein ligase RNF4	MULTI-MSMS	20230213_HF_LC1_GT_GGO_Ex80_CTRL_1	CTRL_1	487.248	3	487.248	1458.72	-0.6869	-0.00033469	1.4174	0.00069064	0.73052	0.00035595	487.248	16.744	0.29263	16.744	16.59	16.883	0					86	27	4
DRDVYVTTHTPR	12	Unmodified	_DRDVYVTTHTPR_									0	0	0	0	0	1	P78317	P78317	P78317	RNF4	E3 ubiquitin-protein ligase RNF4	MULTI-MSMS	20230213_HF_LC1_GT_GGO_Ex80_CTRL_1	CTRL_1	365.688	4	365.688	1458.72	-0.8456	-0.00030923	-0.04092	-1.4964e-05	-0.88652	-0.00032419	365.688	17.003	0.19844	17.003	16.861	17.06	0					36	18	3
DRDVYVTTHTPR	12	Unmodified	_DRDVYVTTHTPR_									0	0	0	0	0	1	P78317	P78317	P78317	RNF4	E3 ubiquitin-protein ligase RNF4	MULTI-MSMS	20230213_HF_LC1_GT_GGO_Ex80_CTRL_1	CTRL_1	487.582	3	487.248	1458.72	-0.78019	-0.00038014	1.0011	0.00048779	0.22092	0.00010764	487.249	17.002	0.13994	17.002	16.931	17.071	0					34	13	3
DRDVYVTTHTPR	12	Unmodified	_DRDVYVTTHTPR_									0	0	0	0	0	1	P78317	P78317	P78317	RNF4	E3 ubiquitin-protein ligase RNF4	MULTI-MSMS	20230213_HF_LC1_GT_GGO_Ex80_CTRL_1	CTRL_1	730.368	2	730.368	1458.72	-0.70829	-0.00051731	-0.67767	-0.00049495	-1.386	-0.0010123	730.368	17.332	0.34393	17.332	17.219	17.563	0					120	28	5
DRDVYVTTHTPR	12	Unmodified	_DRDVYVTTHTPR_									0	0	0	0	0	1	P78317	P78317	P78317	RNF4	E3 ubiquitin-protein ligase RNF4	MULTI-MSMS	20230213_HF_LC1_GT_GGO_Ex80_CTRL_1	CTRL_1	487.247	3	487.248	1458.72	-0.88335	-0.00043041	-0.78744	-0.00038368	-1.6708	-0.00081409	487.248	17.33	0.58062	17.33	17.203	17.783	0					220	58	7
DRDVYVTTHTPR	12	Unmodified	_DRDVYVTTHTPR_									0	0	0	0	0	1	P78317	P78317	P78317	RNF4	E3 ubiquitin-protein ligase RNF4	MULTI-MSMS	20230213_HF_LC1_GT_GGO_Ex80_CTRL_1	CTRL_1	365.687	4	365.688	1458.72	-0.9521	-0.00034817	-0.81295	-0.00029729	-1.765	-0.00064546	365.688	17.315	0.5643	17.315	17.203	17.767	0					197	56	7
DRDVYVTTHTPR	12	Unmodified	_DRDVYVTTHTPR_									0	0	0	0	0	1	P78317	P78317	P78317	RNF4	E3 ubiquitin-protein ligase RNF4	MULTI-MSMS	20230213_HF_LC1_GT_GGO_Ex80_CTRL_1	CTRL_1	487.248	3	487.248	1458.72	-0.61753	-0.00030089	1.0561	0.00051461	0.43862	0.00021372	487.248	17.902	0.65902	17.902	17.674	18.333	0					185	65	4
DRDVYVTTHTPR	12	Unmodified	_DRDVYVTTHTPR_									0	0	0	0	0	1	P78317	P78317	P78317	RNF4	E3 ubiquitin-protein ligase RNF4	MULTI-MSMS	20230213_HF_LC1_GT_GGO_Ex80_CTRL_1	CTRL_1	730.87	2	730.368	1458.72	-0.46532	-0.00033985	0.23878	0.0001744	-0.22654	-0.00016545	730.368	17.895	0.57728	17.895	17.711	18.288	0					90	56	3
DRDVYVTTHTPR	12	Unmodified	_DRDVYVTTHTPR_									0	0	0	0	0	1	P78317	P78317	P78317	RNF4	E3 ubiquitin-protein ligase RNF4	MULTI-MSMS	20230213_HF_LC1_GT_GGO_Ex80_CTRL_1	CTRL_1	365.688	4	365.688	1458.72	-0.6971	-0.00025492	0.62248	0.00022763	-0.074618	-2.7287e-05	365.688	17.914	0.60853	17.914	17.711	18.32	0					171	59	4
DRDVYVTTHTPR	12	Unmodified	_DRDVYVTTHTPR_									0	0	0	0	0	1	P78317	P78317	P78317	RNF4	E3 ubiquitin-protein ligase RNF4	MULTI-MSMS	20230213_HF_LC1_GT_GGO_Ex80_CTRL_1	CTRL_1	487.249	3	487.248	1458.72	-0.17619	-8.585e-05	1.1575	0.00056401	0.98135	0.00047816	487.249	18.878	0.33119	18.878	18.788	19.119	0					74	33	3
DRDVYVTTHTPR	12	Unmodified	_DRDVYVTTHTPR_									0	0	0	0	0	1	P78317	P78317	P78317	RNF4	E3 ubiquitin-protein ligase RNF4	MSMS	20230213_HF_LC1_GT_GGO_Ex80_CTRL_1	CTRL_1	730.368	2	730.368	1458.72	NaN	NaN	NaN	NaN	NaN	NaN	NaN	17.612	1	17.612	17.112	18.112	0
DRDVYVTTHTPR	12	Unmodified	_DRDVYVTTHTPR_									0	0	0	0	0	1	P78317	P78317	P78317	RNF4	E3 ubiquitin-protein ligase RNF4	MULTI-SECPEP	20230213_HF_LC1_GT_GGO_Ex80_CTRL_1	CTRL_1	365.677	4	365.688	1458.72	-0.19824	-7.2494e-05	0.50488	0.00018463	0.30664	0.00011213	365.688	20.606	0.356	20.606	20.475	20.831	0					58	33	2
DRDVYVTTHTPR	12	Unmodified	_DRDVYVTTHTPR_									0	0	0	0	0	1	P78317	P78317	P78317	RNF4	E3 ubiquitin-protein ligase RNF4	MULTI-SECPEP	20230213_HF_LC1_GT_GGO_Ex80_CTRL_1	CTRL_1	487.756	3	487.248	1458.72	0.18091	8.8147e-05	0.6161	0.00030019	0.79701	0.00038834	487.248	19.657	0.41324	19.657	19.526	19.939	-3.5527e-15					75	48	2
DRDVYVTTHTPR	12	Unmodified	_DRDVYVTTHTPR_									0	0	0	0	0	1	P78317	P78317	P78317	RNF4	E3 ubiquitin-protein ligase RNF4	MULTI-SECPEP	20230213_HF_LC1_GT_GGO_Ex80_CTRL_1	CTRL_1	487.583	3	487.248	1458.72	0.047135	2.2966e-05	1.9038	0.00092764	1.951	0.0009506	487.249	20.28	0.19732	20.28	20.202	20.399	0					32	19	2
DRDVYVTTHTPR	12	Unmodified	_DRDVYVTTHTPR_									0	0	0	0	0	1	P78317	P78317	P78317	RNF4	E3 ubiquitin-protein ligase RNF4	MULTI-SECPEP	20230213_HF_LC1_GT_GGO_Ex80_CTRL_1	CTRL_1	486.98	3	487.248	1458.72	-0.10692	-5.2098e-05	0.31216	0.0001521	0.20524	0.0001	487.248	20.528	0.33486	20.528	20.399	20.734	0					43	32	2
DRDVYVTTHTPR	12	Unmodified	_DRDVYVTTHTPR_									0	0	0	0	0	1	P78317	P78317	P78317	RNF4	E3 ubiquitin-protein ligase RNF4	MULTI-MSMS	20230213_HF_LC1_GT_GGO_Ex80_CTRL_2	CTRL_2	487.583	3	487.248	1458.72	-1.0546	-0.00051385	1.8341	0.00089367	0.77952	0.00037982	487.249	16.571	0.24912	16.571	16.44	16.689	0					43	23	2
DRDVYVTTHTPR	12	Unmodified	_DRDVYVTTHTPR_									0	0	0	0	0	1	P78317	P78317	P78317	RNF4	E3 ubiquitin-protein ligase RNF4	MULTI-MSMS	20230213_HF_LC1_GT_GGO_Ex80_CTRL_2	CTRL_2	365.687	4	365.688	1458.72	-0.87939	-0.00032158	0.67529	0.00024694	-0.2041	-7.4637e-05	365.688	16.565	0.20858	16.565	16.43	16.639	0					39	19	3
DRDVYVTTHTPR	12	Unmodified	_DRDVYVTTHTPR_									0	0	0	0	0	1	P78317	P78317	P78317	RNF4	E3 ubiquitin-protein ligase RNF4	MULTI-MSMS	20230213_HF_LC1_GT_GGO_Ex80_CTRL_2	CTRL_2	487.582	3	487.248	1458.72	-1.3656	-0.00066538	-0.10293	-5.0153e-05	-1.4685	-0.00071553	487.248	17.221	0.31979	17.221	17.061	17.381	0					172	30	7
DRDVYVTTHTPR	12	Unmodified	_DRDVYVTTHTPR_									0	0	0	0	0	1	P78317	P78317	P78317	RNF4	E3 ubiquitin-protein ligase RNF4	MULTI-MSMS	20230213_HF_LC1_GT_GGO_Ex80_CTRL_2	CTRL_2	365.688	4	365.688	1458.72	-1.2044	-0.00044043	-0.22056	-8.0655e-05	-1.425	-0.00052109	365.688	17.221	0.31216	17.221	17.061	17.373	0					166	29	7
DRDVYVTTHTPR	12	Unmodified	_DRDVYVTTHTPR_									0	0	0	0	0	1	P78317	P78317	P78317	RNF4	E3 ubiquitin-protein ligase RNF4	MULTI-MSMS	20230213_HF_LC1_GT_GGO_Ex80_CTRL_2	CTRL_2	365.938	4	365.688	1458.72	-0.94472	-0.00034547	0.57153	0.000209	-0.37319	-0.00013647	365.688	17.802	0.43227	17.802	17.637	18.069	0					101	41	3
DRDVYVTTHTPR	12	Unmodified	_DRDVYVTTHTPR_									0	0	0	0	0	1	P78317	P78317	P78317	RNF4	E3 ubiquitin-protein ligase RNF4	MULTI-MSMS	20230213_HF_LC1_GT_GGO_Ex80_CTRL_2	CTRL_2	487.248	3	487.248	1458.72	-1.1177	-0.00054457	1.5044	0.000733	0.38672	0.00018843	487.249	17.799	0.642	17.799	17.605	18.247	0					135	62	4
DRDVYVTTHTPR	12	Unmodified	_DRDVYVTTHTPR_									0	0	0	0	0	1	P78317	P78317	P78317	RNF4	E3 ubiquitin-protein ligase RNF4	MULTI-SECPEP	20230213_HF_LC1_GT_GGO_Ex80_CTRL_2	CTRL_2	487.226	3	487.248	1458.72	-0.28368	-0.00013822	0.95291	0.0004643	0.66923	0.00032608	487.582	20.197	0.24357	20.197	20.103	20.347	0					28	22	2
DRDVYVTTHTPR	12	Unmodified	_DRDVYVTTHTPR_									0	0	0	0	0	1	P78317	P78317	P78317	RNF4	E3 ubiquitin-protein ligase RNF4	MULTI-MSMS	20230213_HF_LC1_GT_GGO_Ex80_CTRL_3	CTRL_3	487.582	3	487.248	1458.72	-0.7507	-0.00036577	0.90764	0.00044224	0.15694	7.6469e-05	487.249	16.539	0.088902	16.539	16.494	16.582	0					13	7	2
DRDVYVTTHTPR	12	Unmodified	_DRDVYVTTHTPR_									0	0	0	0	0	1	P78317	P78317	P78317	RNF4	E3 ubiquitin-protein ligase RNF4	MULTI-MSMS	20230213_HF_LC1_GT_GGO_Ex80_CTRL_3	CTRL_3	487.581	3	487.248	1458.72	-0.69639	-0.00033932	-0.70524	-0.00034363	-1.4016	-0.00068294	487.248	17.253	0.32235	17.253	17.087	17.41	0					182	32	7
DRDVYVTTHTPR	12	Unmodified	_DRDVYVTTHTPR_									0	0	0	0	0	1	P78317	P78317	P78317	RNF4	E3 ubiquitin-protein ligase RNF4	MULTI-MSMS	20230213_HF_LC1_GT_GGO_Ex80_CTRL_3	CTRL_3	365.688	4	365.688	1458.72	-1.1864	-0.00043385	-0.2154	-7.877e-05	-1.4018	-0.00051262	365.688	17.27	0.33031	17.27	17.087	17.417	0					173	33	6
DRDVYVTTHTPR	12	Unmodified	_DRDVYVTTHTPR_									0	0	0	0	0	1	P78317	P78317	P78317	RNF4	E3 ubiquitin-protein ligase RNF4	MULTI-MSMS	20230213_HF_LC1_GT_GGO_Ex80_CTRL_3	CTRL_3	730.368	2	730.368	1458.72	-0.43461	-0.00031743	-0.59989	-0.00043814	-1.0345	-0.00075557	730.368	17.27	0.28356	17.27	17.098	17.382	0					124	29	5
DRDVYVTTHTPR	12	Unmodified	_DRDVYVTTHTPR_									0	0	0	0	0	1	P78317	P78317	P78317	RNF4	E3 ubiquitin-protein ligase RNF4	MULTI-MSMS	20230213_HF_LC1_GT_GGO_Ex80_CTRL_3	CTRL_3	365.688	4	365.688	1458.72	-1.0524	-0.00038487	0.66312	0.0002425	-0.38933	-0.00014237	365.688	17.785	0.47713	17.785	17.645	18.122	0					117	55	3
DRDVYVTTHTPR	12	Unmodified	_DRDVYVTTHTPR_									0	0	0	0	0	1	P78317	P78317	P78317	RNF4	E3 ubiquitin-protein ligase RNF4	MULTI-MSMS	20230213_HF_LC1_GT_GGO_Ex80_CTRL_3	CTRL_3	487.582	3	487.248	1458.72	-0.56398	-0.0002748	1.192	0.0005808	0.62803	0.00030601	487.249	17.786	0.51225	17.786	17.618	18.13	0					149	60	3
DRDVYVTTHTPR	12	Unmodified	_DRDVYVTTHTPR_									0	0	0	0	0	1	P78317	P78317	P78317	RNF4	E3 ubiquitin-protein ligase RNF4	MSMS	20230213_HF_LC1_GT_GGO_Ex80_CTRL_3	CTRL_3	487.248	3	487.248	1458.72	NaN	NaN	NaN	NaN	NaN	NaN	NaN	18.849	1	18.849	18.349	19.349	0
DRDVYVTTHTPR	12	Unmodified	_DRDVYVTTHTPR_									0	0	0	0	0	1	P78317	P78317	P78317	RNF4	E3 ubiquitin-protein ligase RNF4	MSMS	20230213_HF_LC1_GT_GGO_Ex80_CTRL_3	CTRL_3	487.248	3	487.248	1458.72	NaN	NaN	NaN	NaN	NaN	NaN	NaN	20.334	1	20.334	19.834	20.834	0
DRDVYVTTHTPR	12	Unmodified	_DRDVYVTTHTPR_									0	0	0	0	0	1	P78317	P78317	P78317	RNF4	E3 ubiquitin-protein ligase RNF4	MULTI-SECPEP	20230213_HF_LC1_GT_GGO_Ex80_CTRL_3	CTRL_3	486.576	3	487.248	1458.72	-0.4814	-0.00023456	-0.50315	-0.00024516	-0.98455	-0.00047972	487.247	18.175	0.20941	18.175	18.093	18.303	0					34	20	2
DVYVTTHTPR	10	Unmodified	_DVYVTTHTPR_									0	0	0	0	0	0	P78317	P78317	P78317	RNF4	E3 ubiquitin-protein ligase RNF4	MULTI-MSMS	20230213_HF_LC1_GT_GGO_Ex80_198_1	JW198_1	396.871	3	396.872	1187.59	-0.50376	-0.00019993	0.064217	2.5486e-05	-0.43954	-0.00017444	396.872	14.917	0.10012	14.917	14.851	14.951	0					31	12	3
DVYVTTHTPR	10	Unmodified	_DVYVTTHTPR_									0	0	0	0	0	0	P78317	P78317	P78317	RNF4	E3 ubiquitin-protein ligase RNF4	MULTI-MSMS	20230213_HF_LC1_GT_GGO_Ex80_198_1	JW198_1	396.872	3	396.872	1187.59	-0.77006	-0.00030562	0.2914	0.00011565	-0.47866	-0.00018997	396.872	16.973	0.18326	16.973	16.861	17.044	0					24	15	3
DVYVTTHTPR	10	Unmodified	_DVYVTTHTPR_									0	0	0	0	0	0	P78317	P78317	P78317	RNF4	E3 ubiquitin-protein ligase RNF4	MULTI-MSMS	20230213_HF_LC1_GT_GGO_Ex80_198_1	JW198_1	594.804	2	594.804	1187.59	-0.24472	-0.00014556	-1.3069	-0.00077735	-1.5516	-0.00092292	594.803	18.434	0.14237	18.434	18.355	18.497	0					44	27	2
DVYVTTHTPR	10	Unmodified	_DVYVTTHTPR_									0	0	0	0	0	0	P78317	P78317	P78317	RNF4	E3 ubiquitin-protein ligase RNF4	MULTI-MSMS	20230213_HF_LC1_GT_GGO_Ex80_198_1	JW198_1	595.306	2	594.804	1187.59	-0.13635	-8.1099e-05	-0.91349	-0.00054335	-1.0498	-0.00062445	594.804	19.359	1.8792	19.359	19.219	21.098	3.5527e-15					696	195	6
DVYVTTHTPR	10	Unmodified	_DVYVTTHTPR_									0	0	0	0	0	0	P78317	P78317	P78317	RNF4	E3 ubiquitin-protein ligase RNF4	MULTI-MSMS	20230213_HF_LC1_GT_GGO_Ex80_198_1	JW198_1	396.872	3	396.872	1187.59	-0.50661	-0.00020106	-1.1367	-0.00045112	-1.6433	-0.00065218	396.872	19.327	1.8865	19.327	19.211	21.098	0					846	197	6
DVYVTTHTPR	10	Unmodified	_DVYVTTHTPR_									0	0	0	0	0	0	P78317	P78317	P78317	RNF4	E3 ubiquitin-protein ligase RNF4	MULTI-MSMS	20230213_HF_LC1_GT_GGO_Ex80_198_1	JW198_1	396.872	3	396.872	1187.59	-0.18608	-7.3851e-05	0.61422	0.00024377	0.42814	0.00016992	396.872	21.401	0.51711	21.401	21.304	21.821	0					150	47	5
DVYVTTHTPR	10	Unmodified	_DVYVTTHTPR_									0	0	0	0	0	0	P78317	P78317	P78317	RNF4	E3 ubiquitin-protein ligase RNF4	MULTI-MSMS	20230213_HF_LC1_GT_GGO_Ex80_198_1	JW198_1	594.804	2	594.804	1187.59	0.17338	0.00010312	0.25295	0.00015046	0.42633	0.00025358	594.804	21.407	0.51789	21.407	21.322	21.84	3.5527e-15					148	47	4
DVYVTTHTPR	10	Unmodified	_DVYVTTHTPR_									0	0	0	0	0	0	P78317	P78317	P78317	RNF4	E3 ubiquitin-protein ligase RNF4	MULTI-MSMS	20230213_HF_LC1_GT_GGO_Ex80_198_1	JW198_1	594.804	2	594.804	1187.59	0.038803	2.308e-05	-0.55467	-0.00032992	-0.51587	-0.00030684	594.804	22.126	0.35965	22.126	21.831	22.191	0					75	30	3
DVYVTTHTPR	10	Unmodified	_DVYVTTHTPR_									0	0	0	0	0	0	P78317	P78317	P78317	RNF4	E3 ubiquitin-protein ligase RNF4	MULTI-MSMS	20230213_HF_LC1_GT_GGO_Ex80_198_1	JW198_1	594.804	2	594.804	1187.59	-0.03369	-2.0039e-05	-0.73039	-0.00043444	-0.76408	-0.00045448	594.803	22.297	0.18922	22.297	22.191	22.38	0					39	21	3
DVYVTTHTPR	10	Unmodified	_DVYVTTHTPR_									0	0	0	0	0	0	P78317	P78317	P78317	RNF4	E3 ubiquitin-protein ligase RNF4	MULTI-MSMS	20230213_HF_LC1_GT_GGO_Ex80_198_1	JW198_1	397.206	3	396.872	1187.59	-0.55486	-0.00022021	1.0326	0.00040982	0.47776	0.00018961	396.872	23.015	0.58938	23.015	22.644	23.233	0					122	57	3
DVYVTTHTPR	10	Unmodified	_DVYVTTHTPR_									0	0	0	0	0	0	P78317	P78317	P78317	RNF4	E3 ubiquitin-protein ligase RNF4	MULTI-MSMS	20230213_HF_LC1_GT_GGO_Ex80_198_1	JW198_1	594.805	2	594.804	1187.59	-0.19964	-0.00011874	0.45936	0.00027323	0.25973	0.00015449	594.804	23.055	0.40026	23.055	22.811	23.212	0					48	36	2
DVYVTTHTPR	10	Unmodified	_DVYVTTHTPR_									0	0	0	0	0	0	P78317	P78317	P78317	RNF4	E3 ubiquitin-protein ligase RNF4	MULTI-MSMS	20230213_HF_LC1_GT_GGO_Ex80_198_1	JW198_1	594.804	2	594.804	1187.59	-0.095649	-5.6892e-05	-0.46809	-0.00027842	-0.56373	-0.00033531	594.804	23.35	0.34618	23.35	23.267	23.614	0					44	36	2
DVYVTTHTPR	10	Unmodified	_DVYVTTHTPR_									0	0	0	0	0	0	P78317	P78317	P78317	RNF4	E3 ubiquitin-protein ligase RNF4	MULTI-MSMS	20230213_HF_LC1_GT_GGO_Ex80_198_1	JW198_1	397.516	3	396.872	1187.59	-0.37436	-0.00014857	0.30689	0.00012179	-0.067471	-2.6778e-05	396.872	23.746	0.69784	23.746	23.451	24.149	0					112	53	4
DVYVTTHTPR	10	Unmodified	_DVYVTTHTPR_									0	0	0	0	0	0	P78317	P78317	P78317	RNF4	E3 ubiquitin-protein ligase RNF4	MULTI-MSMS	20230213_HF_LC1_GT_GGO_Ex80_198_1	JW198_1	397.208	3	396.872	1187.59	0.079014	3.1358e-05	1.786	0.0007088	1.865	0.00074016	397.207	26.816	0.28424	26.816	26.539	26.823	0					42	22	2
DVYVTTHTPR	10	Unmodified	_DVYVTTHTPR_									0	0	0	0	0	0	P78317	P78317	P78317	RNF4	E3 ubiquitin-protein ligase RNF4	MULTI-MSMS	20230213_HF_LC1_GT_GGO_Ex80_198_1	JW198_1	396.872	3	396.872	1187.59	0.15156	6.0149e-05	0.12581	4.993e-05	0.27737	0.00011008	396.872	27.501	0.37847	27.501	27.36	27.738	0					41	31	2
DVYVTTHTPR	10	Unmodified	_DVYVTTHTPR_									0	0	0	0	0	0	P78317	P78317	P78317	RNF4	E3 ubiquitin-protein ligase RNF4	MULTI-MSMS	20230213_HF_LC1_GT_GGO_Ex80_198_1	JW198_1	396.872	3	396.872	1187.59	0.23753	9.4271e-05	1.1431	0.00045365	1.3806	0.00054792	396.872	27.956	0.41146	27.956	27.821	28.233	0					47	32	3
DVYVTTHTPR	10	Unmodified	_DVYVTTHTPR_									0	0	0	0	0	0	P78317	P78317	P78317	RNF4	E3 ubiquitin-protein ligase RNF4	MULTI-MSMS	20230213_HF_LC1_GT_GGO_Ex80_198_1	JW198_1	396.873	3	396.872	1187.59	0.094138	3.7361e-05	1.4973	0.00059425	1.5915	0.00063161	396.872	31.324	0.56962	31.324	31.038	31.607	-3.5527e-15					91	40	3
DVYVTTHTPR	10	Unmodified	_DVYVTTHTPR_									0	0	0	0	0	0	P78317	P78317	P78317	RNF4	E3 ubiquitin-protein ligase RNF4	MULTI-MSMS	20230213_HF_LC1_GT_GGO_Ex80_198_1	JW198_1	396.872	3	396.872	1187.59	0.37316	0.0001481	-0.29154	-0.00011571	0.081613	3.239e-05	396.871	31.883	0.054177	31.883	31.843	31.897	0					10	8	2
DVYVTTHTPR	10	Unmodified	_DVYVTTHTPR_									0	0	0	0	0	0	P78317	P78317	P78317	RNF4	E3 ubiquitin-protein ligase RNF4	MULTI-MSMS	20230213_HF_LC1_GT_GGO_Ex80_198_1	JW198_1	396.873	3	396.872	1187.59	0.24895	9.8801e-05	1.472	0.00058419	1.7209	0.000683	396.872	32.033	1.2366	32.033	31.897	33.134	0					145	89	2
DVYVTTHTPR	10	Unmodified	_DVYVTTHTPR_									0	0	0	0	0	0	P78317	P78317	P78317	RNF4	E3 ubiquitin-protein ligase RNF4	MULTI-MSMS	20230213_HF_LC1_GT_GGO_Ex80_198_1	JW198_1	594.805	2	594.804	1187.59	0.70582	0.00041983	0.18902	0.00011243	0.89484	0.00053226	594.804	32.144	0.66371	32.144	31.939	32.602	-7.1054e-15					64	45	2
DVYVTTHTPR	10	Unmodified	_DVYVTTHTPR_									0	0	0	0	0	0	P78317	P78317	P78317	RNF4	E3 ubiquitin-protein ligase RNF4	MULTI-MSMS	20230213_HF_LC1_GT_GGO_Ex80_198_1	JW198_1	396.873	3	396.872	1187.59	-0.28788	-0.00011425	0.53056	0.00021056	0.24268	9.6314e-05	396.872	33.873	0.97787	33.873	33.834	34.812	0					105	82	2
DVYVTTHTPR	10	Unmodified	_DVYVTTHTPR_									0	0	0	0	0	0	P78317	P78317	P78317	RNF4	E3 ubiquitin-protein ligase RNF4	MULTI-MSMS	20230213_HF_LC1_GT_GGO_Ex80_198_1	JW198_1	396.872	3	396.872	1187.59	-0.4859	-0.00019284	2.0491	0.00081325	1.5632	0.0006204	396.872	39.446	0.45271	39.446	39.109	39.561	0					49	29	2
DVYVTTHTPR	10	Unmodified	_DVYVTTHTPR_									0	0	0	0	0	0	P78317	P78317	P78317	RNF4	E3 ubiquitin-protein ligase RNF4	MULTI-MSMS	20230213_HF_LC1_GT_GGO_Ex80_198_1	JW198_1	396.872	3	396.872	1187.59	-0.48645	-0.00019306	1.7125	0.00067966	1.2261	0.0004866	396.873	41.089	0.39987	41.089	40.978	41.378	0					54	26	3
DVYVTTHTPR	10	Unmodified	_DVYVTTHTPR_									0	0	0	0	0	0	P78317	P78317	P78317	RNF4	E3 ubiquitin-protein ligase RNF4	MULTI-MSMS	20230213_HF_LC1_GT_GGO_Ex80_198_1	JW198_1	396.872	3	396.872	1187.59	-0.48245	-0.00019147	1.2246	0.00048602	0.74217	0.00029455	396.872	41.957	0.51151	41.957	41.605	42.116	0					54	38	2
DVYVTTHTPR	10	Unmodified	_DVYVTTHTPR_									0	0	0	0	0	0	P78317	P78317	P78317	RNF4	E3 ubiquitin-protein ligase RNF4	MULTI-MSMS	20230213_HF_LC1_GT_GGO_Ex80_198_1	JW198_1	396.872	3	396.872	1187.59	-0.47922	-0.00019019	0.50156	0.00019906	0.022336	8.8645e-06	396.872	42.202	0.24742	42.202	42.129	42.377	0					29	21	2
DVYVTTHTPR	10	Unmodified	_DVYVTTHTPR_									0	0	0	0	0	0	P78317	P78317	P78317	RNF4	E3 ubiquitin-protein ligase RNF4	MULTI-MSMS	20230213_HF_LC1_GT_GGO_Ex80_198_1	JW198_1	396.872	3	396.872	1187.59	-0.38871	-0.00015427	1.2889	0.00051153	0.90019	0.00035726	396.872	42.647	0.42799	42.647	42.36	42.788	0					46	26	2
DVYVTTHTPR	10	Unmodified	_DVYVTTHTPR_									0	0	0	0	0	0	P78317	P78317	P78317	RNF4	E3 ubiquitin-protein ligase RNF4	MULTI-MSMS	20230213_HF_LC1_GT_GGO_Ex80_198_1	JW198_1	396.872	3	396.872	1187.59	-0.17475	-6.9355e-05	1.3232	0.00052514	1.1484	0.00045578	396.872	42.935	0.85159	42.935	42.854	43.706	0					78	52	2
DVYVTTHTPR	10	Unmodified	_DVYVTTHTPR_									0	0	0	0	0	0	P78317	P78317	P78317	RNF4	E3 ubiquitin-protein ligase RNF4	MULTI-MSMS	20230213_HF_LC1_GT_GGO_Ex80_198_1	JW198_1	396.872	3	396.872	1187.59	-0.1647	-6.5364e-05	0.24414	9.6893e-05	0.079443	3.1529e-05	397.206	43.968	1.1934	43.968	43.308	44.502	0					130	77	3
DVYVTTHTPR	10	Unmodified	_DVYVTTHTPR_									0	0	0	0	0	0	P78317	P78317	P78317	RNF4	E3 ubiquitin-protein ligase RNF4	MULTI-MSMS	20230213_HF_LC1_GT_GGO_Ex80_198_1	JW198_1	396.871	3	396.872	1187.59	-1.0737	-0.00042611	1.0206	0.00040506	-0.053042	-2.1051e-05	396.872	45.023	0.28611	45.023	44.993	45.279	0					33	20	2
DVYVTTHTPR	10	Unmodified	_DVYVTTHTPR_									0	0	0	0	0	0	P78317	P78317	P78317	RNF4	E3 ubiquitin-protein ligase RNF4	MULTI-MSMS	20230213_HF_LC1_GT_GGO_Ex80_198_1	JW198_1	396.871	3	396.872	1187.59	-0.52353	-0.00020777	-2.2274	-0.00088399	-2.7509	-0.0010918	396.871	46.752	0.43724	46.752	46.685	47.122	0					49	29	2
DVYVTTHTPR	10	Unmodified	_DVYVTTHTPR_									0	0	0	0	0	0	P78317	P78317	P78317	RNF4	E3 ubiquitin-protein ligase RNF4	MULTI-MSMS	20230213_HF_LC1_GT_GGO_Ex80_198_1	JW198_1	396.871	3	396.872	1187.59	-0.78796	-0.00031272	0.60126	0.00023862	-0.1867	-7.4096e-05	396.872	48.836	0.64718	48.836	48.737	49.385	0					71	42	2
DVYVTTHTPR	10	Unmodified	_DVYVTTHTPR_									0	0	0	0	0	0	P78317	P78317	P78317	RNF4	E3 ubiquitin-protein ligase RNF4	MULTI-MSMS	20230213_HF_LC1_GT_GGO_Ex80_198_1	JW198_1	396.872	3	396.872	1187.59	-0.15968	-6.3372e-05	0.55257	0.0002193	0.39289	0.00015593	396.872	51.289	0.83161	51.289	51.011	51.843	0					79	53	2
DVYVTTHTPR	10	Unmodified	_DVYVTTHTPR_									0	0	0	0	0	0	P78317	P78317	P78317	RNF4	E3 ubiquitin-protein ligase RNF4	MULTI-MSMS	20230213_HF_LC1_GT_GGO_Ex80_198_1	JW198_1	396.872	3	396.872	1187.59	-0.75916	-0.00030129	1.2247	0.00048606	0.46556	0.00018477	396.872	54.022	0.74171	54.022	53.656	54.398	0					75	45	2
DVYVTTHTPR	10	Unmodified	_DVYVTTHTPR_									0	0	0	0	0	0	P78317	P78317	P78317	RNF4	E3 ubiquitin-protein ligase RNF4	MULTI-MSMS	20230213_HF_LC1_GT_GGO_Ex80_198_1	JW198_1	396.873	3	396.872	1187.59	-0.69042	-0.00027401	1.2385	0.00049153	0.5481	0.00021752	396.872	56.332	0.73911	56.332	55.929	56.668	0					72	48	3
DVYVTTHTPR	10	Unmodified	_DVYVTTHTPR_									0	0	0	0	0	0	P78317	P78317	P78317	RNF4	E3 ubiquitin-protein ligase RNF4	MULTI-MSMS	20230213_HF_LC1_GT_GGO_Ex80_198_1	JW198_1	396.873	3	396.872	1187.59	-0.64328	-0.0002553	1.297	0.00051474	0.65372	0.00025944	396.872	60.264	0.71644	60.264	60.039	60.755	-7.1054e-15					84	58	2
DVYVTTHTPR	10	Unmodified	_DVYVTTHTPR_									0	0	0	0	0	0	P78317	P78317	P78317	RNF4	E3 ubiquitin-protein ligase RNF4	MULTI-MSMS	20230213_HF_LC1_GT_GGO_Ex80_198_1	JW198_1	396.872	3	396.872	1187.59	-0.42509	-0.00016871	1.2104	0.00048039	0.78535	0.00031168	396.872	61.527	1.0377	61.527	61.151	62.189	7.1054e-15					106	76	2
DVYVTTHTPR	10	Unmodified	_DVYVTTHTPR_									0	0	0	0	0	0	P78317	P78317	P78317	RNF4	E3 ubiquitin-protein ligase RNF4	MULTI-MSMS	20230213_HF_LC1_GT_GGO_Ex80_198_1	JW198_1	397.207	3	396.872	1187.59	-0.47039	-0.00018669	1.0379	0.00041193	0.56755	0.00022524	396.872	63.776	0.45965	63.776	63.601	64.061	0					67	39	2
DVYVTTHTPR	10	Unmodified	_DVYVTTHTPR_									0	0	0	0	0	0	P78317	P78317	P78317	RNF4	E3 ubiquitin-protein ligase RNF4	MULTI-MSMS	20230213_HF_LC1_GT_GGO_Ex80_198_1	JW198_1	396.872	3	396.872	1187.59	-0.5357	-0.00021261	0.27338	0.00010849	-0.26233	-0.00010411	396.872	65.055	0.24321	65.055	64.937	65.18	0					38	24	3
DVYVTTHTPR	10	Unmodified	_DVYVTTHTPR_									0	0	0	0	0	0	P78317	P78317	P78317	RNF4	E3 ubiquitin-protein ligase RNF4	MULTI-MSMS	20230213_HF_LC1_GT_GGO_Ex80_198_1	JW198_1	396.872	3	396.872	1187.59	-0.58473	-0.00023206	0.77775	0.00030867	0.19302	7.6602e-05	396.872	65.505	0.15671	65.505	65.413	65.569	0					22	13	2
DVYVTTHTPR	10	Unmodified	_DVYVTTHTPR_									0	0	0	0	0	0	P78317	P78317	P78317	RNF4	E3 ubiquitin-protein ligase RNF4	MSMS	20230213_HF_LC1_GT_GGO_Ex80_198_1	JW198_1	396.872	3	396.872	1187.59	NaN	NaN	NaN	NaN	NaN	NaN	NaN	21.998	1	21.998	21.498	22.498	0
DVYVTTHTPR	10	Unmodified	_DVYVTTHTPR_									0	0	0	0	0	0	P78317	P78317	P78317	RNF4	E3 ubiquitin-protein ligase RNF4	MSMS	20230213_HF_LC1_GT_GGO_Ex80_198_1	JW198_1	396.872	3	396.872	1187.59	NaN	NaN	NaN	NaN	NaN	NaN	NaN	22.341	1	22.341	21.841	22.841	0
DVYVTTHTPR	10	Unmodified	_DVYVTTHTPR_									0	0	0	0	0	0	P78317	P78317	P78317	RNF4	E3 ubiquitin-protein ligase RNF4	MSMS	20230213_HF_LC1_GT_GGO_Ex80_198_1	JW198_1	594.805	2	594.804	1187.59	NaN	NaN	NaN	NaN	NaN	NaN	NaN	24.84	1	24.84	24.34	25.34	0
DVYVTTHTPR	10	Unmodified	_DVYVTTHTPR_									0	0	0	0	0	0	P78317	P78317	P78317	RNF4	E3 ubiquitin-protein ligase RNF4	MSMS	20230213_HF_LC1_GT_GGO_Ex80_198_1	JW198_1	396.871	3	396.872	1187.59	NaN	NaN	NaN	NaN	NaN	NaN	NaN	25.026	1	25.026	24.526	25.526	0
DVYVTTHTPR	10	Unmodified	_DVYVTTHTPR_									0	0	0	0	0	0	P78317	P78317	P78317	RNF4	E3 ubiquitin-protein ligase RNF4	MSMS	20230213_HF_LC1_GT_GGO_Ex80_198_1	JW198_1	396.872	3	396.872	1187.59	NaN	NaN	NaN	NaN	NaN	NaN	NaN	25.69	1	25.69	25.19	26.19	0
DVYVTTHTPR	10	Unmodified	_DVYVTTHTPR_									0	0	0	0	0	0	P78317	P78317	P78317	RNF4	E3 ubiquitin-protein ligase RNF4	MSMS	20230213_HF_LC1_GT_GGO_Ex80_198_1	JW198_1	396.872	3	396.872	1187.59	NaN	NaN	NaN	NaN	NaN	NaN	NaN	26.033	1	26.033	25.533	26.533	0
DVYVTTHTPR	10	Unmodified	_DVYVTTHTPR_									0	0	0	0	0	0	P78317	P78317	P78317	RNF4	E3 ubiquitin-protein ligase RNF4	MSMS	20230213_HF_LC1_GT_GGO_Ex80_198_1	JW198_1	396.872	3	396.872	1187.59	NaN	NaN	NaN	NaN	NaN	NaN	NaN	26.379	1	26.379	25.879	26.879	0
DVYVTTHTPR	10	Unmodified	_DVYVTTHTPR_									0	0	0	0	0	0	P78317	P78317	P78317	RNF4	E3 ubiquitin-protein ligase RNF4	MSMS	20230213_HF_LC1_GT_GGO_Ex80_198_1	JW198_1	594.803	2	594.804	1187.59	NaN	NaN	NaN	NaN	NaN	NaN	NaN	27.943	1	27.943	27.443	28.443	0
DVYVTTHTPR	10	Unmodified	_DVYVTTHTPR_									0	0	0	0	0	0	P78317	P78317	P78317	RNF4	E3 ubiquitin-protein ligase RNF4	MSMS	20230213_HF_LC1_GT_GGO_Ex80_198_1	JW198_1	396.872	3	396.872	1187.59	NaN	NaN	NaN	NaN	NaN	NaN	NaN	35.367	1	35.367	34.867	35.867	0
DVYVTTHTPR	10	Unmodified	_DVYVTTHTPR_									0	0	0	0	0	0	P78317	P78317	P78317	RNF4	E3 ubiquitin-protein ligase RNF4	MSMS	20230213_HF_LC1_GT_GGO_Ex80_198_1	JW198_1	396.872	3	396.872	1187.59	NaN	NaN	NaN	NaN	NaN	NaN	NaN	35.896	1	35.896	35.396	36.396	0
DVYVTTHTPR	10	Unmodified	_DVYVTTHTPR_									0	0	0	0	0	0	P78317	P78317	P78317	RNF4	E3 ubiquitin-protein ligase RNF4	MSMS	20230213_HF_LC1_GT_GGO_Ex80_198_1	JW198_1	396.872	3	396.872	1187.59	NaN	NaN	NaN	NaN	NaN	NaN	NaN	36.296	1	36.296	35.796	36.796	0
DVYVTTHTPR	10	Unmodified	_DVYVTTHTPR_									0	0	0	0	0	0	P78317	P78317	P78317	RNF4	E3 ubiquitin-protein ligase RNF4	MSMS	20230213_HF_LC1_GT_GGO_Ex80_198_1	JW198_1	396.872	3	396.872	1187.59	NaN	NaN	NaN	NaN	NaN	NaN	NaN	36.649	1	36.649	36.149	37.149	0
DVYVTTHTPR	10	Unmodified	_DVYVTTHTPR_									0	0	0	0	0	0	P78317	P78317	P78317	RNF4	E3 ubiquitin-protein ligase RNF4	MSMS	20230213_HF_LC1_GT_GGO_Ex80_198_1	JW198_1	396.872	3	396.872	1187.59	NaN	NaN	NaN	NaN	NaN	NaN	NaN	36.996	1	36.996	36.496	37.496	0
DVYVTTHTPR	10	Unmodified	_DVYVTTHTPR_									0	0	0	0	0	0	P78317	P78317	P78317	RNF4	E3 ubiquitin-protein ligase RNF4	MSMS	20230213_HF_LC1_GT_GGO_Ex80_198_1	JW198_1	396.873	3	396.872	1187.59	NaN	NaN	NaN	NaN	NaN	NaN	NaN	37.683	1	37.683	37.183	38.183	0
DVYVTTHTPR	10	Unmodified	_DVYVTTHTPR_									0	0	0	0	0	0	P78317	P78317	P78317	RNF4	E3 ubiquitin-protein ligase RNF4	MSMS	20230213_HF_LC1_GT_GGO_Ex80_198_1	JW198_1	396.872	3	396.872	1187.59	NaN	NaN	NaN	NaN	NaN	NaN	NaN	38.139	1	38.139	37.639	38.639	0
DVYVTTHTPR	10	Unmodified	_DVYVTTHTPR_									0	0	0	0	0	0	P78317	P78317	P78317	RNF4	E3 ubiquitin-protein ligase RNF4	MSMS	20230213_HF_LC1_GT_GGO_Ex80_198_1	JW198_1	396.872	3	396.872	1187.59	NaN	NaN	NaN	NaN	NaN	NaN	NaN	38.514	1	38.514	38.014	39.014	0
DVYVTTHTPR	10	Unmodified	_DVYVTTHTPR_									0	0	0	0	0	0	P78317	P78317	P78317	RNF4	E3 ubiquitin-protein ligase RNF4	MSMS	20230213_HF_LC1_GT_GGO_Ex80_198_1	JW198_1	396.872	3	396.872	1187.59	NaN	NaN	NaN	NaN	NaN	NaN	NaN	38.885	1	38.885	38.385	39.385	0
DVYVTTHTPR	10	Unmodified	_DVYVTTHTPR_									0	0	0	0	0	0	P78317	P78317	P78317	RNF4	E3 ubiquitin-protein ligase RNF4	MSMS	20230213_HF_LC1_GT_GGO_Ex80_198_1	JW198_1	396.872	3	396.872	1187.59	NaN	NaN	NaN	NaN	NaN	NaN	NaN	39.82	1	39.82	39.32	40.32	0
DVYVTTHTPR	10	Unmodified	_DVYVTTHTPR_									0	0	0	0	0	0	P78317	P78317	P78317	RNF4	E3 ubiquitin-protein ligase RNF4	MSMS	20230213_HF_LC1_GT_GGO_Ex80_198_1	JW198_1	396.872	3	396.872	1187.59	NaN	NaN	NaN	NaN	NaN	NaN	NaN	40.157	1	40.157	39.657	40.657	0
DVYVTTHTPR	10	Unmodified	_DVYVTTHTPR_									0	0	0	0	0	0	P78317	P78317	P78317	RNF4	E3 ubiquitin-protein ligase RNF4	MSMS	20230213_HF_LC1_GT_GGO_Ex80_198_1	JW198_1	396.872	3	396.872	1187.59	NaN	NaN	NaN	NaN	NaN	NaN	NaN	44.733	1	44.733	44.233	45.233	0
DVYVTTHTPR	10	Unmodified	_DVYVTTHTPR_									0	0	0	0	0	0	P78317	P78317	P78317	RNF4	E3 ubiquitin-protein ligase RNF4	MSMS	20230213_HF_LC1_GT_GGO_Ex80_198_1	JW198_1	396.872	3	396.872	1187.59	NaN	NaN	NaN	NaN	NaN	NaN	NaN	51.968	1	51.968	51.468	52.468	0
DVYVTTHTPR	10	Unmodified	_DVYVTTHTPR_									0	0	0	0	0	0	P78317	P78317	P78317	RNF4	E3 ubiquitin-protein ligase RNF4	MSMS	20230213_HF_LC1_GT_GGO_Ex80_198_1	JW198_1	396.873	3	396.872	1187.59	NaN	NaN	NaN	NaN	NaN	NaN	NaN	52.351	1	52.351	51.851	52.851	0
DVYVTTHTPR	10	Unmodified	_DVYVTTHTPR_									0	0	0	0	0	0	P78317	P78317	P78317	RNF4	E3 ubiquitin-protein ligase RNF4	MSMS	20230213_HF_LC1_GT_GGO_Ex80_198_1	JW198_1	396.872	3	396.872	1187.59	NaN	NaN	NaN	NaN	NaN	NaN	NaN	52.7	1	52.7	52.2	53.2	0
DVYVTTHTPR	10	Unmodified	_DVYVTTHTPR_									0	0	0	0	0	0	P78317	P78317	P78317	RNF4	E3 ubiquitin-protein ligase RNF4	MSMS	20230213_HF_LC1_GT_GGO_Ex80_198_1	JW198_1	396.872	3	396.872	1187.59	NaN	NaN	NaN	NaN	NaN	NaN	NaN	53.055	1	53.055	52.555	53.555	0
DVYVTTHTPR	10	Unmodified	_DVYVTTHTPR_									0	0	0	0	0	0	P78317	P78317	P78317	RNF4	E3 ubiquitin-protein ligase RNF4	MSMS	20230213_HF_LC1_GT_GGO_Ex80_198_1	JW198_1	396.872	3	396.872	1187.59	NaN	NaN	NaN	NaN	NaN	NaN	NaN	54.385	1	54.385	53.885	54.885	0
DVYVTTHTPR	10	Unmodified	_DVYVTTHTPR_									0	0	0	0	0	0	P78317	P78317	P78317	RNF4	E3 ubiquitin-protein ligase RNF4	MSMS	20230213_HF_LC1_GT_GGO_Ex80_198_1	JW198_1	396.872	3	396.872	1187.59	NaN	NaN	NaN	NaN	NaN	NaN	NaN	55.665	1	55.665	55.165	56.165	0
DVYVTTHTPR	10	Unmodified	_DVYVTTHTPR_									0	0	0	0	0	0	P78317	P78317	P78317	RNF4	E3 ubiquitin-protein ligase RNF4	MSMS	20230213_HF_LC1_GT_GGO_Ex80_198_1	JW198_1	396.872	3	396.872	1187.59	NaN	NaN	NaN	NaN	NaN	NaN	NaN	58.153	1	58.153	57.653	58.653	0
DVYVTTHTPR	10	Unmodified	_DVYVTTHTPR_									0	0	0	0	0	0	P78317	P78317	P78317	RNF4	E3 ubiquitin-protein ligase RNF4	MSMS	20230213_HF_LC1_GT_GGO_Ex80_198_1	JW198_1	396.872	3	396.872	1187.59	NaN	NaN	NaN	NaN	NaN	NaN	NaN	59.308	1	59.308	58.808	59.808	0
DVYVTTHTPR	10	Unmodified	_DVYVTTHTPR_									0	0	0	0	0	0	P78317	P78317	P78317	RNF4	E3 ubiquitin-protein ligase RNF4	MSMS	20230213_HF_LC1_GT_GGO_Ex80_198_1	JW198_1	396.873	3	396.872	1187.59	NaN	NaN	NaN	NaN	NaN	NaN	NaN	59.91	1	59.91	59.41	60.41	0
DVYVTTHTPR	10	Unmodified	_DVYVTTHTPR_									0	0	0	0	0	0	P78317	P78317	P78317	RNF4	E3 ubiquitin-protein ligase RNF4	MSMS	20230213_HF_LC1_GT_GGO_Ex80_198_1	JW198_1	396.873	3	396.872	1187.59	NaN	NaN	NaN	NaN	NaN	NaN	NaN	62.301	1	62.301	61.801	62.801	0
DVYVTTHTPR	10	Unmodified	_DVYVTTHTPR_									0	0	0	0	0	0	P78317	P78317	P78317	RNF4	E3 ubiquitin-protein ligase RNF4	MSMS	20230213_HF_LC1_GT_GGO_Ex80_198_1	JW198_1	396.872	3	396.872	1187.59	NaN	NaN	NaN	NaN	NaN	NaN	NaN	63.11	1	63.11	62.61	63.61	0
DVYVTTHTPR	10	Unmodified	_DVYVTTHTPR_									0	0	0	0	0	0	P78317	P78317	P78317	RNF4	E3 ubiquitin-protein ligase RNF4	MULTI-SECPEP	20230213_HF_LC1_GT_GGO_Ex80_198_1	JW198_1	396.2	3	396.872	1187.59	-0.12979	-5.151e-05	-0.58711	-0.00023301	-0.7169	-0.00028452	396.872	21.232	0.94274	21.232	20.69	21.632	0					164	61	6
DVYVTTHTPR	10	Unmodified	_DVYVTTHTPR_									0	0	0	0	0	0	P78317	P78317	P78317	RNF4	E3 ubiquitin-protein ligase RNF4	MULTI-SECPEP	20230213_HF_LC1_GT_GGO_Ex80_198_1	JW198_1	396.895	3	396.872	1187.59	-0.46032	-0.00018269	0.040501	1.6074e-05	-0.41982	-0.00016662	396.872	22.413	0.28873	22.413	22.355	22.644	0					70	31	3
DVYVTTHTPR	10	Unmodified	_DVYVTTHTPR_									0	0	0	0	0	0	P78317	P78317	P78317	RNF4	E3 ubiquitin-protein ligase RNF4	MULTI-MSMS	20230213_HF_LC1_GT_GGO_Ex80_198_2	JW198_2	594.804	2	594.804	1187.59	-0.35745	-0.00021262	-0.93113	-0.00055384	-1.2886	-0.00076646	594.804	19.333	1.7132	19.333	19.229	20.942	-3.5527e-15					1119	325	6
DVYVTTHTPR	10	Unmodified	_DVYVTTHTPR_									0	0	0	0	0	0	P78317	P78317	P78317	RNF4	E3 ubiquitin-protein ligase RNF4	MULTI-MSMS	20230213_HF_LC1_GT_GGO_Ex80_198_2	JW198_2	396.872	3	396.872	1187.59	-0.82799	-0.0003286	-1.0625	-0.00042166	-1.8904	-0.00075027	396.872	19.339	1.743	19.339	19.199	20.942	0					1366	330	6
DVYVTTHTPR	10	Unmodified	_DVYVTTHTPR_									0	0	0	0	0	0	P78317	P78317	P78317	RNF4	E3 ubiquitin-protein ligase RNF4	MULTI-MSMS	20230213_HF_LC1_GT_GGO_Ex80_198_2	JW198_2	396.872	3	396.872	1187.59	-0.75576	-0.00029994	0.53806	0.00021354	-0.2177	-8.64e-05	396.872	21.06	0.24843	21.06	20.928	21.177	3.5527e-15					183	47	5
DVYVTTHTPR	10	Unmodified	_DVYVTTHTPR_									0	0	0	0	0	0	P78317	P78317	P78317	RNF4	E3 ubiquitin-protein ligase RNF4	MULTI-MSMS	20230213_HF_LC1_GT_GGO_Ex80_198_2	JW198_2	594.804	2	594.804	1187.59	-0.25933	-0.00015425	0.41871	0.00024905	0.15938	9.4798e-05	594.804	21.233	0.95021	21.233	21.173	22.123	3.5527e-15					331	177	3
DVYVTTHTPR	10	Unmodified	_DVYVTTHTPR_									0	0	0	0	0	0	P78317	P78317	P78317	RNF4	E3 ubiquitin-protein ligase RNF4	MULTI-MSMS	20230213_HF_LC1_GT_GGO_Ex80_198_2	JW198_2	594.803	2	594.804	1187.59	-0.21106	-0.00012554	-0.12944	-7.699e-05	-0.3405	-0.00020253	594.804	22.255	0.32081	22.255	22.093	22.413	-3.5527e-15					90	53	3
DVYVTTHTPR	10	Unmodified	_DVYVTTHTPR_									0	0	0	0	0	0	P78317	P78317	P78317	RNF4	E3 ubiquitin-protein ligase RNF4	MULTI-MSMS	20230213_HF_LC1_GT_GGO_Ex80_198_2	JW198_2	396.872	3	396.872	1187.59	-0.61785	-0.00024521	0.66084	0.00026227	0.042988	1.7061e-05	396.872	23.217	0.65165	23.217	22.896	23.548	3.5527e-15					249	103	4
DVYVTTHTPR	10	Unmodified	_DVYVTTHTPR_									0	0	0	0	0	0	P78317	P78317	P78317	RNF4	E3 ubiquitin-protein ligase RNF4	MULTI-MSMS	20230213_HF_LC1_GT_GGO_Ex80_198_2	JW198_2	396.872	3	396.872	1187.59	-0.56711	-0.00022507	0.90832	0.00036049	0.34121	0.00013542	397.206	24.174	0.46406	24.174	23.801	24.265	0					251	80	4
DVYVTTHTPR	10	Unmodified	_DVYVTTHTPR_									0	0	0	0	0	0	P78317	P78317	P78317	RNF4	E3 ubiquitin-protein ligase RNF4	MULTI-MSMS	20230213_HF_LC1_GT_GGO_Ex80_198_2	JW198_2	594.804	2	594.804	1187.59	-0.095541	-5.6828e-05	0.18336	0.00010906	0.08782	5.2236e-05	594.804	24.23	0.40923	24.23	23.826	24.235	0					165	72	3
DVYVTTHTPR	10	Unmodified	_DVYVTTHTPR_									0	0	0	0	0	0	P78317	P78317	P78317	RNF4	E3 ubiquitin-protein ligase RNF4	MULTI-MSMS	20230213_HF_LC1_GT_GGO_Ex80_198_2	JW198_2	396.872	3	396.872	1187.59	-0.53913	-0.00021397	0.98117	0.0003894	0.44204	0.00017543	396.872	24.412	0.29801	24.412	24.368	24.666	0					91	51	3
DVYVTTHTPR	10	Unmodified	_DVYVTTHTPR_									0	0	0	0	0	0	P78317	P78317	P78317	RNF4	E3 ubiquitin-protein ligase RNF4	MULTI-MSMS	20230213_HF_LC1_GT_GGO_Ex80_198_2	JW198_2	396.872	3	396.872	1187.59	-0.46731	-0.00018546	0.87485	0.0003472	0.40754	0.00016174	396.872	25.423	1.6401	25.423	24.666	26.306	0					408	270	3
DVYVTTHTPR	10	Unmodified	_DVYVTTHTPR_									0	0	0	0	0	0	P78317	P78317	P78317	RNF4	E3 ubiquitin-protein ligase RNF4	MULTI-MSMS	20230213_HF_LC1_GT_GGO_Ex80_198_2	JW198_2	594.804	2	594.804	1187.59	0.011853	7.0504e-06	-0.26322	-0.00015656	-0.25136	-0.00014951	594.804	25.508	1.0878	25.508	25.241	26.329	0					278	175	2
DVYVTTHTPR	10	Unmodified	_DVYVTTHTPR_									0	0	0	0	0	0	P78317	P78317	P78317	RNF4	E3 ubiquitin-protein ligase RNF4	MULTI-MSMS	20230213_HF_LC1_GT_GGO_Ex80_198_2	JW198_2	397.206	3	396.872	1187.59	-0.39316	-0.00015604	0.57459	0.00022804	0.18142	7.2002e-05	397.206	26.974	0.63058	26.974	26.442	27.072	3.5527e-15					213	84	3
DVYVTTHTPR	10	Unmodified	_DVYVTTHTPR_									0	0	0	0	0	0	P78317	P78317	P78317	RNF4	E3 ubiquitin-protein ligase RNF4	MULTI-MSMS	20230213_HF_LC1_GT_GGO_Ex80_198_2	JW198_2	396.872	3	396.872	1187.59	-0.32248	-0.00012798	0.8161	0.00032389	0.49362	0.0001959	396.872	27.464	1.2823	27.464	27.201	28.483	0					344	200	3
DVYVTTHTPR	10	Unmodified	_DVYVTTHTPR_									0	0	0	0	0	0	P78317	P78317	P78317	RNF4	E3 ubiquitin-protein ligase RNF4	MULTI-MSMS	20230213_HF_LC1_GT_GGO_Ex80_198_2	JW198_2	396.872	3	396.872	1187.59	-0.34934	-0.00013864	0.9251	0.00036715	0.57576	0.0002285	396.872	30.909	1.1868	30.909	30.641	31.828	3.5527e-15					421	192	3
DVYVTTHTPR	10	Unmodified	_DVYVTTHTPR_									0	0	0	0	0	0	P78317	P78317	P78317	RNF4	E3 ubiquitin-protein ligase RNF4	MULTI-MSMS	20230213_HF_LC1_GT_GGO_Ex80_198_2	JW198_2	396.872	3	396.872	1187.59	-0.47258	-0.00018755	1.0077	0.00039994	0.53516	0.00021239	396.872	32.623	0.84545	32.623	32.163	33.008	0					268	143	3
DVYVTTHTPR	10	Unmodified	_DVYVTTHTPR_									0	0	0	0	0	0	P78317	P78317	P78317	RNF4	E3 ubiquitin-protein ligase RNF4	MULTI-MSMS	20230213_HF_LC1_GT_GGO_Ex80_198_2	JW198_2	396.872	3	396.872	1187.59	-0.62843	-0.00024941	0.82665	0.00032807	0.19822	7.8669e-05	396.872	33.915	0.52965	33.915	33.794	34.323	0					178	95	3
DVYVTTHTPR	10	Unmodified	_DVYVTTHTPR_									0	0	0	0	0	0	P78317	P78317	P78317	RNF4	E3 ubiquitin-protein ligase RNF4	MULTI-MSMS	20230213_HF_LC1_GT_GGO_Ex80_198_2	JW198_2	396.872	3	396.872	1187.59	-0.69491	-0.00027579	1.2826	0.00050902	0.58767	0.00023323	396.872	34.956	0.78253	34.956	34.282	35.064	0					217	135	3
DVYVTTHTPR	10	Unmodified	_DVYVTTHTPR_									0	0	0	0	0	0	P78317	P78317	P78317	RNF4	E3 ubiquitin-protein ligase RNF4	MULTI-MSMS	20230213_HF_LC1_GT_GGO_Ex80_198_2	JW198_2	396.872	3	396.872	1187.59	-0.90754	-0.00036018	1.6189	0.00064248	0.71132	0.0002823	396.872	36.778	1.0192	36.778	36.421	37.44	0					249	173	2
DVYVTTHTPR	10	Unmodified	_DVYVTTHTPR_									0	0	0	0	0	0	P78317	P78317	P78317	RNF4	E3 ubiquitin-protein ligase RNF4	MULTI-MSMS	20230213_HF_LC1_GT_GGO_Ex80_198_2	JW198_2	396.872	3	396.872	1187.59	-1.3141	-0.00052152	1.2909	0.00051231	-0.023218	-9.2144e-06	396.872	44.072	0.2329	44.072	43.914	44.147	0					56	29	2
DVYVTTHTPR	10	Unmodified	_DVYVTTHTPR_									0	0	0	0	0	0	P78317	P78317	P78317	RNF4	E3 ubiquitin-protein ligase RNF4	MULTI-MSMS	20230213_HF_LC1_GT_GGO_Ex80_198_2	JW198_2	396.872	3	396.872	1187.59	-1.2929	-0.00051311	1.3067	0.00051859	0.013824	5.4863e-06	396.872	44.539	0.7344	44.539	44.141	44.876	-7.1054e-15					177	91	3
DVYVTTHTPR	10	Unmodified	_DVYVTTHTPR_									0	0	0	0	0	0	P78317	P78317	P78317	RNF4	E3 ubiquitin-protein ligase RNF4	MULTI-MSMS	20230213_HF_LC1_GT_GGO_Ex80_198_2	JW198_2	396.872	3	396.872	1187.59	-1.248	-0.00049528	1.2134	0.00048156	-0.034564	-1.3717e-05	396.872	45.465	0.57381	45.465	45.02	45.593	7.1054e-15					127	77	2
DVYVTTHTPR	10	Unmodified	_DVYVTTHTPR_									0	0	0	0	0	0	P78317	P78317	P78317	RNF4	E3 ubiquitin-protein ligase RNF4	MULTI-MSMS	20230213_HF_LC1_GT_GGO_Ex80_198_2	JW198_2	396.872	3	396.872	1187.59	-1.1197	-0.00044436	1.4279	0.00056669	0.30824	0.00012233	396.873	50.17	0.5203	50.17	49.94	50.461	0					101	64	2
DVYVTTHTPR	10	Unmodified	_DVYVTTHTPR_									0	0	0	0	0	0	P78317	P78317	P78317	RNF4	E3 ubiquitin-protein ligase RNF4	MULTI-MSMS	20230213_HF_LC1_GT_GGO_Ex80_198_2	JW198_2	396.872	3	396.872	1187.59	-1.1125	-0.00044154	1.4052	0.00055767	0.29262	0.00011613	396.872	51.298	0.94485	51.298	50.791	51.736	0					197	123	3
DVYVTTHTPR	10	Unmodified	_DVYVTTHTPR_									0	0	0	0	0	0	P78317	P78317	P78317	RNF4	E3 ubiquitin-protein ligase RNF4	MULTI-MSMS	20230213_HF_LC1_GT_GGO_Ex80_198_2	JW198_2	396.873	3	396.872	1187.59	-1.103	-0.00043774	1.2953	0.00051406	0.19232	7.6326e-05	396.872	52.795	1.3721	52.795	51.736	53.108	0					240	168	2
DVYVTTHTPR	10	Unmodified	_DVYVTTHTPR_									0	0	0	0	0	0	P78317	P78317	P78317	RNF4	E3 ubiquitin-protein ligase RNF4	MULTI-MSMS	20230213_HF_LC1_GT_GGO_Ex80_198_2	JW198_2	397.206	3	396.872	1187.59	-1.1549	-0.00045835	0.76643	0.00030418	-0.38847	-0.00015417	396.872	54.781	0.37235	54.781	54.687	55.059	0					87	51	2
DVYVTTHTPR	10	Unmodified	_DVYVTTHTPR_									0	0	0	0	0	0	P78317	P78317	P78317	RNF4	E3 ubiquitin-protein ligase RNF4	MULTI-MSMS	20230213_HF_LC1_GT_GGO_Ex80_198_2	JW198_2	396.872	3	396.872	1187.59	-1.2261	-0.00048662	1.3658	0.00054204	0.13964	5.5419e-05	396.873	55.614	1.1513	55.614	55.059	56.21	0					236	160	2
DVYVTTHTPR	10	Unmodified	_DVYVTTHTPR_									0	0	0	0	0	0	P78317	P78317	P78317	RNF4	E3 ubiquitin-protein ligase RNF4	MULTI-MSMS	20230213_HF_LC1_GT_GGO_Ex80_198_2	JW198_2	396.873	3	396.872	1187.59	-1.3149	-0.00052185	1.4272	0.00056643	0.11233	4.458e-05	396.873	56.721	1.2845	56.721	56.141	57.425	0					300	191	2
DVYVTTHTPR	10	Unmodified	_DVYVTTHTPR_									0	0	0	0	0	0	P78317	P78317	P78317	RNF4	E3 ubiquitin-protein ligase RNF4	MULTI-MSMS	20230213_HF_LC1_GT_GGO_Ex80_198_2	JW198_2	396.872	3	396.872	1187.59	-1.0281	-0.00040801	0.9051	0.00035921	-0.12296	-4.8799e-05	396.872	59.356	0.43179	59.356	58.994	59.426	0					90	60	2
DVYVTTHTPR	10	Unmodified	_DVYVTTHTPR_									0	0	0	0	0	0	P78317	P78317	P78317	RNF4	E3 ubiquitin-protein ligase RNF4	MULTI-MSMS	20230213_HF_LC1_GT_GGO_Ex80_198_2	JW198_2	396.872	3	396.872	1187.59	-0.94515	-0.0003751	1.0863	0.00043114	0.1412	5.6039e-05	396.872	59.673	0.50131	59.673	59.323	59.825	0					147	68	3
DVYVTTHTPR	10	Unmodified	_DVYVTTHTPR_									0	0	0	0	0	0	P78317	P78317	P78317	RNF4	E3 ubiquitin-protein ligase RNF4	MULTI-MSMS	20230213_HF_LC1_GT_GGO_Ex80_198_2	JW198_2	396.872	3	396.872	1187.59	-0.81408	-0.00032309	0.84358	0.00033479	0.029502	1.1708e-05	396.872	59.959	0.52119	59.959	59.825	60.346	-7.1054e-15					122	76	2
DVYVTTHTPR	10	Unmodified	_DVYVTTHTPR_									0	0	0	0	0	0	P78317	P78317	P78317	RNF4	E3 ubiquitin-protein ligase RNF4	MULTI-MSMS	20230213_HF_LC1_GT_GGO_Ex80_198_2	JW198_2	396.872	3	396.872	1187.59	-0.68848	-0.00027324	1.0062	0.00039933	0.3177	0.00012609	396.872	60.75	0.49158	60.75	60.346	60.837	0					117	72	2
DVYVTTHTPR	10	Unmodified	_DVYVTTHTPR_									0	0	0	0	0	0	P78317	P78317	P78317	RNF4	E3 ubiquitin-protein ligase RNF4	MULTI-MSMS	20230213_HF_LC1_GT_GGO_Ex80_198_2	JW198_2	396.871	3	396.872	1187.59	-0.59381	-0.00023566	0.49519	0.00019653	-0.098615	-3.9138e-05	396.872	60.884	0.29985	60.884	60.837	61.137	0					70	44	2
DVYVTTHTPR	10	Unmodified	_DVYVTTHTPR_									0	0	0	0	0	0	P78317	P78317	P78317	RNF4	E3 ubiquitin-protein ligase RNF4	MULTI-MSMS	20230213_HF_LC1_GT_GGO_Ex80_198_2	JW198_2	396.872	3	396.872	1187.59	-0.51429	-0.00020411	0.69507	0.00027585	0.18077	7.1743e-05	396.872	61.312	0.60174	61.312	61.073	61.675	0					180	93	3
DVYVTTHTPR	10	Unmodified	_DVYVTTHTPR_									0	0	0	0	0	0	P78317	P78317	P78317	RNF4	E3 ubiquitin-protein ligase RNF4	MULTI-MSMS	20230213_HF_LC1_GT_GGO_Ex80_198_2	JW198_2	396.872	3	396.872	1187.59	-0.41414	-0.00016436	0.78793	0.00031271	0.37379	0.00014835	396.872	62.066	1.2958	62.066	61.422	62.718	7.1054e-15					330	198	3
DVYVTTHTPR	10	Unmodified	_DVYVTTHTPR_									0	0	0	0	0	0	P78317	P78317	P78317	RNF4	E3 ubiquitin-protein ligase RNF4	MULTI-MSMS	20230213_HF_LC1_GT_GGO_Ex80_198_2	JW198_2	396.872	3	396.872	1187.59	-0.3384	-0.0001343	0.16448	6.5279e-05	-0.17392	-6.9025e-05	396.872	66.946	0.46983	66.946	66.785	67.255	0					96	61	2
DVYVTTHTPR	10	Unmodified	_DVYVTTHTPR_									0	0	0	0	0	0	P78317	P78317	P78317	RNF4	E3 ubiquitin-protein ligase RNF4	MSMS	20230213_HF_LC1_GT_GGO_Ex80_198_2	JW198_2	594.803	2	594.804	1187.59	NaN	NaN	NaN	NaN	NaN	NaN	NaN	18.411	1	18.411	17.911	18.911	0
DVYVTTHTPR	10	Unmodified	_DVYVTTHTPR_									0	0	0	0	0	0	P78317	P78317	P78317	RNF4	E3 ubiquitin-protein ligase RNF4	MSMS	20230213_HF_LC1_GT_GGO_Ex80_198_2	JW198_2	396.872	3	396.872	1187.59	NaN	NaN	NaN	NaN	NaN	NaN	NaN	21.314	1	21.314	20.814	21.814	0
DVYVTTHTPR	10	Unmodified	_DVYVTTHTPR_									0	0	0	0	0	0	P78317	P78317	P78317	RNF4	E3 ubiquitin-protein ligase RNF4	MSMS	20230213_HF_LC1_GT_GGO_Ex80_198_2	JW198_2	396.872	3	396.872	1187.59	NaN	NaN	NaN	NaN	NaN	NaN	NaN	21.654	1	21.654	21.154	22.154	0
DVYVTTHTPR	10	Unmodified	_DVYVTTHTPR_									0	0	0	0	0	0	P78317	P78317	P78317	RNF4	E3 ubiquitin-protein ligase RNF4	MSMS	20230213_HF_LC1_GT_GGO_Ex80_198_2	JW198_2	396.872	3	396.872	1187.59	NaN	NaN	NaN	NaN	NaN	NaN	NaN	21.995	1	21.995	21.495	22.495	0
DVYVTTHTPR	10	Unmodified	_DVYVTTHTPR_									0	0	0	0	0	0	P78317	P78317	P78317	RNF4	E3 ubiquitin-protein ligase RNF4	MSMS	20230213_HF_LC1_GT_GGO_Ex80_198_2	JW198_2	396.872	3	396.872	1187.59	NaN	NaN	NaN	NaN	NaN	NaN	NaN	22.34	1	22.34	21.84	22.84	0
DVYVTTHTPR	10	Unmodified	_DVYVTTHTPR_									0	0	0	0	0	0	P78317	P78317	P78317	RNF4	E3 ubiquitin-protein ligase RNF4	MSMS	20230213_HF_LC1_GT_GGO_Ex80_198_2	JW198_2	594.805	2	594.804	1187.59	NaN	NaN	NaN	NaN	NaN	NaN	NaN	22.651	1	22.651	22.151	23.151	0
DVYVTTHTPR	10	Unmodified	_DVYVTTHTPR_									0	0	0	0	0	0	P78317	P78317	P78317	RNF4	E3 ubiquitin-protein ligase RNF4	MSMS	20230213_HF_LC1_GT_GGO_Ex80_198_2	JW198_2	396.872	3	396.872	1187.59	NaN	NaN	NaN	NaN	NaN	NaN	NaN	22.676	1	22.676	22.176	23.176	0
DVYVTTHTPR	10	Unmodified	_DVYVTTHTPR_									0	0	0	0	0	0	P78317	P78317	P78317	RNF4	E3 ubiquitin-protein ligase RNF4	MSMS	20230213_HF_LC1_GT_GGO_Ex80_198_2	JW198_2	396.872	3	396.872	1187.59	NaN	NaN	NaN	NaN	NaN	NaN	NaN	23.806	1	23.806	23.306	24.306	0
DVYVTTHTPR	10	Unmodified	_DVYVTTHTPR_									0	0	0	0	0	0	P78317	P78317	P78317	RNF4	E3 ubiquitin-protein ligase RNF4	MSMS	20230213_HF_LC1_GT_GGO_Ex80_198_2	JW198_2	396.871	3	396.872	1187.59	NaN	NaN	NaN	NaN	NaN	NaN	NaN	28.587	1	28.587	28.087	29.087	0
DVYVTTHTPR	10	Unmodified	_DVYVTTHTPR_									0	0	0	0	0	0	P78317	P78317	P78317	RNF4	E3 ubiquitin-protein ligase RNF4	MSMS	20230213_HF_LC1_GT_GGO_Ex80_198_2	JW198_2	396.872	3	396.872	1187.59	NaN	NaN	NaN	NaN	NaN	NaN	NaN	32.878	1	32.878	32.378	33.378	0
DVYVTTHTPR	10	Unmodified	_DVYVTTHTPR_									0	0	0	0	0	0	P78317	P78317	P78317	RNF4	E3 ubiquitin-protein ligase RNF4	MSMS	20230213_HF_LC1_GT_GGO_Ex80_198_2	JW198_2	396.872	3	396.872	1187.59	NaN	NaN	NaN	NaN	NaN	NaN	NaN	33.214	1	33.214	32.714	33.714	0
DVYVTTHTPR	10	Unmodified	_DVYVTTHTPR_									0	0	0	0	0	0	P78317	P78317	P78317	RNF4	E3 ubiquitin-protein ligase RNF4	MSMS	20230213_HF_LC1_GT_GGO_Ex80_198_2	JW198_2	396.873	3	396.872	1187.59	NaN	NaN	NaN	NaN	NaN	NaN	NaN	33.552	1	33.552	33.052	34.052	0
DVYVTTHTPR	10	Unmodified	_DVYVTTHTPR_									0	0	0	0	0	0	P78317	P78317	P78317	RNF4	E3 ubiquitin-protein ligase RNF4	MSMS	20230213_HF_LC1_GT_GGO_Ex80_198_2	JW198_2	396.871	3	396.872	1187.59	NaN	NaN	NaN	NaN	NaN	NaN	NaN	35.267	1	35.267	34.767	35.767	0
DVYVTTHTPR	10	Unmodified	_DVYVTTHTPR_									0	0	0	0	0	0	P78317	P78317	P78317	RNF4	E3 ubiquitin-protein ligase RNF4	MSMS	20230213_HF_LC1_GT_GGO_Ex80_198_2	JW198_2	396.873	3	396.872	1187.59	NaN	NaN	NaN	NaN	NaN	NaN	NaN	35.941	1	35.941	35.441	36.441	0
DVYVTTHTPR	10	Unmodified	_DVYVTTHTPR_									0	0	0	0	0	0	P78317	P78317	P78317	RNF4	E3 ubiquitin-protein ligase RNF4	MSMS	20230213_HF_LC1_GT_GGO_Ex80_198_2	JW198_2	396.871	3	396.872	1187.59	NaN	NaN	NaN	NaN	NaN	NaN	NaN	39.246	1	39.246	38.746	39.746	0
DVYVTTHTPR	10	Unmodified	_DVYVTTHTPR_									0	0	0	0	0	0	P78317	P78317	P78317	RNF4	E3 ubiquitin-protein ligase RNF4	MSMS	20230213_HF_LC1_GT_GGO_Ex80_198_2	JW198_2	396.872	3	396.872	1187.59	NaN	NaN	NaN	NaN	NaN	NaN	NaN	39.919	1	39.919	39.419	40.419	0
DVYVTTHTPR	10	Unmodified	_DVYVTTHTPR_									0	0	0	0	0	0	P78317	P78317	P78317	RNF4	E3 ubiquitin-protein ligase RNF4	MSMS	20230213_HF_LC1_GT_GGO_Ex80_198_2	JW198_2	396.872	3	396.872	1187.59	NaN	NaN	NaN	NaN	NaN	NaN	NaN	45.106	1	45.106	44.606	45.606	0
DVYVTTHTPR	10	Unmodified	_DVYVTTHTPR_									0	0	0	0	0	0	P78317	P78317	P78317	RNF4	E3 ubiquitin-protein ligase RNF4	MSMS	20230213_HF_LC1_GT_GGO_Ex80_198_2	JW198_2	396.872	3	396.872	1187.59	NaN	NaN	NaN	NaN	NaN	NaN	NaN	47.15	1	47.15	46.65	47.65	0
DVYVTTHTPR	10	Unmodified	_DVYVTTHTPR_									0	0	0	0	0	0	P78317	P78317	P78317	RNF4	E3 ubiquitin-protein ligase RNF4	MSMS	20230213_HF_LC1_GT_GGO_Ex80_198_2	JW198_2	396.872	3	396.872	1187.59	NaN	NaN	NaN	NaN	NaN	NaN	NaN	47.486	1	47.486	46.986	47.986	0
DVYVTTHTPR	10	Unmodified	_DVYVTTHTPR_									0	0	0	0	0	0	P78317	P78317	P78317	RNF4	E3 ubiquitin-protein ligase RNF4	MSMS	20230213_HF_LC1_GT_GGO_Ex80_198_2	JW198_2	396.872	3	396.872	1187.59	NaN	NaN	NaN	NaN	NaN	NaN	NaN	47.822	1	47.822	47.322	48.322	0
DVYVTTHTPR	10	Unmodified	_DVYVTTHTPR_									0	0	0	0	0	0	P78317	P78317	P78317	RNF4	E3 ubiquitin-protein ligase RNF4	MSMS	20230213_HF_LC1_GT_GGO_Ex80_198_2	JW198_2	396.872	3	396.872	1187.59	NaN	NaN	NaN	NaN	NaN	NaN	NaN	48.162	1	48.162	47.662	48.662	0
DVYVTTHTPR	10	Unmodified	_DVYVTTHTPR_									0	0	0	0	0	0	P78317	P78317	P78317	RNF4	E3 ubiquitin-protein ligase RNF4	MSMS	20230213_HF_LC1_GT_GGO_Ex80_198_2	JW198_2	396.872	3	396.872	1187.59	NaN	NaN	NaN	NaN	NaN	NaN	NaN	48.499	1	48.499	47.999	48.999	0
DVYVTTHTPR	10	Unmodified	_DVYVTTHTPR_									0	0	0	0	0	0	P78317	P78317	P78317	RNF4	E3 ubiquitin-protein ligase RNF4	MSMS	20230213_HF_LC1_GT_GGO_Ex80_198_2	JW198_2	396.872	3	396.872	1187.59	NaN	NaN	NaN	NaN	NaN	NaN	NaN	53.173	1	53.173	52.673	53.673	0
DVYVTTHTPR	10	Unmodified	_DVYVTTHTPR_									0	0	0	0	0	0	P78317	P78317	P78317	RNF4	E3 ubiquitin-protein ligase RNF4	MSMS	20230213_HF_LC1_GT_GGO_Ex80_198_2	JW198_2	396.872	3	396.872	1187.59	NaN	NaN	NaN	NaN	NaN	NaN	NaN	53.515	1	53.515	53.015	54.015	0
DVYVTTHTPR	10	Unmodified	_DVYVTTHTPR_									0	0	0	0	0	0	P78317	P78317	P78317	RNF4	E3 ubiquitin-protein ligase RNF4	MSMS	20230213_HF_LC1_GT_GGO_Ex80_198_2	JW198_2	396.872	3	396.872	1187.59	NaN	NaN	NaN	NaN	NaN	NaN	NaN	53.859	1	53.859	53.359	54.359	0
DVYVTTHTPR	10	Unmodified	_DVYVTTHTPR_									0	0	0	0	0	0	P78317	P78317	P78317	RNF4	E3 ubiquitin-protein ligase RNF4	MSMS	20230213_HF_LC1_GT_GGO_Ex80_198_2	JW198_2	396.872	3	396.872	1187.59	NaN	NaN	NaN	NaN	NaN	NaN	NaN	54.197	1	54.197	53.697	54.697	0
DVYVTTHTPR	10	Unmodified	_DVYVTTHTPR_									0	0	0	0	0	0	P78317	P78317	P78317	RNF4	E3 ubiquitin-protein ligase RNF4	MSMS	20230213_HF_LC1_GT_GGO_Ex80_198_2	JW198_2	396.871	3	396.872	1187.59	NaN	NaN	NaN	NaN	NaN	NaN	NaN	54.542	1	54.542	54.042	55.042	0
DVYVTTHTPR	10	Unmodified	_DVYVTTHTPR_									0	0	0	0	0	0	P78317	P78317	P78317	RNF4	E3 ubiquitin-protein ligase RNF4	MSMS	20230213_HF_LC1_GT_GGO_Ex80_198_2	JW198_2	396.872	3	396.872	1187.59	NaN	NaN	NaN	NaN	NaN	NaN	NaN	57.606	1	57.606	57.106	58.106	0
DVYVTTHTPR	10	Unmodified	_DVYVTTHTPR_									0	0	0	0	0	0	P78317	P78317	P78317	RNF4	E3 ubiquitin-protein ligase RNF4	MSMS	20230213_HF_LC1_GT_GGO_Ex80_198_2	JW198_2	396.872	3	396.872	1187.59	NaN	NaN	NaN	NaN	NaN	NaN	NaN	57.943	1	57.943	57.443	58.443	0
DVYVTTHTPR	10	Unmodified	_DVYVTTHTPR_									0	0	0	0	0	0	P78317	P78317	P78317	RNF4	E3 ubiquitin-protein ligase RNF4	MSMS	20230213_HF_LC1_GT_GGO_Ex80_198_2	JW198_2	396.872	3	396.872	1187.59	NaN	NaN	NaN	NaN	NaN	NaN	NaN	58.289	1	58.289	57.789	58.789	0
DVYVTTHTPR	10	Unmodified	_DVYVTTHTPR_									0	0	0	0	0	0	P78317	P78317	P78317	RNF4	E3 ubiquitin-protein ligase RNF4	MSMS	20230213_HF_LC1_GT_GGO_Ex80_198_2	JW198_2	396.872	3	396.872	1187.59	NaN	NaN	NaN	NaN	NaN	NaN	NaN	58.972	1	58.972	58.472	59.472	0
DVYVTTHTPR	10	Unmodified	_DVYVTTHTPR_									0	0	0	0	0	0	P78317	P78317	P78317	RNF4	E3 ubiquitin-protein ligase RNF4	MSMS	20230213_HF_LC1_GT_GGO_Ex80_198_2	JW198_2	396.872	3	396.872	1187.59	NaN	NaN	NaN	NaN	NaN	NaN	NaN	63.032	1	63.032	62.532	63.532	0
DVYVTTHTPR	10	Unmodified	_DVYVTTHTPR_									0	0	0	0	0	0	P78317	P78317	P78317	RNF4	E3 ubiquitin-protein ligase RNF4	MSMS	20230213_HF_LC1_GT_GGO_Ex80_198_2	JW198_2	396.872	3	396.872	1187.59	NaN	NaN	NaN	NaN	NaN	NaN	NaN	63.367	1	63.367	62.867	63.867	0
DVYVTTHTPR	10	Unmodified	_DVYVTTHTPR_									0	0	0	0	0	0	P78317	P78317	P78317	RNF4	E3 ubiquitin-protein ligase RNF4	MSMS	20230213_HF_LC1_GT_GGO_Ex80_198_2	JW198_2	396.872	3	396.872	1187.59	NaN	NaN	NaN	NaN	NaN	NaN	NaN	63.703	1	63.703	63.203	64.203	0
DVYVTTHTPR	10	Unmodified	_DVYVTTHTPR_									0	0	0	0	0	0	P78317	P78317	P78317	RNF4	E3 ubiquitin-protein ligase RNF4	MSMS	20230213_HF_LC1_GT_GGO_Ex80_198_2	JW198_2	396.872	3	396.872	1187.59	NaN	NaN	NaN	NaN	NaN	NaN	NaN	64.377	1	64.377	63.877	64.877	0
DVYVTTHTPR	10	Unmodified	_DVYVTTHTPR_									0	0	0	0	0	0	P78317	P78317	P78317	RNF4	E3 ubiquitin-protein ligase RNF4	MSMS	20230213_HF_LC1_GT_GGO_Ex80_198_2	JW198_2	396.872	3	396.872	1187.59	NaN	NaN	NaN	NaN	NaN	NaN	NaN	65.443	1	65.443	64.943	65.943	0
DVYVTTHTPR	10	Unmodified	_DVYVTTHTPR_									0	0	0	0	0	0	P78317	P78317	P78317	RNF4	E3 ubiquitin-protein ligase RNF4	MSMS	20230213_HF_LC1_GT_GGO_Ex80_198_2	JW198_2	396.872	3	396.872	1187.59	NaN	NaN	NaN	NaN	NaN	NaN	NaN	65.781	1	65.781	65.281	66.281	0
DVYVTTHTPR	10	Unmodified	_DVYVTTHTPR_									0	0	0	0	0	0	P78317	P78317	P78317	RNF4	E3 ubiquitin-protein ligase RNF4	MSMS	20230213_HF_LC1_GT_GGO_Ex80_198_2	JW198_2	396.872	3	396.872	1187.59	NaN	NaN	NaN	NaN	NaN	NaN	NaN	66.122	1	66.122	65.622	66.622	0
DVYVTTHTPR	10	Unmodified	_DVYVTTHTPR_									0	0	0	0	0	0	P78317	P78317	P78317	RNF4	E3 ubiquitin-protein ligase RNF4	MULTI-MSMS	20230213_HF_LC1_GT_GGO_Ex80_198_3	JW198_3	396.872	3	396.872	1187.59	0.34248	0.00013592	-0.27785	-0.00011027	0.064625	2.5648e-05	396.872	14.769	0.12039	14.769	14.699	14.82	0					45	14	4
DVYVTTHTPR	10	Unmodified	_DVYVTTHTPR_									0	0	0	0	0	0	P78317	P78317	P78317	RNF4	E3 ubiquitin-protein ligase RNF4	MULTI-MSMS	20230213_HF_LC1_GT_GGO_Ex80_198_3	JW198_3	594.804	2	594.804	1187.59	-0.56355	-0.0003352	-0.53789	-0.00031994	-1.1014	-0.00065514	594.804	18.429	0.16588	18.429	18.331	18.497	0					82	35	3
DVYVTTHTPR	10	Unmodified	_DVYVTTHTPR_									0	0	0	0	0	0	P78317	P78317	P78317	RNF4	E3 ubiquitin-protein ligase RNF4	MULTI-MSMS	20230213_HF_LC1_GT_GGO_Ex80_198_3	JW198_3	396.872	3	396.872	1187.59	-0.57622	-0.00022869	2.066	0.00081992	1.4897	0.00059123	396.872	18.772	0.34637	18.772	18.611	18.957	-3.5527e-15					45	33	2
DVYVTTHTPR	10	Unmodified	_DVYVTTHTPR_									0	0	0	0	0	0	P78317	P78317	P78317	RNF4	E3 ubiquitin-protein ligase RNF4	MULTI-MSMS	20230213_HF_LC1_GT_GGO_Ex80_198_3	JW198_3	594.805	2	594.804	1187.59	-0.38322	-0.00022794	-0.60371	-0.00035909	-0.98693	-0.00058703	594.804	19.196	1.9082	19.196	19.083	20.991	0					905	214	6
DVYVTTHTPR	10	Unmodified	_DVYVTTHTPR_									0	0	0	0	0	0	P78317	P78317	P78317	RNF4	E3 ubiquitin-protein ligase RNF4	MULTI-MSMS	20230213_HF_LC1_GT_GGO_Ex80_198_3	JW198_3	396.872	3	396.872	1187.59	-0.42513	-0.00016872	-1.065	-0.00042268	-1.4902	-0.00059141	396.872	19.195	1.9241	19.195	19.083	21.007	0					1022	216	7
DVYVTTHTPR	10	Unmodified	_DVYVTTHTPR_									0	0	0	0	0	0	P78317	P78317	P78317	RNF4	E3 ubiquitin-protein ligase RNF4	MULTI-MSMS	20230213_HF_LC1_GT_GGO_Ex80_198_3	JW198_3	396.872	3	396.872	1187.59	0.20153	7.9981e-05	0.21827	8.6626e-05	0.4198	0.00016661	396.872	21.31	0.51377	21.31	21.254	21.768	0					147	44	5
DVYVTTHTPR	10	Unmodified	_DVYVTTHTPR_									0	0	0	0	0	0	P78317	P78317	P78317	RNF4	E3 ubiquitin-protein ligase RNF4	MULTI-MSMS	20230213_HF_LC1_GT_GGO_Ex80_198_3	JW198_3	594.805	2	594.804	1187.59	0.24718	0.00014703	0.40661	0.00024185	0.65379	0.00038888	594.804	21.33	0.54308	21.33	21.254	21.797	3.5527e-15					153	47	4
DVYVTTHTPR	10	Unmodified	_DVYVTTHTPR_									0	0	0	0	0	0	P78317	P78317	P78317	RNF4	E3 ubiquitin-protein ligase RNF4	MULTI-MSMS	20230213_HF_LC1_GT_GGO_Ex80_198_3	JW198_3	594.804	2	594.804	1187.59	-0.071758	-4.2682e-05	-0.33394	-0.00019863	-0.40569	-0.00024131	594.804	21.91	0.37325	21.91	21.756	22.129	0					75	33	3
DVYVTTHTPR	10	Unmodified	_DVYVTTHTPR_									0	0	0	0	0	0	P78317	P78317	P78317	RNF4	E3 ubiquitin-protein ligase RNF4	MULTI-MSMS	20230213_HF_LC1_GT_GGO_Ex80_198_3	JW198_3	396.872	3	396.872	1187.59	-0.16431	-6.521e-05	0.81503	0.00032346	0.65072	0.00025825	396.872	21.982	0.79296	21.982	21.517	22.31	0					167	70	5
DVYVTTHTPR	10	Unmodified	_DVYVTTHTPR_									0	0	0	0	0	0	P78317	P78317	P78317	RNF4	E3 ubiquitin-protein ligase RNF4	MULTI-MSMS	20230213_HF_LC1_GT_GGO_Ex80_198_3	JW198_3	594.804	2	594.804	1187.59	-0.37122	-0.00022081	-0.62858	-0.00037388	-0.99981	-0.00059469	594.803	22.219	0.1746	22.219	22.129	22.304	0					34	17	3
DVYVTTHTPR	10	Unmodified	_DVYVTTHTPR_									0	0	0	0	0	0	P78317	P78317	P78317	RNF4	E3 ubiquitin-protein ligase RNF4	MULTI-MSMS	20230213_HF_LC1_GT_GGO_Ex80_198_3	JW198_3	396.872	3	396.872	1187.59	-0.73233	-0.00029064	0.024889	9.8778e-06	-0.70744	-0.00028076	396.872	22.381	0.66574	22.381	22.31	22.976	0					117	64	3
DVYVTTHTPR	10	Unmodified	_DVYVTTHTPR_									0	0	0	0	0	0	P78317	P78317	P78317	RNF4	E3 ubiquitin-protein ligase RNF4	MULTI-MSMS	20230213_HF_LC1_GT_GGO_Ex80_198_3	JW198_3	396.871	3	396.872	1187.59	-1.0544	-0.00041846	0.53176	0.00021104	-0.52264	-0.00020742	396.872	23.319	0.9473	23.319	22.976	23.923	-3.5527e-15					136	85	3
DVYVTTHTPR	10	Unmodified	_DVYVTTHTPR_									0	0	0	0	0	0	P78317	P78317	P78317	RNF4	E3 ubiquitin-protein ligase RNF4	MULTI-MSMS	20230213_HF_LC1_GT_GGO_Ex80_198_3	JW198_3	594.803	2	594.804	1187.59	-1.2254	-0.00072886	1.5515	0.00092283	0.32611	0.00019397	594.805	23.077	0.15253	23.077	23.022	23.175	0					25	12	3
DVYVTTHTPR	10	Unmodified	_DVYVTTHTPR_									0	0	0	0	0	0	P78317	P78317	P78317	RNF4	E3 ubiquitin-protein ligase RNF4	MULTI-MSMS	20230213_HF_LC1_GT_GGO_Ex80_198_3	JW198_3	594.803	2	594.804	1187.59	-0.97362	-0.00057912	0.30836	0.00018341	-0.66526	-0.0003957	594.804	23.307	0.44411	23.307	23.222	23.666	0					87	42	3
DVYVTTHTPR	10	Unmodified	_DVYVTTHTPR_									0	0	0	0	0	0	P78317	P78317	P78317	RNF4	E3 ubiquitin-protein ligase RNF4	MULTI-MSMS	20230213_HF_LC1_GT_GGO_Ex80_198_3	JW198_3	396.872	3	396.872	1187.59	0.19035	7.5546e-05	0.54681	0.00021701	0.73716	0.00029256	396.872	24.534	0.64652	24.534	24.387	25.034	0					118	46	3
DVYVTTHTPR	10	Unmodified	_DVYVTTHTPR_									0	0	0	0	0	0	P78317	P78317	P78317	RNF4	E3 ubiquitin-protein ligase RNF4	MULTI-MSMS	20230213_HF_LC1_GT_GGO_Ex80_198_3	JW198_3	396.871	3	396.872	1187.59	-0.00034847	-1.383e-07	-0.3516	-0.00013954	-0.35195	-0.00013968	396.872	26.417	0.39684	26.417	26.168	26.565	0					57	31	4
DVYVTTHTPR	10	Unmodified	_DVYVTTHTPR_									0	0	0	0	0	0	P78317	P78317	P78317	RNF4	E3 ubiquitin-protein ligase RNF4	MULTI-MSMS	20230213_HF_LC1_GT_GGO_Ex80_198_3	JW198_3	396.871	3	396.872	1187.59	-0.11612	-4.6085e-05	-0.051805	-2.056e-05	-0.16793	-6.6645e-05	396.871	26.766	0.303	26.766	26.519	26.822	0					61	26	3
DVYVTTHTPR	10	Unmodified	_DVYVTTHTPR_									0	0	0	0	0	0	P78317	P78317	P78317	RNF4	E3 ubiquitin-protein ligase RNF4	MULTI-MSMS	20230213_HF_LC1_GT_GGO_Ex80_198_3	JW198_3	396.872	3	396.872	1187.59	0.37286	0.00014798	0.21178	8.4049e-05	0.58464	0.00023203	396.872	27.938	0.50043	27.938	27.732	28.232	0					96	38	3
DVYVTTHTPR	10	Unmodified	_DVYVTTHTPR_									0	0	0	0	0	0	P78317	P78317	P78317	RNF4	E3 ubiquitin-protein ligase RNF4	MULTI-MSMS	20230213_HF_LC1_GT_GGO_Ex80_198_3	JW198_3	396.872	3	396.872	1187.59	0.026193	1.0395e-05	0.40297	0.00015993	0.42916	0.00017032	396.872	31.597	0.61363	31.597	31.05	31.664	0					93	42	3
DVYVTTHTPR	10	Unmodified	_DVYVTTHTPR_									0	0	0	0	0	0	P78317	P78317	P78317	RNF4	E3 ubiquitin-protein ligase RNF4	MULTI-MSMS	20230213_HF_LC1_GT_GGO_Ex80_198_3	JW198_3	396.872	3	396.872	1187.59	0.045804	1.8178e-05	1.0556	0.00041894	1.1014	0.00043712	396.872	31.866	1.3205	31.866	31.803	33.124	-7.1054e-15					216	94	3
DVYVTTHTPR	10	Unmodified	_DVYVTTHTPR_									0	0	0	0	0	0	P78317	P78317	P78317	RNF4	E3 ubiquitin-protein ligase RNF4	MULTI-MSMS	20230213_HF_LC1_GT_GGO_Ex80_198_3	JW198_3	396.872	3	396.872	1187.59	-0.13297	-5.2773e-05	0.33287	0.00013211	0.1999	7.9335e-05	396.872	34.013	0.89835	34.013	33.826	34.725	0					136	62	3
DVYVTTHTPR	10	Unmodified	_DVYVTTHTPR_									0	0	0	0	0	0	P78317	P78317	P78317	RNF4	E3 ubiquitin-protein ligase RNF4	MULTI-MSMS	20230213_HF_LC1_GT_GGO_Ex80_198_3	JW198_3	595.309	2	594.804	1187.59	-0.10647	-6.3331e-05	1.9636	0.0011679	1.8571	0.0011046	594.805	34.471	0.6841	34.471	34.007	34.691	-7.1054e-15					58	44	2
DVYVTTHTPR	10	Unmodified	_DVYVTTHTPR_									0	0	0	0	0	0	P78317	P78317	P78317	RNF4	E3 ubiquitin-protein ligase RNF4	MULTI-MSMS	20230213_HF_LC1_GT_GGO_Ex80_198_3	JW198_3	396.871	3	396.872	1187.59	-0.29831	-0.00011839	0.39416	0.00015643	0.09585	3.804e-05	396.872	37.555	0.16371	37.555	37.494	37.657	0					21	16	2
DVYVTTHTPR	10	Unmodified	_DVYVTTHTPR_									0	0	0	0	0	0	P78317	P78317	P78317	RNF4	E3 ubiquitin-protein ligase RNF4	MULTI-MSMS	20230213_HF_LC1_GT_GGO_Ex80_198_3	JW198_3	396.872	3	396.872	1187.59	-0.29671	-0.00011776	1.4958	0.00059366	1.1991	0.0004759	396.872	37.93	0.72229	37.93	37.67	38.392	0					93	48	3
DVYVTTHTPR	10	Unmodified	_DVYVTTHTPR_									0	0	0	0	0	0	P78317	P78317	P78317	RNF4	E3 ubiquitin-protein ligase RNF4	MULTI-MSMS	20230213_HF_LC1_GT_GGO_Ex80_198_3	JW198_3	396.872	3	396.872	1187.59	-0.17565	-6.9712e-05	1.5408	0.00061151	1.3652	0.0005418	396.872	39.11	1.1625	39.11	38.392	39.555	0					106	76	2
DVYVTTHTPR	10	Unmodified	_DVYVTTHTPR_									0	0	0	0	0	0	P78317	P78317	P78317	RNF4	E3 ubiquitin-protein ligase RNF4	MULTI-MSMS	20230213_HF_LC1_GT_GGO_Ex80_198_3	JW198_3	396.872	3	396.872	1187.59	0.24421	9.6919e-05	1.2423	0.00049305	1.4866	0.00058997	396.872	40.643	0.64702	40.643	40.128	40.775	0					72	41	3
DVYVTTHTPR	10	Unmodified	_DVYVTTHTPR_									0	0	0	0	0	0	P78317	P78317	P78317	RNF4	E3 ubiquitin-protein ligase RNF4	MULTI-MSMS	20230213_HF_LC1_GT_GGO_Ex80_198_3	JW198_3	397.207	3	396.872	1187.59	0.30544	0.00012122	1.5205	0.00060344	1.8259	0.00072466	396.872	40.996	0.35473	40.996	40.902	41.257	0					46	22	3
DVYVTTHTPR	10	Unmodified	_DVYVTTHTPR_									0	0	0	0	0	0	P78317	P78317	P78317	RNF4	E3 ubiquitin-protein ligase RNF4	MULTI-MSMS	20230213_HF_LC1_GT_GGO_Ex80_198_3	JW198_3	396.872	3	396.872	1187.59	0.23289	9.2426e-05	0.7934	0.00031488	1.0263	0.0004073	396.872	41.61	0.53185	41.61	41.461	41.992	0					58	35	2
DVYVTTHTPR	10	Unmodified	_DVYVTTHTPR_									0	0	0	0	0	0	P78317	P78317	P78317	RNF4	E3 ubiquitin-protein ligase RNF4	MULTI-MSMS	20230213_HF_LC1_GT_GGO_Ex80_198_3	JW198_3	396.873	3	396.872	1187.59	-0.78843	-0.00031291	1.3438	0.00053332	0.55538	0.00022042	396.872	45.222	0.3596	45.222	44.915	45.275	0					39	26	2
DVYVTTHTPR	10	Unmodified	_DVYVTTHTPR_									0	0	0	0	0	0	P78317	P78317	P78317	RNF4	E3 ubiquitin-protein ligase RNF4	MULTI-MSMS	20230213_HF_LC1_GT_GGO_Ex80_198_3	JW198_3	396.871	3	396.872	1187.59	-0.34159	-0.00013557	0.0026232	1.0411e-06	-0.33897	-0.00013453	396.871	47.489	0.47818	47.489	47.369	47.847	0					71	33	3
DVYVTTHTPR	10	Unmodified	_DVYVTTHTPR_									0	0	0	0	0	0	P78317	P78317	P78317	RNF4	E3 ubiquitin-protein ligase RNF4	MULTI-MSMS	20230213_HF_LC1_GT_GGO_Ex80_198_3	JW198_3	397.206	3	396.872	1187.59	-0.37553	-0.00014904	0.20137	7.9919e-05	-0.17416	-6.912e-05	396.872	47.93	0.58429	47.93	47.797	48.381	0					53	38	2
DVYVTTHTPR	10	Unmodified	_DVYVTTHTPR_									0	0	0	0	0	0	P78317	P78317	P78317	RNF4	E3 ubiquitin-protein ligase RNF4	MULTI-MSMS	20230213_HF_LC1_GT_GGO_Ex80_198_3	JW198_3	396.871	3	396.872	1187.59	-0.44946	-0.00017838	-0.12063	-4.7874e-05	-0.57009	-0.00022625	396.872	49.189	0.59409	49.189	48.73	49.324	0					67	40	2
DVYVTTHTPR	10	Unmodified	_DVYVTTHTPR_									0	0	0	0	0	0	P78317	P78317	P78317	RNF4	E3 ubiquitin-protein ligase RNF4	MULTI-MSMS	20230213_HF_LC1_GT_GGO_Ex80_198_3	JW198_3	396.871	3	396.872	1187.59	-0.015507	-6.1544e-06	0.69108	0.00027427	0.67557	0.00026812	396.872	51.588	0.4542	51.588	51.269	51.723	0					44	28	2
DVYVTTHTPR	10	Unmodified	_DVYVTTHTPR_									0	0	0	0	0	0	P78317	P78317	P78317	RNF4	E3 ubiquitin-protein ligase RNF4	MULTI-MSMS	20230213_HF_LC1_GT_GGO_Ex80_198_3	JW198_3	396.872	3	396.872	1187.59	-0.010392	-4.1242e-06	0.68361	0.00027131	0.67322	0.00026718	396.872	51.883	0.25275	51.883	51.723	51.976	0					26	14	2
DVYVTTHTPR	10	Unmodified	_DVYVTTHTPR_									0	0	0	0	0	0	P78317	P78317	P78317	RNF4	E3 ubiquitin-protein ligase RNF4	MULTI-MSMS	20230213_HF_LC1_GT_GGO_Ex80_198_3	JW198_3	594.805	2	594.804	1187.59	-0.56425	-0.00033562	0.41788	0.00024855	-0.14638	-8.7065e-05	594.805	53.954	0.42194	53.954	53.762	54.184	0					37	24	3
DVYVTTHTPR	10	Unmodified	_DVYVTTHTPR_									0	0	0	0	0	0	P78317	P78317	P78317	RNF4	E3 ubiquitin-protein ligase RNF4	MULTI-MSMS	20230213_HF_LC1_GT_GGO_Ex80_198_3	JW198_3	396.872	3	396.872	1187.59	-0.36762	-0.0001459	0.82062	0.00032568	0.453	0.00017978	396.872	55.041	0.32627	55.041	54.953	55.28	0					38	24	2
DVYVTTHTPR	10	Unmodified	_DVYVTTHTPR_									0	0	0	0	0	0	P78317	P78317	P78317	RNF4	E3 ubiquitin-protein ligase RNF4	MULTI-MSMS	20230213_HF_LC1_GT_GGO_Ex80_198_3	JW198_3	396.872	3	396.872	1187.59	-0.15867	-6.2972e-05	0.80223	0.00031838	0.64356	0.00025541	396.872	55.489	0.37154	55.489	55.2	55.571	7.1054e-15					41	25	2
DVYVTTHTPR	10	Unmodified	_DVYVTTHTPR_									0	0	0	0	0	0	P78317	P78317	P78317	RNF4	E3 ubiquitin-protein ligase RNF4	MULTI-MSMS	20230213_HF_LC1_GT_GGO_Ex80_198_3	JW198_3	396.872	3	396.872	1187.59	0.15452	6.1326e-05	0.59798	0.00023732	0.7525	0.00029865	396.872	55.695	1.2387	55.695	55.543	56.781	0					116	82	2
DVYVTTHTPR	10	Unmodified	_DVYVTTHTPR_									0	0	0	0	0	0	P78317	P78317	P78317	RNF4	E3 ubiquitin-protein ligase RNF4	MULTI-MSMS	20230213_HF_LC1_GT_GGO_Ex80_198_3	JW198_3	396.872	3	396.872	1187.59	-0.048457	-1.9231e-05	1.0695	0.00042445	1.021	0.00040522	396.872	58.362	0.46076	58.362	58.14	58.601	0					54	34	2
DVYVTTHTPR	10	Unmodified	_DVYVTTHTPR_									0	0	0	0	0	0	P78317	P78317	P78317	RNF4	E3 ubiquitin-protein ligase RNF4	MULTI-MSMS	20230213_HF_LC1_GT_GGO_Ex80_198_3	JW198_3	396.873	3	396.872	1187.59	0.00089928	3.569e-07	0.83262	0.00033045	0.83352	0.0003308	396.872	60.517	0.90064	60.517	59.79	60.691	7.1054e-15					109	65	2
DVYVTTHTPR	10	Unmodified	_DVYVTTHTPR_									0	0	0	0	0	0	P78317	P78317	P78317	RNF4	E3 ubiquitin-protein ligase RNF4	MULTI-MSMS	20230213_HF_LC1_GT_GGO_Ex80_198_3	JW198_3	397.206	3	396.872	1187.59	0.093075	3.6939e-05	0.94164	0.00037371	1.0347	0.00041065	396.872	61.076	1.5137	61.076	60.897	62.411	0					158	114	2
DVYVTTHTPR	10	Unmodified	_DVYVTTHTPR_									0	0	0	0	0	0	P78317	P78317	P78317	RNF4	E3 ubiquitin-protein ligase RNF4	MULTI-MSMS	20230213_HF_LC1_GT_GGO_Ex80_198_3	JW198_3	396.872	3	396.872	1187.59	0.072656	2.8835e-05	1.0509	0.00041706	1.1235	0.00044589	396.872	62.667	0.57771	62.667	62.352	62.93	0					75	44	2
DVYVTTHTPR	10	Unmodified	_DVYVTTHTPR_									0	0	0	0	0	0	P78317	P78317	P78317	RNF4	E3 ubiquitin-protein ligase RNF4	MULTI-MSMS	20230213_HF_LC1_GT_GGO_Ex80_198_3	JW198_3	396.872	3	396.872	1187.59	-0.32239	-0.00012795	0.70184	0.00027854	0.37945	0.00015059	396.872	66.661	0.63255	66.661	66.178	66.811	0					50	36	2
DVYVTTHTPR	10	Unmodified	_DVYVTTHTPR_									0	0	0	0	0	0	P78317	P78317	P78317	RNF4	E3 ubiquitin-protein ligase RNF4	MSMS	20230213_HF_LC1_GT_GGO_Ex80_198_3	JW198_3	594.803	2	594.804	1187.59	NaN	NaN	NaN	NaN	NaN	NaN	NaN	24.155	1	24.155	23.655	24.655	0
DVYVTTHTPR	10	Unmodified	_DVYVTTHTPR_									0	0	0	0	0	0	P78317	P78317	P78317	RNF4	E3 ubiquitin-protein ligase RNF4	MSMS	20230213_HF_LC1_GT_GGO_Ex80_198_3	JW198_3	396.871	3	396.872	1187.59	NaN	NaN	NaN	NaN	NaN	NaN	NaN	25.609	1	25.609	25.109	26.109	0
DVYVTTHTPR	10	Unmodified	_DVYVTTHTPR_									0	0	0	0	0	0	P78317	P78317	P78317	RNF4	E3 ubiquitin-protein ligase RNF4	MSMS	20230213_HF_LC1_GT_GGO_Ex80_198_3	JW198_3	396.872	3	396.872	1187.59	NaN	NaN	NaN	NaN	NaN	NaN	NaN	25.951	1	25.951	25.451	26.451	0
DVYVTTHTPR	10	Unmodified	_DVYVTTHTPR_									0	0	0	0	0	0	P78317	P78317	P78317	RNF4	E3 ubiquitin-protein ligase RNF4	MSMS	20230213_HF_LC1_GT_GGO_Ex80_198_3	JW198_3	396.872	3	396.872	1187.59	NaN	NaN	NaN	NaN	NaN	NaN	NaN	27.233	1	27.233	26.733	27.733	0
DVYVTTHTPR	10	Unmodified	_DVYVTTHTPR_									0	0	0	0	0	0	P78317	P78317	P78317	RNF4	E3 ubiquitin-protein ligase RNF4	MSMS	20230213_HF_LC1_GT_GGO_Ex80_198_3	JW198_3	396.871	3	396.872	1187.59	NaN	NaN	NaN	NaN	NaN	NaN	NaN	35.208	1	35.208	34.708	35.708	0
DVYVTTHTPR	10	Unmodified	_DVYVTTHTPR_									0	0	0	0	0	0	P78317	P78317	P78317	RNF4	E3 ubiquitin-protein ligase RNF4	MSMS	20230213_HF_LC1_GT_GGO_Ex80_198_3	JW198_3	396.872	3	396.872	1187.59	NaN	NaN	NaN	NaN	NaN	NaN	NaN	35.844	1	35.844	35.344	36.344	0
DVYVTTHTPR	10	Unmodified	_DVYVTTHTPR_									0	0	0	0	0	0	P78317	P78317	P78317	RNF4	E3 ubiquitin-protein ligase RNF4	MSMS	20230213_HF_LC1_GT_GGO_Ex80_198_3	JW198_3	396.872	3	396.872	1187.59	NaN	NaN	NaN	NaN	NaN	NaN	NaN	36.378	1	36.378	35.878	36.878	0
DVYVTTHTPR	10	Unmodified	_DVYVTTHTPR_									0	0	0	0	0	0	P78317	P78317	P78317	RNF4	E3 ubiquitin-protein ligase RNF4	MSMS	20230213_HF_LC1_GT_GGO_Ex80_198_3	JW198_3	396.872	3	396.872	1187.59	NaN	NaN	NaN	NaN	NaN	NaN	NaN	36.724	1	36.724	36.224	37.224	0
DVYVTTHTPR	10	Unmodified	_DVYVTTHTPR_									0	0	0	0	0	0	P78317	P78317	P78317	RNF4	E3 ubiquitin-protein ligase RNF4	MSMS	20230213_HF_LC1_GT_GGO_Ex80_198_3	JW198_3	396.873	3	396.872	1187.59	NaN	NaN	NaN	NaN	NaN	NaN	NaN	39.869	1	39.869	39.369	40.369	0
DVYVTTHTPR	10	Unmodified	_DVYVTTHTPR_									0	0	0	0	0	0	P78317	P78317	P78317	RNF4	E3 ubiquitin-protein ligase RNF4	MSMS	20230213_HF_LC1_GT_GGO_Ex80_198_3	JW198_3	396.872	3	396.872	1187.59	NaN	NaN	NaN	NaN	NaN	NaN	NaN	42.077	1	42.077	41.577	42.577	0
DVYVTTHTPR	10	Unmodified	_DVYVTTHTPR_									0	0	0	0	0	0	P78317	P78317	P78317	RNF4	E3 ubiquitin-protein ligase RNF4	MSMS	20230213_HF_LC1_GT_GGO_Ex80_198_3	JW198_3	396.872	3	396.872	1187.59	NaN	NaN	NaN	NaN	NaN	NaN	NaN	42.432	1	42.432	41.932	42.932	0
DVYVTTHTPR	10	Unmodified	_DVYVTTHTPR_									0	0	0	0	0	0	P78317	P78317	P78317	RNF4	E3 ubiquitin-protein ligase RNF4	MSMS	20230213_HF_LC1_GT_GGO_Ex80_198_3	JW198_3	396.872	3	396.872	1187.59	NaN	NaN	NaN	NaN	NaN	NaN	NaN	42.809	1	42.809	42.309	43.309	0
DVYVTTHTPR	10	Unmodified	_DVYVTTHTPR_									0	0	0	0	0	0	P78317	P78317	P78317	RNF4	E3 ubiquitin-protein ligase RNF4	MSMS	20230213_HF_LC1_GT_GGO_Ex80_198_3	JW198_3	396.872	3	396.872	1187.59	NaN	NaN	NaN	NaN	NaN	NaN	NaN	43.209	1	43.209	42.709	43.709	0
DVYVTTHTPR	10	Unmodified	_DVYVTTHTPR_									0	0	0	0	0	0	P78317	P78317	P78317	RNF4	E3 ubiquitin-protein ligase RNF4	MSMS	20230213_HF_LC1_GT_GGO_Ex80_198_3	JW198_3	396.872	3	396.872	1187.59	NaN	NaN	NaN	NaN	NaN	NaN	NaN	43.553	1	43.553	43.053	44.053	0
DVYVTTHTPR	10	Unmodified	_DVYVTTHTPR_									0	0	0	0	0	0	P78317	P78317	P78317	RNF4	E3 ubiquitin-protein ligase RNF4	MSMS	20230213_HF_LC1_GT_GGO_Ex80_198_3	JW198_3	396.872	3	396.872	1187.59	NaN	NaN	NaN	NaN	NaN	NaN	NaN	44.652	1	44.652	44.152	45.152	0
DVYVTTHTPR	10	Unmodified	_DVYVTTHTPR_									0	0	0	0	0	0	P78317	P78317	P78317	RNF4	E3 ubiquitin-protein ligase RNF4	MSMS	20230213_HF_LC1_GT_GGO_Ex80_198_3	JW198_3	396.872	3	396.872	1187.59	NaN	NaN	NaN	NaN	NaN	NaN	NaN	50.598	1	50.598	50.098	51.098	0
DVYVTTHTPR	10	Unmodified	_DVYVTTHTPR_									0	0	0	0	0	0	P78317	P78317	P78317	RNF4	E3 ubiquitin-protein ligase RNF4	MSMS	20230213_HF_LC1_GT_GGO_Ex80_198_3	JW198_3	396.872	3	396.872	1187.59	NaN	NaN	NaN	NaN	NaN	NaN	NaN	50.957	1	50.957	50.457	51.457	0
DVYVTTHTPR	10	Unmodified	_DVYVTTHTPR_									0	0	0	0	0	0	P78317	P78317	P78317	RNF4	E3 ubiquitin-protein ligase RNF4	MSMS	20230213_HF_LC1_GT_GGO_Ex80_198_3	JW198_3	396.872	3	396.872	1187.59	NaN	NaN	NaN	NaN	NaN	NaN	NaN	52.241	1	52.241	51.741	52.741	0
DVYVTTHTPR	10	Unmodified	_DVYVTTHTPR_									0	0	0	0	0	0	P78317	P78317	P78317	RNF4	E3 ubiquitin-protein ligase RNF4	MSMS	20230213_HF_LC1_GT_GGO_Ex80_198_3	JW198_3	396.872	3	396.872	1187.59	NaN	NaN	NaN	NaN	NaN	NaN	NaN	52.597	1	52.597	52.097	53.097	0
DVYVTTHTPR	10	Unmodified	_DVYVTTHTPR_									0	0	0	0	0	0	P78317	P78317	P78317	RNF4	E3 ubiquitin-protein ligase RNF4	MSMS	20230213_HF_LC1_GT_GGO_Ex80_198_3	JW198_3	396.872	3	396.872	1187.59	NaN	NaN	NaN	NaN	NaN	NaN	NaN	52.951	1	52.951	52.451	53.451	0
DVYVTTHTPR	10	Unmodified	_DVYVTTHTPR_									0	0	0	0	0	0	P78317	P78317	P78317	RNF4	E3 ubiquitin-protein ligase RNF4	MSMS	20230213_HF_LC1_GT_GGO_Ex80_198_3	JW198_3	396.872	3	396.872	1187.59	NaN	NaN	NaN	NaN	NaN	NaN	NaN	53.351	1	53.351	52.851	53.851	0
DVYVTTHTPR	10	Unmodified	_DVYVTTHTPR_									0	0	0	0	0	0	P78317	P78317	P78317	RNF4	E3 ubiquitin-protein ligase RNF4	MSMS	20230213_HF_LC1_GT_GGO_Ex80_198_3	JW198_3	396.872	3	396.872	1187.59	NaN	NaN	NaN	NaN	NaN	NaN	NaN	57.965	1	57.965	57.465	58.465	0
DVYVTTHTPR	10	Unmodified	_DVYVTTHTPR_									0	0	0	0	0	0	P78317	P78317	P78317	RNF4	E3 ubiquitin-protein ligase RNF4	MSMS	20230213_HF_LC1_GT_GGO_Ex80_198_3	JW198_3	396.872	3	396.872	1187.59	NaN	NaN	NaN	NaN	NaN	NaN	NaN	58.665	1	58.665	58.165	59.165	0
DVYVTTHTPR	10	Unmodified	_DVYVTTHTPR_									0	0	0	0	0	0	P78317	P78317	P78317	RNF4	E3 ubiquitin-protein ligase RNF4	MSMS	20230213_HF_LC1_GT_GGO_Ex80_198_3	JW198_3	396.872	3	396.872	1187.59	NaN	NaN	NaN	NaN	NaN	NaN	NaN	59.017	1	59.017	58.517	59.517	0
DVYVTTHTPR	10	Unmodified	_DVYVTTHTPR_									0	0	0	0	0	0	P78317	P78317	P78317	RNF4	E3 ubiquitin-protein ligase RNF4	MSMS	20230213_HF_LC1_GT_GGO_Ex80_198_3	JW198_3	396.872	3	396.872	1187.59	NaN	NaN	NaN	NaN	NaN	NaN	NaN	63.488	1	63.488	62.988	63.988	0
DVYVTTHTPR	10	Unmodified	_DVYVTTHTPR_									0	0	0	0	0	0	P78317	P78317	P78317	RNF4	E3 ubiquitin-protein ligase RNF4	MSMS	20230213_HF_LC1_GT_GGO_Ex80_198_3	JW198_3	396.872	3	396.872	1187.59	NaN	NaN	NaN	NaN	NaN	NaN	NaN	64.772	1	64.772	64.272	65.272	0
DVYVTTHTPR	10	Unmodified	_DVYVTTHTPR_									0	0	0	0	0	0	P78317	P78317	P78317	RNF4	E3 ubiquitin-protein ligase RNF4	MSMS	20230213_HF_LC1_GT_GGO_Ex80_198_3	JW198_3	396.872	3	396.872	1187.59	NaN	NaN	NaN	NaN	NaN	NaN	NaN	65.225	1	65.225	64.725	65.725	0
DVYVTTHTPR	10	Unmodified	_DVYVTTHTPR_									0	0	0	0	0	0	P78317	P78317	P78317	RNF4	E3 ubiquitin-protein ligase RNF4	MSMS	20230213_HF_LC1_GT_GGO_Ex80_198_3	JW198_3	396.872	3	396.872	1187.59	NaN	NaN	NaN	NaN	NaN	NaN	NaN	65.971	1	65.971	65.471	66.471	0
DVYVTTHTPR	10	Unmodified	_DVYVTTHTPR_									0	0	0	0	0	0	P78317	P78317	P78317	RNF4	E3 ubiquitin-protein ligase RNF4	MULTI-SECPEP	20230213_HF_LC1_GT_GGO_Ex80_198_3	JW198_3	396.52	3	396.872	1187.59	-0.10135	-4.0224e-05	-0.47863	-0.00018995	-0.57998	-0.00023018	396.871	27.338	0.2494	27.338	27.248	27.497	0					34	23	2
DVYVTTHTPR	10	Unmodified	_DVYVTTHTPR_									0	0	0	0	0	0	P78317	P78317	P78317	RNF4	E3 ubiquitin-protein ligase RNF4	MULTI-SECPEP	20230213_HF_LC1_GT_GGO_Ex80_198_3	JW198_3	396.872	3	396.872	1187.59	-0.31454	-0.00012483	-0.13677	-5.4282e-05	-0.45131	-0.00017911	396.872	47.334	0.35318	47.334	47.008	47.361	-7.1054e-15					31	22	2
DVYVTTHTPR	10	Unmodified	_DVYVTTHTPR_									0	0	0	0	0	0	P78317	P78317	P78317	RNF4	E3 ubiquitin-protein ligase RNF4	MULTI-SECPEP	20230213_HF_LC1_GT_GGO_Ex80_198_3	JW198_3	397.183	3	396.872	1187.59	-0.40126	-0.00015925	0.091181	3.6187e-05	-0.31008	-0.00012306	396.872	49.582	0.14489	49.582	49.526	49.671	0					13	8	2
DVYVTTHTPR	10	Unmodified	_DVYVTTHTPR_									0	0	0	0	0	0	P78317	P78317	P78317	RNF4	E3 ubiquitin-protein ligase RNF4	MULTI-MSMS	20230213_HF_LC1_GT_GGO_Ex80_212_1	JW212_1	396.872	3	396.872	1187.59	-0.13598	-5.3966e-05	0.72794	0.0002889	0.59196	0.00023493	396.872	14.839	0.11658	14.839	14.771	14.888	0					50	17	4
DVYVTTHTPR	10	Unmodified	_DVYVTTHTPR_									0	0	0	0	0	0	P78317	P78317	P78317	RNF4	E3 ubiquitin-protein ligase RNF4	MULTI-MSMS	20230213_HF_LC1_GT_GGO_Ex80_212_1	JW212_1	396.536	3	396.872	1187.59	-0.55113	-0.00021873	1.5379	0.00061035	0.98676	0.00039162	396.872	16.996	0.17784	16.996	16.928	17.106	0					27	13	3
DVYVTTHTPR	10	Unmodified	_DVYVTTHTPR_									0	0	0	0	0	0	P78317	P78317	P78317	RNF4	E3 ubiquitin-protein ligase RNF4	MULTI-MSMS	20230213_HF_LC1_GT_GGO_Ex80_212_1	JW212_1	594.805	2	594.804	1187.59	-0.31926	-0.0001899	0.89997	0.0005353	0.58071	0.00034541	594.805	16.99	0.1346	16.99	16.961	17.095	0					21	13	2
DVYVTTHTPR	10	Unmodified	_DVYVTTHTPR_									0	0	0	0	0	0	P78317	P78317	P78317	RNF4	E3 ubiquitin-protein ligase RNF4	MULTI-MSMS	20230213_HF_LC1_GT_GGO_Ex80_212_1	JW212_1	396.872	3	396.872	1187.59	0.24136	9.5789e-05	1.1511	0.00045686	1.3925	0.00055265	396.872	18.829	0.35919	18.829	18.705	19.065	0					79	41	3
DVYVTTHTPR	10	Unmodified	_DVYVTTHTPR_									0	0	0	0	0	0	P78317	P78317	P78317	RNF4	E3 ubiquitin-protein ligase RNF4	MULTI-MSMS	20230213_HF_LC1_GT_GGO_Ex80_212_1	JW212_1	396.872	3	396.872	1187.59	0.13355	5.3003e-05	0.26211	0.00010402	0.39566	0.00015703	396.872	20.616	0.59375	20.616	20.357	20.95	0					102	54	2
DVYVTTHTPR	10	Unmodified	_DVYVTTHTPR_									0	0	0	0	0	0	P78317	P78317	P78317	RNF4	E3 ubiquitin-protein ligase RNF4	MULTI-MSMS	20230213_HF_LC1_GT_GGO_Ex80_212_1	JW212_1	594.805	2	594.804	1187.59	0.36849	0.00021918	0.41868	0.00024903	0.78717	0.00046821	594.804	20.587	0.61306	20.587	20.327	20.941	3.5527e-15					159	56	4
DVYVTTHTPR	10	Unmodified	_DVYVTTHTPR_									0	0	0	0	0	0	P78317	P78317	P78317	RNF4	E3 ubiquitin-protein ligase RNF4	MULTI-MSMS	20230213_HF_LC1_GT_GGO_Ex80_212_1	JW212_1	594.804	2	594.804	1187.59	0.075474	4.4892e-05	0.58163	0.00034595	0.6571	0.00039085	594.804	21.248	0.55665	21.248	21.159	21.716	0					182	62	3
DVYVTTHTPR	10	Unmodified	_DVYVTTHTPR_									0	0	0	0	0	0	P78317	P78317	P78317	RNF4	E3 ubiquitin-protein ligase RNF4	MULTI-MSMS	20230213_HF_LC1_GT_GGO_Ex80_212_1	JW212_1	594.804	2	594.804	1187.59	-0.13548	-8.0586e-05	0.40952	0.00024358	0.27403	0.000163	594.804	21.788	0.44314	21.788	21.705	22.148	0					99	48	3
DVYVTTHTPR	10	Unmodified	_DVYVTTHTPR_									0	0	0	0	0	0	P78317	P78317	P78317	RNF4	E3 ubiquitin-protein ligase RNF4	MULTI-MSMS	20230213_HF_LC1_GT_GGO_Ex80_212_1	JW212_1	397.207	3	396.872	1187.59	-0.32313	-0.00012824	0.19984	7.931e-05	-0.12329	-4.8932e-05	396.872	22.427	0.95117	22.427	21.989	22.941	0					222	97	3
DVYVTTHTPR	10	Unmodified	_DVYVTTHTPR_									0	0	0	0	0	0	P78317	P78317	P78317	RNF4	E3 ubiquitin-protein ligase RNF4	MULTI-MSMS	20230213_HF_LC1_GT_GGO_Ex80_212_1	JW212_1	594.803	2	594.804	1187.59	-0.11292	-6.7163e-05	-0.75807	-0.00045091	-0.87099	-0.00051807	594.803	22.448	0.4647	22.448	22.138	22.602	0					74	49	3
DVYVTTHTPR	10	Unmodified	_DVYVTTHTPR_									0	0	0	0	0	0	P78317	P78317	P78317	RNF4	E3 ubiquitin-protein ligase RNF4	MULTI-MSMS	20230213_HF_LC1_GT_GGO_Ex80_212_1	JW212_1	594.803	2	594.804	1187.59	0.0033986	2.0215e-06	0.22802	0.00013563	0.23142	0.00013765	594.804	22.651	0.30472	22.651	22.591	22.896	-3.5527e-15					62	29	3
DVYVTTHTPR	10	Unmodified	_DVYVTTHTPR_									0	0	0	0	0	0	P78317	P78317	P78317	RNF4	E3 ubiquitin-protein ligase RNF4	MULTI-MSMS	20230213_HF_LC1_GT_GGO_Ex80_212_1	JW212_1	594.804	2	594.804	1187.59	0.21481	0.00012777	-0.49034	-0.00029166	-0.27553	-0.00016389	594.804	23.223	0.27884	23.223	23.171	23.45	-3.5527e-15					55	32	2
DVYVTTHTPR	10	Unmodified	_DVYVTTHTPR_									0	0	0	0	0	0	P78317	P78317	P78317	RNF4	E3 ubiquitin-protein ligase RNF4	MULTI-MSMS	20230213_HF_LC1_GT_GGO_Ex80_212_1	JW212_1	396.872	3	396.872	1187.59	0.19536	7.7532e-05	0.1254	4.9768e-05	0.32076	0.0001273	396.872	23.803	0.79021	23.803	23.364	24.155	0					139	63	3
DVYVTTHTPR	10	Unmodified	_DVYVTTHTPR_									0	0	0	0	0	0	P78317	P78317	P78317	RNF4	E3 ubiquitin-protein ligase RNF4	MULTI-MSMS	20230213_HF_LC1_GT_GGO_Ex80_212_1	JW212_1	594.804	2	594.804	1187.59	0.39425	0.0002345	-1.3154	-0.00078242	-0.92118	-0.00054792	594.803	23.746	0.68546	23.746	23.442	24.127	0					102	53	3
DVYVTTHTPR	10	Unmodified	_DVYVTTHTPR_									0	0	0	0	0	0	P78317	P78317	P78317	RNF4	E3 ubiquitin-protein ligase RNF4	MULTI-MSMS	20230213_HF_LC1_GT_GGO_Ex80_212_1	JW212_1	396.872	3	396.872	1187.59	0.37229	0.00014775	-0.050932	-2.0214e-05	0.32136	0.00012754	396.872	24.375	0.69653	24.375	24.297	24.993	0					124	55	3
DVYVTTHTPR	10	Unmodified	_DVYVTTHTPR_									0	0	0	0	0	0	P78317	P78317	P78317	RNF4	E3 ubiquitin-protein ligase RNF4	MULTI-MSMS	20230213_HF_LC1_GT_GGO_Ex80_212_1	JW212_1	396.871	3	396.872	1187.59	0.24591	9.7596e-05	0.067019	2.6598e-05	0.31293	0.00012419	396.872	25.942	0.95408	25.942	25.416	26.37	0					131	75	2
DVYVTTHTPR	10	Unmodified	_DVYVTTHTPR_									0	0	0	0	0	0	P78317	P78317	P78317	RNF4	E3 ubiquitin-protein ligase RNF4	MULTI-MSMS	20230213_HF_LC1_GT_GGO_Ex80_212_1	JW212_1	396.873	3	396.872	1187.59	1.0633	0.00042199	0.58936	0.0002339	1.6526	0.00065589	396.872	27.73	0.48881	27.73	27.627	28.116	0					102	39	3
DVYVTTHTPR	10	Unmodified	_DVYVTTHTPR_									0	0	0	0	0	0	P78317	P78317	P78317	RNF4	E3 ubiquitin-protein ligase RNF4	MULTI-MSMS	20230213_HF_LC1_GT_GGO_Ex80_212_1	JW212_1	594.805	2	594.804	1187.59	1.3088	0.00077851	0.16295	9.6926e-05	1.4718	0.00087543	594.804	27.762	0.4418	27.762	27.657	28.099	3.5527e-15					56	34	2
DVYVTTHTPR	10	Unmodified	_DVYVTTHTPR_									0	0	0	0	0	0	P78317	P78317	P78317	RNF4	E3 ubiquitin-protein ligase RNF4	MULTI-MSMS	20230213_HF_LC1_GT_GGO_Ex80_212_1	JW212_1	396.872	3	396.872	1187.59	0.20493	8.1332e-05	0.78382	0.00031108	0.98875	0.00039241	396.872	30.012	1.1422	30.012	29.585	30.727	0					136	87	2
DVYVTTHTPR	10	Unmodified	_DVYVTTHTPR_									0	0	0	0	0	0	P78317	P78317	P78317	RNF4	E3 ubiquitin-protein ligase RNF4	MULTI-MSMS	20230213_HF_LC1_GT_GGO_Ex80_212_1	JW212_1	594.805	2	594.804	1187.59	0.70696	0.0004205	0.46911	0.00027903	1.1761	0.00069953	594.804	29.809	0.27879	29.809	29.646	29.925	-3.5527e-15					32	18	2
DVYVTTHTPR	10	Unmodified	_DVYVTTHTPR_									0	0	0	0	0	0	P78317	P78317	P78317	RNF4	E3 ubiquitin-protein ligase RNF4	MULTI-MSMS	20230213_HF_LC1_GT_GGO_Ex80_212_1	JW212_1	594.805	2	594.804	1187.59	0.35163	0.00020915	0.77768	0.00046257	1.1293	0.00067172	594.804	30.067	0.30924	30.067	30.004	30.313	0					39	24	2
DVYVTTHTPR	10	Unmodified	_DVYVTTHTPR_									0	0	0	0	0	0	P78317	P78317	P78317	RNF4	E3 ubiquitin-protein ligase RNF4	MULTI-MSMS	20230213_HF_LC1_GT_GGO_Ex80_212_1	JW212_1	396.871	3	396.872	1187.59	0.08825	3.5024e-05	1.1299	0.00044841	1.2181	0.00048343	396.872	31.145	0.69591	31.145	30.808	31.504	-7.1054e-15					129	50	3
DVYVTTHTPR	10	Unmodified	_DVYVTTHTPR_									0	0	0	0	0	0	P78317	P78317	P78317	RNF4	E3 ubiquitin-protein ligase RNF4	MULTI-MSMS	20230213_HF_LC1_GT_GGO_Ex80_212_1	JW212_1	396.872	3	396.872	1187.59	0.27612	0.00010958	1.3169	0.00052266	1.5931	0.00063224	396.872	32.679	1.2877	32.679	31.633	32.921	0					159	100	2
DVYVTTHTPR	10	Unmodified	_DVYVTTHTPR_									0	0	0	0	0	0	P78317	P78317	P78317	RNF4	E3 ubiquitin-protein ligase RNF4	MULTI-MSMS	20230213_HF_LC1_GT_GGO_Ex80_212_1	JW212_1	594.805	2	594.804	1187.59	0.018749	1.1152e-05	1.7593	0.0010465	1.7781	0.0010576	594.805	35.448	0.39579	35.448	35.218	35.614	0					44	31	2
DVYVTTHTPR	10	Unmodified	_DVYVTTHTPR_									0	0	0	0	0	0	P78317	P78317	P78317	RNF4	E3 ubiquitin-protein ligase RNF4	MULTI-MSMS	20230213_HF_LC1_GT_GGO_Ex80_212_1	JW212_1	396.871	3	396.872	1187.59	-0.026043	-1.0336e-05	1.02	0.00040482	0.99398	0.00039448	396.872	38.223	0.76328	38.223	37.706	38.469	0					73	53	2
DVYVTTHTPR	10	Unmodified	_DVYVTTHTPR_									0	0	0	0	0	0	P78317	P78317	P78317	RNF4	E3 ubiquitin-protein ligase RNF4	MULTI-MSMS	20230213_HF_LC1_GT_GGO_Ex80_212_1	JW212_1	396.872	3	396.872	1187.59	0.047185	1.8726e-05	1.4305	0.00056771	1.4776	0.00058644	396.872	39.027	0.61489	39.027	38.743	39.358	0					87	46	3
DVYVTTHTPR	10	Unmodified	_DVYVTTHTPR_									0	0	0	0	0	0	P78317	P78317	P78317	RNF4	E3 ubiquitin-protein ligase RNF4	MULTI-MSMS	20230213_HF_LC1_GT_GGO_Ex80_212_1	JW212_1	396.871	3	396.872	1187.59	0.1407	5.5839e-05	0.77151	0.00030619	0.91221	0.00036203	396.872	39.611	1.2073	39.611	39.414	40.621	0					130	84	2
DVYVTTHTPR	10	Unmodified	_DVYVTTHTPR_									0	0	0	0	0	0	P78317	P78317	P78317	RNF4	E3 ubiquitin-protein ligase RNF4	MULTI-MSMS	20230213_HF_LC1_GT_GGO_Ex80_212_1	JW212_1	396.872	3	396.872	1187.59	0.25801	0.0001024	1.8423	0.00073114	2.1003	0.00083354	396.872	40.766	0.48881	40.766	40.71	41.199	0					55	33	2
DVYVTTHTPR	10	Unmodified	_DVYVTTHTPR_									0	0	0	0	0	0	P78317	P78317	P78317	RNF4	E3 ubiquitin-protein ligase RNF4	MULTI-MSMS	20230213_HF_LC1_GT_GGO_Ex80_212_1	JW212_1	396.871	3	396.872	1187.59	0.31575	0.00012531	0.62051	0.00024626	0.93626	0.00037158	396.872	41.795	0.5356	41.795	41.337	41.873	-7.1054e-15					61	43	2
DVYVTTHTPR	10	Unmodified	_DVYVTTHTPR_									0	0	0	0	0	0	P78317	P78317	P78317	RNF4	E3 ubiquitin-protein ligase RNF4	MULTI-MSMS	20230213_HF_LC1_GT_GGO_Ex80_212_1	JW212_1	396.872	3	396.872	1187.59	0.20297	8.0551e-05	0.479	0.0001901	0.68197	0.00027065	396.872	41.929	0.23098	41.929	41.879	42.11	0					27	16	2
DVYVTTHTPR	10	Unmodified	_DVYVTTHTPR_									0	0	0	0	0	0	P78317	P78317	P78317	RNF4	E3 ubiquitin-protein ligase RNF4	MULTI-MSMS	20230213_HF_LC1_GT_GGO_Ex80_212_1	JW212_1	396.872	3	396.872	1187.59	0.054286	2.1544e-05	1.0305	0.00040897	1.0848	0.00043052	396.872	42.184	0.36022	42.184	42.092	42.452	0					58	22	3
DVYVTTHTPR	10	Unmodified	_DVYVTTHTPR_									0	0	0	0	0	0	P78317	P78317	P78317	RNF4	E3 ubiquitin-protein ligase RNF4	MULTI-MSMS	20230213_HF_LC1_GT_GGO_Ex80_212_1	JW212_1	396.872	3	396.872	1187.59	-0.71579	-0.00028408	1.465	0.00058141	0.74918	0.00029733	396.872	43.629	0.75952	43.629	43.486	44.245	-7.1054e-15					80	48	2
DVYVTTHTPR	10	Unmodified	_DVYVTTHTPR_									0	0	0	0	0	0	P78317	P78317	P78317	RNF4	E3 ubiquitin-protein ligase RNF4	MULTI-MSMS	20230213_HF_LC1_GT_GGO_Ex80_212_1	JW212_1	396.872	3	396.872	1187.59	-0.94921	-0.00037671	1.7068	0.00067739	0.75762	0.00030068	396.872	44.341	0.57573	44.341	44.07	44.645	0					79	40	3
DVYVTTHTPR	10	Unmodified	_DVYVTTHTPR_									0	0	0	0	0	0	P78317	P78317	P78317	RNF4	E3 ubiquitin-protein ligase RNF4	MULTI-MSMS	20230213_HF_LC1_GT_GGO_Ex80_212_1	JW212_1	396.872	3	396.872	1187.59	-0.84502	-0.00033537	0.96623	0.00038347	0.12121	4.8106e-05	396.872	45.144	0.45025	45.144	44.708	45.158	0					53	35	2
DVYVTTHTPR	10	Unmodified	_DVYVTTHTPR_									0	0	0	0	0	0	P78317	P78317	P78317	RNF4	E3 ubiquitin-protein ligase RNF4	MULTI-MSMS	20230213_HF_LC1_GT_GGO_Ex80_212_1	JW212_1	396.873	3	396.872	1187.59	-0.48401	-0.00019209	0.65257	0.00025899	0.16856	6.6896e-05	396.872	48.414	0.88964	48.414	47.606	48.495	0					94	56	3
DVYVTTHTPR	10	Unmodified	_DVYVTTHTPR_									0	0	0	0	0	0	P78317	P78317	P78317	RNF4	E3 ubiquitin-protein ligase RNF4	MULTI-MSMS	20230213_HF_LC1_GT_GGO_Ex80_212_1	JW212_1	396.871	3	396.872	1187.59	-0.48998	-0.00019446	0.61414	0.00024373	0.12416	4.9275e-05	396.872	48.634	0.6214	48.634	48.556	49.178	0					85	43	2
DVYVTTHTPR	10	Unmodified	_DVYVTTHTPR_									0	0	0	0	0	0	P78317	P78317	P78317	RNF4	E3 ubiquitin-protein ligase RNF4	MULTI-MSMS	20230213_HF_LC1_GT_GGO_Ex80_212_1	JW212_1	396.872	3	396.872	1187.59	0.0007915	3.1412e-07	0.71573	0.00028405	0.71652	0.00028437	396.872	50.149	1.3787	50.149	49.62	50.999	0					165	97	3
DVYVTTHTPR	10	Unmodified	_DVYVTTHTPR_									0	0	0	0	0	0	P78317	P78317	P78317	RNF4	E3 ubiquitin-protein ligase RNF4	MULTI-MSMS	20230213_HF_LC1_GT_GGO_Ex80_212_1	JW212_1	396.871	3	396.872	1187.59	0.448	0.0001778	0.54945	0.00021806	0.99745	0.00039586	396.872	51.146	0.65359	51.146	50.999	51.653	0					80	44	3
DVYVTTHTPR	10	Unmodified	_DVYVTTHTPR_									0	0	0	0	0	0	P78317	P78317	P78317	RNF4	E3 ubiquitin-protein ligase RNF4	MULTI-MSMS	20230213_HF_LC1_GT_GGO_Ex80_212_1	JW212_1	396.872	3	396.872	1187.59	0.12697	5.0393e-05	0.62226	0.00024696	0.74923	0.00029735	396.872	52.043	1.1363	52.043	51.971	53.107	0					138	75	2
DVYVTTHTPR	10	Unmodified	_DVYVTTHTPR_									0	0	0	0	0	0	P78317	P78317	P78317	RNF4	E3 ubiquitin-protein ligase RNF4	MULTI-MSMS	20230213_HF_LC1_GT_GGO_Ex80_212_1	JW212_1	396.873	3	396.872	1187.59	-0.12393	-4.9184e-05	0.54169	0.00021498	0.41776	0.0001658	396.872	53.223	0.73717	53.223	52.954	53.691	0					74	45	2
DVYVTTHTPR	10	Unmodified	_DVYVTTHTPR_									0	0	0	0	0	0	P78317	P78317	P78317	RNF4	E3 ubiquitin-protein ligase RNF4	MULTI-MSMS	20230213_HF_LC1_GT_GGO_Ex80_212_1	JW212_1	396.872	3	396.872	1187.59	-0.25388	-0.00010076	0.90142	0.00035775	0.64755	0.00025699	396.872	54.025	0.62593	54.025	53.691	54.317	0					74	41	3
DVYVTTHTPR	10	Unmodified	_DVYVTTHTPR_									0	0	0	0	0	0	P78317	P78317	P78317	RNF4	E3 ubiquitin-protein ligase RNF4	MULTI-MSMS	20230213_HF_LC1_GT_GGO_Ex80_212_1	JW212_1	396.871	3	396.872	1187.59	-0.33928	-0.00013465	0.59359	0.00023558	0.25432	0.00010093	396.872	54.596	0.29097	54.596	54.491	54.782	0					46	26	2
DVYVTTHTPR	10	Unmodified	_DVYVTTHTPR_									0	0	0	0	0	0	P78317	P78317	P78317	RNF4	E3 ubiquitin-protein ligase RNF4	MULTI-MSMS	20230213_HF_LC1_GT_GGO_Ex80_212_1	JW212_1	396.871	3	396.872	1187.59	-0.46859	-0.00018597	1.3581	0.000539	0.88954	0.00035303	396.872	55.402	0.53977	55.402	55.169	55.709	0					105	46	3
DVYVTTHTPR	10	Unmodified	_DVYVTTHTPR_									0	0	0	0	0	0	P78317	P78317	P78317	RNF4	E3 ubiquitin-protein ligase RNF4	MULTI-MSMS	20230213_HF_LC1_GT_GGO_Ex80_212_1	JW212_1	396.872	3	396.872	1187.59	-0.41318	-0.00016398	1.2213	0.00048471	0.80814	0.00032073	396.872	59.916	1.6072	59.916	59.057	60.664	0					289	178	2
DVYVTTHTPR	10	Unmodified	_DVYVTTHTPR_									0	0	0	0	0	0	P78317	P78317	P78317	RNF4	E3 ubiquitin-protein ligase RNF4	MULTI-MSMS	20230213_HF_LC1_GT_GGO_Ex80_212_1	JW212_1	396.872	3	396.872	1187.59	-0.29774	-0.00011817	1.194	0.00047387	0.89628	0.00035571	396.872	61.675	0.58887	61.675	61.394	61.983	7.1054e-15					171	75	3
DVYVTTHTPR	10	Unmodified	_DVYVTTHTPR_									0	0	0	0	0	0	P78317	P78317	P78317	RNF4	E3 ubiquitin-protein ligase RNF4	MULTI-MSMS	20230213_HF_LC1_GT_GGO_Ex80_212_1	JW212_1	396.871	3	396.872	1187.59	-0.2335	-9.267e-05	1.0595	0.00042049	0.82601	0.00032782	396.872	62.95	1.6514	62.95	61.942	63.594	0					376	237	2
DVYVTTHTPR	10	Unmodified	_DVYVTTHTPR_									0	0	0	0	0	0	P78317	P78317	P78317	RNF4	E3 ubiquitin-protein ligase RNF4	MULTI-MSMS	20230213_HF_LC1_GT_GGO_Ex80_212_1	JW212_1	396.872	3	396.872	1187.59	-0.1489	-5.9094e-05	0.75065	0.00029791	0.60175	0.00023882	396.872	63.815	1.0746	63.815	63.574	64.648	-7.1054e-15					302	155	3
DVYVTTHTPR	10	Unmodified	_DVYVTTHTPR_									0	0	0	0	0	0	P78317	P78317	P78317	RNF4	E3 ubiquitin-protein ligase RNF4	MULTI-MSMS	20230213_HF_LC1_GT_GGO_Ex80_212_1	JW212_1	396.872	3	396.872	1187.59	-0.099198	-3.9369e-05	0.86865	0.00034474	0.76945	0.00030537	396.872	64.714	0.92963	64.714	64.311	65.24	0					203	133	3
DVYVTTHTPR	10	Unmodified	_DVYVTTHTPR_									0	0	0	0	0	0	P78317	P78317	P78317	RNF4	E3 ubiquitin-protein ligase RNF4	MSMS	20230213_HF_LC1_GT_GGO_Ex80_212_1	JW212_1	396.872	3	396.872	1187.59	NaN	NaN	NaN	NaN	NaN	NaN	NaN	21.186	1	21.186	20.686	21.686	0
DVYVTTHTPR	10	Unmodified	_DVYVTTHTPR_									0	0	0	0	0	0	P78317	P78317	P78317	RNF4	E3 ubiquitin-protein ligase RNF4	MSMS	20230213_HF_LC1_GT_GGO_Ex80_212_1	JW212_1	396.872	3	396.872	1187.59	NaN	NaN	NaN	NaN	NaN	NaN	NaN	21.523	1	21.523	21.023	22.023	0
DVYVTTHTPR	10	Unmodified	_DVYVTTHTPR_									0	0	0	0	0	0	P78317	P78317	P78317	RNF4	E3 ubiquitin-protein ligase RNF4	MSMS	20230213_HF_LC1_GT_GGO_Ex80_212_1	JW212_1	396.872	3	396.872	1187.59	NaN	NaN	NaN	NaN	NaN	NaN	NaN	21.862	1	21.862	21.362	22.362	0
DVYVTTHTPR	10	Unmodified	_DVYVTTHTPR_									0	0	0	0	0	0	P78317	P78317	P78317	RNF4	E3 ubiquitin-protein ligase RNF4	MSMS	20230213_HF_LC1_GT_GGO_Ex80_212_1	JW212_1	594.804	2	594.804	1187.59	NaN	NaN	NaN	NaN	NaN	NaN	NaN	22.981	1	22.981	22.481	23.481	0
DVYVTTHTPR	10	Unmodified	_DVYVTTHTPR_									0	0	0	0	0	0	P78317	P78317	P78317	RNF4	E3 ubiquitin-protein ligase RNF4	MSMS	20230213_HF_LC1_GT_GGO_Ex80_212_1	JW212_1	594.803	2	594.804	1187.59	NaN	NaN	NaN	NaN	NaN	NaN	NaN	26.142	1	26.142	25.642	26.642	0
DVYVTTHTPR	10	Unmodified	_DVYVTTHTPR_									0	0	0	0	0	0	P78317	P78317	P78317	RNF4	E3 ubiquitin-protein ligase RNF4	MSMS	20230213_HF_LC1_GT_GGO_Ex80_212_1	JW212_1	396.872	3	396.872	1187.59	NaN	NaN	NaN	NaN	NaN	NaN	NaN	27.224	1	27.224	26.724	27.724	0
DVYVTTHTPR	10	Unmodified	_DVYVTTHTPR_									0	0	0	0	0	0	P78317	P78317	P78317	RNF4	E3 ubiquitin-protein ligase RNF4	MSMS	20230213_HF_LC1_GT_GGO_Ex80_212_1	JW212_1	594.804	2	594.804	1187.59	NaN	NaN	NaN	NaN	NaN	NaN	NaN	30.952	1	30.952	30.452	31.452	0
DVYVTTHTPR	10	Unmodified	_DVYVTTHTPR_									0	0	0	0	0	0	P78317	P78317	P78317	RNF4	E3 ubiquitin-protein ligase RNF4	MSMS	20230213_HF_LC1_GT_GGO_Ex80_212_1	JW212_1	594.805	2	594.804	1187.59	NaN	NaN	NaN	NaN	NaN	NaN	NaN	31.886	1	31.886	31.386	32.386	0
DVYVTTHTPR	10	Unmodified	_DVYVTTHTPR_									0	0	0	0	0	0	P78317	P78317	P78317	RNF4	E3 ubiquitin-protein ligase RNF4	MSMS	20230213_HF_LC1_GT_GGO_Ex80_212_1	JW212_1	396.872	3	396.872	1187.59	NaN	NaN	NaN	NaN	NaN	NaN	NaN	34.078	1	34.078	33.578	34.578	0
DVYVTTHTPR	10	Unmodified	_DVYVTTHTPR_									0	0	0	0	0	0	P78317	P78317	P78317	RNF4	E3 ubiquitin-protein ligase RNF4	MSMS	20230213_HF_LC1_GT_GGO_Ex80_212_1	JW212_1	594.805	2	594.804	1187.59	NaN	NaN	NaN	NaN	NaN	NaN	NaN	34.151	1	34.151	33.651	34.651	0
DVYVTTHTPR	10	Unmodified	_DVYVTTHTPR_									0	0	0	0	0	0	P78317	P78317	P78317	RNF4	E3 ubiquitin-protein ligase RNF4	MSMS	20230213_HF_LC1_GT_GGO_Ex80_212_1	JW212_1	396.872	3	396.872	1187.59	NaN	NaN	NaN	NaN	NaN	NaN	NaN	35.016	1	35.016	34.516	35.516	0
DVYVTTHTPR	10	Unmodified	_DVYVTTHTPR_									0	0	0	0	0	0	P78317	P78317	P78317	RNF4	E3 ubiquitin-protein ligase RNF4	MSMS	20230213_HF_LC1_GT_GGO_Ex80_212_1	JW212_1	396.872	3	396.872	1187.59	NaN	NaN	NaN	NaN	NaN	NaN	NaN	35.694	1	35.694	35.194	36.194	0
DVYVTTHTPR	10	Unmodified	_DVYVTTHTPR_									0	0	0	0	0	0	P78317	P78317	P78317	RNF4	E3 ubiquitin-protein ligase RNF4	MSMS	20230213_HF_LC1_GT_GGO_Ex80_212_1	JW212_1	396.873	3	396.872	1187.59	NaN	NaN	NaN	NaN	NaN	NaN	NaN	36.109	1	36.109	35.609	36.609	0
DVYVTTHTPR	10	Unmodified	_DVYVTTHTPR_									0	0	0	0	0	0	P78317	P78317	P78317	RNF4	E3 ubiquitin-protein ligase RNF4	MSMS	20230213_HF_LC1_GT_GGO_Ex80_212_1	JW212_1	396.872	3	396.872	1187.59	NaN	NaN	NaN	NaN	NaN	NaN	NaN	36.464	1	36.464	35.964	36.964	0
DVYVTTHTPR	10	Unmodified	_DVYVTTHTPR_									0	0	0	0	0	0	P78317	P78317	P78317	RNF4	E3 ubiquitin-protein ligase RNF4	MSMS	20230213_HF_LC1_GT_GGO_Ex80_212_1	JW212_1	594.801	2	594.804	1187.59	NaN	NaN	NaN	NaN	NaN	NaN	NaN	36.488	1	36.488	35.988	36.988	0
DVYVTTHTPR	10	Unmodified	_DVYVTTHTPR_									0	0	0	0	0	0	P78317	P78317	P78317	RNF4	E3 ubiquitin-protein ligase RNF4	MSMS	20230213_HF_LC1_GT_GGO_Ex80_212_1	JW212_1	396.872	3	396.872	1187.59	NaN	NaN	NaN	NaN	NaN	NaN	NaN	36.898	1	36.898	36.398	37.398	0
DVYVTTHTPR	10	Unmodified	_DVYVTTHTPR_									0	0	0	0	0	0	P78317	P78317	P78317	RNF4	E3 ubiquitin-protein ligase RNF4	MSMS	20230213_HF_LC1_GT_GGO_Ex80_212_1	JW212_1	594.805	2	594.804	1187.59	NaN	NaN	NaN	NaN	NaN	NaN	NaN	37.279	1	37.279	36.779	37.779	0
DVYVTTHTPR	10	Unmodified	_DVYVTTHTPR_									0	0	0	0	0	0	P78317	P78317	P78317	RNF4	E3 ubiquitin-protein ligase RNF4	MSMS	20230213_HF_LC1_GT_GGO_Ex80_212_1	JW212_1	396.872	3	396.872	1187.59	NaN	NaN	NaN	NaN	NaN	NaN	NaN	38.558	1	38.558	38.058	39.058	0
DVYVTTHTPR	10	Unmodified	_DVYVTTHTPR_									0	0	0	0	0	0	P78317	P78317	P78317	RNF4	E3 ubiquitin-protein ligase RNF4	MSMS	20230213_HF_LC1_GT_GGO_Ex80_212_1	JW212_1	594.801	2	594.804	1187.59	NaN	NaN	NaN	NaN	NaN	NaN	NaN	39.127	1	39.127	38.627	39.627	0
DVYVTTHTPR	10	Unmodified	_DVYVTTHTPR_									0	0	0	0	0	0	P78317	P78317	P78317	RNF4	E3 ubiquitin-protein ligase RNF4	MSMS	20230213_HF_LC1_GT_GGO_Ex80_212_1	JW212_1	594.805	2	594.804	1187.59	NaN	NaN	NaN	NaN	NaN	NaN	NaN	43.283	1	43.283	42.783	43.783	0
DVYVTTHTPR	10	Unmodified	_DVYVTTHTPR_									0	0	0	0	0	0	P78317	P78317	P78317	RNF4	E3 ubiquitin-protein ligase RNF4	MSMS	20230213_HF_LC1_GT_GGO_Ex80_212_1	JW212_1	396.871	3	396.872	1187.59	NaN	NaN	NaN	NaN	NaN	NaN	NaN	47.07	1	47.07	46.57	47.57	0
DVYVTTHTPR	10	Unmodified	_DVYVTTHTPR_									0	0	0	0	0	0	P78317	P78317	P78317	RNF4	E3 ubiquitin-protein ligase RNF4	MSMS	20230213_HF_LC1_GT_GGO_Ex80_212_1	JW212_1	396.872	3	396.872	1187.59	NaN	NaN	NaN	NaN	NaN	NaN	NaN	47.408	1	47.408	46.908	47.908	0
DVYVTTHTPR	10	Unmodified	_DVYVTTHTPR_									0	0	0	0	0	0	P78317	P78317	P78317	RNF4	E3 ubiquitin-protein ligase RNF4	MSMS	20230213_HF_LC1_GT_GGO_Ex80_212_1	JW212_1	396.872	3	396.872	1187.59	NaN	NaN	NaN	NaN	NaN	NaN	NaN	51.746	1	51.746	51.246	52.246	0
DVYVTTHTPR	10	Unmodified	_DVYVTTHTPR_									0	0	0	0	0	0	P78317	P78317	P78317	RNF4	E3 ubiquitin-protein ligase RNF4	MSMS	20230213_HF_LC1_GT_GGO_Ex80_212_1	JW212_1	396.872	3	396.872	1187.59	NaN	NaN	NaN	NaN	NaN	NaN	NaN	56.502	1	56.502	56.002	57.002	0
DVYVTTHTPR	10	Unmodified	_DVYVTTHTPR_									0	0	0	0	0	0	P78317	P78317	P78317	RNF4	E3 ubiquitin-protein ligase RNF4	MSMS	20230213_HF_LC1_GT_GGO_Ex80_212_1	JW212_1	396.872	3	396.872	1187.59	NaN	NaN	NaN	NaN	NaN	NaN	NaN	56.846	1	56.846	56.346	57.346	0
DVYVTTHTPR	10	Unmodified	_DVYVTTHTPR_									0	0	0	0	0	0	P78317	P78317	P78317	RNF4	E3 ubiquitin-protein ligase RNF4	MSMS	20230213_HF_LC1_GT_GGO_Ex80_212_1	JW212_1	396.872	3	396.872	1187.59	NaN	NaN	NaN	NaN	NaN	NaN	NaN	57.192	1	57.192	56.692	57.692	0
DVYVTTHTPR	10	Unmodified	_DVYVTTHTPR_									0	0	0	0	0	0	P78317	P78317	P78317	RNF4	E3 ubiquitin-protein ligase RNF4	MSMS	20230213_HF_LC1_GT_GGO_Ex80_212_1	JW212_1	396.872	3	396.872	1187.59	NaN	NaN	NaN	NaN	NaN	NaN	NaN	57.866	1	57.866	57.366	58.366	0
DVYVTTHTPR	10	Unmodified	_DVYVTTHTPR_									0	0	0	0	0	0	P78317	P78317	P78317	RNF4	E3 ubiquitin-protein ligase RNF4	MSMS	20230213_HF_LC1_GT_GGO_Ex80_212_1	JW212_1	396.873	3	396.872	1187.59	NaN	NaN	NaN	NaN	NaN	NaN	NaN	58.55	1	58.55	58.05	59.05	0
DVYVTTHTPR	10	Unmodified	_DVYVTTHTPR_									0	0	0	0	0	0	P78317	P78317	P78317	RNF4	E3 ubiquitin-protein ligase RNF4	MSMS	20230213_HF_LC1_GT_GGO_Ex80_212_1	JW212_1	396.872	3	396.872	1187.59	NaN	NaN	NaN	NaN	NaN	NaN	NaN	58.96	1	58.96	58.46	59.46	0
DVYVTTHTPR	10	Unmodified	_DVYVTTHTPR_									0	0	0	0	0	0	P78317	P78317	P78317	RNF4	E3 ubiquitin-protein ligase RNF4	MULTI-SECPEP	20230213_HF_LC1_GT_GGO_Ex80_212_1	JW212_1	594.958	2	594.804	1187.59	0.15414	9.1684e-05	-2.2371	-0.0013306	-2.083	-0.001239	594.803	30.458	0.24874	30.458	30.313	30.562	0					27	18	2
DVYVTTHTPR	10	Unmodified	_DVYVTTHTPR_									0	0	0	0	0	0	P78317	P78317	P78317	RNF4	E3 ubiquitin-protein ligase RNF4	MULTI-MSMS	20230213_HF_LC1_GT_GGO_Ex80_212_2	JW212_2	396.872	3	396.872	1187.59	0.50606	0.00020084	0.14254	5.6571e-05	0.6486	0.00025741	396.872	14.776	0.12296	14.776	14.706	14.829	0					43	14	4
DVYVTTHTPR	10	Unmodified	_DVYVTTHTPR_									0	0	0	0	0	0	P78317	P78317	P78317	RNF4	E3 ubiquitin-protein ligase RNF4	MULTI-MSMS	20230213_HF_LC1_GT_GGO_Ex80_212_2	JW212_2	594.805	2	594.804	1187.59	0.66034	0.00039277	-0.23764	-0.00014135	0.4227	0.00025142	594.804	14.775	0.083822	14.775	14.736	14.82	0					16	9	2
DVYVTTHTPR	10	Unmodified	_DVYVTTHTPR_									0	0	0	0	0	0	P78317	P78317	P78317	RNF4	E3 ubiquitin-protein ligase RNF4	MULTI-MSMS	20230213_HF_LC1_GT_GGO_Ex80_212_2	JW212_2	595.304	2	594.804	1187.59	0.39508	0.000235	-1.4279	-0.00084932	-1.0328	-0.00061432	594.803	18.365	0.19564	18.365	18.273	18.469	0					80	37	3
DVYVTTHTPR	10	Unmodified	_DVYVTTHTPR_									0	0	0	0	0	0	P78317	P78317	P78317	RNF4	E3 ubiquitin-protein ligase RNF4	MULTI-MSMS	20230213_HF_LC1_GT_GGO_Ex80_212_2	JW212_2	594.805	2	594.804	1187.59	0.64662	0.00038461	0.84537	0.00050283	1.492	0.00088744	594.804	18.774	0.29304	18.774	18.612	18.905	0					57	30	3
DVYVTTHTPR	10	Unmodified	_DVYVTTHTPR_									0	0	0	0	0	0	P78317	P78317	P78317	RNF4	E3 ubiquitin-protein ligase RNF4	MULTI-MSMS	20230213_HF_LC1_GT_GGO_Ex80_212_2	JW212_2	396.872	3	396.872	1187.59	0.18173	7.2122e-05	0.20876	8.285e-05	0.39048	0.00015497	396.872	20.476	0.66814	20.476	20.403	21.071	0					78	57	2
DVYVTTHTPR	10	Unmodified	_DVYVTTHTPR_									0	0	0	0	0	0	P78317	P78317	P78317	RNF4	E3 ubiquitin-protein ligase RNF4	MULTI-MSMS	20230213_HF_LC1_GT_GGO_Ex80_212_2	JW212_2	594.804	2	594.804	1187.59	0.10162	6.0444e-05	0.15246	9.0685e-05	0.25408	0.00015113	594.804	21.236	0.60277	21.236	20.706	21.309	0					110	52	5
DVYVTTHTPR	10	Unmodified	_DVYVTTHTPR_									0	0	0	0	0	0	P78317	P78317	P78317	RNF4	E3 ubiquitin-protein ligase RNF4	MULTI-MSMS	20230213_HF_LC1_GT_GGO_Ex80_212_2	JW212_2	396.872	3	396.872	1187.59	-0.052897	-2.0993e-05	-0.21097	-8.3729e-05	-0.26387	-0.00010472	396.872	21.229	0.85721	21.229	20.686	21.543	0					135	54	5
DVYVTTHTPR	10	Unmodified	_DVYVTTHTPR_									0	0	0	0	0	0	P78317	P78317	P78317	RNF4	E3 ubiquitin-protein ligase RNF4	MULTI-MSMS	20230213_HF_LC1_GT_GGO_Ex80_212_2	JW212_2	594.804	2	594.804	1187.59	0.16599	9.8732e-05	0.47881	0.0002848	0.6448	0.00038353	594.804	21.373	0.90219	21.373	21.309	22.211	3.5527e-15					149	71	4
DVYVTTHTPR	10	Unmodified	_DVYVTTHTPR_									0	0	0	0	0	0	P78317	P78317	P78317	RNF4	E3 ubiquitin-protein ligase RNF4	MULTI-MSMS	20230213_HF_LC1_GT_GGO_Ex80_212_2	JW212_2	594.803	2	594.804	1187.59	0.42436	0.00025241	-1.0794	-0.000642	-0.655	-0.0003896	594.803	22.387	0.3639	22.387	22.211	22.575	0					53	32	2
DVYVTTHTPR	10	Unmodified	_DVYVTTHTPR_									0	0	0	0	0	0	P78317	P78317	P78317	RNF4	E3 ubiquitin-protein ligase RNF4	MULTI-MSMS	20230213_HF_LC1_GT_GGO_Ex80_212_2	JW212_2	396.872	3	396.872	1187.59	0.30024	0.00011916	-0.066641	-2.6448e-05	0.2336	9.2708e-05	396.872	22.436	0.77663	22.436	22.146	22.923	0					125	66	2
DVYVTTHTPR	10	Unmodified	_DVYVTTHTPR_									0	0	0	0	0	0	P78317	P78317	P78317	RNF4	E3 ubiquitin-protein ligase RNF4	MULTI-MSMS	20230213_HF_LC1_GT_GGO_Ex80_212_2	JW212_2	397.207	3	396.872	1187.59	0.45318	0.00017985	-0.58054	-0.0002304	-0.12736	-5.0547e-05	396.871	23.039	0.19147	23.039	22.923	23.115	3.5527e-15					25	16	2
DVYVTTHTPR	10	Unmodified	_DVYVTTHTPR_									0	0	0	0	0	0	P78317	P78317	P78317	RNF4	E3 ubiquitin-protein ligase RNF4	MULTI-MSMS	20230213_HF_LC1_GT_GGO_Ex80_212_2	JW212_2	594.805	2	594.804	1187.59	0.61106	0.00036346	-0.48509	-0.00028853	0.12597	7.4926e-05	594.804	23.069	0.118	23.069	22.982	23.1	0					10	8	2
DVYVTTHTPR	10	Unmodified	_DVYVTTHTPR_									0	0	0	0	0	0	P78317	P78317	P78317	RNF4	E3 ubiquitin-protein ligase RNF4	MULTI-MSMS	20230213_HF_LC1_GT_GGO_Ex80_212_2	JW212_2	594.803	2	594.804	1187.59	0.69097	0.00041099	-0.47936	-0.00028513	0.21161	0.00012586	594.804	23.274	0.40398	23.274	23.201	23.605	0					51	34	2
DVYVTTHTPR	10	Unmodified	_DVYVTTHTPR_									0	0	0	0	0	0	P78317	P78317	P78317	RNF4	E3 ubiquitin-protein ligase RNF4	MULTI-MSMS	20230213_HF_LC1_GT_GGO_Ex80_212_2	JW212_2	396.872	3	396.872	1187.59	0.6176	0.00024511	-0.817	-0.00032425	-0.1994	-7.9136e-05	396.871	23.775	0.55316	23.775	23.364	23.918	0					65	41	2
DVYVTTHTPR	10	Unmodified	_DVYVTTHTPR_									0	0	0	0	0	0	P78317	P78317	P78317	RNF4	E3 ubiquitin-protein ligase RNF4	MULTI-MSMS	20230213_HF_LC1_GT_GGO_Ex80_212_2	JW212_2	396.872	3	396.872	1187.59	0.73045	0.0002899	0.11867	4.7098e-05	0.84913	0.00033699	396.872	24.07	0.25582	24.07	23.918	24.173	0					57	22	4
DVYVTTHTPR	10	Unmodified	_DVYVTTHTPR_									0	0	0	0	0	0	P78317	P78317	P78317	RNF4	E3 ubiquitin-protein ligase RNF4	MULTI-MSMS	20230213_HF_LC1_GT_GGO_Ex80_212_2	JW212_2	396.872	3	396.872	1187.59	0.69265	0.00027489	-0.042437	-1.6842e-05	0.65021	0.00025805	396.871	26.211	0.70735	26.211	25.82	26.528	0					66	47	2
DVYVTTHTPR	10	Unmodified	_DVYVTTHTPR_									0	0	0	0	0	0	P78317	P78317	P78317	RNF4	E3 ubiquitin-protein ligase RNF4	MULTI-MSMS	20230213_HF_LC1_GT_GGO_Ex80_212_2	JW212_2	396.871	3	396.872	1187.59	0.72371	0.00028722	0.51577	0.00020469	1.2395	0.00049192	396.872	26.785	0.27192	26.785	26.558	26.83	0					28	20	2
DVYVTTHTPR	10	Unmodified	_DVYVTTHTPR_									0	0	0	0	0	0	P78317	P78317	P78317	RNF4	E3 ubiquitin-protein ligase RNF4	MULTI-MSMS	20230213_HF_LC1_GT_GGO_Ex80_212_2	JW212_2	396.872	3	396.872	1187.59	1.2232	0.00048547	-0.25708	-0.00010203	0.96616	0.00038344	396.872	27.811	0.51492	27.811	27.702	28.216	-3.5527e-15					68	36	2
DVYVTTHTPR	10	Unmodified	_DVYVTTHTPR_									0	0	0	0	0	0	P78317	P78317	P78317	RNF4	E3 ubiquitin-protein ligase RNF4	MULTI-MSMS	20230213_HF_LC1_GT_GGO_Ex80_212_2	JW212_2	396.872	3	396.872	1187.59	0.28378	0.00011263	0.89213	0.00035406	1.1759	0.00046669	396.872	31.191	0.6381	31.191	31.015	31.653	0					109	43	3
DVYVTTHTPR	10	Unmodified	_DVYVTTHTPR_									0	0	0	0	0	0	P78317	P78317	P78317	RNF4	E3 ubiquitin-protein ligase RNF4	MULTI-MSMS	20230213_HF_LC1_GT_GGO_Ex80_212_2	JW212_2	594.807	2	594.804	1187.59	0.4431	0.00026356	1.9903	0.0011838	2.4334	0.0014474	594.805	31.451	0.34252	31.451	31.263	31.606	3.5527e-15					34	21	2
DVYVTTHTPR	10	Unmodified	_DVYVTTHTPR_									0	0	0	0	0	0	P78317	P78317	P78317	RNF4	E3 ubiquitin-protein ligase RNF4	MULTI-MSMS	20230213_HF_LC1_GT_GGO_Ex80_212_2	JW212_2	396.872	3	396.872	1187.59	0.4967	0.00019712	1.0303	0.0004089	1.527	0.00060603	396.872	31.914	1.3542	31.914	31.811	33.165	0					144	87	3
DVYVTTHTPR	10	Unmodified	_DVYVTTHTPR_									0	0	0	0	0	0	P78317	P78317	P78317	RNF4	E3 ubiquitin-protein ligase RNF4	MULTI-MSMS	20230213_HF_LC1_GT_GGO_Ex80_212_2	JW212_2	396.872	3	396.872	1187.59	0.75877	0.00030114	0.13136	5.2133e-05	0.89013	0.00035327	396.872	33.991	0.89205	33.991	33.878	34.77	0					106	60	3
DVYVTTHTPR	10	Unmodified	_DVYVTTHTPR_									0	0	0	0	0	0	P78317	P78317	P78317	RNF4	E3 ubiquitin-protein ligase RNF4	MULTI-MSMS	20230213_HF_LC1_GT_GGO_Ex80_212_2	JW212_2	396.873	3	396.872	1187.59	0.21376	8.4836e-05	1.2952	0.00051401	1.5089	0.00059885	396.872	35.282	0.38853	35.282	35.223	35.611	0					44	24	2
DVYVTTHTPR	10	Unmodified	_DVYVTTHTPR_									0	0	0	0	0	0	P78317	P78317	P78317	RNF4	E3 ubiquitin-protein ligase RNF4	MULTI-MSMS	20230213_HF_LC1_GT_GGO_Ex80_212_2	JW212_2	396.873	3	396.872	1187.59	0.27967	0.00011099	1.412	0.00056038	1.6917	0.00067137	396.872	38.099	0.56587	38.099	37.675	38.241	7.1054e-15					61	37	2
DVYVTTHTPR	10	Unmodified	_DVYVTTHTPR_									0	0	0	0	0	0	P78317	P78317	P78317	RNF4	E3 ubiquitin-protein ligase RNF4	MULTI-MSMS	20230213_HF_LC1_GT_GGO_Ex80_212_2	JW212_2	396.873	3	396.872	1187.59	0.21009	8.3377e-05	1.4594	0.00057918	1.6695	0.00066256	396.872	39.503	0.47736	39.503	39.115	39.592	-7.1054e-15					62	30	3
DVYVTTHTPR	10	Unmodified	_DVYVTTHTPR_									0	0	0	0	0	0	P78317	P78317	P78317	RNF4	E3 ubiquitin-protein ligase RNF4	MULTI-MSMS	20230213_HF_LC1_GT_GGO_Ex80_212_2	JW212_2	396.872	3	396.872	1187.59	0.11839	4.6986e-05	1.3536	0.00053719	1.472	0.00058418	396.872	39.811	0.25381	39.811	39.745	39.999	0					40	18	3
DVYVTTHTPR	10	Unmodified	_DVYVTTHTPR_									0	0	0	0	0	0	P78317	P78317	P78317	RNF4	E3 ubiquitin-protein ligase RNF4	MULTI-MSMS	20230213_HF_LC1_GT_GGO_Ex80_212_2	JW212_2	397.207	3	396.872	1187.59	0.06625	2.6293e-05	0.79485	0.00031545	0.8611	0.00034175	396.872	40.186	0.37261	40.186	39.999	40.371	0					35	25	2
DVYVTTHTPR	10	Unmodified	_DVYVTTHTPR_									0	0	0	0	0	0	P78317	P78317	P78317	RNF4	E3 ubiquitin-protein ligase RNF4	MULTI-MSMS	20230213_HF_LC1_GT_GGO_Ex80_212_2	JW212_2	396.872	3	396.872	1187.59	-0.12848	-5.0992e-05	2.4288	0.00096393	2.3003	0.00091293	396.873	41.155	0.27946	41.155	41.037	41.316	-7.1054e-15					35	16	3
DVYVTTHTPR	10	Unmodified	_DVYVTTHTPR_									0	0	0	0	0	0	P78317	P78317	P78317	RNF4	E3 ubiquitin-protein ligase RNF4	MULTI-MSMS	20230213_HF_LC1_GT_GGO_Ex80_212_2	JW212_2	396.872	3	396.872	1187.59	0.086972	3.4517e-05	0.58733	0.0002331	0.67431	0.00026761	396.872	41.732	0.45347	41.732	41.526	41.98	0					45	28	2
DVYVTTHTPR	10	Unmodified	_DVYVTTHTPR_									0	0	0	0	0	0	P78317	P78317	P78317	RNF4	E3 ubiquitin-protein ligase RNF4	MULTI-MSMS	20230213_HF_LC1_GT_GGO_Ex80_212_2	JW212_2	396.873	3	396.872	1187.59	0.58086	0.00023053	1.1402	0.0004525	1.721	0.00068303	396.872	42.35	0.47191	42.35	42.292	42.764	0					39	27	2
DVYVTTHTPR	10	Unmodified	_DVYVTTHTPR_									0	0	0	0	0	0	P78317	P78317	P78317	RNF4	E3 ubiquitin-protein ligase RNF4	MULTI-MSMS	20230213_HF_LC1_GT_GGO_Ex80_212_2	JW212_2	396.872	3	396.872	1187.59	0.025001	9.9221e-06	0.081153	3.2208e-05	0.10615	4.213e-05	396.872	43.91	0.47237	43.91	43.649	44.121	0					42	27	2
DVYVTTHTPR	10	Unmodified	_DVYVTTHTPR_									0	0	0	0	0	0	P78317	P78317	P78317	RNF4	E3 ubiquitin-protein ligase RNF4	MULTI-MSMS	20230213_HF_LC1_GT_GGO_Ex80_212_2	JW212_2	396.872	3	396.872	1187.59	-0.41331	-0.00016403	1.5398	0.0006111	1.1265	0.00044707	396.872	44.516	0.49344	44.516	44.07	44.563	0					50	30	2
DVYVTTHTPR	10	Unmodified	_DVYVTTHTPR_									0	0	0	0	0	0	P78317	P78317	P78317	RNF4	E3 ubiquitin-protein ligase RNF4	MULTI-MSMS	20230213_HF_LC1_GT_GGO_Ex80_212_2	JW212_2	396.873	3	396.872	1187.59	-0.79759	-0.00031654	1.0788	0.00042813	0.28117	0.00011159	396.872	44.864	0.44552	44.864	44.505	44.951	0					43	29	2
DVYVTTHTPR	10	Unmodified	_DVYVTTHTPR_									0	0	0	0	0	0	P78317	P78317	P78317	RNF4	E3 ubiquitin-protein ligase RNF4	MULTI-MSMS	20230213_HF_LC1_GT_GGO_Ex80_212_2	JW212_2	396.871	3	396.872	1187.59	-0.67293	-0.00026707	1.0376	0.00041178	0.36463	0.00014471	397.207	45.163	0.29573	45.163	44.976	45.271	0					31	21	2
DVYVTTHTPR	10	Unmodified	_DVYVTTHTPR_									0	0	0	0	0	0	P78317	P78317	P78317	RNF4	E3 ubiquitin-protein ligase RNF4	MULTI-MSMS	20230213_HF_LC1_GT_GGO_Ex80_212_2	JW212_2	396.871	3	396.872	1187.59	-0.34654	-0.00013753	0.43047	0.00017084	0.083925	3.3307e-05	396.872	48.175	0.60045	48.175	47.919	48.519	7.1054e-15					56	38	2
DVYVTTHTPR	10	Unmodified	_DVYVTTHTPR_									0	0	0	0	0	0	P78317	P78317	P78317	RNF4	E3 ubiquitin-protein ligase RNF4	MULTI-MSMS	20230213_HF_LC1_GT_GGO_Ex80_212_2	JW212_2	396.871	3	396.872	1187.59	-0.33886	-0.00013448	0.22459	8.9135e-05	-0.11426	-4.5347e-05	396.872	49.104	0.51756	49.104	48.824	49.342	0					46	32	2
DVYVTTHTPR	10	Unmodified	_DVYVTTHTPR_									0	0	0	0	0	0	P78317	P78317	P78317	RNF4	E3 ubiquitin-protein ligase RNF4	MULTI-MSMS	20230213_HF_LC1_GT_GGO_Ex80_212_2	JW212_2	396.872	3	396.872	1187.59	0.4206	0.00016692	0.68874	0.00027334	1.1093	0.00044027	396.872	51.3	0.59496	51.3	51.267	51.862	0					49	35	2
DVYVTTHTPR	10	Unmodified	_DVYVTTHTPR_									0	0	0	0	0	0	P78317	P78317	P78317	RNF4	E3 ubiquitin-protein ligase RNF4	MULTI-MSMS	20230213_HF_LC1_GT_GGO_Ex80_212_2	JW212_2	396.872	3	396.872	1187.59	0.34689	0.00013767	-0.045261	-1.7963e-05	0.30163	0.00011971	396.871	52.467	0.38039	52.467	52.278	52.659	0					35	22	2
DVYVTTHTPR	10	Unmodified	_DVYVTTHTPR_									0	0	0	0	0	0	P78317	P78317	P78317	RNF4	E3 ubiquitin-protein ligase RNF4	MULTI-MSMS	20230213_HF_LC1_GT_GGO_Ex80_212_2	JW212_2	396.873	3	396.872	1187.59	0.27011	0.0001072	0.91805	0.00036435	1.1882	0.00047155	396.872	52.938	0.69483	52.938	52.659	53.353	0					66	41	2
DVYVTTHTPR	10	Unmodified	_DVYVTTHTPR_									0	0	0	0	0	0	P78317	P78317	P78317	RNF4	E3 ubiquitin-protein ligase RNF4	MULTI-MSMS	20230213_HF_LC1_GT_GGO_Ex80_212_2	JW212_2	396.873	3	396.872	1187.59	-0.20659	-8.1988e-05	1.063	0.00042187	0.8564	0.00033988	396.872	54.026	0.72069	54.026	53.687	54.408	-7.1054e-15					79	44	2
DVYVTTHTPR	10	Unmodified	_DVYVTTHTPR_									0	0	0	0	0	0	P78317	P78317	P78317	RNF4	E3 ubiquitin-protein ligase RNF4	MULTI-MSMS	20230213_HF_LC1_GT_GGO_Ex80_212_2	JW212_2	396.872	3	396.872	1187.59	-0.39164	-0.00015543	1.2546	0.0004979	0.86292	0.00034247	396.872	55.487	0.46137	55.487	55.332	55.793	0					40	30	2
DVYVTTHTPR	10	Unmodified	_DVYVTTHTPR_									0	0	0	0	0	0	P78317	P78317	P78317	RNF4	E3 ubiquitin-protein ligase RNF4	MULTI-MSMS	20230213_HF_LC1_GT_GGO_Ex80_212_2	JW212_2	396.872	3	396.872	1187.59	-0.1152	-4.5721e-05	0.81038	0.00032162	0.69517	0.00027589	396.872	56.042	0.95005	56.042	55.631	56.581	0					100	59	2
DVYVTTHTPR	10	Unmodified	_DVYVTTHTPR_									0	0	0	0	0	0	P78317	P78317	P78317	RNF4	E3 ubiquitin-protein ligase RNF4	MULTI-MSMS	20230213_HF_LC1_GT_GGO_Ex80_212_2	JW212_2	396.872	3	396.872	1187.59	0.12946	5.1377e-05	0.17333	6.8789e-05	0.30278	0.00012017	396.872	58.073	0.55122	58.073	57.804	58.355	7.1054e-15					52	35	2
DVYVTTHTPR	10	Unmodified	_DVYVTTHTPR_									0	0	0	0	0	0	P78317	P78317	P78317	RNF4	E3 ubiquitin-protein ligase RNF4	MULTI-MSMS	20230213_HF_LC1_GT_GGO_Ex80_212_2	JW212_2	396.873	3	396.872	1187.59	0.029951	1.1887e-05	0.85905	0.00034093	0.889	0.00035282	396.872	60.025	0.2716	60.025	59.919	60.19	7.1054e-15					24	16	2
DVYVTTHTPR	10	Unmodified	_DVYVTTHTPR_									0	0	0	0	0	0	P78317	P78317	P78317	RNF4	E3 ubiquitin-protein ligase RNF4	MULTI-MSMS	20230213_HF_LC1_GT_GGO_Ex80_212_2	JW212_2	396.872	3	396.872	1187.59	0.06427	2.5507e-05	1.1779	0.00046746	1.2421	0.00049296	396.872	60.387	0.67023	60.387	60.083	60.753	-7.1054e-15					77	42	2
DVYVTTHTPR	10	Unmodified	_DVYVTTHTPR_									0	0	0	0	0	0	P78317	P78317	P78317	RNF4	E3 ubiquitin-protein ligase RNF4	MULTI-MSMS	20230213_HF_LC1_GT_GGO_Ex80_212_2	JW212_2	396.872	3	396.872	1187.59	0.13362	5.3032e-05	1.0134	0.00040217	1.147	0.0004552	396.872	61.145	1.2405	61.145	60.989	62.23	0					133	76	2
DVYVTTHTPR	10	Unmodified	_DVYVTTHTPR_									0	0	0	0	0	0	P78317	P78317	P78317	RNF4	E3 ubiquitin-protein ligase RNF4	MULTI-MSMS	20230213_HF_LC1_GT_GGO_Ex80_212_2	JW212_2	397.206	3	396.872	1187.59	0.158	6.2707e-05	0.53524	0.00021242	0.69324	0.00027513	396.872	64.214	1.5263	64.214	63.277	64.803	0					174	111	2
DVYVTTHTPR	10	Unmodified	_DVYVTTHTPR_									0	0	0	0	0	0	P78317	P78317	P78317	RNF4	E3 ubiquitin-protein ligase RNF4	MULTI-MSMS	20230213_HF_LC1_GT_GGO_Ex80_212_2	JW212_2	396.872	3	396.872	1187.59	0.15896	6.3085e-05	-0.18647	-7.4005e-05	-0.027517	-1.0921e-05	396.872	65.207	0.4873	65.207	64.952	65.439	0					50	31	2
DVYVTTHTPR	10	Unmodified	_DVYVTTHTPR_									0	0	0	0	0	0	P78317	P78317	P78317	RNF4	E3 ubiquitin-protein ligase RNF4	MULTI-MSMS	20230213_HF_LC1_GT_GGO_Ex80_212_2	JW212_2	397.206	3	396.872	1187.59	-0.005524	-2.1923e-06	0.5456	0.00021653	0.54007	0.00021434	396.872	66.06	1.1998	66.06	65.633	66.832	0					116	71	2
DVYVTTHTPR	10	Unmodified	_DVYVTTHTPR_									0	0	0	0	0	0	P78317	P78317	P78317	RNF4	E3 ubiquitin-protein ligase RNF4	MSMS	20230213_HF_LC1_GT_GGO_Ex80_212_2	JW212_2	396.872	3	396.872	1187.59	NaN	NaN	NaN	NaN	NaN	NaN	NaN	21.607	1	21.607	21.107	22.107	0
DVYVTTHTPR	10	Unmodified	_DVYVTTHTPR_									0	0	0	0	0	0	P78317	P78317	P78317	RNF4	E3 ubiquitin-protein ligase RNF4	MSMS	20230213_HF_LC1_GT_GGO_Ex80_212_2	JW212_2	396.872	3	396.872	1187.59	NaN	NaN	NaN	NaN	NaN	NaN	NaN	21.948	1	21.948	21.448	22.448	0
DVYVTTHTPR	10	Unmodified	_DVYVTTHTPR_									0	0	0	0	0	0	P78317	P78317	P78317	RNF4	E3 ubiquitin-protein ligase RNF4	MSMS	20230213_HF_LC1_GT_GGO_Ex80_212_2	JW212_2	594.475	2	594.804	1187.59	NaN	NaN	NaN	NaN	NaN	NaN	NaN	23.147	1	23.147	22.647	23.647	0
DVYVTTHTPR	10	Unmodified	_DVYVTTHTPR_									0	0	0	0	0	0	P78317	P78317	P78317	RNF4	E3 ubiquitin-protein ligase RNF4	MSMS	20230213_HF_LC1_GT_GGO_Ex80_212_2	JW212_2	594.802	2	594.804	1187.59	NaN	NaN	NaN	NaN	NaN	NaN	NaN	26.789	1	26.789	26.289	27.289	0
DVYVTTHTPR	10	Unmodified	_DVYVTTHTPR_									0	0	0	0	0	0	P78317	P78317	P78317	RNF4	E3 ubiquitin-protein ligase RNF4	MSMS	20230213_HF_LC1_GT_GGO_Ex80_212_2	JW212_2	594.805	2	594.804	1187.59	NaN	NaN	NaN	NaN	NaN	NaN	NaN	32.946	1	32.946	32.446	33.446	0
DVYVTTHTPR	10	Unmodified	_DVYVTTHTPR_									0	0	0	0	0	0	P78317	P78317	P78317	RNF4	E3 ubiquitin-protein ligase RNF4	MSMS	20230213_HF_LC1_GT_GGO_Ex80_212_2	JW212_2	396.872	3	396.872	1187.59	NaN	NaN	NaN	NaN	NaN	NaN	NaN	35.868	1	35.868	35.368	36.368	0
DVYVTTHTPR	10	Unmodified	_DVYVTTHTPR_									0	0	0	0	0	0	P78317	P78317	P78317	RNF4	E3 ubiquitin-protein ligase RNF4	MSMS	20230213_HF_LC1_GT_GGO_Ex80_212_2	JW212_2	396.872	3	396.872	1187.59	NaN	NaN	NaN	NaN	NaN	NaN	NaN	36.315	1	36.315	35.815	36.815	0
DVYVTTHTPR	10	Unmodified	_DVYVTTHTPR_									0	0	0	0	0	0	P78317	P78317	P78317	RNF4	E3 ubiquitin-protein ligase RNF4	MSMS	20230213_HF_LC1_GT_GGO_Ex80_212_2	JW212_2	396.872	3	396.872	1187.59	NaN	NaN	NaN	NaN	NaN	NaN	NaN	36.763	1	36.763	36.263	37.263	0
DVYVTTHTPR	10	Unmodified	_DVYVTTHTPR_									0	0	0	0	0	0	P78317	P78317	P78317	RNF4	E3 ubiquitin-protein ligase RNF4	MSMS	20230213_HF_LC1_GT_GGO_Ex80_212_2	JW212_2	396.872	3	396.872	1187.59	NaN	NaN	NaN	NaN	NaN	NaN	NaN	38.625	1	38.625	38.125	39.125	0
DVYVTTHTPR	10	Unmodified	_DVYVTTHTPR_									0	0	0	0	0	0	P78317	P78317	P78317	RNF4	E3 ubiquitin-protein ligase RNF4	MSMS	20230213_HF_LC1_GT_GGO_Ex80_212_2	JW212_2	396.872	3	396.872	1187.59	NaN	NaN	NaN	NaN	NaN	NaN	NaN	38.971	1	38.971	38.471	39.471	0
DVYVTTHTPR	10	Unmodified	_DVYVTTHTPR_									0	0	0	0	0	0	P78317	P78317	P78317	RNF4	E3 ubiquitin-protein ligase RNF4	MSMS	20230213_HF_LC1_GT_GGO_Ex80_212_2	JW212_2	396.873	3	396.872	1187.59	NaN	NaN	NaN	NaN	NaN	NaN	NaN	43.065	1	43.065	42.565	43.565	0
DVYVTTHTPR	10	Unmodified	_DVYVTTHTPR_									0	0	0	0	0	0	P78317	P78317	P78317	RNF4	E3 ubiquitin-protein ligase RNF4	MSMS	20230213_HF_LC1_GT_GGO_Ex80_212_2	JW212_2	396.872	3	396.872	1187.59	NaN	NaN	NaN	NaN	NaN	NaN	NaN	43.415	1	43.415	42.915	43.915	0
DVYVTTHTPR	10	Unmodified	_DVYVTTHTPR_									0	0	0	0	0	0	P78317	P78317	P78317	RNF4	E3 ubiquitin-protein ligase RNF4	MSMS	20230213_HF_LC1_GT_GGO_Ex80_212_2	JW212_2	396.873	3	396.872	1187.59	NaN	NaN	NaN	NaN	NaN	NaN	NaN	45.572	1	45.572	45.072	46.072	0
DVYVTTHTPR	10	Unmodified	_DVYVTTHTPR_									0	0	0	0	0	0	P78317	P78317	P78317	RNF4	E3 ubiquitin-protein ligase RNF4	MSMS	20230213_HF_LC1_GT_GGO_Ex80_212_2	JW212_2	396.872	3	396.872	1187.59	NaN	NaN	NaN	NaN	NaN	NaN	NaN	53.536	1	53.536	53.036	54.036	0
DVYVTTHTPR	10	Unmodified	_DVYVTTHTPR_									0	0	0	0	0	0	P78317	P78317	P78317	RNF4	E3 ubiquitin-protein ligase RNF4	MSMS	20230213_HF_LC1_GT_GGO_Ex80_212_2	JW212_2	396.872	3	396.872	1187.59	NaN	NaN	NaN	NaN	NaN	NaN	NaN	56.754	1	56.754	56.254	57.254	0
DVYVTTHTPR	10	Unmodified	_DVYVTTHTPR_									0	0	0	0	0	0	P78317	P78317	P78317	RNF4	E3 ubiquitin-protein ligase RNF4	MSMS	20230213_HF_LC1_GT_GGO_Ex80_212_2	JW212_2	396.872	3	396.872	1187.59	NaN	NaN	NaN	NaN	NaN	NaN	NaN	57.105	1	57.105	56.605	57.605	0
DVYVTTHTPR	10	Unmodified	_DVYVTTHTPR_									0	0	0	0	0	0	P78317	P78317	P78317	RNF4	E3 ubiquitin-protein ligase RNF4	MSMS	20230213_HF_LC1_GT_GGO_Ex80_212_2	JW212_2	396.873	3	396.872	1187.59	NaN	NaN	NaN	NaN	NaN	NaN	NaN	57.788	1	57.788	57.288	58.288	0
DVYVTTHTPR	10	Unmodified	_DVYVTTHTPR_									0	0	0	0	0	0	P78317	P78317	P78317	RNF4	E3 ubiquitin-protein ligase RNF4	MSMS	20230213_HF_LC1_GT_GGO_Ex80_212_2	JW212_2	396.872	3	396.872	1187.59	NaN	NaN	NaN	NaN	NaN	NaN	NaN	58.481	1	58.481	57.981	58.981	0
DVYVTTHTPR	10	Unmodified	_DVYVTTHTPR_									0	0	0	0	0	0	P78317	P78317	P78317	RNF4	E3 ubiquitin-protein ligase RNF4	MSMS	20230213_HF_LC1_GT_GGO_Ex80_212_2	JW212_2	396.872	3	396.872	1187.59	NaN	NaN	NaN	NaN	NaN	NaN	NaN	58.834	1	58.834	58.334	59.334	0
DVYVTTHTPR	10	Unmodified	_DVYVTTHTPR_									0	0	0	0	0	0	P78317	P78317	P78317	RNF4	E3 ubiquitin-protein ligase RNF4	MSMS	20230213_HF_LC1_GT_GGO_Ex80_212_2	JW212_2	396.872	3	396.872	1187.59	NaN	NaN	NaN	NaN	NaN	NaN	NaN	59.216	1	59.216	58.716	59.716	0
DVYVTTHTPR	10	Unmodified	_DVYVTTHTPR_									0	0	0	0	0	0	P78317	P78317	P78317	RNF4	E3 ubiquitin-protein ligase RNF4	MSMS	20230213_HF_LC1_GT_GGO_Ex80_212_2	JW212_2	396.872	3	396.872	1187.59	NaN	NaN	NaN	NaN	NaN	NaN	NaN	62.545	1	62.545	62.045	63.045	0
DVYVTTHTPR	10	Unmodified	_DVYVTTHTPR_									0	0	0	0	0	0	P78317	P78317	P78317	RNF4	E3 ubiquitin-protein ligase RNF4	MSMS	20230213_HF_LC1_GT_GGO_Ex80_212_2	JW212_2	396.871	3	396.872	1187.59	NaN	NaN	NaN	NaN	NaN	NaN	NaN	62.909	1	62.909	62.409	63.409	0
DVYVTTHTPR	10	Unmodified	_DVYVTTHTPR_									0	0	0	0	0	0	P78317	P78317	P78317	RNF4	E3 ubiquitin-protein ligase RNF4	MULTI-SECPEP	20230213_HF_LC1_GT_GGO_Ex80_212_2	JW212_2	397.184	3	396.872	1187.59	0.2075	8.2351e-05	0.76464	0.00030347	0.97214	0.00038582	396.872	50.483	0.61713	50.483	50.092	50.709	0					64	41	2
DVYVTTHTPR	10	Unmodified	_DVYVTTHTPR_									0	0	0	0	0	0	P78317	P78317	P78317	RNF4	E3 ubiquitin-protein ligase RNF4	MULTI-SECPEP	20230213_HF_LC1_GT_GGO_Ex80_212_2	JW212_2	595.209	2	594.804	1187.59	0.50187	0.00029851	-0.39195	-0.00023313	0.10992	6.5381e-05	594.803	30.687	0.27497	30.687	30.55	30.825	0					19	16	2
DVYVTTHTPR	10	Unmodified	_DVYVTTHTPR_									0	0	0	0	0	0	P78317	P78317	P78317	RNF4	E3 ubiquitin-protein ligase RNF4	MULTI-MSMS	20230213_HF_LC1_GT_GGO_Ex80_212_3	JW212_3	396.872	3	396.872	1187.59	0.060077	2.3843e-05	1.2798	0.0005079	1.3398	0.00053175	396.872	14.601	0.11391	14.601	14.534	14.648	0					30	11	3
DVYVTTHTPR	10	Unmodified	_DVYVTTHTPR_									0	0	0	0	0	0	P78317	P78317	P78317	RNF4	E3 ubiquitin-protein ligase RNF4	MULTI-MSMS	20230213_HF_LC1_GT_GGO_Ex80_212_3	JW212_3	594.805	2	594.804	1187.59	0.17184	0.00010221	1.0705	0.00063675	1.2424	0.00073897	594.804	14.6	0.0691	14.6	14.566	14.635	0					13	7	2
DVYVTTHTPR	10	Unmodified	_DVYVTTHTPR_									0	0	0	0	0	0	P78317	P78317	P78317	RNF4	E3 ubiquitin-protein ligase RNF4	MULTI-MSMS	20230213_HF_LC1_GT_GGO_Ex80_212_3	JW212_3	396.871	3	396.872	1187.59	-0.029831	-1.1839e-05	0.22478	8.9209e-05	0.19495	7.737e-05	396.872	16.868	0.15845	16.868	16.788	16.946	0					23	11	3
DVYVTTHTPR	10	Unmodified	_DVYVTTHTPR_									0	0	0	0	0	0	P78317	P78317	P78317	RNF4	E3 ubiquitin-protein ligase RNF4	MULTI-MSMS	20230213_HF_LC1_GT_GGO_Ex80_212_3	JW212_3	594.804	2	594.804	1187.59	0.081525	4.8492e-05	0.37677	0.0002241	0.4583	0.0002726	594.804	16.869	0.13193	16.869	16.814	16.946	0					19	10	3
DVYVTTHTPR	10	Unmodified	_DVYVTTHTPR_									0	0	0	0	0	0	P78317	P78317	P78317	RNF4	E3 ubiquitin-protein ligase RNF4	MULTI-MSMS	20230213_HF_LC1_GT_GGO_Ex80_212_3	JW212_3	595.304	2	594.804	1187.59	0.010684	6.355e-06	-0.90642	-0.00053914	-0.89574	-0.00053279	594.803	18.271	0.16885	18.271	18.176	18.345	0					74	34	3
DVYVTTHTPR	10	Unmodified	_DVYVTTHTPR_									0	0	0	0	0	0	P78317	P78317	P78317	RNF4	E3 ubiquitin-protein ligase RNF4	MULTI-MSMS	20230213_HF_LC1_GT_GGO_Ex80_212_3	JW212_3	397.205	3	396.872	1187.59	-0.09958	-3.9521e-05	0.60695	0.00024088	0.50737	0.00020136	397.206	18.271	0.23416	18.271	18.141	18.375	0					104	45	3
DVYVTTHTPR	10	Unmodified	_DVYVTTHTPR_									0	0	0	0	0	0	P78317	P78317	P78317	RNF4	E3 ubiquitin-protein ligase RNF4	MULTI-MSMS	20230213_HF_LC1_GT_GGO_Ex80_212_3	JW212_3	594.803	2	594.804	1187.59	-0.0098015	-5.83e-06	-1.3255	-0.0007884	-1.3353	-0.00079423	594.803	19.08	0.84194	19.08	18.993	19.835	0					634	119	6
DVYVTTHTPR	10	Unmodified	_DVYVTTHTPR_									0	0	0	0	0	0	P78317	P78317	P78317	RNF4	E3 ubiquitin-protein ligase RNF4	MULTI-MSMS	20230213_HF_LC1_GT_GGO_Ex80_212_3	JW212_3	1188.6	1	1188.6	1187.59	-0.1984	-0.00023582	-0.72134	-0.00085738	-0.91974	-0.0010932	1188.6	19.125	0.38076	19.125	19.007	19.388	0					182	65	4
DVYVTTHTPR	10	Unmodified	_DVYVTTHTPR_									0	0	0	0	0	0	P78317	P78317	P78317	RNF4	E3 ubiquitin-protein ligase RNF4	MULTI-MSMS	20230213_HF_LC1_GT_GGO_Ex80_212_3	JW212_3	594.804	2	594.804	1187.59	0.22032	0.00013105	0.68731	0.00040881	0.90763	0.00053986	594.804	19.884	0.39872	19.884	19.788	20.187	-3.5527e-15					91	40	4
DVYVTTHTPR	10	Unmodified	_DVYVTTHTPR_									0	0	0	0	0	0	P78317	P78317	P78317	RNF4	E3 ubiquitin-protein ligase RNF4	MULTI-MSMS	20230213_HF_LC1_GT_GGO_Ex80_212_3	JW212_3	594.804	2	594.804	1187.59	0.38879	0.00023125	-0.018764	-1.1161e-05	0.37002	0.00022009	594.804	20.474	0.36586	20.474	20.326	20.692	3.5527e-15					65	33	2
DVYVTTHTPR	10	Unmodified	_DVYVTTHTPR_									0	0	0	0	0	0	P78317	P78317	P78317	RNF4	E3 ubiquitin-protein ligase RNF4	MULTI-MSMS	20230213_HF_LC1_GT_GGO_Ex80_212_3	JW212_3	396.872	3	396.872	1187.59	0.38939	0.00015454	-0.77721	-0.00030845	-0.38781	-0.00015391	396.872	21.111	0.52363	21.111	20.876	21.399	0					157	41	6
DVYVTTHTPR	10	Unmodified	_DVYVTTHTPR_									0	0	0	0	0	0	P78317	P78317	P78317	RNF4	E3 ubiquitin-protein ligase RNF4	MULTI-MSMS	20230213_HF_LC1_GT_GGO_Ex80_212_3	JW212_3	594.804	2	594.804	1187.59	0.44929	0.00026724	1.0972	0.00065263	1.5465	0.00091987	594.805	21.309	0.2767	21.309	21.221	21.497	0					85	26	5
DVYVTTHTPR	10	Unmodified	_DVYVTTHTPR_									0	0	0	0	0	0	P78317	P78317	P78317	RNF4	E3 ubiquitin-protein ligase RNF4	MULTI-MSMS	20230213_HF_LC1_GT_GGO_Ex80_212_3	JW212_3	396.872	3	396.872	1187.59	0.20015	7.9435e-05	0.82552	0.00032762	1.0257	0.00040706	396.872	21.808	1.101	21.808	21.399	22.5	0					221	101	4
DVYVTTHTPR	10	Unmodified	_DVYVTTHTPR_									0	0	0	0	0	0	P78317	P78317	P78317	RNF4	E3 ubiquitin-protein ligase RNF4	MULTI-MSMS	20230213_HF_LC1_GT_GGO_Ex80_212_3	JW212_3	594.805	2	594.804	1187.59	0.33208	0.00019752	0.039225	2.3331e-05	0.37131	0.00022085	594.804	21.796	0.51771	21.796	21.422	21.94	0					79	46	3
DVYVTTHTPR	10	Unmodified	_DVYVTTHTPR_									0	0	0	0	0	0	P78317	P78317	P78317	RNF4	E3 ubiquitin-protein ligase RNF4	MULTI-MSMS	20230213_HF_LC1_GT_GGO_Ex80_212_3	JW212_3	594.803	2	594.804	1187.59	0.25423	0.00015121	-0.65361	-0.00038877	-0.39938	-0.00023755	594.804	21.963	0.2482	21.963	21.931	22.179	0					40	23	2
DVYVTTHTPR	10	Unmodified	_DVYVTTHTPR_									0	0	0	0	0	0	P78317	P78317	P78317	RNF4	E3 ubiquitin-protein ligase RNF4	MULTI-MSMS	20230213_HF_LC1_GT_GGO_Ex80_212_3	JW212_3	594.803	2	594.804	1187.59	0.10815	6.4327e-05	-0.039477	-2.3481e-05	0.068671	4.0846e-05	594.804	22.535	0.2101	22.535	22.5	22.71	3.5527e-15					38	25	2
DVYVTTHTPR	10	Unmodified	_DVYVTTHTPR_									0	0	0	0	0	0	P78317	P78317	P78317	RNF4	E3 ubiquitin-protein ligase RNF4	MULTI-MSMS	20230213_HF_LC1_GT_GGO_Ex80_212_3	JW212_3	594.803	2	594.804	1187.59	-0.065683	-3.9068e-05	0.31784	0.00018906	0.25216	0.00014999	594.804	23.262	0.44741	23.262	23.131	23.578	0					64	33	3
DVYVTTHTPR	10	Unmodified	_DVYVTTHTPR_									0	0	0	0	0	0	P78317	P78317	P78317	RNF4	E3 ubiquitin-protein ligase RNF4	MULTI-MSMS	20230213_HF_LC1_GT_GGO_Ex80_212_3	JW212_3	396.872	3	396.872	1187.59	-0.034457	-1.3675e-05	0.36704	0.00014567	0.33258	0.00013199	396.872	23.854	0.65971	23.854	23.432	24.092	0					84	51	3
DVYVTTHTPR	10	Unmodified	_DVYVTTHTPR_									0	0	0	0	0	0	P78317	P78317	P78317	RNF4	E3 ubiquitin-protein ligase RNF4	MULTI-MSMS	20230213_HF_LC1_GT_GGO_Ex80_212_3	JW212_3	396.872	3	396.872	1187.59	0.21849	8.6711e-05	0.32611	0.00012942	0.54459	0.00021613	396.872	24.449	0.44609	24.449	24.297	24.743	0					86	36	3
DVYVTTHTPR	10	Unmodified	_DVYVTTHTPR_									0	0	0	0	0	0	P78317	P78317	P78317	RNF4	E3 ubiquitin-protein ligase RNF4	MULTI-MSMS	20230213_HF_LC1_GT_GGO_Ex80_212_3	JW212_3	396.871	3	396.872	1187.59	0.53698	0.00021311	-0.076498	-3.036e-05	0.46048	0.00018275	396.872	26.009	0.77824	26.009	25.432	26.21	0					86	51	2
DVYVTTHTPR	10	Unmodified	_DVYVTTHTPR_									0	0	0	0	0	0	P78317	P78317	P78317	RNF4	E3 ubiquitin-protein ligase RNF4	MULTI-MSMS	20230213_HF_LC1_GT_GGO_Ex80_212_3	JW212_3	396.872	3	396.872	1187.59	0.49293	0.00019563	0.18491	7.3386e-05	0.67784	0.00026902	396.872	26.275	0.257	26.275	26.145	26.402	0					40	17	3
DVYVTTHTPR	10	Unmodified	_DVYVTTHTPR_									0	0	0	0	0	0	P78317	P78317	P78317	RNF4	E3 ubiquitin-protein ligase RNF4	MULTI-MSMS	20230213_HF_LC1_GT_GGO_Ex80_212_3	JW212_3	396.872	3	396.872	1187.59	0.45564	0.00018083	0.15627	6.2019e-05	0.61191	0.00024285	396.871	26.68	0.21714	26.68	26.511	26.728	0					36	20	2
DVYVTTHTPR	10	Unmodified	_DVYVTTHTPR_									0	0	0	0	0	0	P78317	P78317	P78317	RNF4	E3 ubiquitin-protein ligase RNF4	MULTI-MSMS	20230213_HF_LC1_GT_GGO_Ex80_212_3	JW212_3	396.873	3	396.872	1187.59	0.65322	0.00025925	0.4442	0.00017629	1.0974	0.00043554	396.872	27.755	0.31548	27.755	27.722	28.037	0					42	23	2
DVYVTTHTPR	10	Unmodified	_DVYVTTHTPR_									0	0	0	0	0	0	P78317	P78317	P78317	RNF4	E3 ubiquitin-protein ligase RNF4	MULTI-MSMS	20230213_HF_LC1_GT_GGO_Ex80_212_3	JW212_3	396.872	3	396.872	1187.59	0.76547	0.00030379	-0.58637	-0.00023271	0.1791	7.1079e-05	396.871	28.074	0.13446	28.074	28.003	28.137	3.5527e-15					16	9	2
DVYVTTHTPR	10	Unmodified	_DVYVTTHTPR_									0	0	0	0	0	0	P78317	P78317	P78317	RNF4	E3 ubiquitin-protein ligase RNF4	MULTI-MSMS	20230213_HF_LC1_GT_GGO_Ex80_212_3	JW212_3	396.872	3	396.872	1187.59	0.90579	0.00035948	0.24896	9.8805e-05	1.1547	0.00045829	397.207	30.035	0.83933	30.035	29.645	30.485	0					85	55	2
DVYVTTHTPR	10	Unmodified	_DVYVTTHTPR_									0	0	0	0	0	0	P78317	P78317	P78317	RNF4	E3 ubiquitin-protein ligase RNF4	MULTI-MSMS	20230213_HF_LC1_GT_GGO_Ex80_212_3	JW212_3	396.873	3	396.872	1187.59	0.47914	0.00019016	1.0441	0.00041437	1.5232	0.00060452	396.872	31.271	0.68641	31.271	30.926	31.613	0					120	49	3
DVYVTTHTPR	10	Unmodified	_DVYVTTHTPR_									0	0	0	0	0	0	P78317	P78317	P78317	RNF4	E3 ubiquitin-protein ligase RNF4	MULTI-MSMS	20230213_HF_LC1_GT_GGO_Ex80_212_3	JW212_3	396.872	3	396.872	1187.59	0.31129	0.00012354	1.1767	0.00046701	1.488	0.00059055	396.872	32.264	0.78591	32.264	31.829	32.615	-7.1054e-15					108	53	3
DVYVTTHTPR	10	Unmodified	_DVYVTTHTPR_									0	0	0	0	0	0	P78317	P78317	P78317	RNF4	E3 ubiquitin-protein ligase RNF4	MULTI-MSMS	20230213_HF_LC1_GT_GGO_Ex80_212_3	JW212_3	396.872	3	396.872	1187.59	0.3751	0.00014887	1.342	0.00053262	1.7171	0.00068149	396.872	32.728	0.38725	32.728	32.615	33.003	0					62	27	3
DVYVTTHTPR	10	Unmodified	_DVYVTTHTPR_									0	0	0	0	0	0	P78317	P78317	P78317	RNF4	E3 ubiquitin-protein ligase RNF4	MULTI-MSMS	20230213_HF_LC1_GT_GGO_Ex80_212_3	JW212_3	396.872	3	396.872	1187.59	0.4963	0.00019697	-0.21066	-8.3606e-05	0.28563	0.00011336	396.871	34.004	0.97944	34.004	33.658	34.637	0					147	67	3
DVYVTTHTPR	10	Unmodified	_DVYVTTHTPR_									0	0	0	0	0	0	P78317	P78317	P78317	RNF4	E3 ubiquitin-protein ligase RNF4	MULTI-MSMS	20230213_HF_LC1_GT_GGO_Ex80_212_3	JW212_3	396.872	3	396.872	1187.59	-0.013568	-5.3846e-06	1.3348	0.00052974	1.3212	0.00052435	396.872	37.842	0.70763	37.842	37.679	38.386	0					69	45	2
DVYVTTHTPR	10	Unmodified	_DVYVTTHTPR_									0	0	0	0	0	0	P78317	P78317	P78317	RNF4	E3 ubiquitin-protein ligase RNF4	MULTI-MSMS	20230213_HF_LC1_GT_GGO_Ex80_212_3	JW212_3	397.208	3	396.872	1187.59	0.17329	6.8776e-05	0.71353	0.00028318	0.88682	0.00035195	396.872	38.618	0.40372	38.618	38.267	38.671	0					36	25	2
DVYVTTHTPR	10	Unmodified	_DVYVTTHTPR_									0	0	0	0	0	0	P78317	P78317	P78317	RNF4	E3 ubiquitin-protein ligase RNF4	MULTI-MSMS	20230213_HF_LC1_GT_GGO_Ex80_212_3	JW212_3	397.207	3	396.872	1187.59	0.46954	0.00018635	1.3239	0.00052542	1.7934	0.00071176	396.872	39.134	0.5271	39.134	38.956	39.483	0					46	32	2
DVYVTTHTPR	10	Unmodified	_DVYVTTHTPR_									0	0	0	0	0	0	P78317	P78317	P78317	RNF4	E3 ubiquitin-protein ligase RNF4	MULTI-MSMS	20230213_HF_LC1_GT_GGO_Ex80_212_3	JW212_3	396.872	3	396.872	1187.59	0.57206	0.00022703	0.57544	0.00022837	1.1475	0.00045541	396.872	40.225	0.24479	40.225	40.126	40.371	0					34	15	3
DVYVTTHTPR	10	Unmodified	_DVYVTTHTPR_									0	0	0	0	0	0	P78317	P78317	P78317	RNF4	E3 ubiquitin-protein ligase RNF4	MULTI-MSMS	20230213_HF_LC1_GT_GGO_Ex80_212_3	JW212_3	396.872	3	396.872	1187.59	0.037037	1.4699e-05	0.67918	0.00026955	0.71621	0.00028425	396.872	42.095	0.12911	42.095	42.021	42.15	0					13	10	2
DVYVTTHTPR	10	Unmodified	_DVYVTTHTPR_									0	0	0	0	0	0	P78317	P78317	P78317	RNF4	E3 ubiquitin-protein ligase RNF4	MULTI-MSMS	20230213_HF_LC1_GT_GGO_Ex80_212_3	JW212_3	396.872	3	396.872	1187.59	0.17243	6.8432e-05	0.8113	0.00032198	0.98373	0.00039041	396.872	42.352	0.60288	42.352	42.15	42.753	0					57	37	2
DVYVTTHTPR	10	Unmodified	_DVYVTTHTPR_									0	0	0	0	0	0	P78317	P78317	P78317	RNF4	E3 ubiquitin-protein ligase RNF4	MULTI-MSMS	20230213_HF_LC1_GT_GGO_Ex80_212_3	JW212_3	396.872	3	396.872	1187.59	0.4124	0.00016367	1.2361	0.00049055	1.6485	0.00065423	396.872	43.098	0.43971	43.098	42.78	43.22	0					32	25	2
DVYVTTHTPR	10	Unmodified	_DVYVTTHTPR_									0	0	0	0	0	0	P78317	P78317	P78317	RNF4	E3 ubiquitin-protein ligase RNF4	MULTI-MSMS	20230213_HF_LC1_GT_GGO_Ex80_212_3	JW212_3	396.873	3	396.872	1187.59	-0.61022	-0.00024218	1.0054	0.00039901	0.39517	0.00015683	396.872	45.132	0.2601	45.132	44.931	45.191	0					33	19	2
DVYVTTHTPR	10	Unmodified	_DVYVTTHTPR_									0	0	0	0	0	0	P78317	P78317	P78317	RNF4	E3 ubiquitin-protein ligase RNF4	MULTI-MSMS	20230213_HF_LC1_GT_GGO_Ex80_212_3	JW212_3	396.871	3	396.872	1187.59	-0.17178	-6.8173e-05	0.058139	2.3074e-05	-0.11364	-4.5099e-05	396.872	48.275	0.36483	48.275	48.19	48.555	0					34	25	2
DVYVTTHTPR	10	Unmodified	_DVYVTTHTPR_									0	0	0	0	0	0	P78317	P78317	P78317	RNF4	E3 ubiquitin-protein ligase RNF4	MULTI-MSMS	20230213_HF_LC1_GT_GGO_Ex80_212_3	JW212_3	396.872	3	396.872	1187.59	-0.27586	-0.00010948	0.936	0.00037147	0.66014	0.00026199	396.872	48.857	0.17489	48.857	48.815	48.99	0					22	11	3
DVYVTTHTPR	10	Unmodified	_DVYVTTHTPR_									0	0	0	0	0	0	P78317	P78317	P78317	RNF4	E3 ubiquitin-protein ligase RNF4	MULTI-MSMS	20230213_HF_LC1_GT_GGO_Ex80_212_3	JW212_3	396.872	3	396.872	1187.59	0.087842	3.4862e-05	0.53106	0.00021076	0.6189	0.00024563	396.872	51.323	0.80526	51.323	51.236	52.041	0					73	49	2
DVYVTTHTPR	10	Unmodified	_DVYVTTHTPR_									0	0	0	0	0	0	P78317	P78317	P78317	RNF4	E3 ubiquitin-protein ligase RNF4	MULTI-MSMS	20230213_HF_LC1_GT_GGO_Ex80_212_3	JW212_3	396.872	3	396.872	1187.59	0.54508	0.00021633	0.67558	0.00026812	1.2207	0.00048445	397.206	52.324	0.23756	52.324	52.206	52.443	0					23	14	2
DVYVTTHTPR	10	Unmodified	_DVYVTTHTPR_									0	0	0	0	0	0	P78317	P78317	P78317	RNF4	E3 ubiquitin-protein ligase RNF4	MULTI-MSMS	20230213_HF_LC1_GT_GGO_Ex80_212_3	JW212_3	396.872	3	396.872	1187.59	-0.024952	-9.9026e-06	0.97535	0.00038709	0.9504	0.00037719	397.206	53.617	0.24496	53.617	53.561	53.806	0					28	14	3
DVYVTTHTPR	10	Unmodified	_DVYVTTHTPR_									0	0	0	0	0	0	P78317	P78317	P78317	RNF4	E3 ubiquitin-protein ligase RNF4	MULTI-MSMS	20230213_HF_LC1_GT_GGO_Ex80_212_3	JW212_3	396.872	3	396.872	1187.59	-0.27875	-0.00011063	1.417	0.00056239	1.1383	0.00045176	396.872	53.979	0.41703	53.979	53.772	54.189	0					53	25	3
DVYVTTHTPR	10	Unmodified	_DVYVTTHTPR_									0	0	0	0	0	0	P78317	P78317	P78317	RNF4	E3 ubiquitin-protein ligase RNF4	MULTI-MSMS	20230213_HF_LC1_GT_GGO_Ex80_212_3	JW212_3	397.206	3	396.872	1187.59	-0.012835	-5.0939e-06	0.40177	0.00015945	0.38893	0.00015436	396.872	55.397	0.77455	55.397	55.344	56.119	0					77	49	2
DVYVTTHTPR	10	Unmodified	_DVYVTTHTPR_									0	0	0	0	0	0	P78317	P78317	P78317	RNF4	E3 ubiquitin-protein ligase RNF4	MULTI-MSMS	20230213_HF_LC1_GT_GGO_Ex80_212_3	JW212_3	396.873	3	396.872	1187.59	0.039563	1.5702e-05	0.56701	0.00022503	0.60657	0.00024073	396.872	58.117	0.83837	58.117	57.78	58.618	0					70	50	2
DVYVTTHTPR	10	Unmodified	_DVYVTTHTPR_									0	0	0	0	0	0	P78317	P78317	P78317	RNF4	E3 ubiquitin-protein ligase RNF4	MULTI-MSMS	20230213_HF_LC1_GT_GGO_Ex80_212_3	JW212_3	396.872	3	396.872	1187.59	-0.066348	-2.6332e-05	0.41804	0.00016591	0.35169	0.00013958	396.872	59.292	0.33839	59.292	59.022	59.36	0					26	21	2
DVYVTTHTPR	10	Unmodified	_DVYVTTHTPR_									0	0	0	0	0	0	P78317	P78317	P78317	RNF4	E3 ubiquitin-protein ligase RNF4	MULTI-MSMS	20230213_HF_LC1_GT_GGO_Ex80_212_3	JW212_3	396.872	3	396.872	1187.59	-0.013132	-5.2118e-06	0.82434	0.00032716	0.81121	0.00032195	396.872	59.504	0.27231	59.504	59.36	59.632	1.4211e-14					30	19	2
DVYVTTHTPR	10	Unmodified	_DVYVTTHTPR_									0	0	0	0	0	0	P78317	P78317	P78317	RNF4	E3 ubiquitin-protein ligase RNF4	MULTI-MSMS	20230213_HF_LC1_GT_GGO_Ex80_212_3	JW212_3	396.872	3	396.872	1187.59	0.6365	0.00025261	0.11485	4.5582e-05	0.75135	0.00029819	396.872	62.058	0.61913	62.058	61.913	62.532	0					70	40	2
DVYVTTHTPR	10	Unmodified	_DVYVTTHTPR_									0	0	0	0	0	0	P78317	P78317	P78317	RNF4	E3 ubiquitin-protein ligase RNF4	MULTI-MSMS	20230213_HF_LC1_GT_GGO_Ex80_212_3	JW212_3	396.872	3	396.872	1187.59	0.67594	0.00026826	0.37321	0.00014812	1.0491	0.00041638	396.872	64.207	0.50029	64.207	63.906	64.406	0					61	36	2
DVYVTTHTPR	10	Unmodified	_DVYVTTHTPR_									0	0	0	0	0	0	P78317	P78317	P78317	RNF4	E3 ubiquitin-protein ligase RNF4	MULTI-MSMS	20230213_HF_LC1_GT_GGO_Ex80_212_3	JW212_3	397.206	3	396.872	1187.59	0.52889	0.0002099	0.47183	0.00018725	1.0007	0.00039716	396.872	64.738	0.62182	64.738	64.406	65.028	0					69	48	2
DVYVTTHTPR	10	Unmodified	_DVYVTTHTPR_									0	0	0	0	0	0	P78317	P78317	P78317	RNF4	E3 ubiquitin-protein ligase RNF4	MSMS	20230213_HF_LC1_GT_GGO_Ex80_212_3	JW212_3	594.803	2	594.804	1187.59	NaN	NaN	NaN	NaN	NaN	NaN	NaN	16.395	1	16.395	15.895	16.895	0
DVYVTTHTPR	10	Unmodified	_DVYVTTHTPR_									0	0	0	0	0	0	P78317	P78317	P78317	RNF4	E3 ubiquitin-protein ligase RNF4	MSMS	20230213_HF_LC1_GT_GGO_Ex80_212_3	JW212_3	396.872	3	396.872	1187.59	NaN	NaN	NaN	NaN	NaN	NaN	NaN	22.281	1	22.281	21.781	22.781	0
DVYVTTHTPR	10	Unmodified	_DVYVTTHTPR_									0	0	0	0	0	0	P78317	P78317	P78317	RNF4	E3 ubiquitin-protein ligase RNF4	MSMS	20230213_HF_LC1_GT_GGO_Ex80_212_3	JW212_3	396.872	3	396.872	1187.59	NaN	NaN	NaN	NaN	NaN	NaN	NaN	22.626	1	22.626	22.126	23.126	0
DVYVTTHTPR	10	Unmodified	_DVYVTTHTPR_									0	0	0	0	0	0	P78317	P78317	P78317	RNF4	E3 ubiquitin-protein ligase RNF4	MSMS	20230213_HF_LC1_GT_GGO_Ex80_212_3	JW212_3	396.874	3	396.872	1187.59	NaN	NaN	NaN	NaN	NaN	NaN	NaN	23.085	1	23.085	22.585	23.585	0
DVYVTTHTPR	10	Unmodified	_DVYVTTHTPR_									0	0	0	0	0	0	P78317	P78317	P78317	RNF4	E3 ubiquitin-protein ligase RNF4	MSMS	20230213_HF_LC1_GT_GGO_Ex80_212_3	JW212_3	594.804	2	594.804	1187.59	NaN	NaN	NaN	NaN	NaN	NaN	NaN	24.365	1	24.365	23.865	24.865	0
DVYVTTHTPR	10	Unmodified	_DVYVTTHTPR_									0	0	0	0	0	0	P78317	P78317	P78317	RNF4	E3 ubiquitin-protein ligase RNF4	MSMS	20230213_HF_LC1_GT_GGO_Ex80_212_3	JW212_3	396.872	3	396.872	1187.59	NaN	NaN	NaN	NaN	NaN	NaN	NaN	27.18	1	27.18	26.68	27.68	0
DVYVTTHTPR	10	Unmodified	_DVYVTTHTPR_									0	0	0	0	0	0	P78317	P78317	P78317	RNF4	E3 ubiquitin-protein ligase RNF4	MSMS	20230213_HF_LC1_GT_GGO_Ex80_212_3	JW212_3	594.803	2	594.804	1187.59	NaN	NaN	NaN	NaN	NaN	NaN	NaN	27.706	1	27.706	27.206	28.206	0
DVYVTTHTPR	10	Unmodified	_DVYVTTHTPR_									0	0	0	0	0	0	P78317	P78317	P78317	RNF4	E3 ubiquitin-protein ligase RNF4	MSMS	20230213_HF_LC1_GT_GGO_Ex80_212_3	JW212_3	594.804	2	594.804	1187.59	NaN	NaN	NaN	NaN	NaN	NaN	NaN	30.542	1	30.542	30.042	31.042	0
DVYVTTHTPR	10	Unmodified	_DVYVTTHTPR_									0	0	0	0	0	0	P78317	P78317	P78317	RNF4	E3 ubiquitin-protein ligase RNF4	MSMS	20230213_HF_LC1_GT_GGO_Ex80_212_3	JW212_3	396.872	3	396.872	1187.59	NaN	NaN	NaN	NaN	NaN	NaN	NaN	30.735	1	30.735	30.235	31.235	0
DVYVTTHTPR	10	Unmodified	_DVYVTTHTPR_									0	0	0	0	0	0	P78317	P78317	P78317	RNF4	E3 ubiquitin-protein ligase RNF4	MSMS	20230213_HF_LC1_GT_GGO_Ex80_212_3	JW212_3	396.872	3	396.872	1187.59	NaN	NaN	NaN	NaN	NaN	NaN	NaN	31.865	1	31.865	31.365	32.365	0
DVYVTTHTPR	10	Unmodified	_DVYVTTHTPR_									0	0	0	0	0	0	P78317	P78317	P78317	RNF4	E3 ubiquitin-protein ligase RNF4	MSMS	20230213_HF_LC1_GT_GGO_Ex80_212_3	JW212_3	396.871	3	396.872	1187.59	NaN	NaN	NaN	NaN	NaN	NaN	NaN	35.154	1	35.154	34.654	35.654	0
DVYVTTHTPR	10	Unmodified	_DVYVTTHTPR_									0	0	0	0	0	0	P78317	P78317	P78317	RNF4	E3 ubiquitin-protein ligase RNF4	MSMS	20230213_HF_LC1_GT_GGO_Ex80_212_3	JW212_3	396.872	3	396.872	1187.59	NaN	NaN	NaN	NaN	NaN	NaN	NaN	35.671	1	35.671	35.171	36.171	0
DVYVTTHTPR	10	Unmodified	_DVYVTTHTPR_									0	0	0	0	0	0	P78317	P78317	P78317	RNF4	E3 ubiquitin-protein ligase RNF4	MSMS	20230213_HF_LC1_GT_GGO_Ex80_212_3	JW212_3	594.807	2	594.804	1187.59	NaN	NaN	NaN	NaN	NaN	NaN	NaN	35.714	1	35.714	35.214	36.214	0
DVYVTTHTPR	10	Unmodified	_DVYVTTHTPR_									0	0	0	0	0	0	P78317	P78317	P78317	RNF4	E3 ubiquitin-protein ligase RNF4	MSMS	20230213_HF_LC1_GT_GGO_Ex80_212_3	JW212_3	396.873	3	396.872	1187.59	NaN	NaN	NaN	NaN	NaN	NaN	NaN	36.02	1	36.02	35.52	36.52	0
DVYVTTHTPR	10	Unmodified	_DVYVTTHTPR_									0	0	0	0	0	0	P78317	P78317	P78317	RNF4	E3 ubiquitin-protein ligase RNF4	MSMS	20230213_HF_LC1_GT_GGO_Ex80_212_3	JW212_3	396.873	3	396.872	1187.59	NaN	NaN	NaN	NaN	NaN	NaN	NaN	36.383	1	36.383	35.883	36.883	0
DVYVTTHTPR	10	Unmodified	_DVYVTTHTPR_									0	0	0	0	0	0	P78317	P78317	P78317	RNF4	E3 ubiquitin-protein ligase RNF4	MSMS	20230213_HF_LC1_GT_GGO_Ex80_212_3	JW212_3	396.872	3	396.872	1187.59	NaN	NaN	NaN	NaN	NaN	NaN	NaN	36.726	1	36.726	36.226	37.226	0
DVYVTTHTPR	10	Unmodified	_DVYVTTHTPR_									0	0	0	0	0	0	P78317	P78317	P78317	RNF4	E3 ubiquitin-protein ligase RNF4	MSMS	20230213_HF_LC1_GT_GGO_Ex80_212_3	JW212_3	396.873	3	396.872	1187.59	NaN	NaN	NaN	NaN	NaN	NaN	NaN	38.886	1	38.886	38.386	39.386	0
DVYVTTHTPR	10	Unmodified	_DVYVTTHTPR_									0	0	0	0	0	0	P78317	P78317	P78317	RNF4	E3 ubiquitin-protein ligase RNF4	MSMS	20230213_HF_LC1_GT_GGO_Ex80_212_3	JW212_3	396.872	3	396.872	1187.59	NaN	NaN	NaN	NaN	NaN	NaN	NaN	39.766	1	39.766	39.266	40.266	0
DVYVTTHTPR	10	Unmodified	_DVYVTTHTPR_									0	0	0	0	0	0	P78317	P78317	P78317	RNF4	E3 ubiquitin-protein ligase RNF4	MSMS	20230213_HF_LC1_GT_GGO_Ex80_212_3	JW212_3	396.872	3	396.872	1187.59	NaN	NaN	NaN	NaN	NaN	NaN	NaN	41.585	1	41.585	41.085	42.085	0
DVYVTTHTPR	10	Unmodified	_DVYVTTHTPR_									0	0	0	0	0	0	P78317	P78317	P78317	RNF4	E3 ubiquitin-protein ligase RNF4	MSMS	20230213_HF_LC1_GT_GGO_Ex80_212_3	JW212_3	396.871	3	396.872	1187.59	NaN	NaN	NaN	NaN	NaN	NaN	NaN	43.651	1	43.651	43.151	44.151	0
DVYVTTHTPR	10	Unmodified	_DVYVTTHTPR_									0	0	0	0	0	0	P78317	P78317	P78317	RNF4	E3 ubiquitin-protein ligase RNF4	MSMS	20230213_HF_LC1_GT_GGO_Ex80_212_3	JW212_3	396.872	3	396.872	1187.59	NaN	NaN	NaN	NaN	NaN	NaN	NaN	43.992	1	43.992	43.492	44.492	0
DVYVTTHTPR	10	Unmodified	_DVYVTTHTPR_									0	0	0	0	0	0	P78317	P78317	P78317	RNF4	E3 ubiquitin-protein ligase RNF4	MSMS	20230213_HF_LC1_GT_GGO_Ex80_212_3	JW212_3	396.872	3	396.872	1187.59	NaN	NaN	NaN	NaN	NaN	NaN	NaN	44.345	1	44.345	43.845	44.845	0
DVYVTTHTPR	10	Unmodified	_DVYVTTHTPR_									0	0	0	0	0	0	P78317	P78317	P78317	RNF4	E3 ubiquitin-protein ligase RNF4	MSMS	20230213_HF_LC1_GT_GGO_Ex80_212_3	JW212_3	396.873	3	396.872	1187.59	NaN	NaN	NaN	NaN	NaN	NaN	NaN	44.699	1	44.699	44.199	45.199	0
DVYVTTHTPR	10	Unmodified	_DVYVTTHTPR_									0	0	0	0	0	0	P78317	P78317	P78317	RNF4	E3 ubiquitin-protein ligase RNF4	MSMS	20230213_HF_LC1_GT_GGO_Ex80_212_3	JW212_3	396.87	3	396.872	1187.59	NaN	NaN	NaN	NaN	NaN	NaN	NaN	47.542	1	47.542	47.042	48.042	0
DVYVTTHTPR	10	Unmodified	_DVYVTTHTPR_									0	0	0	0	0	0	P78317	P78317	P78317	RNF4	E3 ubiquitin-protein ligase RNF4	MSMS	20230213_HF_LC1_GT_GGO_Ex80_212_3	JW212_3	396.872	3	396.872	1187.59	NaN	NaN	NaN	NaN	NaN	NaN	NaN	49.286	1	49.286	48.786	49.786	0
DVYVTTHTPR	10	Unmodified	_DVYVTTHTPR_									0	0	0	0	0	0	P78317	P78317	P78317	RNF4	E3 ubiquitin-protein ligase RNF4	MSMS	20230213_HF_LC1_GT_GGO_Ex80_212_3	JW212_3	396.872	3	396.872	1187.59	NaN	NaN	NaN	NaN	NaN	NaN	NaN	50.529	1	50.529	50.029	51.029	0
DVYVTTHTPR	10	Unmodified	_DVYVTTHTPR_									0	0	0	0	0	0	P78317	P78317	P78317	RNF4	E3 ubiquitin-protein ligase RNF4	MSMS	20230213_HF_LC1_GT_GGO_Ex80_212_3	JW212_3	396.872	3	396.872	1187.59	NaN	NaN	NaN	NaN	NaN	NaN	NaN	53.25	1	53.25	52.75	53.75	0
DVYVTTHTPR	10	Unmodified	_DVYVTTHTPR_									0	0	0	0	0	0	P78317	P78317	P78317	RNF4	E3 ubiquitin-protein ligase RNF4	MSMS	20230213_HF_LC1_GT_GGO_Ex80_212_3	JW212_3	396.871	3	396.872	1187.59	NaN	NaN	NaN	NaN	NaN	NaN	NaN	56.731	1	56.731	56.231	57.231	0
DVYVTTHTPR	10	Unmodified	_DVYVTTHTPR_									0	0	0	0	0	0	P78317	P78317	P78317	RNF4	E3 ubiquitin-protein ligase RNF4	MSMS	20230213_HF_LC1_GT_GGO_Ex80_212_3	JW212_3	396.871	3	396.872	1187.59	NaN	NaN	NaN	NaN	NaN	NaN	NaN	57.091	1	57.091	56.591	57.591	0
DVYVTTHTPR	10	Unmodified	_DVYVTTHTPR_									0	0	0	0	0	0	P78317	P78317	P78317	RNF4	E3 ubiquitin-protein ligase RNF4	MSMS	20230213_HF_LC1_GT_GGO_Ex80_212_3	JW212_3	396.872	3	396.872	1187.59	NaN	NaN	NaN	NaN	NaN	NaN	NaN	57.445	1	57.445	56.945	57.945	0
DVYVTTHTPR	10	Unmodified	_DVYVTTHTPR_									0	0	0	0	0	0	P78317	P78317	P78317	RNF4	E3 ubiquitin-protein ligase RNF4	MULTI-SECPEP	20230213_HF_LC1_GT_GGO_Ex80_212_3	JW212_3	396.519	3	396.872	1187.59	0.44057	0.00017485	-0.55984	-0.00022218	-0.11927	-4.7335e-05	396.871	27.472	0.23417	27.472	27.287	27.521	0					27	15	2
DVYVTTHTPR	10	Unmodified	_DVYVTTHTPR_									0	0	0	0	0	0	P78317	P78317	P78317	RNF4	E3 ubiquitin-protein ligase RNF4	MULTI-SECPEP	20230213_HF_LC1_GT_GGO_Ex80_212_3	JW212_3	595.271	2	594.804	1187.59	0.17748	0.00010557	0.91369	0.00054347	1.0912	0.00064903	594.805	36.218	0.35678	36.218	36.009	36.366	0					30	20	2
DVYVTTHTPR	10	Unmodified	_DVYVTTHTPR_									0	0	0	0	0	0	P78317	P78317	P78317	RNF4	E3 ubiquitin-protein ligase RNF4	MULTI-MSMS	20230213_HF_LC1_GT_GGO_Ex80_CCW16_1	CCW16_1	396.873	3	396.872	1187.59	-0.36171	-0.00014355	1.4608	0.00057975	1.0991	0.00043619	396.872	15.043	0.13822	15.043	14.974	15.113	0					39	19	3
DVYVTTHTPR	10	Unmodified	_DVYVTTHTPR_									0	0	0	0	0	0	P78317	P78317	P78317	RNF4	E3 ubiquitin-protein ligase RNF4	MULTI-MSMS	20230213_HF_LC1_GT_GGO_Ex80_CCW16_1	CCW16_1	594.803	2	594.804	1187.59	-0.31341	-0.00018642	-0.97901	-0.00058232	-1.2924	-0.00076874	594.803	18.551	0.25124	18.551	18.348	18.6	0					54	34	2
DVYVTTHTPR	10	Unmodified	_DVYVTTHTPR_									0	0	0	0	0	0	P78317	P78317	P78317	RNF4	E3 ubiquitin-protein ligase RNF4	MULTI-MSMS	20230213_HF_LC1_GT_GGO_Ex80_CCW16_1	CCW16_1	594.805	2	594.804	1187.59	-0.050427	-2.9994e-05	-1.3185	-0.00078427	-1.369	-0.00081427	594.803	19.447	1.6644	19.447	19.361	21.025	0					719	182	6
DVYVTTHTPR	10	Unmodified	_DVYVTTHTPR_									0	0	0	0	0	0	P78317	P78317	P78317	RNF4	E3 ubiquitin-protein ligase RNF4	MULTI-MSMS	20230213_HF_LC1_GT_GGO_Ex80_CCW16_1	CCW16_1	396.872	3	396.872	1187.59	0.11348	4.5038e-05	-0.63022	-0.00025011	-0.51673	-0.00020508	396.872	21.342	0.49262	21.342	20.954	21.447	0					154	44	5
DVYVTTHTPR	10	Unmodified	_DVYVTTHTPR_									0	0	0	0	0	0	P78317	P78317	P78317	RNF4	E3 ubiquitin-protein ligase RNF4	MULTI-MSMS	20230213_HF_LC1_GT_GGO_Ex80_CCW16_1	CCW16_1	594.805	2	594.804	1187.59	0.43454	0.00025847	-0.41391	-0.00024619	0.020635	1.2274e-05	594.804	21.342	0.519	21.342	20.928	21.447	0					115	47	4
DVYVTTHTPR	10	Unmodified	_DVYVTTHTPR_									0	0	0	0	0	0	P78317	P78317	P78317	RNF4	E3 ubiquitin-protein ligase RNF4	MULTI-MSMS	20230213_HF_LC1_GT_GGO_Ex80_CCW16_1	CCW16_1	594.805	2	594.804	1187.59	0.46326	0.00027555	-0.33438	-0.00019889	0.12888	7.6655e-05	594.804	21.973	0.56669	21.973	21.658	22.224	0					97	43	3
DVYVTTHTPR	10	Unmodified	_DVYVTTHTPR_									0	0	0	0	0	0	P78317	P78317	P78317	RNF4	E3 ubiquitin-protein ligase RNF4	MULTI-MSMS	20230213_HF_LC1_GT_GGO_Ex80_CCW16_1	CCW16_1	396.872	3	396.872	1187.59	0.13147	5.2175e-05	1.031	0.00040918	1.1625	0.00046136	396.872	21.942	0.72359	21.942	21.658	22.381	0					154	56	4
DVYVTTHTPR	10	Unmodified	_DVYVTTHTPR_									0	0	0	0	0	0	P78317	P78317	P78317	RNF4	E3 ubiquitin-protein ligase RNF4	MULTI-MSMS	20230213_HF_LC1_GT_GGO_Ex80_CCW16_1	CCW16_1	396.871	3	396.872	1187.59	-0.046197	-1.8334e-05	0.145	5.7547e-05	0.098804	3.9212e-05	396.872	22.634	0.91757	22.634	22.284	23.201	-3.5527e-15					135	73	3
DVYVTTHTPR	10	Unmodified	_DVYVTTHTPR_									0	0	0	0	0	0	P78317	P78317	P78317	RNF4	E3 ubiquitin-protein ligase RNF4	MULTI-MSMS	20230213_HF_LC1_GT_GGO_Ex80_CCW16_1	CCW16_1	594.803	2	594.804	1187.59	0.28969	0.00017231	-0.61602	-0.00036641	-0.32634	-0.00019411	594.803	22.576	0.5745	22.576	22.224	22.799	-3.5527e-15					77	48	2
DVYVTTHTPR	10	Unmodified	_DVYVTTHTPR_									0	0	0	0	0	0	P78317	P78317	P78317	RNF4	E3 ubiquitin-protein ligase RNF4	MULTI-MSMS	20230213_HF_LC1_GT_GGO_Ex80_CCW16_1	CCW16_1	396.872	3	396.872	1187.59	-0.24796	-9.8409e-05	-0.25212	-0.00010006	-0.50009	-0.00019847	396.872	23.4	0.23725	23.4	23.201	23.439	0					37	21	3
DVYVTTHTPR	10	Unmodified	_DVYVTTHTPR_									0	0	0	0	0	0	P78317	P78317	P78317	RNF4	E3 ubiquitin-protein ligase RNF4	MULTI-MSMS	20230213_HF_LC1_GT_GGO_Ex80_CCW16_1	CCW16_1	594.803	2	594.804	1187.59	0.0025388	1.5101e-06	-0.40259	-0.00023946	-0.40005	-0.00023795	594.804	23.516	0.28357	23.516	23.47	23.754	0					52	29	2
DVYVTTHTPR	10	Unmodified	_DVYVTTHTPR_									0	0	0	0	0	0	P78317	P78317	P78317	RNF4	E3 ubiquitin-protein ligase RNF4	MULTI-MSMS	20230213_HF_LC1_GT_GGO_Ex80_CCW16_1	CCW16_1	396.872	3	396.872	1187.59	-0.32663	-0.00012963	0.51947	0.00020616	0.19283	7.6531e-05	396.872	23.533	0.52763	23.533	23.445	23.972	0					131	50	3
DVYVTTHTPR	10	Unmodified	_DVYVTTHTPR_									0	0	0	0	0	0	P78317	P78317	P78317	RNF4	E3 ubiquitin-protein ligase RNF4	MULTI-MSMS	20230213_HF_LC1_GT_GGO_Ex80_CCW16_1	CCW16_1	396.871	3	396.872	1187.59	-0.2832	-0.0001124	0.5412	0.00021479	0.25799	0.00010239	396.872	24.191	0.49332	24.191	23.972	24.466	0					66	39	2
DVYVTTHTPR	10	Unmodified	_DVYVTTHTPR_									0	0	0	0	0	0	P78317	P78317	P78317	RNF4	E3 ubiquitin-protein ligase RNF4	MULTI-MSMS	20230213_HF_LC1_GT_GGO_Ex80_CCW16_1	CCW16_1	396.872	3	396.872	1187.59	0.037655	1.4944e-05	0.57397	0.00022779	0.61162	0.00024274	396.872	26.305	0.73664	26.305	25.68	26.417	0					115	50	3
DVYVTTHTPR	10	Unmodified	_DVYVTTHTPR_									0	0	0	0	0	0	P78317	P78317	P78317	RNF4	E3 ubiquitin-protein ligase RNF4	MULTI-MSMS	20230213_HF_LC1_GT_GGO_Ex80_CCW16_1	CCW16_1	396.872	3	396.872	1187.59	-0.027871	-1.1061e-05	-0.73055	-0.00028994	-0.75842	-0.000301	396.871	26.515	0.24096	26.515	26.41	26.651	0					38	16	3
DVYVTTHTPR	10	Unmodified	_DVYVTTHTPR_									0	0	0	0	0	0	P78317	P78317	P78317	RNF4	E3 ubiquitin-protein ligase RNF4	MULTI-MSMS	20230213_HF_LC1_GT_GGO_Ex80_CCW16_1	CCW16_1	396.872	3	396.872	1187.59	-0.31411	-0.00012466	0.81458	0.00032328	0.50047	0.00019862	396.872	28.456	0.59278	28.456	27.995	28.588	0					85	44	3
DVYVTTHTPR	10	Unmodified	_DVYVTTHTPR_									0	0	0	0	0	0	P78317	P78317	P78317	RNF4	E3 ubiquitin-protein ligase RNF4	MULTI-MSMS	20230213_HF_LC1_GT_GGO_Ex80_CCW16_1	CCW16_1	396.872	3	396.872	1187.59	0.27967	0.00011099	1.5634	0.00062047	1.8431	0.00073146	396.872	30.605	0.50206	30.605	30.425	30.927	-3.5527e-15					76	35	3
DVYVTTHTPR	10	Unmodified	_DVYVTTHTPR_									0	0	0	0	0	0	P78317	P78317	P78317	RNF4	E3 ubiquitin-protein ligase RNF4	MULTI-MSMS	20230213_HF_LC1_GT_GGO_Ex80_CCW16_1	CCW16_1	396.872	3	396.872	1187.59	0.11709	4.6471e-05	-0.1463	-5.8062e-05	-0.029205	-1.1591e-05	396.871	31.147	0.44434	31.147	30.927	31.371	0					47	35	2
DVYVTTHTPR	10	Unmodified	_DVYVTTHTPR_									0	0	0	0	0	0	P78317	P78317	P78317	RNF4	E3 ubiquitin-protein ligase RNF4	MULTI-MSMS	20230213_HF_LC1_GT_GGO_Ex80_CCW16_1	CCW16_1	396.872	3	396.872	1187.59	-0.28697	-0.00011389	1.2054	0.00047839	0.91844	0.0003645	396.872	32.388	0.90306	32.388	32.079	32.982	0					151	68	3
DVYVTTHTPR	10	Unmodified	_DVYVTTHTPR_									0	0	0	0	0	0	P78317	P78317	P78317	RNF4	E3 ubiquitin-protein ligase RNF4	MULTI-MSMS	20230213_HF_LC1_GT_GGO_Ex80_CCW16_1	CCW16_1	396.873	3	396.872	1187.59	-0.34633	-0.00013745	1.4518	0.00057618	1.1055	0.00043873	396.872	33.15	0.5902	33.15	32.975	33.565	0					83	44	3
DVYVTTHTPR	10	Unmodified	_DVYVTTHTPR_									0	0	0	0	0	0	P78317	P78317	P78317	RNF4	E3 ubiquitin-protein ligase RNF4	MULTI-MSMS	20230213_HF_LC1_GT_GGO_Ex80_CCW16_1	CCW16_1	396.872	3	396.872	1187.59	-0.38079	-0.00015112	0.63521	0.0002521	0.25442	0.00010097	396.872	34.28	0.83694	34.28	34.24	35.077	0					103	64	2
DVYVTTHTPR	10	Unmodified	_DVYVTTHTPR_									0	0	0	0	0	0	P78317	P78317	P78317	RNF4	E3 ubiquitin-protein ligase RNF4	MULTI-MSMS	20230213_HF_LC1_GT_GGO_Ex80_CCW16_1	CCW16_1	396.872	3	396.872	1187.59	-0.39572	-0.00015705	0.36125	0.00014337	-0.034474	-1.3682e-05	396.872	35.12	0.15224	35.12	35.09	35.242	0					20	10	3
DVYVTTHTPR	10	Unmodified	_DVYVTTHTPR_									0	0	0	0	0	0	P78317	P78317	P78317	RNF4	E3 ubiquitin-protein ligase RNF4	MULTI-MSMS	20230213_HF_LC1_GT_GGO_Ex80_CCW16_1	CCW16_1	396.872	3	396.872	1187.59	-0.43982	-0.00017455	1.0773	0.00042755	0.63749	0.000253	396.872	36.816	1.0399	36.816	36.311	37.351	0					120	71	2
DVYVTTHTPR	10	Unmodified	_DVYVTTHTPR_									0	0	0	0	0	0	P78317	P78317	P78317	RNF4	E3 ubiquitin-protein ligase RNF4	MULTI-MSMS	20230213_HF_LC1_GT_GGO_Ex80_CCW16_1	CCW16_1	396.872	3	396.872	1187.59	-0.50063	-0.00019869	1.1322	0.00044932	0.63152	0.00025063	396.872	37.964	0.97332	37.964	37.87	38.844	0					88	62	2
DVYVTTHTPR	10	Unmodified	_DVYVTTHTPR_									0	0	0	0	0	0	P78317	P78317	P78317	RNF4	E3 ubiquitin-protein ligase RNF4	MULTI-MSMS	20230213_HF_LC1_GT_GGO_Ex80_CCW16_1	CCW16_1	396.871	3	396.872	1187.59	-0.56448	-0.00022402	1.2831	0.00050923	0.71864	0.00028521	396.872	39.163	0.82538	39.163	38.86	39.685	0					82	54	2
DVYVTTHTPR	10	Unmodified	_DVYVTTHTPR_									0	0	0	0	0	0	P78317	P78317	P78317	RNF4	E3 ubiquitin-protein ligase RNF4	MULTI-MSMS	20230213_HF_LC1_GT_GGO_Ex80_CCW16_1	CCW16_1	396.872	3	396.872	1187.59	-0.60502	-0.00024012	1.1669	0.00046309	0.56184	0.00022298	396.872	39.878	0.348	39.878	39.763	40.111	0					34	22	2
DVYVTTHTPR	10	Unmodified	_DVYVTTHTPR_									0	0	0	0	0	0	P78317	P78317	P78317	RNF4	E3 ubiquitin-protein ligase RNF4	MULTI-MSMS	20230213_HF_LC1_GT_GGO_Ex80_CCW16_1	CCW16_1	396.872	3	396.872	1187.59	-0.67936	-0.00026962	1.405	0.00055762	0.72567	0.000288	396.872	41.176	0.25703	41.176	40.952	41.209	-7.1054e-15					22	15	2
DVYVTTHTPR	10	Unmodified	_DVYVTTHTPR_									0	0	0	0	0	0	P78317	P78317	P78317	RNF4	E3 ubiquitin-protein ligase RNF4	MULTI-MSMS	20230213_HF_LC1_GT_GGO_Ex80_CCW16_1	CCW16_1	396.872	3	396.872	1187.59	-0.71533	-0.00028389	1.5089	0.00059884	0.79356	0.00031494	396.872	42.101	0.53769	42.101	41.937	42.475	0					50	38	2
DVYVTTHTPR	10	Unmodified	_DVYVTTHTPR_									0	0	0	0	0	0	P78317	P78317	P78317	RNF4	E3 ubiquitin-protein ligase RNF4	MULTI-MSMS	20230213_HF_LC1_GT_GGO_Ex80_CCW16_1	CCW16_1	396.872	3	396.872	1187.59	-0.7818	-0.00031027	0.62299	0.00024725	-0.15881	-6.3027e-05	396.872	43.672	1.1679	43.672	43.499	44.667	-7.1054e-15					89	71	2
DVYVTTHTPR	10	Unmodified	_DVYVTTHTPR_									0	0	0	0	0	0	P78317	P78317	P78317	RNF4	E3 ubiquitin-protein ligase RNF4	MULTI-MSMS	20230213_HF_LC1_GT_GGO_Ex80_CCW16_1	CCW16_1	396.872	3	396.872	1187.59	-0.92063	-0.00036537	0.99461	0.00039473	0.073985	2.9363e-05	396.872	45.025	0.39384	45.025	44.764	45.158	0					37	26	2
DVYVTTHTPR	10	Unmodified	_DVYVTTHTPR_									0	0	0	0	0	0	P78317	P78317	P78317	RNF4	E3 ubiquitin-protein ligase RNF4	MULTI-MSMS	20230213_HF_LC1_GT_GGO_Ex80_CCW16_1	CCW16_1	396.871	3	396.872	1187.59	-0.80469	-0.00031936	0.51197	0.00020319	-0.29272	-0.00011617	396.872	47.344	0.69681	47.344	47.223	47.919	0					73	47	2
DVYVTTHTPR	10	Unmodified	_DVYVTTHTPR_									0	0	0	0	0	0	P78317	P78317	P78317	RNF4	E3 ubiquitin-protein ligase RNF4	MULTI-MSMS	20230213_HF_LC1_GT_GGO_Ex80_CCW16_1	CCW16_1	396.872	3	396.872	1187.59	-0.6407	-0.00025428	0.89248	0.0003542	0.25178	9.9925e-05	396.872	48.143	0.56861	48.143	47.919	48.488	0					62	37	2
DVYVTTHTPR	10	Unmodified	_DVYVTTHTPR_									0	0	0	0	0	0	P78317	P78317	P78317	RNF4	E3 ubiquitin-protein ligase RNF4	MULTI-MSMS	20230213_HF_LC1_GT_GGO_Ex80_CCW16_1	CCW16_1	396.871	3	396.872	1187.59	-0.49539	-0.00019661	0.87922	0.00034894	0.38383	0.00015233	396.872	48.935	0.64089	48.935	48.557	49.198	0					58	40	2
DVYVTTHTPR	10	Unmodified	_DVYVTTHTPR_									0	0	0	0	0	0	P78317	P78317	P78317	RNF4	E3 ubiquitin-protein ligase RNF4	MULTI-MSMS	20230213_HF_LC1_GT_GGO_Ex80_CCW16_1	CCW16_1	396.871	3	396.872	1187.59	-0.29161	-0.00011573	0.77865	0.00030902	0.48703	0.00019329	396.872	50.044	0.56925	50.044	49.812	50.381	0					45	34	2
DVYVTTHTPR	10	Unmodified	_DVYVTTHTPR_									0	0	0	0	0	0	P78317	P78317	P78317	RNF4	E3 ubiquitin-protein ligase RNF4	MULTI-MSMS	20230213_HF_LC1_GT_GGO_Ex80_CCW16_1	CCW16_1	396.872	3	396.872	1187.59	-0.26698	-0.00010596	1.3124	0.00052085	1.0454	0.00041489	396.872	50.534	0.38609	50.534	50.365	50.751	0					36	24	2
DVYVTTHTPR	10	Unmodified	_DVYVTTHTPR_									0	0	0	0	0	0	P78317	P78317	P78317	RNF4	E3 ubiquitin-protein ligase RNF4	MULTI-MSMS	20230213_HF_LC1_GT_GGO_Ex80_CCW16_1	CCW16_1	396.872	3	396.872	1187.59	-0.27631	-0.00010966	0.50673	0.00020111	0.23042	9.1448e-05	396.872	52.053	0.54832	52.053	52.02	52.568	0					54	35	2
DVYVTTHTPR	10	Unmodified	_DVYVTTHTPR_									0	0	0	0	0	0	P78317	P78317	P78317	RNF4	E3 ubiquitin-protein ligase RNF4	MULTI-MSMS	20230213_HF_LC1_GT_GGO_Ex80_CCW16_1	CCW16_1	396.872	3	396.872	1187.59	-0.62879	-0.00024955	-0.11739	-4.6588e-05	-0.74618	-0.00029614	396.872	53.513	0.32096	53.513	53.341	53.662	0					27	19	2
DVYVTTHTPR	10	Unmodified	_DVYVTTHTPR_									0	0	0	0	0	0	P78317	P78317	P78317	RNF4	E3 ubiquitin-protein ligase RNF4	MULTI-MSMS	20230213_HF_LC1_GT_GGO_Ex80_CCW16_1	CCW16_1	396.872	3	396.872	1187.59	-0.77564	-0.00030783	1.1859	0.00047065	0.41027	0.00016283	396.872	53.947	0.8059	53.947	53.662	54.468	0					82	51	2
DVYVTTHTPR	10	Unmodified	_DVYVTTHTPR_									0	0	0	0	0	0	P78317	P78317	P78317	RNF4	E3 ubiquitin-protein ligase RNF4	MULTI-MSMS	20230213_HF_LC1_GT_GGO_Ex80_CCW16_1	CCW16_1	396.872	3	396.872	1187.59	-0.98097	-0.00038932	1.3452	0.00053386	0.36419	0.00014454	396.872	55.282	0.79259	55.282	55.009	55.801	7.1054e-15					90	53	2
DVYVTTHTPR	10	Unmodified	_DVYVTTHTPR_									0	0	0	0	0	0	P78317	P78317	P78317	RNF4	E3 ubiquitin-protein ligase RNF4	MULTI-MSMS	20230213_HF_LC1_GT_GGO_Ex80_CCW16_1	CCW16_1	397.206	3	396.872	1187.59	-1.0045	-0.00039866	1.4403	0.00057162	0.4358	0.00017296	396.872	55.961	0.41843	55.961	55.801	56.22	0					54	29	2
DVYVTTHTPR	10	Unmodified	_DVYVTTHTPR_									0	0	0	0	0	0	P78317	P78317	P78317	RNF4	E3 ubiquitin-protein ligase RNF4	MULTI-MSMS	20230213_HF_LC1_GT_GGO_Ex80_CCW16_1	CCW16_1	396.872	3	396.872	1187.59	-1.0183	-0.00040413	1.4338	0.00056905	0.41556	0.00016492	396.872	56.437	0.40024	56.437	56.203	56.603	0					46	28	2
DVYVTTHTPR	10	Unmodified	_DVYVTTHTPR_									0	0	0	0	0	0	P78317	P78317	P78317	RNF4	E3 ubiquitin-protein ligase RNF4	MULTI-MSMS	20230213_HF_LC1_GT_GGO_Ex80_CCW16_1	CCW16_1	396.872	3	396.872	1187.59	-0.96052	-0.0003812	1.5472	0.00061403	0.58667	0.00023283	396.872	58.276	0.75308	58.276	57.895	58.648	7.1054e-15					83	59	2
DVYVTTHTPR	10	Unmodified	_DVYVTTHTPR_									0	0	0	0	0	0	P78317	P78317	P78317	RNF4	E3 ubiquitin-protein ligase RNF4	MULTI-MSMS	20230213_HF_LC1_GT_GGO_Ex80_CCW16_1	CCW16_1	396.872	3	396.872	1187.59	-0.84347	-0.00033475	1.6331	0.00064813	0.78964	0.00031338	396.872	58.942	0.61364	58.942	58.559	59.172	7.1054e-15					78	46	2
DVYVTTHTPR	10	Unmodified	_DVYVTTHTPR_									0	0	0	0	0	0	P78317	P78317	P78317	RNF4	E3 ubiquitin-protein ligase RNF4	MULTI-MSMS	20230213_HF_LC1_GT_GGO_Ex80_CCW16_1	CCW16_1	396.872	3	396.872	1187.59	-0.41686	-0.00016544	0.25898	0.00010278	-0.15788	-6.2658e-05	397.206	60.691	0.27743	60.691	60.516	60.794	7.1054e-15					47	25	2
DVYVTTHTPR	10	Unmodified	_DVYVTTHTPR_									0	0	0	0	0	0	P78317	P78317	P78317	RNF4	E3 ubiquitin-protein ligase RNF4	MULTI-MSMS	20230213_HF_LC1_GT_GGO_Ex80_CCW16_1	CCW16_1	396.873	3	396.872	1187.59	-0.16489	-6.544e-05	0.75575	0.00029994	0.59086	0.0002345	396.872	63.459	0.47922	63.459	63.106	63.585	0					80	49	2
DVYVTTHTPR	10	Unmodified	_DVYVTTHTPR_									0	0	0	0	0	0	P78317	P78317	P78317	RNF4	E3 ubiquitin-protein ligase RNF4	MULTI-MSMS	20230213_HF_LC1_GT_GGO_Ex80_CCW16_1	CCW16_1	397.207	3	396.872	1187.59	-0.26141	-0.00010375	0.87394	0.00034684	0.61253	0.0002431	396.872	63.966	0.40864	63.966	63.73	64.138	0					69	47	2
DVYVTTHTPR	10	Unmodified	_DVYVTTHTPR_									0	0	0	0	0	0	P78317	P78317	P78317	RNF4	E3 ubiquitin-protein ligase RNF4	MSMS	20230213_HF_LC1_GT_GGO_Ex80_CCW16_1	CCW16_1	396.872	3	396.872	1187.59	NaN	NaN	NaN	NaN	NaN	NaN	NaN	18.418	1	18.418	17.918	18.918	0
DVYVTTHTPR	10	Unmodified	_DVYVTTHTPR_									0	0	0	0	0	0	P78317	P78317	P78317	RNF4	E3 ubiquitin-protein ligase RNF4	MSMS	20230213_HF_LC1_GT_GGO_Ex80_CCW16_1	CCW16_1	594.804	2	594.804	1187.59	NaN	NaN	NaN	NaN	NaN	NaN	NaN	21.088	1	21.088	20.588	21.588	0
DVYVTTHTPR	10	Unmodified	_DVYVTTHTPR_									0	0	0	0	0	0	P78317	P78317	P78317	RNF4	E3 ubiquitin-protein ligase RNF4	MSMS	20230213_HF_LC1_GT_GGO_Ex80_CCW16_1	CCW16_1	594.802	2	594.804	1187.59	NaN	NaN	NaN	NaN	NaN	NaN	NaN	24.031	1	24.031	23.531	24.531	0
DVYVTTHTPR	10	Unmodified	_DVYVTTHTPR_									0	0	0	0	0	0	P78317	P78317	P78317	RNF4	E3 ubiquitin-protein ligase RNF4	MSMS	20230213_HF_LC1_GT_GGO_Ex80_CCW16_1	CCW16_1	594.804	2	594.804	1187.59	NaN	NaN	NaN	NaN	NaN	NaN	NaN	25.244	1	25.244	24.744	25.744	0
DVYVTTHTPR	10	Unmodified	_DVYVTTHTPR_									0	0	0	0	0	0	P78317	P78317	P78317	RNF4	E3 ubiquitin-protein ligase RNF4	MSMS	20230213_HF_LC1_GT_GGO_Ex80_CCW16_1	CCW16_1	396.872	3	396.872	1187.59	NaN	NaN	NaN	NaN	NaN	NaN	NaN	27.682	1	27.682	27.182	28.182	0
DVYVTTHTPR	10	Unmodified	_DVYVTTHTPR_									0	0	0	0	0	0	P78317	P78317	P78317	RNF4	E3 ubiquitin-protein ligase RNF4	MSMS	20230213_HF_LC1_GT_GGO_Ex80_CCW16_1	CCW16_1	594.804	2	594.804	1187.59	NaN	NaN	NaN	NaN	NaN	NaN	NaN	30.201	1	30.201	29.701	30.701	0
DVYVTTHTPR	10	Unmodified	_DVYVTTHTPR_									0	0	0	0	0	0	P78317	P78317	P78317	RNF4	E3 ubiquitin-protein ligase RNF4	MSMS	20230213_HF_LC1_GT_GGO_Ex80_CCW16_1	CCW16_1	396.872	3	396.872	1187.59	NaN	NaN	NaN	NaN	NaN	NaN	NaN	31.494	1	31.494	30.994	31.994	0
DVYVTTHTPR	10	Unmodified	_DVYVTTHTPR_									0	0	0	0	0	0	P78317	P78317	P78317	RNF4	E3 ubiquitin-protein ligase RNF4	MSMS	20230213_HF_LC1_GT_GGO_Ex80_CCW16_1	CCW16_1	396.873	3	396.872	1187.59	NaN	NaN	NaN	NaN	NaN	NaN	NaN	31.876	1	31.876	31.376	32.376	0
DVYVTTHTPR	10	Unmodified	_DVYVTTHTPR_									0	0	0	0	0	0	P78317	P78317	P78317	RNF4	E3 ubiquitin-protein ligase RNF4	MSMS	20230213_HF_LC1_GT_GGO_Ex80_CCW16_1	CCW16_1	396.872	3	396.872	1187.59	NaN	NaN	NaN	NaN	NaN	NaN	NaN	33.381	1	33.381	32.881	33.881	0
DVYVTTHTPR	10	Unmodified	_DVYVTTHTPR_									0	0	0	0	0	0	P78317	P78317	P78317	RNF4	E3 ubiquitin-protein ligase RNF4	MSMS	20230213_HF_LC1_GT_GGO_Ex80_CCW16_1	CCW16_1	396.872	3	396.872	1187.59	NaN	NaN	NaN	NaN	NaN	NaN	NaN	35.603	1	35.603	35.103	36.103	0
DVYVTTHTPR	10	Unmodified	_DVYVTTHTPR_									0	0	0	0	0	0	P78317	P78317	P78317	RNF4	E3 ubiquitin-protein ligase RNF4	MSMS	20230213_HF_LC1_GT_GGO_Ex80_CCW16_1	CCW16_1	396.872	3	396.872	1187.59	NaN	NaN	NaN	NaN	NaN	NaN	NaN	35.95	1	35.95	35.45	36.45	0
DVYVTTHTPR	10	Unmodified	_DVYVTTHTPR_									0	0	0	0	0	0	P78317	P78317	P78317	RNF4	E3 ubiquitin-protein ligase RNF4	MSMS	20230213_HF_LC1_GT_GGO_Ex80_CCW16_1	CCW16_1	396.871	3	396.872	1187.59	NaN	NaN	NaN	NaN	NaN	NaN	NaN	36.294	1	36.294	35.794	36.794	0
DVYVTTHTPR	10	Unmodified	_DVYVTTHTPR_									0	0	0	0	0	0	P78317	P78317	P78317	RNF4	E3 ubiquitin-protein ligase RNF4	MSMS	20230213_HF_LC1_GT_GGO_Ex80_CCW16_1	CCW16_1	396.872	3	396.872	1187.59	NaN	NaN	NaN	NaN	NaN	NaN	NaN	37.733	1	37.733	37.233	38.233	0
DVYVTTHTPR	10	Unmodified	_DVYVTTHTPR_									0	0	0	0	0	0	P78317	P78317	P78317	RNF4	E3 ubiquitin-protein ligase RNF4	MSMS	20230213_HF_LC1_GT_GGO_Ex80_CCW16_1	CCW16_1	396.872	3	396.872	1187.59	NaN	NaN	NaN	NaN	NaN	NaN	NaN	40.246	1	40.246	39.746	40.746	0
DVYVTTHTPR	10	Unmodified	_DVYVTTHTPR_									0	0	0	0	0	0	P78317	P78317	P78317	RNF4	E3 ubiquitin-protein ligase RNF4	MSMS	20230213_HF_LC1_GT_GGO_Ex80_CCW16_1	CCW16_1	396.871	3	396.872	1187.59	NaN	NaN	NaN	NaN	NaN	NaN	NaN	41.628	1	41.628	41.128	42.128	0
DVYVTTHTPR	10	Unmodified	_DVYVTTHTPR_									0	0	0	0	0	0	P78317	P78317	P78317	RNF4	E3 ubiquitin-protein ligase RNF4	MSMS	20230213_HF_LC1_GT_GGO_Ex80_CCW16_1	CCW16_1	396.872	3	396.872	1187.59	NaN	NaN	NaN	NaN	NaN	NaN	NaN	42.726	1	42.726	42.226	43.226	0
DVYVTTHTPR	10	Unmodified	_DVYVTTHTPR_									0	0	0	0	0	0	P78317	P78317	P78317	RNF4	E3 ubiquitin-protein ligase RNF4	MSMS	20230213_HF_LC1_GT_GGO_Ex80_CCW16_1	CCW16_1	396.872	3	396.872	1187.59	NaN	NaN	NaN	NaN	NaN	NaN	NaN	50.848	1	50.848	50.348	51.348	0
DVYVTTHTPR	10	Unmodified	_DVYVTTHTPR_									0	0	0	0	0	0	P78317	P78317	P78317	RNF4	E3 ubiquitin-protein ligase RNF4	MSMS	20230213_HF_LC1_GT_GGO_Ex80_CCW16_1	CCW16_1	396.871	3	396.872	1187.59	NaN	NaN	NaN	NaN	NaN	NaN	NaN	54.891	1	54.891	54.391	55.391	0
DVYVTTHTPR	10	Unmodified	_DVYVTTHTPR_									0	0	0	0	0	0	P78317	P78317	P78317	RNF4	E3 ubiquitin-protein ligase RNF4	MSMS	20230213_HF_LC1_GT_GGO_Ex80_CCW16_1	CCW16_1	396.872	3	396.872	1187.59	NaN	NaN	NaN	NaN	NaN	NaN	NaN	57.484	1	57.484	56.984	57.984	0
DVYVTTHTPR	10	Unmodified	_DVYVTTHTPR_									0	0	0	0	0	0	P78317	P78317	P78317	RNF4	E3 ubiquitin-protein ligase RNF4	MSMS	20230213_HF_LC1_GT_GGO_Ex80_CCW16_1	CCW16_1	396.872	3	396.872	1187.59	NaN	NaN	NaN	NaN	NaN	NaN	NaN	59.439	1	59.439	58.939	59.939	0
DVYVTTHTPR	10	Unmodified	_DVYVTTHTPR_									0	0	0	0	0	0	P78317	P78317	P78317	RNF4	E3 ubiquitin-protein ligase RNF4	MSMS	20230213_HF_LC1_GT_GGO_Ex80_CCW16_1	CCW16_1	396.872	3	396.872	1187.59	NaN	NaN	NaN	NaN	NaN	NaN	NaN	64.51	1	64.51	64.01	65.01	0
DVYVTTHTPR	10	Unmodified	_DVYVTTHTPR_									0	0	0	0	0	0	P78317	P78317	P78317	RNF4	E3 ubiquitin-protein ligase RNF4	MSMS	20230213_HF_LC1_GT_GGO_Ex80_CCW16_1	CCW16_1	396.872	3	396.872	1187.59	NaN	NaN	NaN	NaN	NaN	NaN	NaN	65.216	1	65.216	64.716	65.716	0
DVYVTTHTPR	10	Unmodified	_DVYVTTHTPR_									0	0	0	0	0	0	P78317	P78317	P78317	RNF4	E3 ubiquitin-protein ligase RNF4	MULTI-SECPEP	20230213_HF_LC1_GT_GGO_Ex80_CCW16_1	CCW16_1	397.207	3	396.872	1187.59	-0.22585	-8.9632e-05	0.65793	0.00026111	0.43208	0.00017148	396.872	51.274	0.71116	51.274	51.048	51.759	7.1054e-15					64	49	2
DVYVTTHTPR	10	Unmodified	_DVYVTTHTPR_									0	0	0	0	0	0	P78317	P78317	P78317	RNF4	E3 ubiquitin-protein ligase RNF4	MULTI-SECPEP	20230213_HF_LC1_GT_GGO_Ex80_CCW16_1	CCW16_1	594.774	2	594.804	1187.59	0.17458	0.00010384	0.025691	1.5281e-05	0.20027	0.00011912	594.804	22.841	0.38313	22.841	22.799	23.182	-3.5527e-15					47	27	2
DVYVTTHTPR	10	Unmodified	_DVYVTTHTPR_									0	0	0	0	0	0	P78317	P78317	P78317	RNF4	E3 ubiquitin-protein ligase RNF4	MULTI-MSMS	20230213_HF_LC1_GT_GGO_Ex80_CCW16_2	CCW16_2	396.872	3	396.872	1187.59	-0.38256	-0.00015183	0.86268	0.00034237	0.48011	0.00019054	396.872	14.847	0.12622	14.847	14.794	14.92	1.7764e-15					35	14	3
DVYVTTHTPR	10	Unmodified	_DVYVTTHTPR_									0	0	0	0	0	0	P78317	P78317	P78317	RNF4	E3 ubiquitin-protein ligase RNF4	MULTI-MSMS	20230213_HF_LC1_GT_GGO_Ex80_CCW16_2	CCW16_2	396.87	3	396.872	1187.59	-0.49273	-0.00019555	-1.2809	-0.00050837	-1.7737	-0.00070392	396.872	17.009	0.1514	17.009	16.951	17.103	0					17	12	2
DVYVTTHTPR	10	Unmodified	_DVYVTTHTPR_									0	0	0	0	0	0	P78317	P78317	P78317	RNF4	E3 ubiquitin-protein ligase RNF4	MULTI-MSMS	20230213_HF_LC1_GT_GGO_Ex80_CCW16_2	CCW16_2	594.803	2	594.804	1187.59	-0.32876	-0.00019555	-1.5293	-0.00090963	-1.858	-0.0011052	594.803	18.397	0.14007	18.397	18.332	18.472	0					45	25	2
DVYVTTHTPR	10	Unmodified	_DVYVTTHTPR_									0	0	0	0	0	0	P78317	P78317	P78317	RNF4	E3 ubiquitin-protein ligase RNF4	MULTI-MSMS	20230213_HF_LC1_GT_GGO_Ex80_CCW16_2	CCW16_2	595.306	2	594.804	1187.59	-0.12748	-7.5827e-05	-1.1982	-0.00071272	-1.3257	-0.00078854	594.803	19.22	1.7373	19.22	19.119	20.856	0					705	180	6
DVYVTTHTPR	10	Unmodified	_DVYVTTHTPR_									0	0	0	0	0	0	P78317	P78317	P78317	RNF4	E3 ubiquitin-protein ligase RNF4	MULTI-MSMS	20230213_HF_LC1_GT_GGO_Ex80_CCW16_2	CCW16_2	396.872	3	396.872	1187.59	-0.46426	-0.00018425	-1.3891	-0.00055131	-1.8534	-0.00073556	396.872	19.241	1.754	19.241	19.119	20.873	0					807	181	6
DVYVTTHTPR	10	Unmodified	_DVYVTTHTPR_									0	0	0	0	0	0	P78317	P78317	P78317	RNF4	E3 ubiquitin-protein ligase RNF4	MULTI-MSMS	20230213_HF_LC1_GT_GGO_Ex80_CCW16_2	CCW16_2	396.872	3	396.872	1187.59	0.12824	5.0896e-05	-0.62335	-0.00024739	-0.4951	-0.00019649	396.872	21.246	0.51786	21.246	20.844	21.362	0					161	51	5
DVYVTTHTPR	10	Unmodified	_DVYVTTHTPR_									0	0	0	0	0	0	P78317	P78317	P78317	RNF4	E3 ubiquitin-protein ligase RNF4	MULTI-MSMS	20230213_HF_LC1_GT_GGO_Ex80_CCW16_2	CCW16_2	594.804	2	594.804	1187.59	0.47059	0.00027991	-0.54301	-0.00032298	-0.072419	-4.3075e-05	594.804	21.246	0.49873	21.246	20.856	21.355	0					109	49	4
DVYVTTHTPR	10	Unmodified	_DVYVTTHTPR_									0	0	0	0	0	0	P78317	P78317	P78317	RNF4	E3 ubiquitin-protein ligase RNF4	MULTI-MSMS	20230213_HF_LC1_GT_GGO_Ex80_CCW16_2	CCW16_2	396.872	3	396.872	1187.59	-0.14829	-5.8853e-05	1.2989	0.00051551	1.1506	0.00045666	396.872	22.007	0.81441	22.007	21.588	22.402	0					168	65	4
DVYVTTHTPR	10	Unmodified	_DVYVTTHTPR_									0	0	0	0	0	0	P78317	P78317	P78317	RNF4	E3 ubiquitin-protein ligase RNF4	MULTI-MSMS	20230213_HF_LC1_GT_GGO_Ex80_CCW16_2	CCW16_2	594.804	2	594.804	1187.59	0.20234	0.00012035	-0.59072	-0.00035136	-0.38837	-0.00023101	594.804	22.011	0.60002	22.011	21.599	22.199	0					94	44	3
DVYVTTHTPR	10	Unmodified	_DVYVTTHTPR_									0	0	0	0	0	0	P78317	P78317	P78317	RNF4	E3 ubiquitin-protein ligase RNF4	MULTI-MSMS	20230213_HF_LC1_GT_GGO_Ex80_CCW16_2	CCW16_2	396.872	3	396.872	1187.59	-0.33788	-0.00013409	1.1306	0.00044869	0.79269	0.0003146	396.872	22.262	0.32578	22.262	22.147	22.473	0					48	31	2
DVYVTTHTPR	10	Unmodified	_DVYVTTHTPR_									0	0	0	0	0	0	P78317	P78317	P78317	RNF4	E3 ubiquitin-protein ligase RNF4	MULTI-MSMS	20230213_HF_LC1_GT_GGO_Ex80_CCW16_2	CCW16_2	594.803	2	594.804	1187.59	-0.0031253	-1.8589e-06	-0.98497	-0.00058587	-0.9881	-0.00058772	594.803	22.313	0.24773	22.313	22.21	22.458	0					41	24	2
DVYVTTHTPR	10	Unmodified	_DVYVTTHTPR_									0	0	0	0	0	0	P78317	P78317	P78317	RNF4	E3 ubiquitin-protein ligase RNF4	MULTI-MSMS	20230213_HF_LC1_GT_GGO_Ex80_CCW16_2	CCW16_2	396.872	3	396.872	1187.59	-0.49752	-0.00019745	0.52043	0.00020654	0.022913	9.0933e-06	396.872	23.335	0.64176	23.335	23.287	23.929	0					106	48	3
DVYVTTHTPR	10	Unmodified	_DVYVTTHTPR_									0	0	0	0	0	0	P78317	P78317	P78317	RNF4	E3 ubiquitin-protein ligase RNF4	MULTI-MSMS	20230213_HF_LC1_GT_GGO_Ex80_CCW16_2	CCW16_2	595.305	2	594.804	1187.59	-0.20852	-0.00012403	-0.34622	-0.00020593	-0.55474	-0.00032996	594.804	23.344	0.2263	23.344	23.268	23.494	-3.5527e-15					35	22	2
DVYVTTHTPR	10	Unmodified	_DVYVTTHTPR_									0	0	0	0	0	0	P78317	P78317	P78317	RNF4	E3 ubiquitin-protein ligase RNF4	MULTI-MSMS	20230213_HF_LC1_GT_GGO_Ex80_CCW16_2	CCW16_2	396.872	3	396.872	1187.59	-0.28418	-0.00011278	1.7915	0.00071098	1.5073	0.00059819	396.872	23.992	0.25901	23.992	23.9	24.159	0					47	19	3
DVYVTTHTPR	10	Unmodified	_DVYVTTHTPR_									0	0	0	0	0	0	P78317	P78317	P78317	RNF4	E3 ubiquitin-protein ligase RNF4	MULTI-MSMS	20230213_HF_LC1_GT_GGO_Ex80_CCW16_2	CCW16_2	396.872	3	396.872	1187.59	0.0070082	2.7814e-06	1.2915	0.00051254	1.2985	0.00051532	397.207	24.742	0.66701	24.742	24.466	25.133	3.5527e-15					123	50	3
DVYVTTHTPR	10	Unmodified	_DVYVTTHTPR_									0	0	0	0	0	0	P78317	P78317	P78317	RNF4	E3 ubiquitin-protein ligase RNF4	MULTI-MSMS	20230213_HF_LC1_GT_GGO_Ex80_CCW16_2	CCW16_2	397.208	3	396.872	1187.59	-0.31002	-0.00012304	1.0884	0.00043195	0.77837	0.00030891	396.871	26.814	0.20161	26.814	26.678	26.88	0					23	14	2
DVYVTTHTPR	10	Unmodified	_DVYVTTHTPR_									0	0	0	0	0	0	P78317	P78317	P78317	RNF4	E3 ubiquitin-protein ligase RNF4	MULTI-MSMS	20230213_HF_LC1_GT_GGO_Ex80_CCW16_2	CCW16_2	396.872	3	396.872	1187.59	0.15844	6.2881e-05	0.38308	0.00015203	0.54152	0.00021492	396.872	28.124	0.38803	28.124	27.864	28.252	0					51	28	2
DVYVTTHTPR	10	Unmodified	_DVYVTTHTPR_									0	0	0	0	0	0	P78317	P78317	P78317	RNF4	E3 ubiquitin-protein ligase RNF4	MULTI-MSMS	20230213_HF_LC1_GT_GGO_Ex80_CCW16_2	CCW16_2	396.872	3	396.872	1187.59	-0.26655	-0.00010579	1.3469	0.00053454	1.0803	0.00042875	396.872	31.951	0.67102	31.951	31.898	32.569	3.5527e-15					58	41	2
DVYVTTHTPR	10	Unmodified	_DVYVTTHTPR_									0	0	0	0	0	0	P78317	P78317	P78317	RNF4	E3 ubiquitin-protein ligase RNF4	MULTI-MSMS	20230213_HF_LC1_GT_GGO_Ex80_CCW16_2	CCW16_2	396.872	3	396.872	1187.59	-0.25739	-0.00010215	0.9981	0.00039612	0.74071	0.00029397	396.872	32.915	0.39248	32.915	32.81	33.202	0					52	27	2
DVYVTTHTPR	10	Unmodified	_DVYVTTHTPR_									0	0	0	0	0	0	P78317	P78317	P78317	RNF4	E3 ubiquitin-protein ligase RNF4	MULTI-MSMS	20230213_HF_LC1_GT_GGO_Ex80_CCW16_2	CCW16_2	396.872	3	396.872	1187.59	-0.29276	-0.00011619	1.1703	0.00046445	0.87752	0.00034826	396.872	34.418	0.88445	34.418	33.996	34.88	0					93	62	3
DVYVTTHTPR	10	Unmodified	_DVYVTTHTPR_									0	0	0	0	0	0	P78317	P78317	P78317	RNF4	E3 ubiquitin-protein ligase RNF4	MULTI-MSMS	20230213_HF_LC1_GT_GGO_Ex80_CCW16_2	CCW16_2	396.872	3	396.872	1187.59	-0.39564	-0.00015702	1.3027	0.00051699	0.90701	0.00035997	396.872	39.078	0.41393	39.078	39.041	39.455	0					43	26	2
DVYVTTHTPR	10	Unmodified	_DVYVTTHTPR_									0	0	0	0	0	0	P78317	P78317	P78317	RNF4	E3 ubiquitin-protein ligase RNF4	MULTI-MSMS	20230213_HF_LC1_GT_GGO_Ex80_CCW16_2	CCW16_2	396.872	3	396.872	1187.59	-0.3277	-0.00013006	1.6907	0.00067099	1.363	0.00054093	396.872	40.152	0.99609	40.152	39.791	40.787	0					78	61	2
DVYVTTHTPR	10	Unmodified	_DVYVTTHTPR_									0	0	0	0	0	0	P78317	P78317	P78317	RNF4	E3 ubiquitin-protein ligase RNF4	MULTI-MSMS	20230213_HF_LC1_GT_GGO_Ex80_CCW16_2	CCW16_2	396.872	3	396.872	1187.59	-0.48997	-0.00019446	2.2984	0.00091219	1.8085	0.00071773	396.873	41.152	0.24924	41.152	41.059	41.308	0					20	14	2
DVYVTTHTPR	10	Unmodified	_DVYVTTHTPR_									0	0	0	0	0	0	P78317	P78317	P78317	RNF4	E3 ubiquitin-protein ligase RNF4	MULTI-MSMS	20230213_HF_LC1_GT_GGO_Ex80_CCW16_2	CCW16_2	396.872	3	396.872	1187.59	-0.58164	-0.00023084	0.6409	0.00025436	0.05926	2.3518e-05	396.872	41.744	0.46087	41.744	41.521	41.982	0					42	30	2
DVYVTTHTPR	10	Unmodified	_DVYVTTHTPR_									0	0	0	0	0	0	P78317	P78317	P78317	RNF4	E3 ubiquitin-protein ligase RNF4	MULTI-MSMS	20230213_HF_LC1_GT_GGO_Ex80_CCW16_2	CCW16_2	396.872	3	396.872	1187.59	-0.72125	-0.00028624	2.0645	0.00081933	1.3432	0.00053309	396.873	42.518	0.3335	42.518	42.37	42.704	7.1054e-15					25	19	2
DVYVTTHTPR	10	Unmodified	_DVYVTTHTPR_									0	0	0	0	0	0	P78317	P78317	P78317	RNF4	E3 ubiquitin-protein ligase RNF4	MULTI-MSMS	20230213_HF_LC1_GT_GGO_Ex80_CCW16_2	CCW16_2	396.872	3	396.872	1187.59	-0.66532	-0.00026405	1.5145	0.00060104	0.84913	0.00033699	396.872	42.964	0.24028	42.964	42.843	43.083	0					21	14	2
DVYVTTHTPR	10	Unmodified	_DVYVTTHTPR_									0	0	0	0	0	0	P78317	P78317	P78317	RNF4	E3 ubiquitin-protein ligase RNF4	MULTI-MSMS	20230213_HF_LC1_GT_GGO_Ex80_CCW16_2	CCW16_2	397.207	3	396.872	1187.59	-0.58906	-0.00023378	1.5335	0.00060859	0.94441	0.00037481	396.872	43.159	0.6044	43.159	43.001	43.605	0					59	35	2
DVYVTTHTPR	10	Unmodified	_DVYVTTHTPR_									0	0	0	0	0	0	P78317	P78317	P78317	RNF4	E3 ubiquitin-protein ligase RNF4	MULTI-MSMS	20230213_HF_LC1_GT_GGO_Ex80_CCW16_2	CCW16_2	396.872	3	396.872	1187.59	-0.42592	-0.00016903	1.6212	0.00064342	1.1953	0.00047439	396.872	44.854	0.23503	44.854	44.718	44.953	0					21	13	2
DVYVTTHTPR	10	Unmodified	_DVYVTTHTPR_									0	0	0	0	0	0	P78317	P78317	P78317	RNF4	E3 ubiquitin-protein ligase RNF4	MULTI-MSMS	20230213_HF_LC1_GT_GGO_Ex80_CCW16_2	CCW16_2	396.871	3	396.872	1187.59	-0.62939	-0.00024979	-0.69178	-0.00027455	-1.3212	-0.00052434	396.871	47.727	0.32179	47.727	47.557	47.878	0					23	17	2
DVYVTTHTPR	10	Unmodified	_DVYVTTHTPR_									0	0	0	0	0	0	P78317	P78317	P78317	RNF4	E3 ubiquitin-protein ligase RNF4	MULTI-MSMS	20230213_HF_LC1_GT_GGO_Ex80_CCW16_2	CCW16_2	397.206	3	396.872	1187.59	-0.4816	-0.00019113	-0.11392	-4.521e-05	-0.59552	-0.00023635	396.872	48.419	0.62112	48.419	47.996	48.617	0					54	40	2
DVYVTTHTPR	10	Unmodified	_DVYVTTHTPR_									0	0	0	0	0	0	P78317	P78317	P78317	RNF4	E3 ubiquitin-protein ligase RNF4	MULTI-MSMS	20230213_HF_LC1_GT_GGO_Ex80_CCW16_2	CCW16_2	396.871	3	396.872	1187.59	-0.42542	-0.00016884	-0.0051884	-2.0591e-06	-0.43061	-0.0001709	396.872	49.277	0.59284	49.277	48.833	49.425	7.1054e-15					52	35	2
DVYVTTHTPR	10	Unmodified	_DVYVTTHTPR_									0	0	0	0	0	0	P78317	P78317	P78317	RNF4	E3 ubiquitin-protein ligase RNF4	MULTI-MSMS	20230213_HF_LC1_GT_GGO_Ex80_CCW16_2	CCW16_2	396.872	3	396.872	1187.59	-0.71719	-0.00028463	1.1289	0.00044802	0.4117	0.00016339	396.872	53.108	0.54804	53.108	52.82	53.368	0					44	31	2
DVYVTTHTPR	10	Unmodified	_DVYVTTHTPR_									0	0	0	0	0	0	P78317	P78317	P78317	RNF4	E3 ubiquitin-protein ligase RNF4	MULTI-MSMS	20230213_HF_LC1_GT_GGO_Ex80_CCW16_2	CCW16_2	396.872	3	396.872	1187.59	-1.1623	-0.00046129	1.6769	0.00066553	0.51461	0.00020424	396.872	54.05	0.44733	54.05	53.712	54.159	0					39	26	2
DVYVTTHTPR	10	Unmodified	_DVYVTTHTPR_									0	0	0	0	0	0	P78317	P78317	P78317	RNF4	E3 ubiquitin-protein ligase RNF4	MULTI-MSMS	20230213_HF_LC1_GT_GGO_Ex80_CCW16_2	CCW16_2	396.871	3	396.872	1187.59	-0.68191	-0.00027063	0.99544	0.00039506	0.31354	0.00012443	396.872	55.581	0.14916	55.581	55.469	55.618	0					14	9	2
DVYVTTHTPR	10	Unmodified	_DVYVTTHTPR_									0	0	0	0	0	0	P78317	P78317	P78317	RNF4	E3 ubiquitin-protein ligase RNF4	MULTI-MSMS	20230213_HF_LC1_GT_GGO_Ex80_CCW16_2	CCW16_2	396.873	3	396.872	1187.59	-0.72684	-0.00028846	0.88662	0.00035187	0.15977	6.3409e-05	396.872	55.846	0.4292	55.846	55.618	56.047	0					39	29	2
DVYVTTHTPR	10	Unmodified	_DVYVTTHTPR_									0	0	0	0	0	0	P78317	P78317	P78317	RNF4	E3 ubiquitin-protein ligase RNF4	MULTI-MSMS	20230213_HF_LC1_GT_GGO_Ex80_CCW16_2	CCW16_2	396.872	3	396.872	1187.59	-0.82117	-0.0003259	1.4086	0.00055904	0.58745	0.00023314	396.872	56.245	0.37434	56.245	56.047	56.422	0					32	21	2
DVYVTTHTPR	10	Unmodified	_DVYVTTHTPR_									0	0	0	0	0	0	P78317	P78317	P78317	RNF4	E3 ubiquitin-protein ligase RNF4	MULTI-MSMS	20230213_HF_LC1_GT_GGO_Ex80_CCW16_2	CCW16_2	396.872	3	396.872	1187.59	-1.0066	-0.00039951	1.4365	0.0005701	0.42985	0.0001706	396.872	58.644	0.57124	58.644	58.362	58.933	0					58	36	2
DVYVTTHTPR	10	Unmodified	_DVYVTTHTPR_									0	0	0	0	0	0	P78317	P78317	P78317	RNF4	E3 ubiquitin-protein ligase RNF4	MULTI-MSMS	20230213_HF_LC1_GT_GGO_Ex80_CCW16_2	CCW16_2	396.871	3	396.872	1187.59	-0.13333	-5.2914e-05	0.52468	0.00020823	0.39135	0.00015532	396.872	62.833	0.96246	62.833	62.472	63.434	7.1054e-15					105	74	2
DVYVTTHTPR	10	Unmodified	_DVYVTTHTPR_									0	0	0	0	0	0	P78317	P78317	P78317	RNF4	E3 ubiquitin-protein ligase RNF4	MULTI-MSMS	20230213_HF_LC1_GT_GGO_Ex80_CCW16_2	CCW16_2	397.206	3	396.872	1187.59	0.01209	4.7981e-06	0.17605	6.9869e-05	0.18814	7.4668e-05	396.872	64.254	0.34432	64.254	64.067	64.411	0					45	30	2
DVYVTTHTPR	10	Unmodified	_DVYVTTHTPR_									0	0	0	0	0	0	P78317	P78317	P78317	RNF4	E3 ubiquitin-protein ligase RNF4	MSMS	20230213_HF_LC1_GT_GGO_Ex80_CCW16_2	CCW16_2	594.805	2	594.804	1187.59	NaN	NaN	NaN	NaN	NaN	NaN	NaN	17.014	1	17.014	16.514	17.514	0
DVYVTTHTPR	10	Unmodified	_DVYVTTHTPR_									0	0	0	0	0	0	P78317	P78317	P78317	RNF4	E3 ubiquitin-protein ligase RNF4	MSMS	20230213_HF_LC1_GT_GGO_Ex80_CCW16_2	CCW16_2	594.475	2	594.804	1187.59	NaN	NaN	NaN	NaN	NaN	NaN	NaN	23.251	1	23.251	22.751	23.751	0
DVYVTTHTPR	10	Unmodified	_DVYVTTHTPR_									0	0	0	0	0	0	P78317	P78317	P78317	RNF4	E3 ubiquitin-protein ligase RNF4	MSMS	20230213_HF_LC1_GT_GGO_Ex80_CCW16_2	CCW16_2	594.804	2	594.804	1187.59	NaN	NaN	NaN	NaN	NaN	NaN	NaN	25.185	1	25.185	24.685	25.685	0
DVYVTTHTPR	10	Unmodified	_DVYVTTHTPR_									0	0	0	0	0	0	P78317	P78317	P78317	RNF4	E3 ubiquitin-protein ligase RNF4	MSMS	20230213_HF_LC1_GT_GGO_Ex80_CCW16_2	CCW16_2	594.804	2	594.804	1187.59	NaN	NaN	NaN	NaN	NaN	NaN	NaN	25.865	1	25.865	25.365	26.365	0
DVYVTTHTPR	10	Unmodified	_DVYVTTHTPR_									0	0	0	0	0	0	P78317	P78317	P78317	RNF4	E3 ubiquitin-protein ligase RNF4	MSMS	20230213_HF_LC1_GT_GGO_Ex80_CCW16_2	CCW16_2	396.872	3	396.872	1187.59	NaN	NaN	NaN	NaN	NaN	NaN	NaN	26.073	1	26.073	25.573	26.573	0
DVYVTTHTPR	10	Unmodified	_DVYVTTHTPR_									0	0	0	0	0	0	P78317	P78317	P78317	RNF4	E3 ubiquitin-protein ligase RNF4	MSMS	20230213_HF_LC1_GT_GGO_Ex80_CCW16_2	CCW16_2	396.872	3	396.872	1187.59	NaN	NaN	NaN	NaN	NaN	NaN	NaN	26.423	1	26.423	25.923	26.923	0
DVYVTTHTPR	10	Unmodified	_DVYVTTHTPR_									0	0	0	0	0	0	P78317	P78317	P78317	RNF4	E3 ubiquitin-protein ligase RNF4	MSMS	20230213_HF_LC1_GT_GGO_Ex80_CCW16_2	CCW16_2	396.871	3	396.872	1187.59	NaN	NaN	NaN	NaN	NaN	NaN	NaN	27.407	1	27.407	26.907	27.907	0
DVYVTTHTPR	10	Unmodified	_DVYVTTHTPR_									0	0	0	0	0	0	P78317	P78317	P78317	RNF4	E3 ubiquitin-protein ligase RNF4	MSMS	20230213_HF_LC1_GT_GGO_Ex80_CCW16_2	CCW16_2	396.872	3	396.872	1187.59	NaN	NaN	NaN	NaN	NaN	NaN	NaN	35.339	1	35.339	34.839	35.839	0
DVYVTTHTPR	10	Unmodified	_DVYVTTHTPR_									0	0	0	0	0	0	P78317	P78317	P78317	RNF4	E3 ubiquitin-protein ligase RNF4	MSMS	20230213_HF_LC1_GT_GGO_Ex80_CCW16_2	CCW16_2	396.872	3	396.872	1187.59	NaN	NaN	NaN	NaN	NaN	NaN	NaN	35.837	1	35.837	35.337	36.337	0
DVYVTTHTPR	10	Unmodified	_DVYVTTHTPR_									0	0	0	0	0	0	P78317	P78317	P78317	RNF4	E3 ubiquitin-protein ligase RNF4	MSMS	20230213_HF_LC1_GT_GGO_Ex80_CCW16_2	CCW16_2	396.872	3	396.872	1187.59	NaN	NaN	NaN	NaN	NaN	NaN	NaN	36.444	1	36.444	35.944	36.944	0
DVYVTTHTPR	10	Unmodified	_DVYVTTHTPR_									0	0	0	0	0	0	P78317	P78317	P78317	RNF4	E3 ubiquitin-protein ligase RNF4	MSMS	20230213_HF_LC1_GT_GGO_Ex80_CCW16_2	CCW16_2	396.872	3	396.872	1187.59	NaN	NaN	NaN	NaN	NaN	NaN	NaN	36.861	1	36.861	36.361	37.361	0
DVYVTTHTPR	10	Unmodified	_DVYVTTHTPR_									0	0	0	0	0	0	P78317	P78317	P78317	RNF4	E3 ubiquitin-protein ligase RNF4	MSMS	20230213_HF_LC1_GT_GGO_Ex80_CCW16_2	CCW16_2	396.872	3	396.872	1187.59	NaN	NaN	NaN	NaN	NaN	NaN	NaN	38.467	1	38.467	37.967	38.967	0
DVYVTTHTPR	10	Unmodified	_DVYVTTHTPR_									0	0	0	0	0	0	P78317	P78317	P78317	RNF4	E3 ubiquitin-protein ligase RNF4	MSMS	20230213_HF_LC1_GT_GGO_Ex80_CCW16_2	CCW16_2	396.872	3	396.872	1187.59	NaN	NaN	NaN	NaN	NaN	NaN	NaN	38.975	1	38.975	38.475	39.475	0
DVYVTTHTPR	10	Unmodified	_DVYVTTHTPR_									0	0	0	0	0	0	P78317	P78317	P78317	RNF4	E3 ubiquitin-protein ligase RNF4	MSMS	20230213_HF_LC1_GT_GGO_Ex80_CCW16_2	CCW16_2	396.872	3	396.872	1187.59	NaN	NaN	NaN	NaN	NaN	NaN	NaN	43.71	1	43.71	43.21	44.21	0
DVYVTTHTPR	10	Unmodified	_DVYVTTHTPR_									0	0	0	0	0	0	P78317	P78317	P78317	RNF4	E3 ubiquitin-protein ligase RNF4	MSMS	20230213_HF_LC1_GT_GGO_Ex80_CCW16_2	CCW16_2	396.872	3	396.872	1187.59	NaN	NaN	NaN	NaN	NaN	NaN	NaN	44.153	1	44.153	43.653	44.653	0
DVYVTTHTPR	10	Unmodified	_DVYVTTHTPR_									0	0	0	0	0	0	P78317	P78317	P78317	RNF4	E3 ubiquitin-protein ligase RNF4	MSMS	20230213_HF_LC1_GT_GGO_Ex80_CCW16_2	CCW16_2	396.872	3	396.872	1187.59	NaN	NaN	NaN	NaN	NaN	NaN	NaN	45.224	1	45.224	44.724	45.724	0
DVYVTTHTPR	10	Unmodified	_DVYVTTHTPR_									0	0	0	0	0	0	P78317	P78317	P78317	RNF4	E3 ubiquitin-protein ligase RNF4	MSMS	20230213_HF_LC1_GT_GGO_Ex80_CCW16_2	CCW16_2	396.872	3	396.872	1187.59	NaN	NaN	NaN	NaN	NaN	NaN	NaN	45.631	1	45.631	45.131	46.131	0
DVYVTTHTPR	10	Unmodified	_DVYVTTHTPR_									0	0	0	0	0	0	P78317	P78317	P78317	RNF4	E3 ubiquitin-protein ligase RNF4	MSMS	20230213_HF_LC1_GT_GGO_Ex80_CCW16_2	CCW16_2	396.871	3	396.872	1187.59	NaN	NaN	NaN	NaN	NaN	NaN	NaN	48.48	1	48.48	47.98	48.98	0
DVYVTTHTPR	10	Unmodified	_DVYVTTHTPR_									0	0	0	0	0	0	P78317	P78317	P78317	RNF4	E3 ubiquitin-protein ligase RNF4	MSMS	20230213_HF_LC1_GT_GGO_Ex80_CCW16_2	CCW16_2	396.872	3	396.872	1187.59	NaN	NaN	NaN	NaN	NaN	NaN	NaN	50.792	1	50.792	50.292	51.292	0
DVYVTTHTPR	10	Unmodified	_DVYVTTHTPR_									0	0	0	0	0	0	P78317	P78317	P78317	RNF4	E3 ubiquitin-protein ligase RNF4	MSMS	20230213_HF_LC1_GT_GGO_Ex80_CCW16_2	CCW16_2	396.871	3	396.872	1187.59	NaN	NaN	NaN	NaN	NaN	NaN	NaN	51.866	1	51.866	51.366	52.366	0
DVYVTTHTPR	10	Unmodified	_DVYVTTHTPR_									0	0	0	0	0	0	P78317	P78317	P78317	RNF4	E3 ubiquitin-protein ligase RNF4	MSMS	20230213_HF_LC1_GT_GGO_Ex80_CCW16_2	CCW16_2	396.872	3	396.872	1187.59	NaN	NaN	NaN	NaN	NaN	NaN	NaN	53.724	1	53.724	53.224	54.224	0
DVYVTTHTPR	10	Unmodified	_DVYVTTHTPR_									0	0	0	0	0	0	P78317	P78317	P78317	RNF4	E3 ubiquitin-protein ligase RNF4	MSMS	20230213_HF_LC1_GT_GGO_Ex80_CCW16_2	CCW16_2	396.872	3	396.872	1187.59	NaN	NaN	NaN	NaN	NaN	NaN	NaN	56.824	1	56.824	56.324	57.324	0
DVYVTTHTPR	10	Unmodified	_DVYVTTHTPR_									0	0	0	0	0	0	P78317	P78317	P78317	RNF4	E3 ubiquitin-protein ligase RNF4	MSMS	20230213_HF_LC1_GT_GGO_Ex80_CCW16_2	CCW16_2	396.872	3	396.872	1187.59	NaN	NaN	NaN	NaN	NaN	NaN	NaN	57.188	1	57.188	56.688	57.688	0
DVYVTTHTPR	10	Unmodified	_DVYVTTHTPR_									0	0	0	0	0	0	P78317	P78317	P78317	RNF4	E3 ubiquitin-protein ligase RNF4	MSMS	20230213_HF_LC1_GT_GGO_Ex80_CCW16_2	CCW16_2	396.872	3	396.872	1187.59	NaN	NaN	NaN	NaN	NaN	NaN	NaN	57.574	1	57.574	57.074	58.074	0
DVYVTTHTPR	10	Unmodified	_DVYVTTHTPR_									0	0	0	0	0	0	P78317	P78317	P78317	RNF4	E3 ubiquitin-protein ligase RNF4	MSMS	20230213_HF_LC1_GT_GGO_Ex80_CCW16_2	CCW16_2	396.872	3	396.872	1187.59	NaN	NaN	NaN	NaN	NaN	NaN	NaN	58.814	1	58.814	58.314	59.314	0
DVYVTTHTPR	10	Unmodified	_DVYVTTHTPR_									0	0	0	0	0	0	P78317	P78317	P78317	RNF4	E3 ubiquitin-protein ligase RNF4	MSMS	20230213_HF_LC1_GT_GGO_Ex80_CCW16_2	CCW16_2	396.872	3	396.872	1187.59	NaN	NaN	NaN	NaN	NaN	NaN	NaN	62.029	1	62.029	61.529	62.529	0
DVYVTTHTPR	10	Unmodified	_DVYVTTHTPR_									0	0	0	0	0	0	P78317	P78317	P78317	RNF4	E3 ubiquitin-protein ligase RNF4	MULTI-SECPEP	20230213_HF_LC1_GT_GGO_Ex80_CCW16_2	CCW16_2	397.197	3	396.872	1187.59	0.084382	3.3489e-05	0.23938	9.5005e-05	0.32377	0.00012849	396.872	21.445	0.45837	21.445	21.355	21.813	0					118	40	5
DVYVTTHTPR	10	Unmodified	_DVYVTTHTPR_									0	0	0	0	0	0	P78317	P78317	P78317	RNF4	E3 ubiquitin-protein ligase RNF4	MULTI-SECPEP	20230213_HF_LC1_GT_GGO_Ex80_CCW16_2	CCW16_2	595.024	2	594.804	1187.59	-0.24048	-0.00014304	0.53775	0.00031985	0.29726	0.00017681	594.804	22.786	0.2734	22.786	22.727	23.001	3.5527e-15					34	18	2
DVYVTTHTPR	10	Unmodified	_DVYVTTHTPR_									0	0	0	0	0	0	P78317	P78317	P78317	RNF4	E3 ubiquitin-protein ligase RNF4	MULTI-MSMS	20230213_HF_LC1_GT_GGO_Ex80_CCW16_3	CCW16_3	396.871	3	396.872	1187.59	-0.14241	-5.652e-05	-0.39065	-0.00015504	-0.53307	-0.00021156	396.871	14.836	0.12547	14.836	14.781	14.907	0					36	15	3
DVYVTTHTPR	10	Unmodified	_DVYVTTHTPR_									0	0	0	0	0	0	P78317	P78317	P78317	RNF4	E3 ubiquitin-protein ligase RNF4	MULTI-MSMS	20230213_HF_LC1_GT_GGO_Ex80_CCW16_3	CCW16_3	594.806	2	594.804	1187.59	-0.11625	-6.9144e-05	1.5106	0.00089849	1.3943	0.00082935	594.805	17.035	0.18204	17.035	16.971	17.153	0					35	16	3
DVYVTTHTPR	10	Unmodified	_DVYVTTHTPR_									0	0	0	0	0	0	P78317	P78317	P78317	RNF4	E3 ubiquitin-protein ligase RNF4	MULTI-MSMS	20230213_HF_LC1_GT_GGO_Ex80_CCW16_3	CCW16_3	396.872	3	396.872	1187.59	-0.43627	-0.00017314	2.2296	0.00088486	1.7933	0.00071171	396.872	17.035	0.1834	17.035	16.955	17.139	0					45	17	4
DVYVTTHTPR	10	Unmodified	_DVYVTTHTPR_									0	0	0	0	0	0	P78317	P78317	P78317	RNF4	E3 ubiquitin-protein ligase RNF4	MULTI-MSMS	20230213_HF_LC1_GT_GGO_Ex80_CCW16_3	CCW16_3	397.207	3	396.872	1187.59	-0.51976	-0.00020628	1.4428	0.00057261	0.92305	0.00036633	397.207	18.484	0.2205	18.484	18.342	18.563	0					78	48	2
DVYVTTHTPR	10	Unmodified	_DVYVTTHTPR_									0	0	0	0	0	0	P78317	P78317	P78317	RNF4	E3 ubiquitin-protein ligase RNF4	MULTI-MSMS	20230213_HF_LC1_GT_GGO_Ex80_CCW16_3	CCW16_3	1188.6	1	1188.6	1187.59	-0.63139	-0.00075047	-0.4893	-0.00058159	-1.1207	-0.0013321	1188.6	19.375	0.27838	19.375	19.304	19.583	0					125	40	4
DVYVTTHTPR	10	Unmodified	_DVYVTTHTPR_									0	0	0	0	0	0	P78317	P78317	P78317	RNF4	E3 ubiquitin-protein ligase RNF4	MULTI-MSMS	20230213_HF_LC1_GT_GGO_Ex80_CCW16_3	CCW16_3	396.871	3	396.872	1187.59	-0.33369	-0.00013243	-0.30891	-0.0001226	-0.6426	-0.00025503	396.872	21.258	0.45858	21.258	20.972	21.431	0					102	36	5
DVYVTTHTPR	10	Unmodified	_DVYVTTHTPR_									0	0	0	0	0	0	P78317	P78317	P78317	RNF4	E3 ubiquitin-protein ligase RNF4	MULTI-MSMS	20230213_HF_LC1_GT_GGO_Ex80_CCW16_3	CCW16_3	594.804	2	594.804	1187.59	-0.030002	-1.7846e-05	0.3635	0.00021621	0.3335	0.00019837	594.804	21.413	0.54337	21.413	21.34	21.884	0					119	51	4
DVYVTTHTPR	10	Unmodified	_DVYVTTHTPR_									0	0	0	0	0	0	P78317	P78317	P78317	RNF4	E3 ubiquitin-protein ligase RNF4	MULTI-MSMS	20230213_HF_LC1_GT_GGO_Ex80_CCW16_3	CCW16_3	594.803	2	594.804	1187.59	-0.087677	-5.2151e-05	-0.32643	-0.00019416	-0.41411	-0.00024631	594.804	22.466	0.2089	22.466	22.301	22.51	0					40	22	2
DVYVTTHTPR	10	Unmodified	_DVYVTTHTPR_									0	0	0	0	0	0	P78317	P78317	P78317	RNF4	E3 ubiquitin-protein ligase RNF4	MULTI-MSMS	20230213_HF_LC1_GT_GGO_Ex80_CCW16_3	CCW16_3	396.872	3	396.872	1187.59	-0.41595	-0.00016508	-0.55707	-0.00022109	-0.97301	-0.00038616	396.872	22.555	0.45994	22.555	22.26	22.719	0					84	51	3
DVYVTTHTPR	10	Unmodified	_DVYVTTHTPR_									0	0	0	0	0	0	P78317	P78317	P78317	RNF4	E3 ubiquitin-protein ligase RNF4	MULTI-MSMS	20230213_HF_LC1_GT_GGO_Ex80_CCW16_3	CCW16_3	594.803	2	594.804	1187.59	-0.10014	-5.9566e-05	-1.4314	-0.00085143	-1.5316	-0.000911	594.803	22.543	0.2099	22.543	22.51	22.719	0					36	22	2
DVYVTTHTPR	10	Unmodified	_DVYVTTHTPR_									0	0	0	0	0	0	P78317	P78317	P78317	RNF4	E3 ubiquitin-protein ligase RNF4	MULTI-MSMS	20230213_HF_LC1_GT_GGO_Ex80_CCW16_3	CCW16_3	396.871	3	396.872	1187.59	-0.43103	-0.00017106	0.79093	0.0003139	0.3599	0.00014283	396.872	22.758	0.45942	22.758	22.625	23.084	0					99	41	3
DVYVTTHTPR	10	Unmodified	_DVYVTTHTPR_									0	0	0	0	0	0	P78317	P78317	P78317	RNF4	E3 ubiquitin-protein ligase RNF4	MULTI-MSMS	20230213_HF_LC1_GT_GGO_Ex80_CCW16_3	CCW16_3	594.804	2	594.804	1187.59	-0.073177	-4.3526e-05	-0.34115	-0.00020292	-0.41433	-0.00024644	594.804	23.107	0.12919	23.107	23.077	23.206	0					18	12	2
DVYVTTHTPR	10	Unmodified	_DVYVTTHTPR_									0	0	0	0	0	0	P78317	P78317	P78317	RNF4	E3 ubiquitin-protein ligase RNF4	MULTI-MSMS	20230213_HF_LC1_GT_GGO_Ex80_CCW16_3	CCW16_3	594.804	2	594.804	1187.59	-0.017527	-1.0425e-05	-0.25464	-0.00015146	-0.27217	-0.00016189	594.804	23.395	0.24946	23.395	23.354	23.603	0					30	24	2
DVYVTTHTPR	10	Unmodified	_DVYVTTHTPR_									0	0	0	0	0	0	P78317	P78317	P78317	RNF4	E3 ubiquitin-protein ligase RNF4	MULTI-MSMS	20230213_HF_LC1_GT_GGO_Ex80_CCW16_3	CCW16_3	397.207	3	396.872	1187.59	-0.068956	-2.7367e-05	1.226	0.00048656	1.157	0.00045919	396.872	24.62	0.55436	24.62	24.552	25.106	-3.5527e-15					89	42	3
DVYVTTHTPR	10	Unmodified	_DVYVTTHTPR_									0	0	0	0	0	0	P78317	P78317	P78317	RNF4	E3 ubiquitin-protein ligase RNF4	MULTI-MSMS	20230213_HF_LC1_GT_GGO_Ex80_CCW16_3	CCW16_3	397.206	3	396.872	1187.59	-0.10236	-4.0625e-05	1.0869	0.00043137	0.98457	0.00039075	397.207	26.608	0.20872	26.608	26.555	26.764	3.5527e-15					25	18	2
DVYVTTHTPR	10	Unmodified	_DVYVTTHTPR_									0	0	0	0	0	0	P78317	P78317	P78317	RNF4	E3 ubiquitin-protein ligase RNF4	MULTI-MSMS	20230213_HF_LC1_GT_GGO_Ex80_CCW16_3	CCW16_3	396.872	3	396.872	1187.59	0.21578	8.5638e-05	0.1704	6.7629e-05	0.38619	0.00015327	396.871	31.038	0.1695	31.038	30.942	31.112	0					18	12	3
DVYVTTHTPR	10	Unmodified	_DVYVTTHTPR_									0	0	0	0	0	0	P78317	P78317	P78317	RNF4	E3 ubiquitin-protein ligase RNF4	MULTI-MSMS	20230213_HF_LC1_GT_GGO_Ex80_CCW16_3	CCW16_3	396.872	3	396.872	1187.59	0.14513	5.76e-05	1.3338	0.00052933	1.4789	0.00058693	396.872	31.573	0.6754	31.573	31.112	31.787	0					100	45	3
DVYVTTHTPR	10	Unmodified	_DVYVTTHTPR_									0	0	0	0	0	0	P78317	P78317	P78317	RNF4	E3 ubiquitin-protein ligase RNF4	MULTI-MSMS	20230213_HF_LC1_GT_GGO_Ex80_CCW16_3	CCW16_3	396.872	3	396.872	1187.59	0.016275	6.459e-06	1.0838	0.00043014	1.1001	0.00043659	396.872	32.152	1.4204	32.152	31.957	33.377	0					167	97	3
DVYVTTHTPR	10	Unmodified	_DVYVTTHTPR_									0	0	0	0	0	0	P78317	P78317	P78317	RNF4	E3 ubiquitin-protein ligase RNF4	MULTI-MSMS	20230213_HF_LC1_GT_GGO_Ex80_CCW16_3	CCW16_3	396.872	3	396.872	1187.59	-0.14678	-5.8252e-05	0.52906	0.00020997	0.38228	0.00015172	396.872	34.122	0.71444	34.122	34.025	34.739	0					138	60	3
DVYVTTHTPR	10	Unmodified	_DVYVTTHTPR_									0	0	0	0	0	0	P78317	P78317	P78317	RNF4	E3 ubiquitin-protein ligase RNF4	MULTI-MSMS	20230213_HF_LC1_GT_GGO_Ex80_CCW16_3	CCW16_3	396.872	3	396.872	1187.59	-0.22887	-9.0832e-05	1.4786	0.0005868	1.2497	0.00049597	396.872	35.372	0.47347	35.372	35.229	35.702	0					69	36	3
DVYVTTHTPR	10	Unmodified	_DVYVTTHTPR_									0	0	0	0	0	0	P78317	P78317	P78317	RNF4	E3 ubiquitin-protein ligase RNF4	MULTI-MSMS	20230213_HF_LC1_GT_GGO_Ex80_CCW16_3	CCW16_3	396.873	3	396.872	1187.59	-0.515	-0.00020439	0.65775	0.00026104	0.14274	5.6651e-05	396.872	38.281	0.48497	38.281	38.132	38.617	0					40	29	2
DVYVTTHTPR	10	Unmodified	_DVYVTTHTPR_									0	0	0	0	0	0	P78317	P78317	P78317	RNF4	E3 ubiquitin-protein ligase RNF4	MULTI-MSMS	20230213_HF_LC1_GT_GGO_Ex80_CCW16_3	CCW16_3	396.873	3	396.872	1187.59	-0.62176	-0.00024676	1.2163	0.00048271	0.59452	0.00023595	396.872	39.278	0.32499	39.278	39.031	39.356	0					30	20	2
DVYVTTHTPR	10	Unmodified	_DVYVTTHTPR_									0	0	0	0	0	0	P78317	P78317	P78317	RNF4	E3 ubiquitin-protein ligase RNF4	MULTI-MSMS	20230213_HF_LC1_GT_GGO_Ex80_CCW16_3	CCW16_3	396.872	3	396.872	1187.59	-0.69143	-0.00027441	1.6677	0.00066187	0.97629	0.00038746	396.873	39.937	0.38429	39.937	39.761	40.145	0					44	25	2
DVYVTTHTPR	10	Unmodified	_DVYVTTHTPR_									0	0	0	0	0	0	P78317	P78317	P78317	RNF4	E3 ubiquitin-protein ligase RNF4	MULTI-MSMS	20230213_HF_LC1_GT_GGO_Ex80_CCW16_3	CCW16_3	396.872	3	396.872	1187.59	-0.67094	-0.00026628	1.5757	0.00062534	0.90474	0.00035907	396.872	40.302	0.31406	40.302	40.134	40.448	0					37	20	3
DVYVTTHTPR	10	Unmodified	_DVYVTTHTPR_									0	0	0	0	0	0	P78317	P78317	P78317	RNF4	E3 ubiquitin-protein ligase RNF4	MULTI-MSMS	20230213_HF_LC1_GT_GGO_Ex80_CCW16_3	CCW16_3	396.872	3	396.872	1187.59	-0.55929	-0.00022197	0.96541	0.00038315	0.40612	0.00016118	396.872	41.891	0.2331	41.891	41.71	41.943	0					22	14	2
DVYVTTHTPR	10	Unmodified	_DVYVTTHTPR_									0	0	0	0	0	0	P78317	P78317	P78317	RNF4	E3 ubiquitin-protein ligase RNF4	MULTI-MSMS	20230213_HF_LC1_GT_GGO_Ex80_CCW16_3	CCW16_3	396.872	3	396.872	1187.59	-0.6088	-0.00024161	1.3258	0.00052618	0.71702	0.00028457	396.872	43.491	0.33165	43.491	43.251	43.583	0					32	21	2
DVYVTTHTPR	10	Unmodified	_DVYVTTHTPR_									0	0	0	0	0	0	P78317	P78317	P78317	RNF4	E3 ubiquitin-protein ligase RNF4	MULTI-MSMS	20230213_HF_LC1_GT_GGO_Ex80_CCW16_3	CCW16_3	396.872	3	396.872	1187.59	-0.70452	-0.0002796	1.0645	0.00042246	0.35996	0.00014286	396.872	43.974	0.55703	43.974	43.583	44.14	0					47	32	2
DVYVTTHTPR	10	Unmodified	_DVYVTTHTPR_									0	0	0	0	0	0	P78317	P78317	P78317	RNF4	E3 ubiquitin-protein ligase RNF4	MULTI-MSMS	20230213_HF_LC1_GT_GGO_Ex80_CCW16_3	CCW16_3	396.871	3	396.872	1187.59	-0.68221	-0.00027075	-0.3958	-0.00015708	-1.078	-0.00042783	396.871	48.367	0.59145	48.367	48.053	48.645	0					61	38	2
DVYVTTHTPR	10	Unmodified	_DVYVTTHTPR_									0	0	0	0	0	0	P78317	P78317	P78317	RNF4	E3 ubiquitin-protein ligase RNF4	MULTI-MSMS	20230213_HF_LC1_GT_GGO_Ex80_CCW16_3	CCW16_3	396.872	3	396.872	1187.59	-0.74215	-0.00029454	1.4231	0.00056478	0.68093	0.00027024	396.872	49.245	0.40707	49.245	48.967	49.374	0					50	28	2
DVYVTTHTPR	10	Unmodified	_DVYVTTHTPR_									0	0	0	0	0	0	P78317	P78317	P78317	RNF4	E3 ubiquitin-protein ligase RNF4	MULTI-MSMS	20230213_HF_LC1_GT_GGO_Ex80_CCW16_3	CCW16_3	396.872	3	396.872	1187.59	-0.59508	-0.00023617	0.37507	0.00014886	-0.22001	-8.7315e-05	396.872	50.397	0.6309	50.397	49.913	50.544	0					67	40	2
DVYVTTHTPR	10	Unmodified	_DVYVTTHTPR_									0	0	0	0	0	0	P78317	P78317	P78317	RNF4	E3 ubiquitin-protein ligase RNF4	MULTI-MSMS	20230213_HF_LC1_GT_GGO_Ex80_CCW16_3	CCW16_3	396.873	3	396.872	1187.59	-0.39509	-0.0001568	0.41644	0.00016527	0.021358	8.4763e-06	396.872	50.705	0.76522	50.705	50.498	51.264	0					82	50	2
DVYVTTHTPR	10	Unmodified	_DVYVTTHTPR_									0	0	0	0	0	0	P78317	P78317	P78317	RNF4	E3 ubiquitin-protein ligase RNF4	MULTI-MSMS	20230213_HF_LC1_GT_GGO_Ex80_CCW16_3	CCW16_3	396.872	3	396.872	1187.59	-0.67904	-0.00026949	0.40862	0.00016217	-0.27042	-0.00010732	396.872	53.421	0.29611	53.421	53.248	53.544	-7.1054e-15					27	17	2
DVYVTTHTPR	10	Unmodified	_DVYVTTHTPR_									0	0	0	0	0	0	P78317	P78317	P78317	RNF4	E3 ubiquitin-protein ligase RNF4	MULTI-MSMS	20230213_HF_LC1_GT_GGO_Ex80_CCW16_3	CCW16_3	396.872	3	396.872	1187.59	-0.86166	-0.00034197	0.65465	0.00025981	-0.20701	-8.2158e-05	396.872	54.173	0.3938	54.173	54.067	54.461	7.1054e-15					34	23	2
DVYVTTHTPR	10	Unmodified	_DVYVTTHTPR_									0	0	0	0	0	0	P78317	P78317	P78317	RNF4	E3 ubiquitin-protein ligase RNF4	MULTI-MSMS	20230213_HF_LC1_GT_GGO_Ex80_CCW16_3	CCW16_3	396.872	3	396.872	1187.59	-0.78249	-0.00031055	0.82478	0.00032733	0.042288	1.6783e-05	397.206	55.045	0.42534	55.045	54.81	55.235	0					52	33	2
DVYVTTHTPR	10	Unmodified	_DVYVTTHTPR_									0	0	0	0	0	0	P78317	P78317	P78317	RNF4	E3 ubiquitin-protein ligase RNF4	MULTI-MSMS	20230213_HF_LC1_GT_GGO_Ex80_CCW16_3	CCW16_3	396.872	3	396.872	1187.59	-0.73893	-0.00029326	0.78843	0.00031291	0.049503	1.9646e-05	396.872	55.425	0.4659	55.425	55.086	55.552	-7.1054e-15					49	32	2
DVYVTTHTPR	10	Unmodified	_DVYVTTHTPR_									0	0	0	0	0	0	P78317	P78317	P78317	RNF4	E3 ubiquitin-protein ligase RNF4	MULTI-MSMS	20230213_HF_LC1_GT_GGO_Ex80_CCW16_3	CCW16_3	397.206	3	396.872	1187.59	-0.63585	-0.00025235	0.78614	0.000312	0.15028	5.9644e-05	396.872	56.166	0.69757	56.166	55.933	56.631	0					92	49	2
DVYVTTHTPR	10	Unmodified	_DVYVTTHTPR_									0	0	0	0	0	0	P78317	P78317	P78317	RNF4	E3 ubiquitin-protein ligase RNF4	MULTI-MSMS	20230213_HF_LC1_GT_GGO_Ex80_CCW16_3	CCW16_3	396.872	3	396.872	1187.59	-0.31956	-0.00012682	0.85514	0.00033938	0.53558	0.00021256	396.872	58.113	0.77546	58.113	57.926	58.702	0					94	62	2
DVYVTTHTPR	10	Unmodified	_DVYVTTHTPR_									0	0	0	0	0	0	P78317	P78317	P78317	RNF4	E3 ubiquitin-protein ligase RNF4	MULTI-MSMS	20230213_HF_LC1_GT_GGO_Ex80_CCW16_3	CCW16_3	396.872	3	396.872	1187.59	0.091703	3.6394e-05	0.50942	0.00020217	0.60112	0.00023857	396.872	61.981	0.56549	61.981	61.777	62.342	7.1054e-15					108	67	2
DVYVTTHTPR	10	Unmodified	_DVYVTTHTPR_									0	0	0	0	0	0	P78317	P78317	P78317	RNF4	E3 ubiquitin-protein ligase RNF4	MULTI-MSMS	20230213_HF_LC1_GT_GGO_Ex80_CCW16_3	CCW16_3	396.872	3	396.872	1187.59	0.14953	5.9344e-05	0.39142	0.00015534	0.54095	0.00021469	396.872	63.003	0.49526	63.003	62.73	63.225	0					86	52	2
DVYVTTHTPR	10	Unmodified	_DVYVTTHTPR_									0	0	0	0	0	0	P78317	P78317	P78317	RNF4	E3 ubiquitin-protein ligase RNF4	MULTI-MSMS	20230213_HF_LC1_GT_GGO_Ex80_CCW16_3	CCW16_3	396.872	3	396.872	1187.59	0.13118	5.2062e-05	0.77634	0.00030811	0.90752	0.00036017	396.872	64.138	0.25785	64.138	63.973	64.231	-1.4211e-14					66	37	2
DVYVTTHTPR	10	Unmodified	_DVYVTTHTPR_									0	0	0	0	0	0	P78317	P78317	P78317	RNF4	E3 ubiquitin-protein ligase RNF4	MULTI-MSMS	20230213_HF_LC1_GT_GGO_Ex80_CCW16_3	CCW16_3	396.872	3	396.872	1187.59	0.12397	4.9199e-05	0.50154	0.00019905	0.62551	0.00024825	396.872	64.66	0.77975	64.66	64.183	64.963	0					151	99	2
DVYVTTHTPR	10	Unmodified	_DVYVTTHTPR_									0	0	0	0	0	0	P78317	P78317	P78317	RNF4	E3 ubiquitin-protein ligase RNF4	MSMS	20230213_HF_LC1_GT_GGO_Ex80_CCW16_3	CCW16_3	594.804	2	594.804	1187.59	NaN	NaN	NaN	NaN	NaN	NaN	NaN	18.442	1	18.442	17.942	18.942	0
DVYVTTHTPR	10	Unmodified	_DVYVTTHTPR_									0	0	0	0	0	0	P78317	P78317	P78317	RNF4	E3 ubiquitin-protein ligase RNF4	MSMS	20230213_HF_LC1_GT_GGO_Ex80_CCW16_3	CCW16_3	594.804	2	594.804	1187.59	NaN	NaN	NaN	NaN	NaN	NaN	NaN	21.009	1	21.009	20.509	21.509	0
DVYVTTHTPR	10	Unmodified	_DVYVTTHTPR_									0	0	0	0	0	0	P78317	P78317	P78317	RNF4	E3 ubiquitin-protein ligase RNF4	MSMS	20230213_HF_LC1_GT_GGO_Ex80_CCW16_3	CCW16_3	396.872	3	396.872	1187.59	NaN	NaN	NaN	NaN	NaN	NaN	NaN	21.679	1	21.679	21.179	22.179	0
DVYVTTHTPR	10	Unmodified	_DVYVTTHTPR_									0	0	0	0	0	0	P78317	P78317	P78317	RNF4	E3 ubiquitin-protein ligase RNF4	MSMS	20230213_HF_LC1_GT_GGO_Ex80_CCW16_3	CCW16_3	396.872	3	396.872	1187.59	NaN	NaN	NaN	NaN	NaN	NaN	NaN	22.014	1	22.014	21.514	22.514	0
DVYVTTHTPR	10	Unmodified	_DVYVTTHTPR_									0	0	0	0	0	0	P78317	P78317	P78317	RNF4	E3 ubiquitin-protein ligase RNF4	MSMS	20230213_HF_LC1_GT_GGO_Ex80_CCW16_3	CCW16_3	396.872	3	396.872	1187.59	NaN	NaN	NaN	NaN	NaN	NaN	NaN	23.391	1	23.391	22.891	23.891	0
DVYVTTHTPR	10	Unmodified	_DVYVTTHTPR_									0	0	0	0	0	0	P78317	P78317	P78317	RNF4	E3 ubiquitin-protein ligase RNF4	MSMS	20230213_HF_LC1_GT_GGO_Ex80_CCW16_3	CCW16_3	396.872	3	396.872	1187.59	NaN	NaN	NaN	NaN	NaN	NaN	NaN	23.734	1	23.734	23.234	24.234	0
DVYVTTHTPR	10	Unmodified	_DVYVTTHTPR_									0	0	0	0	0	0	P78317	P78317	P78317	RNF4	E3 ubiquitin-protein ligase RNF4	MSMS	20230213_HF_LC1_GT_GGO_Ex80_CCW16_3	CCW16_3	396.872	3	396.872	1187.59	NaN	NaN	NaN	NaN	NaN	NaN	NaN	24.074	1	24.074	23.574	24.574	0
DVYVTTHTPR	10	Unmodified	_DVYVTTHTPR_									0	0	0	0	0	0	P78317	P78317	P78317	RNF4	E3 ubiquitin-protein ligase RNF4	MSMS	20230213_HF_LC1_GT_GGO_Ex80_CCW16_3	CCW16_3	396.872	3	396.872	1187.59	NaN	NaN	NaN	NaN	NaN	NaN	NaN	25.735	1	25.735	25.235	26.235	0
DVYVTTHTPR	10	Unmodified	_DVYVTTHTPR_									0	0	0	0	0	0	P78317	P78317	P78317	RNF4	E3 ubiquitin-protein ligase RNF4	MSMS	20230213_HF_LC1_GT_GGO_Ex80_CCW16_3	CCW16_3	396.872	3	396.872	1187.59	NaN	NaN	NaN	NaN	NaN	NaN	NaN	26.079	1	26.079	25.579	26.579	0
DVYVTTHTPR	10	Unmodified	_DVYVTTHTPR_									0	0	0	0	0	0	P78317	P78317	P78317	RNF4	E3 ubiquitin-protein ligase RNF4	MSMS	20230213_HF_LC1_GT_GGO_Ex80_CCW16_3	CCW16_3	396.872	3	396.872	1187.59	NaN	NaN	NaN	NaN	NaN	NaN	NaN	30.362	1	30.362	29.862	30.862	0
DVYVTTHTPR	10	Unmodified	_DVYVTTHTPR_									0	0	0	0	0	0	P78317	P78317	P78317	RNF4	E3 ubiquitin-protein ligase RNF4	MSMS	20230213_HF_LC1_GT_GGO_Ex80_CCW16_3	CCW16_3	594.805	2	594.804	1187.59	NaN	NaN	NaN	NaN	NaN	NaN	NaN	31.412	1	31.412	30.912	31.912	0
DVYVTTHTPR	10	Unmodified	_DVYVTTHTPR_									0	0	0	0	0	0	P78317	P78317	P78317	RNF4	E3 ubiquitin-protein ligase RNF4	MSMS	20230213_HF_LC1_GT_GGO_Ex80_CCW16_3	CCW16_3	396.872	3	396.872	1187.59	NaN	NaN	NaN	NaN	NaN	NaN	NaN	35.963	1	35.963	35.463	36.463	0
DVYVTTHTPR	10	Unmodified	_DVYVTTHTPR_									0	0	0	0	0	0	P78317	P78317	P78317	RNF4	E3 ubiquitin-protein ligase RNF4	MSMS	20230213_HF_LC1_GT_GGO_Ex80_CCW16_3	CCW16_3	396.872	3	396.872	1187.59	NaN	NaN	NaN	NaN	NaN	NaN	NaN	36.459	1	36.459	35.959	36.959	0
DVYVTTHTPR	10	Unmodified	_DVYVTTHTPR_									0	0	0	0	0	0	P78317	P78317	P78317	RNF4	E3 ubiquitin-protein ligase RNF4	MSMS	20230213_HF_LC1_GT_GGO_Ex80_CCW16_3	CCW16_3	396.872	3	396.872	1187.59	NaN	NaN	NaN	NaN	NaN	NaN	NaN	37.877	1	37.877	37.377	38.377	0
DVYVTTHTPR	10	Unmodified	_DVYVTTHTPR_									0	0	0	0	0	0	P78317	P78317	P78317	RNF4	E3 ubiquitin-protein ligase RNF4	MSMS	20230213_HF_LC1_GT_GGO_Ex80_CCW16_3	CCW16_3	396.872	3	396.872	1187.59	NaN	NaN	NaN	NaN	NaN	NaN	NaN	38.951	1	38.951	38.451	39.451	0
DVYVTTHTPR	10	Unmodified	_DVYVTTHTPR_									0	0	0	0	0	0	P78317	P78317	P78317	RNF4	E3 ubiquitin-protein ligase RNF4	MSMS	20230213_HF_LC1_GT_GGO_Ex80_CCW16_3	CCW16_3	396.871	3	396.872	1187.59	NaN	NaN	NaN	NaN	NaN	NaN	NaN	42.423	1	42.423	41.923	42.923	0
DVYVTTHTPR	10	Unmodified	_DVYVTTHTPR_									0	0	0	0	0	0	P78317	P78317	P78317	RNF4	E3 ubiquitin-protein ligase RNF4	MSMS	20230213_HF_LC1_GT_GGO_Ex80_CCW16_3	CCW16_3	396.871	3	396.872	1187.59	NaN	NaN	NaN	NaN	NaN	NaN	NaN	47.54	1	47.54	47.04	48.04	0
DVYVTTHTPR	10	Unmodified	_DVYVTTHTPR_									0	0	0	0	0	0	P78317	P78317	P78317	RNF4	E3 ubiquitin-protein ligase RNF4	MSMS	20230213_HF_LC1_GT_GGO_Ex80_CCW16_3	CCW16_3	396.871	3	396.872	1187.59	NaN	NaN	NaN	NaN	NaN	NaN	NaN	51.979	1	51.979	51.479	52.479	0
DVYVTTHTPR	10	Unmodified	_DVYVTTHTPR_									0	0	0	0	0	0	P78317	P78317	P78317	RNF4	E3 ubiquitin-protein ligase RNF4	MSMS	20230213_HF_LC1_GT_GGO_Ex80_CCW16_3	CCW16_3	396.872	3	396.872	1187.59	NaN	NaN	NaN	NaN	NaN	NaN	NaN	53.766	1	53.766	53.266	54.266	0
DVYVTTHTPR	10	Unmodified	_DVYVTTHTPR_									0	0	0	0	0	0	P78317	P78317	P78317	RNF4	E3 ubiquitin-protein ligase RNF4	MSMS	20230213_HF_LC1_GT_GGO_Ex80_CCW16_3	CCW16_3	396.872	3	396.872	1187.59	NaN	NaN	NaN	NaN	NaN	NaN	NaN	56.858	1	56.858	56.358	57.358	0
DVYVTTHTPR	10	Unmodified	_DVYVTTHTPR_									0	0	0	0	0	0	P78317	P78317	P78317	RNF4	E3 ubiquitin-protein ligase RNF4	MSMS	20230213_HF_LC1_GT_GGO_Ex80_CCW16_3	CCW16_3	396.872	3	396.872	1187.59	NaN	NaN	NaN	NaN	NaN	NaN	NaN	57.225	1	57.225	56.725	57.725	0
DVYVTTHTPR	10	Unmodified	_DVYVTTHTPR_									0	0	0	0	0	0	P78317	P78317	P78317	RNF4	E3 ubiquitin-protein ligase RNF4	MSMS	20230213_HF_LC1_GT_GGO_Ex80_CCW16_3	CCW16_3	396.872	3	396.872	1187.59	NaN	NaN	NaN	NaN	NaN	NaN	NaN	59.553	1	59.553	59.053	60.053	0
DVYVTTHTPR	10	Unmodified	_DVYVTTHTPR_									0	0	0	0	0	0	P78317	P78317	P78317	RNF4	E3 ubiquitin-protein ligase RNF4	MSMS	20230213_HF_LC1_GT_GGO_Ex80_CCW16_3	CCW16_3	396.872	3	396.872	1187.59	NaN	NaN	NaN	NaN	NaN	NaN	NaN	59.912	1	59.912	59.412	60.412	0
DVYVTTHTPR	10	Unmodified	_DVYVTTHTPR_									0	0	0	0	0	0	P78317	P78317	P78317	RNF4	E3 ubiquitin-protein ligase RNF4	MSMS	20230213_HF_LC1_GT_GGO_Ex80_CCW16_3	CCW16_3	396.872	3	396.872	1187.59	NaN	NaN	NaN	NaN	NaN	NaN	NaN	63.339	1	63.339	62.839	63.839	0
DVYVTTHTPR	10	Unmodified	_DVYVTTHTPR_									0	0	0	0	0	0	P78317	P78317	P78317	RNF4	E3 ubiquitin-protein ligase RNF4	MULTI-SECPEP	20230213_HF_LC1_GT_GGO_Ex80_CCW16_3	CCW16_3	396.873	3	396.872	1187.59	0.044095	1.75e-05	-0.20576	-8.1659e-05	-0.16166	-6.4159e-05	396.872	28.218	0.47591	28.218	27.865	28.341	0					52	36	2
DVYVTTHTPR	10	Unmodified	_DVYVTTHTPR_									0	0	0	0	0	0	P78317	P78317	P78317	RNF4	E3 ubiquitin-protein ligase RNF4	MULTI-SECPEP	20230213_HF_LC1_GT_GGO_Ex80_CCW16_3	CCW16_3	397.206	3	396.872	1187.59	-0.41837	-0.00016604	1.0523	0.00041764	0.63397	0.00025161	396.872	57.764	0.43713	57.764	57.489	57.926	-7.1054e-15					49	36	2
DVYVTTHTPR	10	Unmodified	_DVYVTTHTPR_									0	0	0	0	0	0	P78317	P78317	P78317	RNF4	E3 ubiquitin-protein ligase RNF4	MULTI-SECPEP	20230213_HF_LC1_GT_GGO_Ex80_CCW16_3	CCW16_3	594.551	2	594.804	1187.59	0.081184	4.8288e-05	-0.66105	-0.0003932	-0.57987	-0.00034491	594.803	23.925	0.72173	23.925	23.544	24.265	-3.5527e-15					102	55	2
DVYVTTHTPR	10	Unmodified	_DVYVTTHTPR_									0	0	0	0	0	0	P78317	P78317	P78317	RNF4	E3 ubiquitin-protein ligase RNF4	MULTI-SECPEP	20230213_HF_LC1_GT_GGO_Ex80_CCW16_3	CCW16_3	594.521	2	594.804	1187.59	0.25034	0.00014891	0.21935	0.00013047	0.4697	0.00027938	594.804	24.698	0.47444	24.698	24.567	25.041	0					59	36	2
DVYVTTHTPR	10	Unmodified	_DVYVTTHTPR_									0	0	0	0	0	0	P78317	P78317	P78317	RNF4	E3 ubiquitin-protein ligase RNF4	MULTI-MSMS	20230213_HF_LC1_GT_GGO_Ex80_CTRL_1	CTRL_1	594.804	2	594.804	1187.59	-0.23057	-0.00013714	0.14479	8.612e-05	-0.08578	-5.1022e-05	594.804	17.237	0.12646	17.237	17.17	17.296	0					18	7	3
DVYVTTHTPR	10	Unmodified	_DVYVTTHTPR_									0	0	0	0	0	0	P78317	P78317	P78317	RNF4	E3 ubiquitin-protein ligase RNF4	MULTI-MSMS	20230213_HF_LC1_GT_GGO_Ex80_CTRL_1	CTRL_1	396.872	3	396.872	1187.59	-0.51262	-0.00020344	1.3342	0.00052953	0.82163	0.00032608	396.872	17.252	0.12487	17.252	17.155	17.28	0					22	7	4
DVYVTTHTPR	10	Unmodified	_DVYVTTHTPR_									0	0	0	0	0	0	P78317	P78317	P78317	RNF4	E3 ubiquitin-protein ligase RNF4	MULTI-MSMS	20230213_HF_LC1_GT_GGO_Ex80_CTRL_1	CTRL_1	397.207	3	396.872	1187.59	-0.017161	-6.8107e-06	1.7462	0.000693	1.729	0.00068619	397.207	18.503	0.55634	18.503	18.242	18.799	0					125	89	2
DVYVTTHTPR	10	Unmodified	_DVYVTTHTPR_									0	0	0	0	0	0	P78317	P78317	P78317	RNF4	E3 ubiquitin-protein ligase RNF4	MULTI-MSMS	20230213_HF_LC1_GT_GGO_Ex80_CTRL_1	CTRL_1	396.872	3	396.872	1187.59	0.16256	6.4517e-05	1.1502	0.00045648	1.3127	0.00052099	396.872	18.872	0.35397	18.872	18.778	19.132	0					69	35	3
DVYVTTHTPR	10	Unmodified	_DVYVTTHTPR_									0	0	0	0	0	0	P78317	P78317	P78317	RNF4	E3 ubiquitin-protein ligase RNF4	MULTI-MSMS	20230213_HF_LC1_GT_GGO_Ex80_CTRL_1	CTRL_1	594.805	2	594.804	1187.59	0.45072	0.00026809	0.057249	3.4052e-05	0.50797	0.00030214	594.804	18.884	0.34074	18.884	18.778	19.119	0					50	34	2
DVYVTTHTPR	10	Unmodified	_DVYVTTHTPR_									0	0	0	0	0	0	P78317	P78317	P78317	RNF4	E3 ubiquitin-protein ligase RNF4	MULTI-MSMS	20230213_HF_LC1_GT_GGO_Ex80_CTRL_1	CTRL_1	396.872	3	396.872	1187.59	-0.13092	-5.1957e-05	-0.38762	-0.00015383	-0.51854	-0.00020579	396.872	21.392	0.73243	21.392	20.734	21.466	0					167	59	6
DVYVTTHTPR	10	Unmodified	_DVYVTTHTPR_									0	0	0	0	0	0	P78317	P78317	P78317	RNF4	E3 ubiquitin-protein ligase RNF4	MULTI-MSMS	20230213_HF_LC1_GT_GGO_Ex80_CTRL_1	CTRL_1	594.805	2	594.804	1187.59	0.027373	1.6281e-05	0.33318	0.00019818	0.36055	0.00021446	594.804	21.541	0.43486	21.541	21.466	21.901	0					116	39	4
DVYVTTHTPR	10	Unmodified	_DVYVTTHTPR_									0	0	0	0	0	0	P78317	P78317	P78317	RNF4	E3 ubiquitin-protein ligase RNF4	MULTI-MSMS	20230213_HF_LC1_GT_GGO_Ex80_CTRL_1	CTRL_1	396.872	3	396.872	1187.59	-0.25355	-0.00010063	0.89098	0.0003536	0.63743	0.00025298	396.872	21.532	0.42238	21.532	21.466	21.889	0					134	38	5
DVYVTTHTPR	10	Unmodified	_DVYVTTHTPR_									0	0	0	0	0	0	P78317	P78317	P78317	RNF4	E3 ubiquitin-protein ligase RNF4	MULTI-MSMS	20230213_HF_LC1_GT_GGO_Ex80_CTRL_1	CTRL_1	396.871	3	396.872	1187.59	-0.34189	-0.00013569	1.2709	0.00050439	0.92902	0.0003687	396.872	22.108	0.5347	22.108	21.734	22.269	0					100	40	4
DVYVTTHTPR	10	Unmodified	_DVYVTTHTPR_									0	0	0	0	0	0	P78317	P78317	P78317	RNF4	E3 ubiquitin-protein ligase RNF4	MULTI-MSMS	20230213_HF_LC1_GT_GGO_Ex80_CTRL_1	CTRL_1	594.803	2	594.804	1187.59	-0.13543	-8.0552e-05	-0.70026	-0.00041652	-0.83568	-0.00049707	594.803	22.478	0.20745	22.478	22.334	22.542	0					31	18	2
DVYVTTHTPR	10	Unmodified	_DVYVTTHTPR_									0	0	0	0	0	0	P78317	P78317	P78317	RNF4	E3 ubiquitin-protein ligase RNF4	MULTI-MSMS	20230213_HF_LC1_GT_GGO_Ex80_CTRL_1	CTRL_1	396.872	3	396.872	1187.59	-0.4342	-0.00017232	0.48919	0.00019415	0.054993	2.1825e-05	396.872	22.508	0.8358	22.508	22.22	23.055	0					114	70	3
DVYVTTHTPR	10	Unmodified	_DVYVTTHTPR_									0	0	0	0	0	0	P78317	P78317	P78317	RNF4	E3 ubiquitin-protein ligase RNF4	MULTI-MSMS	20230213_HF_LC1_GT_GGO_Ex80_CTRL_1	CTRL_1	594.803	2	594.804	1187.59	-0.2183	-0.00012985	0.28498	0.00016951	0.066676	3.9659e-05	594.804	22.754	0.36636	22.754	22.71	23.076	0					44	26	2
DVYVTTHTPR	10	Unmodified	_DVYVTTHTPR_									0	0	0	0	0	0	P78317	P78317	P78317	RNF4	E3 ubiquitin-protein ligase RNF4	MULTI-MSMS	20230213_HF_LC1_GT_GGO_Ex80_CTRL_1	CTRL_1	396.872	3	396.872	1187.59	-0.56559	-0.00022447	-0.093547	-3.7126e-05	-0.65914	-0.00026159	396.872	23.224	0.24832	23.224	23.066	23.315	0					43	20	3
DVYVTTHTPR	10	Unmodified	_DVYVTTHTPR_									0	0	0	0	0	0	P78317	P78317	P78317	RNF4	E3 ubiquitin-protein ligase RNF4	MULTI-MSMS	20230213_HF_LC1_GT_GGO_Ex80_CTRL_1	CTRL_1	396.872	3	396.872	1187.59	-0.36421	-0.00014454	1.535	0.00060922	1.1708	0.00046467	396.872	24.173	0.33293	24.173	23.925	24.258	-3.5527e-15					67	28	4
DVYVTTHTPR	10	Unmodified	_DVYVTTHTPR_									0	0	0	0	0	0	P78317	P78317	P78317	RNF4	E3 ubiquitin-protein ligase RNF4	MULTI-MSMS	20230213_HF_LC1_GT_GGO_Ex80_CTRL_1	CTRL_1	594.802	2	594.804	1187.59	-0.062823	-3.7367e-05	-0.51852	-0.00030842	-0.58134	-0.00034579	594.804	24.223	0.25752	24.223	24.001	24.258	-3.5527e-15					38	20	3
DVYVTTHTPR	10	Unmodified	_DVYVTTHTPR_									0	0	0	0	0	0	P78317	P78317	P78317	RNF4	E3 ubiquitin-protein ligase RNF4	MULTI-MSMS	20230213_HF_LC1_GT_GGO_Ex80_CTRL_1	CTRL_1	396.872	3	396.872	1187.59	0.03829	1.5196e-05	0.68541	0.00027202	0.7237	0.00028722	396.872	24.654	0.76971	24.654	24.531	25.301	0					148	66	3
DVYVTTHTPR	10	Unmodified	_DVYVTTHTPR_									0	0	0	0	0	0	P78317	P78317	P78317	RNF4	E3 ubiquitin-protein ligase RNF4	MULTI-MSMS	20230213_HF_LC1_GT_GGO_Ex80_CTRL_1	CTRL_1	396.872	3	396.872	1187.59	0.5584	0.00022161	-0.84448	-0.00033515	-0.28607	-0.00011353	396.871	26.477	0.16676	26.477	26.419	26.585	0					26	9	3
DVYVTTHTPR	10	Unmodified	_DVYVTTHTPR_									0	0	0	0	0	0	P78317	P78317	P78317	RNF4	E3 ubiquitin-protein ligase RNF4	MULTI-MSMS	20230213_HF_LC1_GT_GGO_Ex80_CTRL_1	CTRL_1	594.804	2	594.804	1187.59	0.98946	0.00058854	0.10156	6.0407e-05	1.091	0.00064894	594.804	28.002	0.4566	28.002	27.958	28.415	0					44	33	2
DVYVTTHTPR	10	Unmodified	_DVYVTTHTPR_									0	0	0	0	0	0	P78317	P78317	P78317	RNF4	E3 ubiquitin-protein ligase RNF4	MULTI-MSMS	20230213_HF_LC1_GT_GGO_Ex80_CTRL_1	CTRL_1	396.872	3	396.872	1187.59	0.73204	0.00029052	0.42583	0.000169	1.1579	0.00045952	396.872	28.051	0.49095	28.051	27.939	28.43	0					94	36	3
DVYVTTHTPR	10	Unmodified	_DVYVTTHTPR_									0	0	0	0	0	0	P78317	P78317	P78317	RNF4	E3 ubiquitin-protein ligase RNF4	MULTI-MSMS	20230213_HF_LC1_GT_GGO_Ex80_CTRL_1	CTRL_1	594.804	2	594.804	1187.59	0.72616	0.00043192	-0.92456	-0.00054993	-0.1984	-0.00011801	594.803	30.693	0.52302	30.693	30.43	30.953	0					41	32	2
DVYVTTHTPR	10	Unmodified	_DVYVTTHTPR_									0	0	0	0	0	0	P78317	P78317	P78317	RNF4	E3 ubiquitin-protein ligase RNF4	MULTI-MSMS	20230213_HF_LC1_GT_GGO_Ex80_CTRL_1	CTRL_1	396.872	3	396.872	1187.59	-0.038136	-1.5135e-05	1.5312	0.00060767	1.493	0.00059254	396.872	31.382	0.58294	31.382	31.178	31.761	-3.5527e-15					96	40	3
DVYVTTHTPR	10	Unmodified	_DVYVTTHTPR_									0	0	0	0	0	0	P78317	P78317	P78317	RNF4	E3 ubiquitin-protein ligase RNF4	MULTI-MSMS	20230213_HF_LC1_GT_GGO_Ex80_CTRL_1	CTRL_1	396.872	3	396.872	1187.59	0.23641	9.3825e-05	1.1858	0.00047063	1.4223	0.00056445	396.872	32.202	0.91061	32.202	31.988	32.899	0					115	61	3
DVYVTTHTPR	10	Unmodified	_DVYVTTHTPR_									0	0	0	0	0	0	P78317	P78317	P78317	RNF4	E3 ubiquitin-protein ligase RNF4	MULTI-MSMS	20230213_HF_LC1_GT_GGO_Ex80_CTRL_1	CTRL_1	594.804	2	594.804	1187.59	0.5138	0.00030561	-0.018104	-1.0768e-05	0.4957	0.00029484	594.804	32.306	0.5472	32.306	32.063	32.611	0					66	36	2
DVYVTTHTPR	10	Unmodified	_DVYVTTHTPR_									0	0	0	0	0	0	P78317	P78317	P78317	RNF4	E3 ubiquitin-protein ligase RNF4	MULTI-MSMS	20230213_HF_LC1_GT_GGO_Ex80_CTRL_1	CTRL_1	396.872	3	396.872	1187.59	0.19696	7.817e-05	0.69753	0.00027683	0.8945	0.000355	396.872	33.294	0.50703	33.294	32.899	33.406	0					78	38	3
DVYVTTHTPR	10	Unmodified	_DVYVTTHTPR_									0	0	0	0	0	0	P78317	P78317	P78317	RNF4	E3 ubiquitin-protein ligase RNF4	MULTI-MSMS	20230213_HF_LC1_GT_GGO_Ex80_CTRL_1	CTRL_1	396.872	3	396.872	1187.59	-0.16365	-6.4949e-05	1.0029	0.00039801	0.83922	0.00033306	396.872	34.441	0.76967	34.441	34.211	34.98	0					102	53	3
DVYVTTHTPR	10	Unmodified	_DVYVTTHTPR_									0	0	0	0	0	0	P78317	P78317	P78317	RNF4	E3 ubiquitin-protein ligase RNF4	MULTI-MSMS	20230213_HF_LC1_GT_GGO_Ex80_CTRL_1	CTRL_1	396.872	3	396.872	1187.59	-0.32366	-0.00012845	1.1973	0.00047516	0.87361	0.00034671	396.872	35.89	1.2633	35.89	35.343	36.607	0					142	78	3
DVYVTTHTPR	10	Unmodified	_DVYVTTHTPR_									0	0	0	0	0	0	P78317	P78317	P78317	RNF4	E3 ubiquitin-protein ligase RNF4	MULTI-MSMS	20230213_HF_LC1_GT_GGO_Ex80_CTRL_1	CTRL_1	396.872	3	396.872	1187.59	-0.21604	-8.5742e-05	1.2513	0.00049661	1.0353	0.00041087	396.872	37.054	0.88941	37.054	36.607	37.496	0					81	55	2
DVYVTTHTPR	10	Unmodified	_DVYVTTHTPR_									0	0	0	0	0	0	P78317	P78317	P78317	RNF4	E3 ubiquitin-protein ligase RNF4	MULTI-MSMS	20230213_HF_LC1_GT_GGO_Ex80_CTRL_1	CTRL_1	396.872	3	396.872	1187.59	-0.14947	-5.9318e-05	0.78158	0.00031019	0.63212	0.00025087	396.872	39.206	0.58779	39.206	38.929	39.517	0					55	36	2
DVYVTTHTPR	10	Unmodified	_DVYVTTHTPR_									0	0	0	0	0	0	P78317	P78317	P78317	RNF4	E3 ubiquitin-protein ligase RNF4	MULTI-MSMS	20230213_HF_LC1_GT_GGO_Ex80_CTRL_1	CTRL_1	396.872	3	396.872	1187.59	-0.44388	-0.00017616	1.3289	0.00052742	0.88506	0.00035126	396.872	40.511	1.0773	40.511	39.858	40.935	0					112	69	2
DVYVTTHTPR	10	Unmodified	_DVYVTTHTPR_									0	0	0	0	0	0	P78317	P78317	P78317	RNF4	E3 ubiquitin-protein ligase RNF4	MULTI-MSMS	20230213_HF_LC1_GT_GGO_Ex80_CTRL_1	CTRL_1	396.872	3	396.872	1187.59	-0.67306	-0.00026712	1.4572	0.00057831	0.78411	0.00031119	396.872	41.233	0.3197	41.233	41.126	41.446	7.1054e-15					38	22	3
DVYVTTHTPR	10	Unmodified	_DVYVTTHTPR_									0	0	0	0	0	0	P78317	P78317	P78317	RNF4	E3 ubiquitin-protein ligase RNF4	MULTI-MSMS	20230213_HF_LC1_GT_GGO_Ex80_CTRL_1	CTRL_1	396.872	3	396.872	1187.59	-0.68008	-0.00026991	1.083	0.00042981	0.40291	0.00015991	396.872	41.703	0.52094	41.703	41.559	42.08	0					52	38	2
DVYVTTHTPR	10	Unmodified	_DVYVTTHTPR_									0	0	0	0	0	0	P78317	P78317	P78317	RNF4	E3 ubiquitin-protein ligase RNF4	MULTI-MSMS	20230213_HF_LC1_GT_GGO_Ex80_CTRL_1	CTRL_1	396.872	3	396.872	1187.59	-0.48612	-0.00019293	1.3174	0.00052286	0.83132	0.00032993	396.872	44.937	0.40469	44.937	44.645	45.05	0					64	24	3
DVYVTTHTPR	10	Unmodified	_DVYVTTHTPR_									0	0	0	0	0	0	P78317	P78317	P78317	RNF4	E3 ubiquitin-protein ligase RNF4	MULTI-MSMS	20230213_HF_LC1_GT_GGO_Ex80_CTRL_1	CTRL_1	396.873	3	396.872	1187.59	-1.1141	-0.00044214	2.1215	0.00084194	1.0074	0.0003998	396.873	45.844	0.36174	45.844	45.579	45.94	7.1054e-15					44	24	3
DVYVTTHTPR	10	Unmodified	_DVYVTTHTPR_									0	0	0	0	0	0	P78317	P78317	P78317	RNF4	E3 ubiquitin-protein ligase RNF4	MULTI-MSMS	20230213_HF_LC1_GT_GGO_Ex80_CTRL_1	CTRL_1	396.871	3	396.872	1187.59	-0.30463	-0.0001209	-0.027704	-1.0995e-05	-0.33233	-0.00013189	396.872	48.16	1.0685	48.16	47.691	48.76	0					91	66	2
DVYVTTHTPR	10	Unmodified	_DVYVTTHTPR_									0	0	0	0	0	0	P78317	P78317	P78317	RNF4	E3 ubiquitin-protein ligase RNF4	MULTI-MSMS	20230213_HF_LC1_GT_GGO_Ex80_CTRL_1	CTRL_1	396.871	3	396.872	1187.59	-0.2977	-0.00011815	-0.13799	-5.4765e-05	-0.43569	-0.00017291	396.872	49.12	0.36947	49.12	48.93	49.299	0					33	21	2
DVYVTTHTPR	10	Unmodified	_DVYVTTHTPR_									0	0	0	0	0	0	P78317	P78317	P78317	RNF4	E3 ubiquitin-protein ligase RNF4	MULTI-MSMS	20230213_HF_LC1_GT_GGO_Ex80_CTRL_1	CTRL_1	396.871	3	396.872	1187.59	-0.38156	-0.00015143	-0.74766	-0.00029673	-1.1292	-0.00044816	396.871	49.459	0.35056	49.459	49.214	49.565	0					35	22	2
DVYVTTHTPR	10	Unmodified	_DVYVTTHTPR_									0	0	0	0	0	0	P78317	P78317	P78317	RNF4	E3 ubiquitin-protein ligase RNF4	MULTI-MSMS	20230213_HF_LC1_GT_GGO_Ex80_CTRL_1	CTRL_1	396.872	3	396.872	1187.59	-0.61118	-0.00024256	0.54839	0.00021764	-0.062788	-2.4919e-05	396.872	50.01	0.50867	50.01	49.972	50.48	0					45	30	2
DVYVTTHTPR	10	Unmodified	_DVYVTTHTPR_									0	0	0	0	0	0	P78317	P78317	P78317	RNF4	E3 ubiquitin-protein ligase RNF4	MULTI-MSMS	20230213_HF_LC1_GT_GGO_Ex80_CTRL_1	CTRL_1	396.871	3	396.872	1187.59	-0.74731	-0.00029659	0.92438	0.00036686	0.17707	7.0273e-05	396.872	50.815	0.67411	50.815	50.31	50.984	0					72	43	2
DVYVTTHTPR	10	Unmodified	_DVYVTTHTPR_									0	0	0	0	0	0	P78317	P78317	P78317	RNF4	E3 ubiquitin-protein ligase RNF4	MULTI-MSMS	20230213_HF_LC1_GT_GGO_Ex80_CTRL_1	CTRL_1	396.872	3	396.872	1187.59	-0.63895	-0.00025358	0.1658	6.58e-05	-0.47315	-0.00018778	396.872	51.37	0.42273	51.37	50.984	51.406	0					35	26	2
DVYVTTHTPR	10	Unmodified	_DVYVTTHTPR_									0	0	0	0	0	0	P78317	P78317	P78317	RNF4	E3 ubiquitin-protein ligase RNF4	MULTI-MSMS	20230213_HF_LC1_GT_GGO_Ex80_CTRL_1	CTRL_1	396.872	3	396.872	1187.59	-0.49737	-0.00019739	0.82354	0.00032684	0.32618	0.00012945	396.872	51.642	0.50634	51.642	51.406	51.913	0					67	31	3
DVYVTTHTPR	10	Unmodified	_DVYVTTHTPR_									0	0	0	0	0	0	P78317	P78317	P78317	RNF4	E3 ubiquitin-protein ligase RNF4	MULTI-MSMS	20230213_HF_LC1_GT_GGO_Ex80_CTRL_1	CTRL_1	396.872	3	396.872	1187.59	-0.47127	-0.00018703	0.67353	0.00026731	0.20226	8.0272e-05	396.872	53.296	0.58085	53.296	52.924	53.505	0					64	34	3
DVYVTTHTPR	10	Unmodified	_DVYVTTHTPR_									0	0	0	0	0	0	P78317	P78317	P78317	RNF4	E3 ubiquitin-protein ligase RNF4	MULTI-MSMS	20230213_HF_LC1_GT_GGO_Ex80_CTRL_1	CTRL_1	396.872	3	396.872	1187.59	-0.56639	-0.00022478	1.1053	0.00043866	0.53891	0.00021388	396.872	53.604	0.5895	53.604	53.505	54.094	0					57	40	2
DVYVTTHTPR	10	Unmodified	_DVYVTTHTPR_									0	0	0	0	0	0	P78317	P78317	P78317	RNF4	E3 ubiquitin-protein ligase RNF4	MULTI-MSMS	20230213_HF_LC1_GT_GGO_Ex80_CTRL_1	CTRL_1	396.872	3	396.872	1187.59	-0.67836	-0.00026922	0.75427	0.00029935	0.075913	3.0128e-05	396.872	54.17	0.8384	54.17	53.838	54.677	0					110	54	3
DVYVTTHTPR	10	Unmodified	_DVYVTTHTPR_									0	0	0	0	0	0	P78317	P78317	P78317	RNF4	E3 ubiquitin-protein ligase RNF4	MULTI-MSMS	20230213_HF_LC1_GT_GGO_Ex80_CTRL_1	CTRL_1	396.872	3	396.872	1187.59	-0.31255	-0.00012404	0.60766	0.00024116	0.29511	0.00011712	396.872	56.324	1.0059	56.324	55.745	56.751	-7.1054e-15					110	69	2
DVYVTTHTPR	10	Unmodified	_DVYVTTHTPR_									0	0	0	0	0	0	P78317	P78317	P78317	RNF4	E3 ubiquitin-protein ligase RNF4	MULTI-MSMS	20230213_HF_LC1_GT_GGO_Ex80_CTRL_1	CTRL_1	396.872	3	396.872	1187.59	-0.2021	-8.0207e-05	0.88649	0.00035182	0.68439	0.00027161	396.872	56.9	0.70093	56.9	56.684	57.385	0					79	48	2
DVYVTTHTPR	10	Unmodified	_DVYVTTHTPR_									0	0	0	0	0	0	P78317	P78317	P78317	RNF4	E3 ubiquitin-protein ligase RNF4	MULTI-MSMS	20230213_HF_LC1_GT_GGO_Ex80_CTRL_1	CTRL_1	396.872	3	396.872	1187.59	-0.23403	-9.2879e-05	0.37956	0.00015064	0.14553	5.7759e-05	396.872	57.672	0.89456	57.672	57.233	58.128	0					95	66	2
DVYVTTHTPR	10	Unmodified	_DVYVTTHTPR_									0	0	0	0	0	0	P78317	P78317	P78317	RNF4	E3 ubiquitin-protein ligase RNF4	MULTI-MSMS	20230213_HF_LC1_GT_GGO_Ex80_CTRL_1	CTRL_1	396.872	3	396.872	1187.59	-0.14557	-5.7773e-05	0.53341	0.0002117	0.38784	0.00015392	396.872	59.643	1.2736	59.643	59.268	60.541	0					167	117	2
DVYVTTHTPR	10	Unmodified	_DVYVTTHTPR_									0	0	0	0	0	0	P78317	P78317	P78317	RNF4	E3 ubiquitin-protein ligase RNF4	MULTI-MSMS	20230213_HF_LC1_GT_GGO_Ex80_CTRL_1	CTRL_1	396.872	3	396.872	1187.59	0.1997	7.9254e-05	0.12463	4.9463e-05	0.32433	0.00012872	396.872	61.236	1.1364	61.236	61.097	62.234	0					177	106	3
DVYVTTHTPR	10	Unmodified	_DVYVTTHTPR_									0	0	0	0	0	0	P78317	P78317	P78317	RNF4	E3 ubiquitin-protein ligase RNF4	MULTI-MSMS	20230213_HF_LC1_GT_GGO_Ex80_CTRL_1	CTRL_1	396.872	3	396.872	1187.59	0.14772	5.8624e-05	0.54403	0.00021591	0.69175	0.00027453	396.872	63.086	0.93232	63.086	62.234	63.166	0					219	97	3
DVYVTTHTPR	10	Unmodified	_DVYVTTHTPR_									0	0	0	0	0	0	P78317	P78317	P78317	RNF4	E3 ubiquitin-protein ligase RNF4	MULTI-MSMS	20230213_HF_LC1_GT_GGO_Ex80_CTRL_1	CTRL_1	396.872	3	396.872	1187.59	0.097063	3.8522e-05	0.34179	0.00013565	0.43885	0.00017417	396.872	63.283	0.25564	63.283	63.166	63.422	-7.1054e-15					80	34	3
DVYVTTHTPR	10	Unmodified	_DVYVTTHTPR_									0	0	0	0	0	0	P78317	P78317	P78317	RNF4	E3 ubiquitin-protein ligase RNF4	MULTI-MSMS	20230213_HF_LC1_GT_GGO_Ex80_CTRL_1	CTRL_1	396.872	3	396.872	1187.59	-0.18656	-7.4039e-05	0.50311	0.00019967	0.31655	0.00012563	396.872	66.527	0.26997	66.527	66.393	66.663	0					38	21	2
DVYVTTHTPR	10	Unmodified	_DVYVTTHTPR_									0	0	0	0	0	0	P78317	P78317	P78317	RNF4	E3 ubiquitin-protein ligase RNF4	MULTI-MSMS	20230213_HF_LC1_GT_GGO_Ex80_CTRL_1	CTRL_1	397.206	3	396.872	1187.59	-0.21071	-8.3627e-05	0.40492	0.0001607	0.19421	7.7076e-05	396.872	66.873	0.31518	66.873	66.649	66.964	0					49	27	2
DVYVTTHTPR	10	Unmodified	_DVYVTTHTPR_									0	0	0	0	0	0	P78317	P78317	P78317	RNF4	E3 ubiquitin-protein ligase RNF4	MSMS	20230213_HF_LC1_GT_GGO_Ex80_CTRL_1	CTRL_1	594.803	2	594.804	1187.59	NaN	NaN	NaN	NaN	NaN	NaN	NaN	16.78	1	16.78	16.28	17.28	0
DVYVTTHTPR	10	Unmodified	_DVYVTTHTPR_									0	0	0	0	0	0	P78317	P78317	P78317	RNF4	E3 ubiquitin-protein ligase RNF4	MSMS	20230213_HF_LC1_GT_GGO_Ex80_CTRL_1	CTRL_1	594.804	2	594.804	1187.59	NaN	NaN	NaN	NaN	NaN	NaN	NaN	23.325	1	23.325	22.825	23.825	0
DVYVTTHTPR	10	Unmodified	_DVYVTTHTPR_									0	0	0	0	0	0	P78317	P78317	P78317	RNF4	E3 ubiquitin-protein ligase RNF4	MSMS	20230213_HF_LC1_GT_GGO_Ex80_CTRL_1	CTRL_1	396.872	3	396.872	1187.59	NaN	NaN	NaN	NaN	NaN	NaN	NaN	30.155	1	30.155	29.655	30.655	0
DVYVTTHTPR	10	Unmodified	_DVYVTTHTPR_									0	0	0	0	0	0	P78317	P78317	P78317	RNF4	E3 ubiquitin-protein ligase RNF4	MSMS	20230213_HF_LC1_GT_GGO_Ex80_CTRL_1	CTRL_1	396.872	3	396.872	1187.59	NaN	NaN	NaN	NaN	NaN	NaN	NaN	30.507	1	30.507	30.007	31.007	0
DVYVTTHTPR	10	Unmodified	_DVYVTTHTPR_									0	0	0	0	0	0	P78317	P78317	P78317	RNF4	E3 ubiquitin-protein ligase RNF4	MSMS	20230213_HF_LC1_GT_GGO_Ex80_CTRL_1	CTRL_1	594.803	2	594.804	1187.59	NaN	NaN	NaN	NaN	NaN	NaN	NaN	31.276	1	31.276	30.776	31.776	0
DVYVTTHTPR	10	Unmodified	_DVYVTTHTPR_									0	0	0	0	0	0	P78317	P78317	P78317	RNF4	E3 ubiquitin-protein ligase RNF4	MSMS	20230213_HF_LC1_GT_GGO_Ex80_CTRL_1	CTRL_1	594.805	2	594.804	1187.59	NaN	NaN	NaN	NaN	NaN	NaN	NaN	33.212	1	33.212	32.712	33.712	0
DVYVTTHTPR	10	Unmodified	_DVYVTTHTPR_									0	0	0	0	0	0	P78317	P78317	P78317	RNF4	E3 ubiquitin-protein ligase RNF4	MSMS	20230213_HF_LC1_GT_GGO_Ex80_CTRL_1	CTRL_1	396.871	3	396.872	1187.59	NaN	NaN	NaN	NaN	NaN	NaN	NaN	33.853	1	33.853	33.353	34.353	0
DVYVTTHTPR	10	Unmodified	_DVYVTTHTPR_									0	0	0	0	0	0	P78317	P78317	P78317	RNF4	E3 ubiquitin-protein ligase RNF4	MSMS	20230213_HF_LC1_GT_GGO_Ex80_CTRL_1	CTRL_1	594.805	2	594.804	1187.59	NaN	NaN	NaN	NaN	NaN	NaN	NaN	35.574	1	35.574	35.074	36.074	0
DVYVTTHTPR	10	Unmodified	_DVYVTTHTPR_									0	0	0	0	0	0	P78317	P78317	P78317	RNF4	E3 ubiquitin-protein ligase RNF4	MSMS	20230213_HF_LC1_GT_GGO_Ex80_CTRL_1	CTRL_1	396.872	3	396.872	1187.59	NaN	NaN	NaN	NaN	NaN	NaN	NaN	38.325	1	38.325	37.825	38.825	0
DVYVTTHTPR	10	Unmodified	_DVYVTTHTPR_									0	0	0	0	0	0	P78317	P78317	P78317	RNF4	E3 ubiquitin-protein ligase RNF4	MSMS	20230213_HF_LC1_GT_GGO_Ex80_CTRL_1	CTRL_1	397.206	3	396.872	1187.59	NaN	NaN	NaN	NaN	NaN	NaN	NaN	42.404	1	42.404	41.904	42.904	0
DVYVTTHTPR	10	Unmodified	_DVYVTTHTPR_									0	0	0	0	0	0	P78317	P78317	P78317	RNF4	E3 ubiquitin-protein ligase RNF4	MSMS	20230213_HF_LC1_GT_GGO_Ex80_CTRL_1	CTRL_1	396.872	3	396.872	1187.59	NaN	NaN	NaN	NaN	NaN	NaN	NaN	42.782	1	42.782	42.282	43.282	0
DVYVTTHTPR	10	Unmodified	_DVYVTTHTPR_									0	0	0	0	0	0	P78317	P78317	P78317	RNF4	E3 ubiquitin-protein ligase RNF4	MSMS	20230213_HF_LC1_GT_GGO_Ex80_CTRL_1	CTRL_1	396.872	3	396.872	1187.59	NaN	NaN	NaN	NaN	NaN	NaN	NaN	43.119	1	43.119	42.619	43.619	0
DVYVTTHTPR	10	Unmodified	_DVYVTTHTPR_									0	0	0	0	0	0	P78317	P78317	P78317	RNF4	E3 ubiquitin-protein ligase RNF4	MSMS	20230213_HF_LC1_GT_GGO_Ex80_CTRL_1	CTRL_1	396.872	3	396.872	1187.59	NaN	NaN	NaN	NaN	NaN	NaN	NaN	43.467	1	43.467	42.967	43.967	0
DVYVTTHTPR	10	Unmodified	_DVYVTTHTPR_									0	0	0	0	0	0	P78317	P78317	P78317	RNF4	E3 ubiquitin-protein ligase RNF4	MSMS	20230213_HF_LC1_GT_GGO_Ex80_CTRL_1	CTRL_1	396.872	3	396.872	1187.59	NaN	NaN	NaN	NaN	NaN	NaN	NaN	43.862	1	43.862	43.362	44.362	0
DVYVTTHTPR	10	Unmodified	_DVYVTTHTPR_									0	0	0	0	0	0	P78317	P78317	P78317	RNF4	E3 ubiquitin-protein ligase RNF4	MSMS	20230213_HF_LC1_GT_GGO_Ex80_CTRL_1	CTRL_1	396.872	3	396.872	1187.59	NaN	NaN	NaN	NaN	NaN	NaN	NaN	44.208	1	44.208	43.708	44.708	0
DVYVTTHTPR	10	Unmodified	_DVYVTTHTPR_									0	0	0	0	0	0	P78317	P78317	P78317	RNF4	E3 ubiquitin-protein ligase RNF4	MSMS	20230213_HF_LC1_GT_GGO_Ex80_CTRL_1	CTRL_1	396.872	3	396.872	1187.59	NaN	NaN	NaN	NaN	NaN	NaN	NaN	44.547	1	44.547	44.047	45.047	0
DVYVTTHTPR	10	Unmodified	_DVYVTTHTPR_									0	0	0	0	0	0	P78317	P78317	P78317	RNF4	E3 ubiquitin-protein ligase RNF4	MSMS	20230213_HF_LC1_GT_GGO_Ex80_CTRL_1	CTRL_1	396.872	3	396.872	1187.59	NaN	NaN	NaN	NaN	NaN	NaN	NaN	45.234	1	45.234	44.734	45.734	0
DVYVTTHTPR	10	Unmodified	_DVYVTTHTPR_									0	0	0	0	0	0	P78317	P78317	P78317	RNF4	E3 ubiquitin-protein ligase RNF4	MSMS	20230213_HF_LC1_GT_GGO_Ex80_CTRL_1	CTRL_1	396.871	3	396.872	1187.59	NaN	NaN	NaN	NaN	NaN	NaN	NaN	52.022	1	52.022	51.522	52.522	0
DVYVTTHTPR	10	Unmodified	_DVYVTTHTPR_									0	0	0	0	0	0	P78317	P78317	P78317	RNF4	E3 ubiquitin-protein ligase RNF4	MSMS	20230213_HF_LC1_GT_GGO_Ex80_CTRL_1	CTRL_1	396.871	3	396.872	1187.59	NaN	NaN	NaN	NaN	NaN	NaN	NaN	52.78	1	52.78	52.28	53.28	0
DVYVTTHTPR	10	Unmodified	_DVYVTTHTPR_									0	0	0	0	0	0	P78317	P78317	P78317	RNF4	E3 ubiquitin-protein ligase RNF4	MSMS	20230213_HF_LC1_GT_GGO_Ex80_CTRL_1	CTRL_1	396.872	3	396.872	1187.59	NaN	NaN	NaN	NaN	NaN	NaN	NaN	55.497	1	55.497	54.997	55.997	0
DVYVTTHTPR	10	Unmodified	_DVYVTTHTPR_									0	0	0	0	0	0	P78317	P78317	P78317	RNF4	E3 ubiquitin-protein ligase RNF4	MSMS	20230213_HF_LC1_GT_GGO_Ex80_CTRL_1	CTRL_1	396.872	3	396.872	1187.59	NaN	NaN	NaN	NaN	NaN	NaN	NaN	55.837	1	55.837	55.337	56.337	0
DVYVTTHTPR	10	Unmodified	_DVYVTTHTPR_									0	0	0	0	0	0	P78317	P78317	P78317	RNF4	E3 ubiquitin-protein ligase RNF4	MSMS	20230213_HF_LC1_GT_GGO_Ex80_CTRL_1	CTRL_1	396.872	3	396.872	1187.59	NaN	NaN	NaN	NaN	NaN	NaN	NaN	58.241	1	58.241	57.741	58.741	0
DVYVTTHTPR	10	Unmodified	_DVYVTTHTPR_									0	0	0	0	0	0	P78317	P78317	P78317	RNF4	E3 ubiquitin-protein ligase RNF4	MSMS	20230213_HF_LC1_GT_GGO_Ex80_CTRL_1	CTRL_1	396.872	3	396.872	1187.59	NaN	NaN	NaN	NaN	NaN	NaN	NaN	58.592	1	58.592	58.092	59.092	0
DVYVTTHTPR	10	Unmodified	_DVYVTTHTPR_									0	0	0	0	0	0	P78317	P78317	P78317	RNF4	E3 ubiquitin-protein ligase RNF4	MSMS	20230213_HF_LC1_GT_GGO_Ex80_CTRL_1	CTRL_1	396.872	3	396.872	1187.59	NaN	NaN	NaN	NaN	NaN	NaN	NaN	58.942	1	58.942	58.442	59.442	0
DVYVTTHTPR	10	Unmodified	_DVYVTTHTPR_									0	0	0	0	0	0	P78317	P78317	P78317	RNF4	E3 ubiquitin-protein ligase RNF4	MSMS	20230213_HF_LC1_GT_GGO_Ex80_CTRL_1	CTRL_1	396.872	3	396.872	1187.59	NaN	NaN	NaN	NaN	NaN	NaN	NaN	59.287	1	59.287	58.787	59.787	0
DVYVTTHTPR	10	Unmodified	_DVYVTTHTPR_									0	0	0	0	0	0	P78317	P78317	P78317	RNF4	E3 ubiquitin-protein ligase RNF4	MSMS	20230213_HF_LC1_GT_GGO_Ex80_CTRL_1	CTRL_1	396.872	3	396.872	1187.59	NaN	NaN	NaN	NaN	NaN	NaN	NaN	60.31	1	60.31	59.81	60.81	0
DVYVTTHTPR	10	Unmodified	_DVYVTTHTPR_									0	0	0	0	0	0	P78317	P78317	P78317	RNF4	E3 ubiquitin-protein ligase RNF4	MSMS	20230213_HF_LC1_GT_GGO_Ex80_CTRL_1	CTRL_1	396.872	3	396.872	1187.59	NaN	NaN	NaN	NaN	NaN	NaN	NaN	63.602	1	63.602	63.102	64.102	0
DVYVTTHTPR	10	Unmodified	_DVYVTTHTPR_									0	0	0	0	0	0	P78317	P78317	P78317	RNF4	E3 ubiquitin-protein ligase RNF4	MSMS	20230213_HF_LC1_GT_GGO_Ex80_CTRL_1	CTRL_1	396.872	3	396.872	1187.59	NaN	NaN	NaN	NaN	NaN	NaN	NaN	63.94	1	63.94	63.44	64.44	0
DVYVTTHTPR	10	Unmodified	_DVYVTTHTPR_									0	0	0	0	0	0	P78317	P78317	P78317	RNF4	E3 ubiquitin-protein ligase RNF4	MSMS	20230213_HF_LC1_GT_GGO_Ex80_CTRL_1	CTRL_1	396.872	3	396.872	1187.59	NaN	NaN	NaN	NaN	NaN	NaN	NaN	64.281	1	64.281	63.781	64.781	0
DVYVTTHTPR	10	Unmodified	_DVYVTTHTPR_									0	0	0	0	0	0	P78317	P78317	P78317	RNF4	E3 ubiquitin-protein ligase RNF4	MSMS	20230213_HF_LC1_GT_GGO_Ex80_CTRL_1	CTRL_1	396.872	3	396.872	1187.59	NaN	NaN	NaN	NaN	NaN	NaN	NaN	64.623	1	64.623	64.123	65.123	0
DVYVTTHTPR	10	Unmodified	_DVYVTTHTPR_									0	0	0	0	0	0	P78317	P78317	P78317	RNF4	E3 ubiquitin-protein ligase RNF4	MSMS	20230213_HF_LC1_GT_GGO_Ex80_CTRL_1	CTRL_1	396.872	3	396.872	1187.59	NaN	NaN	NaN	NaN	NaN	NaN	NaN	65.054	1	65.054	64.554	65.554	0
DVYVTTHTPR	10	Unmodified	_DVYVTTHTPR_									0	0	0	0	0	0	P78317	P78317	P78317	RNF4	E3 ubiquitin-protein ligase RNF4	MSMS	20230213_HF_LC1_GT_GGO_Ex80_CTRL_1	CTRL_1	396.872	3	396.872	1187.59	NaN	NaN	NaN	NaN	NaN	NaN	NaN	65.465	1	65.465	64.965	65.965	0
DVYVTTHTPR	10	Unmodified	_DVYVTTHTPR_									0	0	0	0	0	0	P78317	P78317	P78317	RNF4	E3 ubiquitin-protein ligase RNF4	MSMS	20230213_HF_LC1_GT_GGO_Ex80_CTRL_1	CTRL_1	396.871	3	396.872	1187.59	NaN	NaN	NaN	NaN	NaN	NaN	NaN	66.178	1	66.178	65.678	66.678	0
DVYVTTHTPR	10	Unmodified	_DVYVTTHTPR_									0	0	0	0	0	0	P78317	P78317	P78317	RNF4	E3 ubiquitin-protein ligase RNF4	MULTI-SECPEP	20230213_HF_LC1_GT_GGO_Ex80_CTRL_1	CTRL_1	396.703	3	396.872	1187.59	0.5659	0.00022459	0.71568	0.00028403	1.2816	0.00050862	397.207	26.799	0.37588	26.799	26.642	27.018	0					53	28	2
DVYVTTHTPR	10	Unmodified	_DVYVTTHTPR_									0	0	0	0	0	0	P78317	P78317	P78317	RNF4	E3 ubiquitin-protein ligase RNF4	MULTI-SECPEP	20230213_HF_LC1_GT_GGO_Ex80_CTRL_1	CTRL_1	595.258	2	594.804	1187.59	-0.070332	-4.1834e-05	-0.58462	-0.00034774	-0.65496	-0.00038957	594.804	22.053	0.53547	22.053	21.805	22.34	0					84	40	3
DVYVTTHTPR	10	Unmodified	_DVYVTTHTPR_									0	0	0	0	0	0	P78317	P78317	P78317	RNF4	E3 ubiquitin-protein ligase RNF4	MULTI-MSMS	20230213_HF_LC1_GT_GGO_Ex80_CTRL_2	CTRL_2	396.872	3	396.872	1187.59	0.019055	7.5623e-06	-0.21462	-8.5176e-05	-0.19556	-7.7613e-05	396.872	14.834	0.12168	14.834	14.78	14.902	0					33	14	3
DVYVTTHTPR	10	Unmodified	_DVYVTTHTPR_									0	0	0	0	0	0	P78317	P78317	P78317	RNF4	E3 ubiquitin-protein ligase RNF4	MULTI-MSMS	20230213_HF_LC1_GT_GGO_Ex80_CTRL_2	CTRL_2	594.803	2	594.804	1187.59	-0.1248	-7.423e-05	-1.3994	-0.00083237	-1.5242	-0.0009066	594.803	18.435	0.17049	18.435	18.367	18.537	0					54	33	2
DVYVTTHTPR	10	Unmodified	_DVYVTTHTPR_									0	0	0	0	0	0	P78317	P78317	P78317	RNF4	E3 ubiquitin-protein ligase RNF4	MULTI-MSMS	20230213_HF_LC1_GT_GGO_Ex80_CTRL_2	CTRL_2	594.805	2	594.804	1187.59	0.069546	4.1366e-05	1.0588	0.00062979	1.1284	0.00067115	594.805	18.86	0.30312	18.86	18.747	19.05	0					50	34	2
DVYVTTHTPR	10	Unmodified	_DVYVTTHTPR_									0	0	0	0	0	0	P78317	P78317	P78317	RNF4	E3 ubiquitin-protein ligase RNF4	MULTI-MSMS	20230213_HF_LC1_GT_GGO_Ex80_CTRL_2	CTRL_2	396.872	3	396.872	1187.59	-0.42748	-0.00016965	0.93404	0.00037069	0.50656	0.00020104	396.872	18.854	0.34377	18.854	18.738	19.081	0					77	38	3
DVYVTTHTPR	10	Unmodified	_DVYVTTHTPR_									0	0	0	0	0	0	P78317	P78317	P78317	RNF4	E3 ubiquitin-protein ligase RNF4	MULTI-MSMS	20230213_HF_LC1_GT_GGO_Ex80_CTRL_2	CTRL_2	1188.6	1	1188.6	1187.59	-0.12513	-0.00014873	-0.90574	-0.0010766	-1.0309	-0.0012253	1188.6	19.292	0.41176	19.292	19.194	19.606	3.5527e-15					152	57	4
DVYVTTHTPR	10	Unmodified	_DVYVTTHTPR_									0	0	0	0	0	0	P78317	P78317	P78317	RNF4	E3 ubiquitin-protein ligase RNF4	MULTI-MSMS	20230213_HF_LC1_GT_GGO_Ex80_CTRL_2	CTRL_2	396.871	3	396.872	1187.59	-0.23286	-9.2416e-05	-0.29105	-0.00011551	-0.52391	-0.00020793	396.872	21.274	0.59112	21.274	20.763	21.354	0					134	47	5
DVYVTTHTPR	10	Unmodified	_DVYVTTHTPR_									0	0	0	0	0	0	P78317	P78317	P78317	RNF4	E3 ubiquitin-protein ligase RNF4	MULTI-MSMS	20230213_HF_LC1_GT_GGO_Ex80_CTRL_2	CTRL_2	396.872	3	396.872	1187.59	-0.29065	-0.00011535	0.76362	0.00030306	0.47297	0.00018771	396.872	21.437	0.51516	21.437	21.354	21.87	0					138	46	5
DVYVTTHTPR	10	Unmodified	_DVYVTTHTPR_									0	0	0	0	0	0	P78317	P78317	P78317	RNF4	E3 ubiquitin-protein ligase RNF4	MULTI-MSMS	20230213_HF_LC1_GT_GGO_Ex80_CTRL_2	CTRL_2	594.804	2	594.804	1187.59	0.1901	0.00011307	0.12067	7.1775e-05	0.31077	0.00018485	594.804	21.433	0.52644	21.433	21.354	21.881	0					130	47	3
DVYVTTHTPR	10	Unmodified	_DVYVTTHTPR_									0	0	0	0	0	0	P78317	P78317	P78317	RNF4	E3 ubiquitin-protein ligase RNF4	MULTI-MSMS	20230213_HF_LC1_GT_GGO_Ex80_CTRL_2	CTRL_2	594.803	2	594.804	1187.59	-0.079433	-4.7247e-05	-0.46094	-0.00027417	-0.54037	-0.00032142	594.803	21.999	0.394	21.999	21.826	22.22	0					64	30	3
DVYVTTHTPR	10	Unmodified	_DVYVTTHTPR_									0	0	0	0	0	0	P78317	P78317	P78317	RNF4	E3 ubiquitin-protein ligase RNF4	MULTI-MSMS	20230213_HF_LC1_GT_GGO_Ex80_CTRL_2	CTRL_2	594.803	2	594.804	1187.59	-0.30305	-0.00018026	-0.36635	-0.0002179	-0.6694	-0.00039816	594.804	22.467	0.37024	22.467	22.22	22.59	0					52	39	2
DVYVTTHTPR	10	Unmodified	_DVYVTTHTPR_									0	0	0	0	0	0	P78317	P78317	P78317	RNF4	E3 ubiquitin-protein ligase RNF4	MULTI-MSMS	20230213_HF_LC1_GT_GGO_Ex80_CTRL_2	CTRL_2	396.871	3	396.872	1187.59	-0.97528	-0.00038706	0.98511	0.00039096	0.0098245	3.8991e-06	396.872	22.69	0.58762	22.69	22.497	23.084	0					77	50	2
DVYVTTHTPR	10	Unmodified	_DVYVTTHTPR_									0	0	0	0	0	0	P78317	P78317	P78317	RNF4	E3 ubiquitin-protein ligase RNF4	MULTI-MSMS	20230213_HF_LC1_GT_GGO_Ex80_CTRL_2	CTRL_2	594.804	2	594.804	1187.59	-0.57244	-0.00034049	0.66286	0.00039427	0.090417	5.378e-05	594.804	22.981	0.32191	22.981	22.729	23.051	3.5527e-15					54	24	3
DVYVTTHTPR	10	Unmodified	_DVYVTTHTPR_									0	0	0	0	0	0	P78317	P78317	P78317	RNF4	E3 ubiquitin-protein ligase RNF4	MULTI-MSMS	20230213_HF_LC1_GT_GGO_Ex80_CTRL_2	CTRL_2	396.872	3	396.872	1187.59	-1.2116	-0.00048085	0.053663	2.1297e-05	-1.1579	-0.00045956	396.872	23.164	0.19151	23.164	23.065	23.257	0					35	16	3
DVYVTTHTPR	10	Unmodified	_DVYVTTHTPR_									0	0	0	0	0	0	P78317	P78317	P78317	RNF4	E3 ubiquitin-protein ligase RNF4	MULTI-MSMS	20230213_HF_LC1_GT_GGO_Ex80_CTRL_2	CTRL_2	594.804	2	594.804	1187.59	-0.51809	-0.00030816	0.67552	0.0004018	0.15743	9.364e-05	594.804	23.412	0.32812	23.412	23.321	23.649	0					52	34	2
DVYVTTHTPR	10	Unmodified	_DVYVTTHTPR_									0	0	0	0	0	0	P78317	P78317	P78317	RNF4	E3 ubiquitin-protein ligase RNF4	MULTI-MSMS	20230213_HF_LC1_GT_GGO_Ex80_CTRL_2	CTRL_2	396.872	3	396.872	1187.59	-0.6974	-0.00027678	0.64663	0.00025663	-0.050765	-2.0147e-05	396.872	23.738	0.68455	23.738	23.59	24.275	0					82	44	3
DVYVTTHTPR	10	Unmodified	_DVYVTTHTPR_									0	0	0	0	0	0	P78317	P78317	P78317	RNF4	E3 ubiquitin-protein ligase RNF4	MULTI-MSMS	20230213_HF_LC1_GT_GGO_Ex80_CTRL_2	CTRL_2	396.871	3	396.872	1187.59	-0.088894	-3.528e-05	0.9725	0.00038596	0.88361	0.00035068	396.872	26.497	0.27444	26.497	26.274	26.549	0					41	19	3
DVYVTTHTPR	10	Unmodified	_DVYVTTHTPR_									0	0	0	0	0	0	P78317	P78317	P78317	RNF4	E3 ubiquitin-protein ligase RNF4	MULTI-MSMS	20230213_HF_LC1_GT_GGO_Ex80_CTRL_2	CTRL_2	396.873	3	396.872	1187.59	0.085713	3.4017e-05	0.75722	0.00030052	0.84294	0.00033454	396.872	28.214	0.37977	28.214	27.962	28.341	0					55	24	3
DVYVTTHTPR	10	Unmodified	_DVYVTTHTPR_									0	0	0	0	0	0	P78317	P78317	P78317	RNF4	E3 ubiquitin-protein ligase RNF4	MULTI-MSMS	20230213_HF_LC1_GT_GGO_Ex80_CTRL_2	CTRL_2	396.873	3	396.872	1187.59	0.1512	6.0006e-05	1.0271	0.00040763	1.1783	0.00046764	396.872	29.987	0.67443	29.987	29.815	30.49	3.5527e-15					73	44	3
DVYVTTHTPR	10	Unmodified	_DVYVTTHTPR_									0	0	0	0	0	0	P78317	P78317	P78317	RNF4	E3 ubiquitin-protein ligase RNF4	MULTI-MSMS	20230213_HF_LC1_GT_GGO_Ex80_CTRL_2	CTRL_2	594.807	2	594.804	1187.59	0.11659	6.9349e-05	1.8278	0.0010872	1.9444	0.0011565	594.805	31.556	0.21926	31.556	31.501	31.721	3.5527e-15					25	16	2
DVYVTTHTPR	10	Unmodified	_DVYVTTHTPR_									0	0	0	0	0	0	P78317	P78317	P78317	RNF4	E3 ubiquitin-protein ligase RNF4	MULTI-MSMS	20230213_HF_LC1_GT_GGO_Ex80_CTRL_2	CTRL_2	396.871	3	396.872	1187.59	-0.4458	-0.00017693	0.82288	0.00032658	0.37708	0.00014965	396.872	31.97	0.18177	31.97	31.934	32.116	0					16	12	2
DVYVTTHTPR	10	Unmodified	_DVYVTTHTPR_									0	0	0	0	0	0	P78317	P78317	P78317	RNF4	E3 ubiquitin-protein ligase RNF4	MULTI-MSMS	20230213_HF_LC1_GT_GGO_Ex80_CTRL_2	CTRL_2	396.872	3	396.872	1187.59	-0.58247	-0.00023116	1.0464	0.00041528	0.46393	0.00018412	396.872	33.006	0.82382	33.006	32.409	33.233	0					88	56	2
DVYVTTHTPR	10	Unmodified	_DVYVTTHTPR_									0	0	0	0	0	0	P78317	P78317	P78317	RNF4	E3 ubiquitin-protein ligase RNF4	MULTI-MSMS	20230213_HF_LC1_GT_GGO_Ex80_CTRL_2	CTRL_2	396.872	3	396.872	1187.59	-0.74938	-0.00029741	0.99729	0.0003958	0.24791	9.8389e-05	396.872	34.517	0.79921	34.517	34.09	34.889	0					125	56	3
DVYVTTHTPR	10	Unmodified	_DVYVTTHTPR_									0	0	0	0	0	0	P78317	P78317	P78317	RNF4	E3 ubiquitin-protein ligase RNF4	MULTI-MSMS	20230213_HF_LC1_GT_GGO_Ex80_CTRL_2	CTRL_2	396.872	3	396.872	1187.59	-0.85951	-0.00034112	1.2594	0.00049984	0.39993	0.00015872	396.872	36.863	0.60201	36.863	36.602	37.204	0					56	36	2
DVYVTTHTPR	10	Unmodified	_DVYVTTHTPR_									0	0	0	0	0	0	P78317	P78317	P78317	RNF4	E3 ubiquitin-protein ligase RNF4	MULTI-MSMS	20230213_HF_LC1_GT_GGO_Ex80_CTRL_2	CTRL_2	396.872	3	396.872	1187.59	-0.58284	-0.00023131	1.906	0.00075643	1.3231	0.00052512	396.872	38.505	0.78612	38.505	37.821	38.607	0					65	49	2
DVYVTTHTPR	10	Unmodified	_DVYVTTHTPR_									0	0	0	0	0	0	P78317	P78317	P78317	RNF4	E3 ubiquitin-protein ligase RNF4	MULTI-MSMS	20230213_HF_LC1_GT_GGO_Ex80_CTRL_2	CTRL_2	397.206	3	396.872	1187.59	-0.36509	-0.0001449	1.0702	0.00042475	0.70514	0.00027985	396.872	39.311	0.43444	39.311	39.14	39.575	0					48	26	2
DVYVTTHTPR	10	Unmodified	_DVYVTTHTPR_									0	0	0	0	0	0	P78317	P78317	P78317	RNF4	E3 ubiquitin-protein ligase RNF4	MULTI-MSMS	20230213_HF_LC1_GT_GGO_Ex80_CTRL_2	CTRL_2	396.872	3	396.872	1187.59	-0.518	-0.00020558	0.17355	6.8877e-05	-0.34445	-0.0001367	396.872	40.009	0.15546	40.009	39.909	40.065	0					14	11	2
DVYVTTHTPR	10	Unmodified	_DVYVTTHTPR_									0	0	0	0	0	0	P78317	P78317	P78317	RNF4	E3 ubiquitin-protein ligase RNF4	MULTI-MSMS	20230213_HF_LC1_GT_GGO_Ex80_CTRL_2	CTRL_2	396.873	3	396.872	1187.59	-0.84531	-0.00033548	1.2227	0.00048526	0.37739	0.00014978	396.872	41.857	0.4249	41.857	41.616	42.041	0					39	26	2
DVYVTTHTPR	10	Unmodified	_DVYVTTHTPR_									0	0	0	0	0	0	P78317	P78317	P78317	RNF4	E3 ubiquitin-protein ligase RNF4	MULTI-MSMS	20230213_HF_LC1_GT_GGO_Ex80_CTRL_2	CTRL_2	397.207	3	396.872	1187.59	-0.48204	-0.00019131	0.43303	0.00017186	-0.049	-1.9447e-05	396.872	42.443	0.47059	42.443	42.359	42.829	0					37	27	2
DVYVTTHTPR	10	Unmodified	_DVYVTTHTPR_									0	0	0	0	0	0	P78317	P78317	P78317	RNF4	E3 ubiquitin-protein ligase RNF4	MULTI-MSMS	20230213_HF_LC1_GT_GGO_Ex80_CTRL_2	CTRL_2	396.871	3	396.872	1187.59	-0.23869	-9.4731e-05	0.94232	0.00037398	0.70362	0.00027925	396.872	43.055	0.39079	43.055	42.846	43.237	0					34	23	2
DVYVTTHTPR	10	Unmodified	_DVYVTTHTPR_									0	0	0	0	0	0	P78317	P78317	P78317	RNF4	E3 ubiquitin-protein ligase RNF4	MULTI-MSMS	20230213_HF_LC1_GT_GGO_Ex80_CTRL_2	CTRL_2	397.206	3	396.872	1187.59	-0.48348	-0.00019188	0.18284	7.2565e-05	-0.30064	-0.00011931	396.872	44.133	0.35183	44.133	43.902	44.253	0					36	20	2
DVYVTTHTPR	10	Unmodified	_DVYVTTHTPR_									0	0	0	0	0	0	P78317	P78317	P78317	RNF4	E3 ubiquitin-protein ligase RNF4	MULTI-MSMS	20230213_HF_LC1_GT_GGO_Ex80_CTRL_2	CTRL_2	396.872	3	396.872	1187.59	-0.66391	-0.00026349	2.0948	0.00083135	1.4309	0.00056787	396.873	44.486	0.30547	44.486	44.237	44.542	0					28	18	2
DVYVTTHTPR	10	Unmodified	_DVYVTTHTPR_									0	0	0	0	0	0	P78317	P78317	P78317	RNF4	E3 ubiquitin-protein ligase RNF4	MULTI-MSMS	20230213_HF_LC1_GT_GGO_Ex80_CTRL_2	CTRL_2	396.872	3	396.872	1187.59	-0.92622	-0.00036759	1.7464	0.00069308	0.82014	0.00032549	396.872	44.973	0.45506	44.973	44.604	45.059	0					32	27	2
DVYVTTHTPR	10	Unmodified	_DVYVTTHTPR_									0	0	0	0	0	0	P78317	P78317	P78317	RNF4	E3 ubiquitin-protein ligase RNF4	MULTI-MSMS	20230213_HF_LC1_GT_GGO_Ex80_CTRL_2	CTRL_2	396.869	3	396.872	1187.59	-0.70276	-0.00027891	-1.9064	-0.00075658	-2.6091	-0.0010355	396.871	47.052	0.24137	47.052	46.884	47.125	0					20	14	2
DVYVTTHTPR	10	Unmodified	_DVYVTTHTPR_									0	0	0	0	0	0	P78317	P78317	P78317	RNF4	E3 ubiquitin-protein ligase RNF4	MULTI-MSMS	20230213_HF_LC1_GT_GGO_Ex80_CTRL_2	CTRL_2	396.872	3	396.872	1187.59	-0.77322	-0.00030687	0.13351	5.2985e-05	-0.63971	-0.00025388	396.872	47.604	0.39511	47.604	47.543	47.938	0					42	27	2
DVYVTTHTPR	10	Unmodified	_DVYVTTHTPR_									0	0	0	0	0	0	P78317	P78317	P78317	RNF4	E3 ubiquitin-protein ligase RNF4	MULTI-MSMS	20230213_HF_LC1_GT_GGO_Ex80_CTRL_2	CTRL_2	396.871	3	396.872	1187.59	-1.2446	-0.00049394	0.27668	0.00010981	-0.96789	-0.00038413	397.206	49.426	0.4621	49.426	49.004	49.466	0					32	28	2
DVYVTTHTPR	10	Unmodified	_DVYVTTHTPR_									0	0	0	0	0	0	P78317	P78317	P78317	RNF4	E3 ubiquitin-protein ligase RNF4	MULTI-MSMS	20230213_HF_LC1_GT_GGO_Ex80_CTRL_2	CTRL_2	396.872	3	396.872	1187.59	-0.80394	-0.00031906	0.85929	0.00034103	0.055351	2.1967e-05	396.872	50.796	0.28942	50.796	50.667	50.956	7.1054e-15					24	18	2
DVYVTTHTPR	10	Unmodified	_DVYVTTHTPR_									0	0	0	0	0	0	P78317	P78317	P78317	RNF4	E3 ubiquitin-protein ligase RNF4	MULTI-MSMS	20230213_HF_LC1_GT_GGO_Ex80_CTRL_2	CTRL_2	396.871	3	396.872	1187.59	-0.97505	-0.00038697	1.0726	0.0004257	0.097583	3.8728e-05	396.872	53.311	0.78231	53.311	52.609	53.391	0					61	45	2
DVYVTTHTPR	10	Unmodified	_DVYVTTHTPR_									0	0	0	0	0	0	P78317	P78317	P78317	RNF4	E3 ubiquitin-protein ligase RNF4	MULTI-MSMS	20230213_HF_LC1_GT_GGO_Ex80_CTRL_2	CTRL_2	396.872	3	396.872	1187.59	-1.1987	-0.00047572	1.4389	0.00057106	0.24023	9.5339e-05	396.872	54.101	0.74482	54.101	53.709	54.454	7.1054e-15					56	45	2
DVYVTTHTPR	10	Unmodified	_DVYVTTHTPR_									0	0	0	0	0	0	P78317	P78317	P78317	RNF4	E3 ubiquitin-protein ligase RNF4	MULTI-MSMS	20230213_HF_LC1_GT_GGO_Ex80_CTRL_2	CTRL_2	396.872	3	396.872	1187.59	-0.80049	-0.00031769	1.1433	0.00045375	0.34282	0.00013606	396.872	55.623	0.34462	55.623	55.426	55.771	0					37	23	2
DVYVTTHTPR	10	Unmodified	_DVYVTTHTPR_									0	0	0	0	0	0	P78317	P78317	P78317	RNF4	E3 ubiquitin-protein ligase RNF4	MULTI-MSMS	20230213_HF_LC1_GT_GGO_Ex80_CTRL_2	CTRL_2	396.872	3	396.872	1187.59	-0.631	-0.00025043	0.92523	0.0003672	0.29423	0.00011677	396.872	58.277	0.51675	58.277	57.914	58.431	0					57	36	3
DVYVTTHTPR	10	Unmodified	_DVYVTTHTPR_									0	0	0	0	0	0	P78317	P78317	P78317	RNF4	E3 ubiquitin-protein ligase RNF4	MULTI-MSMS	20230213_HF_LC1_GT_GGO_Ex80_CTRL_2	CTRL_2	396.872	3	396.872	1187.59	-0.82366	-0.00032689	1.4431	0.00057274	0.61948	0.00024585	396.872	60.01	0.18099	60.01	59.916	60.097	0					18	13	2
DVYVTTHTPR	10	Unmodified	_DVYVTTHTPR_									0	0	0	0	0	0	P78317	P78317	P78317	RNF4	E3 ubiquitin-protein ligase RNF4	MULTI-MSMS	20230213_HF_LC1_GT_GGO_Ex80_CTRL_2	CTRL_2	396.872	3	396.872	1187.59	-0.62468	-0.00024792	1.35	0.00053578	0.72532	0.00028786	396.872	60.843	0.58472	60.843	60.272	60.857	0					62	41	2
DVYVTTHTPR	10	Unmodified	_DVYVTTHTPR_									0	0	0	0	0	0	P78317	P78317	P78317	RNF4	E3 ubiquitin-protein ligase RNF4	MULTI-MSMS	20230213_HF_LC1_GT_GGO_Ex80_CTRL_2	CTRL_2	396.872	3	396.872	1187.59	-0.090156	-3.578e-05	0.75503	0.00029965	0.66487	0.00026387	396.872	62.797	1.0982	62.797	62.244	63.342	0					124	85	2
DVYVTTHTPR	10	Unmodified	_DVYVTTHTPR_									0	0	0	0	0	0	P78317	P78317	P78317	RNF4	E3 ubiquitin-protein ligase RNF4	MULTI-MSMS	20230213_HF_LC1_GT_GGO_Ex80_CTRL_2	CTRL_2	396.873	3	396.872	1187.59	-0.31665	-0.00012567	0.74158	0.00029431	0.42493	0.00016864	396.872	64.065	0.92877	64.065	63.633	64.562	0					117	79	2
DVYVTTHTPR	10	Unmodified	_DVYVTTHTPR_									0	0	0	0	0	0	P78317	P78317	P78317	RNF4	E3 ubiquitin-protein ligase RNF4	MULTI-MSMS	20230213_HF_LC1_GT_GGO_Ex80_CTRL_2	CTRL_2	396.872	3	396.872	1187.59	-0.97152	-0.00038557	1.1232	0.00044577	0.1517	6.0206e-05	396.872	67.742	0.45483	67.742	67.548	68.002	0					56	39	2
DVYVTTHTPR	10	Unmodified	_DVYVTTHTPR_									0	0	0	0	0	0	P78317	P78317	P78317	RNF4	E3 ubiquitin-protein ligase RNF4	MSMS	20230213_HF_LC1_GT_GGO_Ex80_CTRL_2	CTRL_2	594.803	2	594.804	1187.59	NaN	NaN	NaN	NaN	NaN	NaN	NaN	20.903	1	20.903	20.403	21.403	0
DVYVTTHTPR	10	Unmodified	_DVYVTTHTPR_									0	0	0	0	0	0	P78317	P78317	P78317	RNF4	E3 ubiquitin-protein ligase RNF4	MSMS	20230213_HF_LC1_GT_GGO_Ex80_CTRL_2	CTRL_2	396.872	3	396.872	1187.59	NaN	NaN	NaN	NaN	NaN	NaN	NaN	22.072	1	22.072	21.572	22.572	0
DVYVTTHTPR	10	Unmodified	_DVYVTTHTPR_									0	0	0	0	0	0	P78317	P78317	P78317	RNF4	E3 ubiquitin-protein ligase RNF4	MSMS	20230213_HF_LC1_GT_GGO_Ex80_CTRL_2	CTRL_2	396.872	3	396.872	1187.59	NaN	NaN	NaN	NaN	NaN	NaN	NaN	22.411	1	22.411	21.911	22.911	0
DVYVTTHTPR	10	Unmodified	_DVYVTTHTPR_									0	0	0	0	0	0	P78317	P78317	P78317	RNF4	E3 ubiquitin-protein ligase RNF4	MSMS	20230213_HF_LC1_GT_GGO_Ex80_CTRL_2	CTRL_2	594.804	2	594.804	1187.59	NaN	NaN	NaN	NaN	NaN	NaN	NaN	24.279	1	24.279	23.779	24.779	0
DVYVTTHTPR	10	Unmodified	_DVYVTTHTPR_									0	0	0	0	0	0	P78317	P78317	P78317	RNF4	E3 ubiquitin-protein ligase RNF4	MSMS	20230213_HF_LC1_GT_GGO_Ex80_CTRL_2	CTRL_2	396.872	3	396.872	1187.59	NaN	NaN	NaN	NaN	NaN	NaN	NaN	24.839	1	24.839	24.339	25.339	0
DVYVTTHTPR	10	Unmodified	_DVYVTTHTPR_									0	0	0	0	0	0	P78317	P78317	P78317	RNF4	E3 ubiquitin-protein ligase RNF4	MSMS	20230213_HF_LC1_GT_GGO_Ex80_CTRL_2	CTRL_2	396.872	3	396.872	1187.59	NaN	NaN	NaN	NaN	NaN	NaN	NaN	25.184	1	25.184	24.684	25.684	0
DVYVTTHTPR	10	Unmodified	_DVYVTTHTPR_									0	0	0	0	0	0	P78317	P78317	P78317	RNF4	E3 ubiquitin-protein ligase RNF4	MSMS	20230213_HF_LC1_GT_GGO_Ex80_CTRL_2	CTRL_2	396.872	3	396.872	1187.59	NaN	NaN	NaN	NaN	NaN	NaN	NaN	25.771	1	25.771	25.271	26.271	0
DVYVTTHTPR	10	Unmodified	_DVYVTTHTPR_									0	0	0	0	0	0	P78317	P78317	P78317	RNF4	E3 ubiquitin-protein ligase RNF4	MSMS	20230213_HF_LC1_GT_GGO_Ex80_CTRL_2	CTRL_2	396.872	3	396.872	1187.59	NaN	NaN	NaN	NaN	NaN	NaN	NaN	26.12	1	26.12	25.62	26.62	0
DVYVTTHTPR	10	Unmodified	_DVYVTTHTPR_									0	0	0	0	0	0	P78317	P78317	P78317	RNF4	E3 ubiquitin-protein ligase RNF4	MSMS	20230213_HF_LC1_GT_GGO_Ex80_CTRL_2	CTRL_2	396.871	3	396.872	1187.59	NaN	NaN	NaN	NaN	NaN	NaN	NaN	27.399	1	27.399	26.899	27.899	0
DVYVTTHTPR	10	Unmodified	_DVYVTTHTPR_									0	0	0	0	0	0	P78317	P78317	P78317	RNF4	E3 ubiquitin-protein ligase RNF4	MSMS	20230213_HF_LC1_GT_GGO_Ex80_CTRL_2	CTRL_2	396.872	3	396.872	1187.59	NaN	NaN	NaN	NaN	NaN	NaN	NaN	31.365	1	31.365	30.865	31.865	0
DVYVTTHTPR	10	Unmodified	_DVYVTTHTPR_									0	0	0	0	0	0	P78317	P78317	P78317	RNF4	E3 ubiquitin-protein ligase RNF4	MSMS	20230213_HF_LC1_GT_GGO_Ex80_CTRL_2	CTRL_2	396.872	3	396.872	1187.59	NaN	NaN	NaN	NaN	NaN	NaN	NaN	35.932	1	35.932	35.432	36.432	0
DVYVTTHTPR	10	Unmodified	_DVYVTTHTPR_									0	0	0	0	0	0	P78317	P78317	P78317	RNF4	E3 ubiquitin-protein ligase RNF4	MSMS	20230213_HF_LC1_GT_GGO_Ex80_CTRL_2	CTRL_2	396.873	3	396.872	1187.59	NaN	NaN	NaN	NaN	NaN	NaN	NaN	36.509	1	36.509	36.009	37.009	0
DVYVTTHTPR	10	Unmodified	_DVYVTTHTPR_									0	0	0	0	0	0	P78317	P78317	P78317	RNF4	E3 ubiquitin-protein ligase RNF4	MSMS	20230213_HF_LC1_GT_GGO_Ex80_CTRL_2	CTRL_2	396.872	3	396.872	1187.59	NaN	NaN	NaN	NaN	NaN	NaN	NaN	38.797	1	38.797	38.297	39.297	0
DVYVTTHTPR	10	Unmodified	_DVYVTTHTPR_									0	0	0	0	0	0	P78317	P78317	P78317	RNF4	E3 ubiquitin-protein ligase RNF4	MSMS	20230213_HF_LC1_GT_GGO_Ex80_CTRL_2	CTRL_2	396.871	3	396.872	1187.59	NaN	NaN	NaN	NaN	NaN	NaN	NaN	39.626	1	39.626	39.126	40.126	0
DVYVTTHTPR	10	Unmodified	_DVYVTTHTPR_									0	0	0	0	0	0	P78317	P78317	P78317	RNF4	E3 ubiquitin-protein ligase RNF4	MSMS	20230213_HF_LC1_GT_GGO_Ex80_CTRL_2	CTRL_2	396.872	3	396.872	1187.59	NaN	NaN	NaN	NaN	NaN	NaN	NaN	41.292	1	41.292	40.792	41.792	0
DVYVTTHTPR	10	Unmodified	_DVYVTTHTPR_									0	0	0	0	0	0	P78317	P78317	P78317	RNF4	E3 ubiquitin-protein ligase RNF4	MSMS	20230213_HF_LC1_GT_GGO_Ex80_CTRL_2	CTRL_2	396.873	3	396.872	1187.59	NaN	NaN	NaN	NaN	NaN	NaN	NaN	43.371	1	43.371	42.871	43.871	0
DVYVTTHTPR	10	Unmodified	_DVYVTTHTPR_									0	0	0	0	0	0	P78317	P78317	P78317	RNF4	E3 ubiquitin-protein ligase RNF4	MSMS	20230213_HF_LC1_GT_GGO_Ex80_CTRL_2	CTRL_2	396.872	3	396.872	1187.59	NaN	NaN	NaN	NaN	NaN	NaN	NaN	48.101	1	48.101	47.601	48.601	0
DVYVTTHTPR	10	Unmodified	_DVYVTTHTPR_									0	0	0	0	0	0	P78317	P78317	P78317	RNF4	E3 ubiquitin-protein ligase RNF4	MSMS	20230213_HF_LC1_GT_GGO_Ex80_CTRL_2	CTRL_2	396.872	3	396.872	1187.59	NaN	NaN	NaN	NaN	NaN	NaN	NaN	48.461	1	48.461	47.961	48.961	0
DVYVTTHTPR	10	Unmodified	_DVYVTTHTPR_									0	0	0	0	0	0	P78317	P78317	P78317	RNF4	E3 ubiquitin-protein ligase RNF4	MSMS	20230213_HF_LC1_GT_GGO_Ex80_CTRL_2	CTRL_2	396.872	3	396.872	1187.59	NaN	NaN	NaN	NaN	NaN	NaN	NaN	49.037	1	49.037	48.537	49.537	0
DVYVTTHTPR	10	Unmodified	_DVYVTTHTPR_									0	0	0	0	0	0	P78317	P78317	P78317	RNF4	E3 ubiquitin-protein ligase RNF4	MSMS	20230213_HF_LC1_GT_GGO_Ex80_CTRL_2	CTRL_2	396.871	3	396.872	1187.59	NaN	NaN	NaN	NaN	NaN	NaN	NaN	51.373	1	51.373	50.873	51.873	0
DVYVTTHTPR	10	Unmodified	_DVYVTTHTPR_									0	0	0	0	0	0	P78317	P78317	P78317	RNF4	E3 ubiquitin-protein ligase RNF4	MSMS	20230213_HF_LC1_GT_GGO_Ex80_CTRL_2	CTRL_2	396.872	3	396.872	1187.59	NaN	NaN	NaN	NaN	NaN	NaN	NaN	51.973	1	51.973	51.473	52.473	0
DVYVTTHTPR	10	Unmodified	_DVYVTTHTPR_									0	0	0	0	0	0	P78317	P78317	P78317	RNF4	E3 ubiquitin-protein ligase RNF4	MSMS	20230213_HF_LC1_GT_GGO_Ex80_CTRL_2	CTRL_2	396.872	3	396.872	1187.59	NaN	NaN	NaN	NaN	NaN	NaN	NaN	52.509	1	52.509	52.009	53.009	0
DVYVTTHTPR	10	Unmodified	_DVYVTTHTPR_									0	0	0	0	0	0	P78317	P78317	P78317	RNF4	E3 ubiquitin-protein ligase RNF4	MSMS	20230213_HF_LC1_GT_GGO_Ex80_CTRL_2	CTRL_2	396.871	3	396.872	1187.59	NaN	NaN	NaN	NaN	NaN	NaN	NaN	55.868	1	55.868	55.368	56.368	0
DVYVTTHTPR	10	Unmodified	_DVYVTTHTPR_									0	0	0	0	0	0	P78317	P78317	P78317	RNF4	E3 ubiquitin-protein ligase RNF4	MSMS	20230213_HF_LC1_GT_GGO_Ex80_CTRL_2	CTRL_2	396.872	3	396.872	1187.59	NaN	NaN	NaN	NaN	NaN	NaN	NaN	56.551	1	56.551	56.051	57.051	0
DVYVTTHTPR	10	Unmodified	_DVYVTTHTPR_									0	0	0	0	0	0	P78317	P78317	P78317	RNF4	E3 ubiquitin-protein ligase RNF4	MSMS	20230213_HF_LC1_GT_GGO_Ex80_CTRL_2	CTRL_2	396.872	3	396.872	1187.59	NaN	NaN	NaN	NaN	NaN	NaN	NaN	57.244	1	57.244	56.744	57.744	0
DVYVTTHTPR	10	Unmodified	_DVYVTTHTPR_									0	0	0	0	0	0	P78317	P78317	P78317	RNF4	E3 ubiquitin-protein ligase RNF4	MSMS	20230213_HF_LC1_GT_GGO_Ex80_CTRL_2	CTRL_2	396.872	3	396.872	1187.59	NaN	NaN	NaN	NaN	NaN	NaN	NaN	57.673	1	57.673	57.173	58.173	0
DVYVTTHTPR	10	Unmodified	_DVYVTTHTPR_									0	0	0	0	0	0	P78317	P78317	P78317	RNF4	E3 ubiquitin-protein ligase RNF4	MSMS	20230213_HF_LC1_GT_GGO_Ex80_CTRL_2	CTRL_2	396.871	3	396.872	1187.59	NaN	NaN	NaN	NaN	NaN	NaN	NaN	59.122	1	59.122	58.622	59.622	0
DVYVTTHTPR	10	Unmodified	_DVYVTTHTPR_									0	0	0	0	0	0	P78317	P78317	P78317	RNF4	E3 ubiquitin-protein ligase RNF4	MSMS	20230213_HF_LC1_GT_GGO_Ex80_CTRL_2	CTRL_2	396.872	3	396.872	1187.59	NaN	NaN	NaN	NaN	NaN	NaN	NaN	59.543	1	59.543	59.043	60.043	0
DVYVTTHTPR	10	Unmodified	_DVYVTTHTPR_									0	0	0	0	0	0	P78317	P78317	P78317	RNF4	E3 ubiquitin-protein ligase RNF4	MSMS	20230213_HF_LC1_GT_GGO_Ex80_CTRL_2	CTRL_2	396.872	3	396.872	1187.59	NaN	NaN	NaN	NaN	NaN	NaN	NaN	62.952	1	62.952	62.452	63.452	0
DVYVTTHTPR	10	Unmodified	_DVYVTTHTPR_									0	0	0	0	0	0	P78317	P78317	P78317	RNF4	E3 ubiquitin-protein ligase RNF4	MSMS	20230213_HF_LC1_GT_GGO_Ex80_CTRL_2	CTRL_2	396.872	3	396.872	1187.59	NaN	NaN	NaN	NaN	NaN	NaN	NaN	64.979	1	64.979	64.479	65.479	0
DVYVTTHTPR	10	Unmodified	_DVYVTTHTPR_									0	0	0	0	0	0	P78317	P78317	P78317	RNF4	E3 ubiquitin-protein ligase RNF4	MULTI-SECPEP	20230213_HF_LC1_GT_GGO_Ex80_CTRL_2	CTRL_2	396.571	3	396.872	1187.59	-0.11621	-4.6121e-05	0.89721	0.00035608	0.78099	0.00030995	396.872	30.73	0.53968	30.73	30.49	31.029	0					64	41	2
DVYVTTHTPR	10	Unmodified	_DVYVTTHTPR_									0	0	0	0	0	0	P78317	P78317	P78317	RNF4	E3 ubiquitin-protein ligase RNF4	MULTI-MSMS	20230213_HF_LC1_GT_GGO_Ex80_CTRL_3	CTRL_3	396.872	3	396.872	1187.59	-0.92559	-0.00036734	0.84287	0.00033451	-0.082712	-3.2826e-05	396.872	14.94	0.13355	14.94	14.875	15.009	0					44	18	3
DVYVTTHTPR	10	Unmodified	_DVYVTTHTPR_									0	0	0	0	0	0	P78317	P78317	P78317	RNF4	E3 ubiquitin-protein ligase RNF4	MULTI-MSMS	20230213_HF_LC1_GT_GGO_Ex80_CTRL_3	CTRL_3	396.535	3	396.872	1187.59	-0.94926	-0.00037673	0.15301	6.0727e-05	-0.79624	-0.00031601	396.872	17.118	0.13303	17.118	17.039	17.172	0					16	9	4
DVYVTTHTPR	10	Unmodified	_DVYVTTHTPR_									0	0	0	0	0	0	P78317	P78317	P78317	RNF4	E3 ubiquitin-protein ligase RNF4	MULTI-MSMS	20230213_HF_LC1_GT_GGO_Ex80_CTRL_3	CTRL_3	594.802	2	594.804	1187.59	0.010732	6.3834e-06	-1.7159	-0.0010206	-1.7051	-0.0010142	594.803	18.399	0.2023	18.399	18.271	18.473	0					40	28	2
DVYVTTHTPR	10	Unmodified	_DVYVTTHTPR_									0	0	0	0	0	0	P78317	P78317	P78317	RNF4	E3 ubiquitin-protein ligase RNF4	MULTI-MSMS	20230213_HF_LC1_GT_GGO_Ex80_CTRL_3	CTRL_3	594.804	2	594.804	1187.59	0.075033	4.463e-05	-0.1509	-8.9753e-05	-0.075862	-4.5123e-05	594.804	21.227	0.47377	21.227	20.865	21.339	0					100	40	5
DVYVTTHTPR	10	Unmodified	_DVYVTTHTPR_									0	0	0	0	0	0	P78317	P78317	P78317	RNF4	E3 ubiquitin-protein ligase RNF4	MULTI-MSMS	20230213_HF_LC1_GT_GGO_Ex80_CTRL_3	CTRL_3	396.872	3	396.872	1187.59	-0.59225	-0.00023505	-0.010674	-4.2364e-06	-0.60292	-0.00023928	396.872	21.227	0.58881	21.227	20.739	21.328	0					134	49	5
DVYVTTHTPR	10	Unmodified	_DVYVTTHTPR_									0	0	0	0	0	0	P78317	P78317	P78317	RNF4	E3 ubiquitin-protein ligase RNF4	MULTI-MSMS	20230213_HF_LC1_GT_GGO_Ex80_CTRL_3	CTRL_3	594.804	2	594.804	1187.59	0.038013	2.261e-05	0.27401	0.00016298	0.31203	0.00018559	594.804	21.407	0.55322	21.407	21.32	21.873	0					145	51	4
DVYVTTHTPR	10	Unmodified	_DVYVTTHTPR_									0	0	0	0	0	0	P78317	P78317	P78317	RNF4	E3 ubiquitin-protein ligase RNF4	MULTI-MSMS	20230213_HF_LC1_GT_GGO_Ex80_CTRL_3	CTRL_3	396.872	3	396.872	1187.59	-0.6227	-0.00024713	0.90117	0.00035765	0.27847	0.00011052	396.872	21.406	0.59577	21.406	21.288	21.884	0					145	55	5
DVYVTTHTPR	10	Unmodified	_DVYVTTHTPR_									0	0	0	0	0	0	P78317	P78317	P78317	RNF4	E3 ubiquitin-protein ligase RNF4	MULTI-MSMS	20230213_HF_LC1_GT_GGO_Ex80_CTRL_3	CTRL_3	396.871	3	396.872	1187.59	-0.68721	-0.00027273	1.1826	0.00046934	0.49538	0.0001966	396.872	22.105	0.85981	22.105	21.608	22.467	3.5527e-15					178	82	3
DVYVTTHTPR	10	Unmodified	_DVYVTTHTPR_									0	0	0	0	0	0	P78317	P78317	P78317	RNF4	E3 ubiquitin-protein ligase RNF4	MULTI-MSMS	20230213_HF_LC1_GT_GGO_Ex80_CTRL_3	CTRL_3	594.804	2	594.804	1187.59	-0.032258	-1.9187e-05	-0.49468	-0.00029424	-0.52694	-0.00031343	594.804	22.127	0.54339	22.127	21.719	22.262	0					98	48	3
DVYVTTHTPR	10	Unmodified	_DVYVTTHTPR_									0	0	0	0	0	0	P78317	P78317	P78317	RNF4	E3 ubiquitin-protein ligase RNF4	MULTI-MSMS	20230213_HF_LC1_GT_GGO_Ex80_CTRL_3	CTRL_3	594.803	2	594.804	1187.59	0.13097	7.7899e-05	-0.33657	-0.00020019	-0.2056	-0.00012229	594.803	22.752	0.56471	22.752	22.504	23.068	-3.5527e-15					84	48	3
DVYVTTHTPR	10	Unmodified	_DVYVTTHTPR_									0	0	0	0	0	0	P78317	P78317	P78317	RNF4	E3 ubiquitin-protein ligase RNF4	MULTI-MSMS	20230213_HF_LC1_GT_GGO_Ex80_CTRL_3	CTRL_3	396.872	3	396.872	1187.59	-0.56791	-0.00022539	-0.21975	-8.7213e-05	-0.78766	-0.0003126	396.872	22.513	0.92105	22.513	22.381	23.302	-3.5527e-15					130	83	3
DVYVTTHTPR	10	Unmodified	_DVYVTTHTPR_									0	0	0	0	0	0	P78317	P78317	P78317	RNF4	E3 ubiquitin-protein ligase RNF4	MULTI-MSMS	20230213_HF_LC1_GT_GGO_Ex80_CTRL_3	CTRL_3	594.805	2	594.804	1187.59	0.23715	0.00014106	-1.0896	-0.00064809	-0.85244	-0.00050704	594.803	23.145	0.16104	23.145	23.118	23.279	0					22	14	2
DVYVTTHTPR	10	Unmodified	_DVYVTTHTPR_									0	0	0	0	0	0	P78317	P78317	P78317	RNF4	E3 ubiquitin-protein ligase RNF4	MULTI-MSMS	20230213_HF_LC1_GT_GGO_Ex80_CTRL_3	CTRL_3	396.872	3	396.872	1187.59	-0.34579	-0.00013723	0.4259	0.00016903	0.08011	3.1794e-05	396.872	23.417	0.5017	23.417	23.345	23.847	3.5527e-15					116	48	3
DVYVTTHTPR	10	Unmodified	_DVYVTTHTPR_									0	0	0	0	0	0	P78317	P78317	P78317	RNF4	E3 ubiquitin-protein ligase RNF4	MULTI-MSMS	20230213_HF_LC1_GT_GGO_Ex80_CTRL_3	CTRL_3	594.803	2	594.804	1187.59	0.32215	0.00019162	-0.92573	-0.00055063	-0.60357	-0.00035901	594.804	23.416	0.41599	23.416	23.38	23.796	0					61	37	2
DVYVTTHTPR	10	Unmodified	_DVYVTTHTPR_									0	0	0	0	0	0	P78317	P78317	P78317	RNF4	E3 ubiquitin-protein ligase RNF4	MULTI-MSMS	20230213_HF_LC1_GT_GGO_Ex80_CTRL_3	CTRL_3	396.872	3	396.872	1187.59	-0.17904	-7.1054e-05	0.6575	0.00026095	0.47847	0.00018989	396.872	24.307	0.59672	24.307	23.742	24.339	0					92	46	3
DVYVTTHTPR	10	Unmodified	_DVYVTTHTPR_									0	0	0	0	0	0	P78317	P78317	P78317	RNF4	E3 ubiquitin-protein ligase RNF4	MULTI-MSMS	20230213_HF_LC1_GT_GGO_Ex80_CTRL_3	CTRL_3	396.873	3	396.872	1187.59	-0.042796	-1.6984e-05	1.1406	0.00045266	1.0978	0.00043567	396.872	24.664	0.73979	24.664	24.548	25.288	0					123	53	3
DVYVTTHTPR	10	Unmodified	_DVYVTTHTPR_									0	0	0	0	0	0	P78317	P78317	P78317	RNF4	E3 ubiquitin-protein ligase RNF4	MULTI-MSMS	20230213_HF_LC1_GT_GGO_Ex80_CTRL_3	CTRL_3	396.872	3	396.872	1187.59	-0.10575	-4.1969e-05	-0.14404	-5.7164e-05	-0.24979	-9.9134e-05	396.872	25.506	1.173	25.506	25.098	26.271	0					166	80	3
DVYVTTHTPR	10	Unmodified	_DVYVTTHTPR_									0	0	0	0	0	0	P78317	P78317	P78317	RNF4	E3 ubiquitin-protein ligase RNF4	MULTI-MSMS	20230213_HF_LC1_GT_GGO_Ex80_CTRL_3	CTRL_3	594.804	2	594.804	1187.59	0.5392	0.00032072	-0.90008	-0.00053537	-0.36088	-0.00021465	594.803	26.059	0.6301	26.059	25.624	26.255	0					57	44	2
DVYVTTHTPR	10	Unmodified	_DVYVTTHTPR_									0	0	0	0	0	0	P78317	P78317	P78317	RNF4	E3 ubiquitin-protein ligase RNF4	MULTI-MSMS	20230213_HF_LC1_GT_GGO_Ex80_CTRL_3	CTRL_3	396.872	3	396.872	1187.59	-0.14385	-5.7089e-05	-0.79803	-0.00031672	-0.94188	-0.00037381	396.871	26.515	0.2724	26.515	26.271	26.543	0					32	16	3
DVYVTTHTPR	10	Unmodified	_DVYVTTHTPR_									0	0	0	0	0	0	P78317	P78317	P78317	RNF4	E3 ubiquitin-protein ligase RNF4	MULTI-MSMS	20230213_HF_LC1_GT_GGO_Ex80_CTRL_3	CTRL_3	396.872	3	396.872	1187.59	-0.099181	-3.9362e-05	0.65476	0.00025986	0.55558	0.00022049	396.872	28.133	0.52474	28.133	27.906	28.431	0					85	40	3
DVYVTTHTPR	10	Unmodified	_DVYVTTHTPR_									0	0	0	0	0	0	P78317	P78317	P78317	RNF4	E3 ubiquitin-protein ligase RNF4	MULTI-MSMS	20230213_HF_LC1_GT_GGO_Ex80_CTRL_3	CTRL_3	396.872	3	396.872	1187.59	-0.44768	-0.00017767	1.441	0.00057189	0.99332	0.00039422	396.872	31.544	0.54903	31.544	31.191	31.74	0					77	38	3
DVYVTTHTPR	10	Unmodified	_DVYVTTHTPR_									0	0	0	0	0	0	P78317	P78317	P78317	RNF4	E3 ubiquitin-protein ligase RNF4	MULTI-MSMS	20230213_HF_LC1_GT_GGO_Ex80_CTRL_3	CTRL_3	396.872	3	396.872	1187.59	-0.65402	-0.00025956	1.1504	0.00045657	0.49639	0.000197	396.872	33.314	0.21706	33.314	33.149	33.366	0					40	18	3
DVYVTTHTPR	10	Unmodified	_DVYVTTHTPR_									0	0	0	0	0	0	P78317	P78317	P78317	RNF4	E3 ubiquitin-protein ligase RNF4	MULTI-MSMS	20230213_HF_LC1_GT_GGO_Ex80_CTRL_3	CTRL_3	396.872	3	396.872	1187.59	-0.80282	-0.00031862	0.88479	0.00035115	0.081967	3.2531e-05	396.872	35.306	0.39196	35.306	35.225	35.617	0					62	34	2
DVYVTTHTPR	10	Unmodified	_DVYVTTHTPR_									0	0	0	0	0	0	P78317	P78317	P78317	RNF4	E3 ubiquitin-protein ligase RNF4	MULTI-MSMS	20230213_HF_LC1_GT_GGO_Ex80_CTRL_3	CTRL_3	396.872	3	396.872	1187.59	-0.84145	-0.00033395	1.7208	0.00068294	0.87935	0.00034899	396.872	38.267	0.58184	38.267	37.813	38.395	0					62	38	3
DVYVTTHTPR	10	Unmodified	_DVYVTTHTPR_									0	0	0	0	0	0	P78317	P78317	P78317	RNF4	E3 ubiquitin-protein ligase RNF4	MULTI-MSMS	20230213_HF_LC1_GT_GGO_Ex80_CTRL_3	CTRL_3	396.872	3	396.872	1187.59	-0.76762	-0.00030465	1.0493	0.00041644	0.28169	0.00011179	396.872	38.561	0.31388	38.561	38.395	38.709	0					27	19	2
DVYVTTHTPR	10	Unmodified	_DVYVTTHTPR_									0	0	0	0	0	0	P78317	P78317	P78317	RNF4	E3 ubiquitin-protein ligase RNF4	MULTI-MSMS	20230213_HF_LC1_GT_GGO_Ex80_CTRL_3	CTRL_3	396.872	3	396.872	1187.59	-0.44642	-0.00017717	1.5754	0.00062524	1.129	0.00044807	396.872	40.671	0.68219	40.671	40.172	40.854	0					58	41	2
DVYVTTHTPR	10	Unmodified	_DVYVTTHTPR_									0	0	0	0	0	0	P78317	P78317	P78317	RNF4	E3 ubiquitin-protein ligase RNF4	MULTI-MSMS	20230213_HF_LC1_GT_GGO_Ex80_CTRL_3	CTRL_3	396.872	3	396.872	1187.59	-0.45572	-0.00018086	1.8723	0.00074308	1.4166	0.00056221	396.872	41.272	0.29246	41.272	41.019	41.311	-7.1054e-15					31	19	2
DVYVTTHTPR	10	Unmodified	_DVYVTTHTPR_									0	0	0	0	0	0	P78317	P78317	P78317	RNF4	E3 ubiquitin-protein ligase RNF4	MULTI-MSMS	20230213_HF_LC1_GT_GGO_Ex80_CTRL_3	CTRL_3	397.206	3	396.872	1187.59	-0.48338	-0.00019184	0.81395	0.00032303	0.33057	0.0001312	396.872	41.656	0.4833	41.656	41.516	42	7.1054e-15					50	30	2
DVYVTTHTPR	10	Unmodified	_DVYVTTHTPR_									0	0	0	0	0	0	P78317	P78317	P78317	RNF4	E3 ubiquitin-protein ligase RNF4	MULTI-MSMS	20230213_HF_LC1_GT_GGO_Ex80_CTRL_3	CTRL_3	396.872	3	396.872	1187.59	-0.50753	-0.00020143	0.78851	0.00031294	0.28098	0.00011151	396.872	42.281	0.44222	42.281	42.132	42.574	0					42	31	2
DVYVTTHTPR	10	Unmodified	_DVYVTTHTPR_									0	0	0	0	0	0	P78317	P78317	P78317	RNF4	E3 ubiquitin-protein ligase RNF4	MULTI-MSMS	20230213_HF_LC1_GT_GGO_Ex80_CTRL_3	CTRL_3	396.872	3	396.872	1187.59	-0.76102	-0.00030203	1.4325	0.0005685	0.67144	0.00026648	396.872	43.542	0.8753	43.542	42.855	43.73	0					88	52	2
DVYVTTHTPR	10	Unmodified	_DVYVTTHTPR_									0	0	0	0	0	0	P78317	P78317	P78317	RNF4	E3 ubiquitin-protein ligase RNF4	MULTI-MSMS	20230213_HF_LC1_GT_GGO_Ex80_CTRL_3	CTRL_3	396.872	3	396.872	1187.59	-1.1128	-0.00044165	-0.16235	-6.4431e-05	-1.2752	-0.00050608	397.205	44.041	0.65483	44.041	43.798	44.452	-7.1054e-15					55	39	2
DVYVTTHTPR	10	Unmodified	_DVYVTTHTPR_									0	0	0	0	0	0	P78317	P78317	P78317	RNF4	E3 ubiquitin-protein ligase RNF4	MULTI-MSMS	20230213_HF_LC1_GT_GGO_Ex80_CTRL_3	CTRL_3	396.872	3	396.872	1187.59	-0.73435	-0.00029144	0.94844	0.00037641	0.21409	8.4966e-05	396.872	51.649	0.63516	51.649	51.304	51.939	0					60	43	2
DVYVTTHTPR	10	Unmodified	_DVYVTTHTPR_									0	0	0	0	0	0	P78317	P78317	P78317	RNF4	E3 ubiquitin-protein ligase RNF4	MULTI-MSMS	20230213_HF_LC1_GT_GGO_Ex80_CTRL_3	CTRL_3	396.872	3	396.872	1187.59	-1.2445	-0.00049389	1.7879	0.00070955	0.5434	0.00021566	396.872	53.628	0.41795	53.628	53.383	53.8	0					36	27	2
DVYVTTHTPR	10	Unmodified	_DVYVTTHTPR_									0	0	0	0	0	0	P78317	P78317	P78317	RNF4	E3 ubiquitin-protein ligase RNF4	MULTI-MSMS	20230213_HF_LC1_GT_GGO_Ex80_CTRL_3	CTRL_3	396.872	3	396.872	1187.59	-1.1609	-0.00046074	1.905	0.00075605	0.74408	0.0002953	396.873	55.414	0.60883	55.414	55.118	55.726	-7.1054e-15					66	45	2
DVYVTTHTPR	10	Unmodified	_DVYVTTHTPR_									0	0	0	0	0	0	P78317	P78317	P78317	RNF4	E3 ubiquitin-protein ligase RNF4	MULTI-MSMS	20230213_HF_LC1_GT_GGO_Ex80_CTRL_3	CTRL_3	396.871	3	396.872	1187.59	-1.0168	-0.00040355	1.2555	0.00049828	0.2387	9.4734e-05	397.207	55.909	0.75353	55.909	55.709	56.463	-7.1054e-15					89	49	2
DVYVTTHTPR	10	Unmodified	_DVYVTTHTPR_									0	0	0	0	0	0	P78317	P78317	P78317	RNF4	E3 ubiquitin-protein ligase RNF4	MULTI-MSMS	20230213_HF_LC1_GT_GGO_Ex80_CTRL_3	CTRL_3	396.873	3	396.872	1187.59	-0.79337	-0.00031487	1.7615	0.0006991	0.96815	0.00038423	396.873	56.881	0.46955	56.881	56.694	57.164	0					52	31	2
DVYVTTHTPR	10	Unmodified	_DVYVTTHTPR_									0	0	0	0	0	0	P78317	P78317	P78317	RNF4	E3 ubiquitin-protein ligase RNF4	MULTI-MSMS	20230213_HF_LC1_GT_GGO_Ex80_CTRL_3	CTRL_3	397.206	3	396.872	1187.59	-0.72401	-0.00028734	1.0127	0.00040192	0.2887	0.00011458	397.206	57.751	0.79004	57.751	57.452	58.242	0					89	56	2
DVYVTTHTPR	10	Unmodified	_DVYVTTHTPR_									0	0	0	0	0	0	P78317	P78317	P78317	RNF4	E3 ubiquitin-protein ligase RNF4	MULTI-MSMS	20230213_HF_LC1_GT_GGO_Ex80_CTRL_3	CTRL_3	396.872	3	396.872	1187.59	-0.75313	-0.0002989	1.4601	0.00057948	0.70699	0.00028059	396.872	58.668	0.88614	58.668	58.032	58.918	0					99	63	2
DVYVTTHTPR	10	Unmodified	_DVYVTTHTPR_									0	0	0	0	0	0	P78317	P78317	P78317	RNF4	E3 ubiquitin-protein ligase RNF4	MULTI-MSMS	20230213_HF_LC1_GT_GGO_Ex80_CTRL_3	CTRL_3	396.872	3	396.872	1187.59	-0.80262	-0.00031854	1.0073	0.00039977	0.2047	8.1239e-05	396.872	59.633	0.3747	59.633	59.464	59.839	0					48	28	2
DVYVTTHTPR	10	Unmodified	_DVYVTTHTPR_									0	0	0	0	0	0	P78317	P78317	P78317	RNF4	E3 ubiquitin-protein ligase RNF4	MULTI-MSMS	20230213_HF_LC1_GT_GGO_Ex80_CTRL_3	CTRL_3	396.872	3	396.872	1187.59	-0.4744	-0.00018828	1.0748	0.00042658	0.60045	0.0002383	396.872	62.32	0.48857	62.32	62.037	62.526	0					69	41	2
DVYVTTHTPR	10	Unmodified	_DVYVTTHTPR_									0	0	0	0	0	0	P78317	P78317	P78317	RNF4	E3 ubiquitin-protein ligase RNF4	MULTI-MSMS	20230213_HF_LC1_GT_GGO_Ex80_CTRL_3	CTRL_3	396.872	3	396.872	1187.59	-0.41515	-0.00016476	1.1898	0.0004722	0.77467	0.00030744	396.872	62.734	0.51266	62.734	62.435	62.948	0					80	45	2
DVYVTTHTPR	10	Unmodified	_DVYVTTHTPR_									0	0	0	0	0	0	P78317	P78317	P78317	RNF4	E3 ubiquitin-protein ligase RNF4	MULTI-MSMS	20230213_HF_LC1_GT_GGO_Ex80_CTRL_3	CTRL_3	396.872	3	396.872	1187.59	-0.35361	-0.00014034	0.85017	0.00033741	0.49656	0.00019707	396.872	63.045	0.3875	63.045	62.948	63.335	-7.1054e-15					62	39	3
DVYVTTHTPR	10	Unmodified	_DVYVTTHTPR_									0	0	0	0	0	0	P78317	P78317	P78317	RNF4	E3 ubiquitin-protein ligase RNF4	MULTI-MSMS	20230213_HF_LC1_GT_GGO_Ex80_CTRL_3	CTRL_3	396.872	3	396.872	1187.59	-0.23862	-9.47e-05	0.76861	0.00030504	0.52999	0.00021034	396.872	63.889	0.9004	63.889	63.489	64.389	0					167	98	2
DVYVTTHTPR	10	Unmodified	_DVYVTTHTPR_									0	0	0	0	0	0	P78317	P78317	P78317	RNF4	E3 ubiquitin-protein ligase RNF4	MULTI-MSMS	20230213_HF_LC1_GT_GGO_Ex80_CTRL_3	CTRL_3	396.872	3	396.872	1187.59	-0.84441	-0.00033512	0.87655	0.00034788	0.03214	1.2756e-05	396.872	67.52	0.514	67.52	67.323	67.837	0					89	52	2
DVYVTTHTPR	10	Unmodified	_DVYVTTHTPR_									0	0	0	0	0	0	P78317	P78317	P78317	RNF4	E3 ubiquitin-protein ligase RNF4	MSMS	20230213_HF_LC1_GT_GGO_Ex80_CTRL_3	CTRL_3	396.871	3	396.872	1187.59	NaN	NaN	NaN	NaN	NaN	NaN	NaN	18.303	1	18.303	17.803	18.803	0
DVYVTTHTPR	10	Unmodified	_DVYVTTHTPR_									0	0	0	0	0	0	P78317	P78317	P78317	RNF4	E3 ubiquitin-protein ligase RNF4	MSMS	20230213_HF_LC1_GT_GGO_Ex80_CTRL_3	CTRL_3	594.804	2	594.804	1187.59	NaN	NaN	NaN	NaN	NaN	NaN	NaN	24.226	1	24.226	23.726	24.726	0
DVYVTTHTPR	10	Unmodified	_DVYVTTHTPR_									0	0	0	0	0	0	P78317	P78317	P78317	RNF4	E3 ubiquitin-protein ligase RNF4	MSMS	20230213_HF_LC1_GT_GGO_Ex80_CTRL_3	CTRL_3	396.872	3	396.872	1187.59	NaN	NaN	NaN	NaN	NaN	NaN	NaN	27.405	1	27.405	26.905	27.905	0
DVYVTTHTPR	10	Unmodified	_DVYVTTHTPR_									0	0	0	0	0	0	P78317	P78317	P78317	RNF4	E3 ubiquitin-protein ligase RNF4	MSMS	20230213_HF_LC1_GT_GGO_Ex80_CTRL_3	CTRL_3	594.805	2	594.804	1187.59	NaN	NaN	NaN	NaN	NaN	NaN	NaN	28.054	1	28.054	27.554	28.554	0
DVYVTTHTPR	10	Unmodified	_DVYVTTHTPR_									0	0	0	0	0	0	P78317	P78317	P78317	RNF4	E3 ubiquitin-protein ligase RNF4	MSMS	20230213_HF_LC1_GT_GGO_Ex80_CTRL_3	CTRL_3	396.872	3	396.872	1187.59	NaN	NaN	NaN	NaN	NaN	NaN	NaN	30.012	1	30.012	29.512	30.512	0
DVYVTTHTPR	10	Unmodified	_DVYVTTHTPR_									0	0	0	0	0	0	P78317	P78317	P78317	RNF4	E3 ubiquitin-protein ligase RNF4	MSMS	20230213_HF_LC1_GT_GGO_Ex80_CTRL_3	CTRL_3	396.872	3	396.872	1187.59	NaN	NaN	NaN	NaN	NaN	NaN	NaN	30.355	1	30.355	29.855	30.855	0
DVYVTTHTPR	10	Unmodified	_DVYVTTHTPR_									0	0	0	0	0	0	P78317	P78317	P78317	RNF4	E3 ubiquitin-protein ligase RNF4	MSMS	20230213_HF_LC1_GT_GGO_Ex80_CTRL_3	CTRL_3	396.871	3	396.872	1187.59	NaN	NaN	NaN	NaN	NaN	NaN	NaN	30.703	1	30.703	30.203	31.203	0
DVYVTTHTPR	10	Unmodified	_DVYVTTHTPR_									0	0	0	0	0	0	P78317	P78317	P78317	RNF4	E3 ubiquitin-protein ligase RNF4	MSMS	20230213_HF_LC1_GT_GGO_Ex80_CTRL_3	CTRL_3	396.872	3	396.872	1187.59	NaN	NaN	NaN	NaN	NaN	NaN	NaN	31.054	1	31.054	30.554	31.554	0
DVYVTTHTPR	10	Unmodified	_DVYVTTHTPR_									0	0	0	0	0	0	P78317	P78317	P78317	RNF4	E3 ubiquitin-protein ligase RNF4	MSMS	20230213_HF_LC1_GT_GGO_Ex80_CTRL_3	CTRL_3	396.872	3	396.872	1187.59	NaN	NaN	NaN	NaN	NaN	NaN	NaN	35.791	1	35.791	35.291	36.291	0
DVYVTTHTPR	10	Unmodified	_DVYVTTHTPR_									0	0	0	0	0	0	P78317	P78317	P78317	RNF4	E3 ubiquitin-protein ligase RNF4	MSMS	20230213_HF_LC1_GT_GGO_Ex80_CTRL_3	CTRL_3	396.872	3	396.872	1187.59	NaN	NaN	NaN	NaN	NaN	NaN	NaN	36.145	1	36.145	35.645	36.645	0
DVYVTTHTPR	10	Unmodified	_DVYVTTHTPR_									0	0	0	0	0	0	P78317	P78317	P78317	RNF4	E3 ubiquitin-protein ligase RNF4	MSMS	20230213_HF_LC1_GT_GGO_Ex80_CTRL_3	CTRL_3	396.872	3	396.872	1187.59	NaN	NaN	NaN	NaN	NaN	NaN	NaN	36.506	1	36.506	36.006	37.006	0
DVYVTTHTPR	10	Unmodified	_DVYVTTHTPR_									0	0	0	0	0	0	P78317	P78317	P78317	RNF4	E3 ubiquitin-protein ligase RNF4	MSMS	20230213_HF_LC1_GT_GGO_Ex80_CTRL_3	CTRL_3	396.872	3	396.872	1187.59	NaN	NaN	NaN	NaN	NaN	NaN	NaN	36.849	1	36.849	36.349	37.349	0
DVYVTTHTPR	10	Unmodified	_DVYVTTHTPR_									0	0	0	0	0	0	P78317	P78317	P78317	RNF4	E3 ubiquitin-protein ligase RNF4	MSMS	20230213_HF_LC1_GT_GGO_Ex80_CTRL_3	CTRL_3	396.871	3	396.872	1187.59	NaN	NaN	NaN	NaN	NaN	NaN	NaN	39.326	1	39.326	38.826	39.826	0
DVYVTTHTPR	10	Unmodified	_DVYVTTHTPR_									0	0	0	0	0	0	P78317	P78317	P78317	RNF4	E3 ubiquitin-protein ligase RNF4	MSMS	20230213_HF_LC1_GT_GGO_Ex80_CTRL_3	CTRL_3	396.872	3	396.872	1187.59	NaN	NaN	NaN	NaN	NaN	NaN	NaN	42.772	1	42.772	42.272	43.272	0
DVYVTTHTPR	10	Unmodified	_DVYVTTHTPR_									0	0	0	0	0	0	P78317	P78317	P78317	RNF4	E3 ubiquitin-protein ligase RNF4	MSMS	20230213_HF_LC1_GT_GGO_Ex80_CTRL_3	CTRL_3	396.872	3	396.872	1187.59	NaN	NaN	NaN	NaN	NaN	NaN	NaN	45.141	1	45.141	44.641	45.641	0
DVYVTTHTPR	10	Unmodified	_DVYVTTHTPR_									0	0	0	0	0	0	P78317	P78317	P78317	RNF4	E3 ubiquitin-protein ligase RNF4	MSMS	20230213_HF_LC1_GT_GGO_Ex80_CTRL_3	CTRL_3	396.872	3	396.872	1187.59	NaN	NaN	NaN	NaN	NaN	NaN	NaN	45.632	1	45.632	45.132	46.132	0
DVYVTTHTPR	10	Unmodified	_DVYVTTHTPR_									0	0	0	0	0	0	P78317	P78317	P78317	RNF4	E3 ubiquitin-protein ligase RNF4	MSMS	20230213_HF_LC1_GT_GGO_Ex80_CTRL_3	CTRL_3	396.871	3	396.872	1187.59	NaN	NaN	NaN	NaN	NaN	NaN	NaN	47.293	1	47.293	46.793	47.793	0
DVYVTTHTPR	10	Unmodified	_DVYVTTHTPR_									0	0	0	0	0	0	P78317	P78317	P78317	RNF4	E3 ubiquitin-protein ligase RNF4	MSMS	20230213_HF_LC1_GT_GGO_Ex80_CTRL_3	CTRL_3	396.871	3	396.872	1187.59	NaN	NaN	NaN	NaN	NaN	NaN	NaN	47.644	1	47.644	47.144	48.144	0
DVYVTTHTPR	10	Unmodified	_DVYVTTHTPR_									0	0	0	0	0	0	P78317	P78317	P78317	RNF4	E3 ubiquitin-protein ligase RNF4	MSMS	20230213_HF_LC1_GT_GGO_Ex80_CTRL_3	CTRL_3	396.872	3	396.872	1187.59	NaN	NaN	NaN	NaN	NaN	NaN	NaN	50.565	1	50.565	50.065	51.065	0
DVYVTTHTPR	10	Unmodified	_DVYVTTHTPR_									0	0	0	0	0	0	P78317	P78317	P78317	RNF4	E3 ubiquitin-protein ligase RNF4	MSMS	20230213_HF_LC1_GT_GGO_Ex80_CTRL_3	CTRL_3	396.872	3	396.872	1187.59	NaN	NaN	NaN	NaN	NaN	NaN	NaN	52.345	1	52.345	51.845	52.845	0
DVYVTTHTPR	10	Unmodified	_DVYVTTHTPR_									0	0	0	0	0	0	P78317	P78317	P78317	RNF4	E3 ubiquitin-protein ligase RNF4	MSMS	20230213_HF_LC1_GT_GGO_Ex80_CTRL_3	CTRL_3	396.872	3	396.872	1187.59	NaN	NaN	NaN	NaN	NaN	NaN	NaN	53.815	1	53.815	53.315	54.315	0
DVYVTTHTPR	10	Unmodified	_DVYVTTHTPR_									0	0	0	0	0	0	P78317	P78317	P78317	RNF4	E3 ubiquitin-protein ligase RNF4	MSMS	20230213_HF_LC1_GT_GGO_Ex80_CTRL_3	CTRL_3	397.207	3	396.872	1187.59	NaN	NaN	NaN	NaN	NaN	NaN	NaN	55.109	1	55.109	54.609	55.609	0
DVYVTTHTPR	10	Unmodified	_DVYVTTHTPR_									0	0	0	0	0	0	P78317	P78317	P78317	RNF4	E3 ubiquitin-protein ligase RNF4	MSMS	20230213_HF_LC1_GT_GGO_Ex80_CTRL_3	CTRL_3	396.872	3	396.872	1187.59	NaN	NaN	NaN	NaN	NaN	NaN	NaN	57.353	1	57.353	56.853	57.853	0
DVYVTTHTPR	10	Unmodified	_DVYVTTHTPR_									0	0	0	0	0	0	P78317	P78317	P78317	RNF4	E3 ubiquitin-protein ligase RNF4	MSMS	20230213_HF_LC1_GT_GGO_Ex80_CTRL_3	CTRL_3	396.872	3	396.872	1187.59	NaN	NaN	NaN	NaN	NaN	NaN	NaN	59.124	1	59.124	58.624	59.624	0
DVYVTTHTPR	10	Unmodified	_DVYVTTHTPR_									0	0	0	0	0	0	P78317	P78317	P78317	RNF4	E3 ubiquitin-protein ligase RNF4	MSMS	20230213_HF_LC1_GT_GGO_Ex80_CTRL_3	CTRL_3	396.872	3	396.872	1187.59	NaN	NaN	NaN	NaN	NaN	NaN	NaN	59.92	1	59.92	59.42	60.42	0
DVYVTTHTPR	10	Unmodified	_DVYVTTHTPR_									0	0	0	0	0	0	P78317	P78317	P78317	RNF4	E3 ubiquitin-protein ligase RNF4	MSMS	20230213_HF_LC1_GT_GGO_Ex80_CTRL_3	CTRL_3	396.872	3	396.872	1187.59	NaN	NaN	NaN	NaN	NaN	NaN	NaN	60.267	1	60.267	59.767	60.767	0
DVYVTTHTPR	10	Unmodified	_DVYVTTHTPR_									0	0	0	0	0	0	P78317	P78317	P78317	RNF4	E3 ubiquitin-protein ligase RNF4	MSMS	20230213_HF_LC1_GT_GGO_Ex80_CTRL_3	CTRL_3	396.872	3	396.872	1187.59	NaN	NaN	NaN	NaN	NaN	NaN	NaN	60.61	1	60.61	60.11	61.11	0
DVYVTTHTPR	10	Unmodified	_DVYVTTHTPR_									0	0	0	0	0	0	P78317	P78317	P78317	RNF4	E3 ubiquitin-protein ligase RNF4	MSMS	20230213_HF_LC1_GT_GGO_Ex80_CTRL_3	CTRL_3	396.872	3	396.872	1187.59	NaN	NaN	NaN	NaN	NaN	NaN	NaN	66.046	1	66.046	65.546	66.546	0
DVYVTTHTPR	10	Unmodified	_DVYVTTHTPR_									0	0	0	0	0	0	P78317	P78317	P78317	RNF4	E3 ubiquitin-protein ligase RNF4	MSMS	20230213_HF_LC1_GT_GGO_Ex80_CTRL_3	CTRL_3	396.872	3	396.872	1187.59	NaN	NaN	NaN	NaN	NaN	NaN	NaN	66.391	1	66.391	65.891	66.891	0
DVYVTTHTPR	10	Unmodified	_DVYVTTHTPR_									0	0	0	0	0	0	P78317	P78317	P78317	RNF4	E3 ubiquitin-protein ligase RNF4	MULTI-SECPEP	20230213_HF_LC1_GT_GGO_Ex80_CTRL_3	CTRL_3	396.703	3	396.872	1187.59	-0.1315	-5.2188e-05	0.41174	0.00016341	0.28024	0.00011122	397.207	26.847	0.26305	26.847	26.749	27.012	3.5527e-15					37	20	2
DVYVTTHTPR	10	Unmodified	_DVYVTTHTPR_									0	0	0	0	0	0	P78317	P78317	P78317	RNF4	E3 ubiquitin-protein ligase RNF4	MULTI-SECPEP	20230213_HF_LC1_GT_GGO_Ex80_CTRL_3	CTRL_3	396.946	3	396.872	1187.59	-0.93399	-0.00037067	2.2795	0.00090465	1.3455	0.00053398	396.873	37.569	0.18292	37.569	37.479	37.662	0					17	11	3
DVYVTTHTPR	10	Unmodified	_DVYVTTHTPR_									0	0	0	0	0	0	P78317	P78317	P78317	RNF4	E3 ubiquitin-protein ligase RNF4	MULTI-SECPEP	20230213_HF_LC1_GT_GGO_Ex80_CTRL_3	CTRL_3	397.433	3	396.872	1187.59	-0.84314	-0.00033462	0.98131	0.00038945	0.13817	5.4835e-05	396.872	50.437	0.68356	50.437	49.975	50.658	0					65	44	2
DVYVTTHTPR	10	Unmodified	_DVYVTTHTPR_									0	0	0	0	0	0	P78317	P78317	P78317	RNF4	E3 ubiquitin-protein ligase RNF4	MULTI-SECPEP	20230213_HF_LC1_GT_GGO_Ex80_CTRL_3	CTRL_3	397.206	3	396.872	1187.59	-0.61943	-0.00024583	0.85041	0.0003375	0.23099	9.1672e-05	396.872	51.126	0.48127	51.126	50.808	51.29	0					41	29	2
GGAINSR	7	Unmodified	_GGAINSR_									0	0	0	0	0	0	P78317	P78317	P78317	RNF4	E3 ubiquitin-protein ligase RNF4	MULTI-MSMS	20230213_HF_LC1_GT_GGO_Ex80_198_1	JW198_1	337.682	2	337.683	673.351	-1.4351	-0.00048461	0.1809	6.1086e-05	-1.2542	-0.00042352	337.683	5.855	0.24844	5.855	5.7856	6.0341	0					105	39	4
GGAINSR	7	Unmodified	_GGAINSR_									0	0	0	0	0	0	P78317	P78317	P78317	RNF4	E3 ubiquitin-protein ligase RNF4	MULTI-MSMS	20230213_HF_LC1_GT_GGO_Ex80_198_1	JW198_1	337.682	2	337.683	673.351	-1.4068	-0.00047506	-1.5135	-0.00051108	-2.9203	-0.00098614	337.682	6.1849	0.84746	6.1849	6.1246	6.972	0					329	108	5
GGAINSR	7	Unmodified	_GGAINSR_									0	0	0	0	0	0	P78317	P78317	P78317	RNF4	E3 ubiquitin-protein ligase RNF4	MULTI-SECPEP	20230213_HF_LC1_GT_GGO_Ex80_198_1	JW198_1	338.174	2	337.683	673.351	-1.3338	-0.00045039	1.3957	0.00047129	0.061898	2.0902e-05	337.683	7.0702	0.083402	7.0702	7.0399	7.1233	0					16	11	2
GGAINSR	7	Unmodified	_GGAINSR_									0	0	0	0	0	0	P78317	P78317	P78317	RNF4	E3 ubiquitin-protein ligase RNF4	MULTI-MSMS	20230213_HF_LC1_GT_GGO_Ex80_198_2	JW198_2	337.682	2	337.683	673.351	-1.155	-0.00039001	-0.60562	-0.00020451	-1.7606	-0.00059452	337.683	3.9442	2.1091	3.9442	3.3155	5.4247	0					1627	521	5
GGAINSR	7	Unmodified	_GGAINSR_									0	0	0	0	0	0	P78317	P78317	P78317	RNF4	E3 ubiquitin-protein ligase RNF4	MULTI-MSMS	20230213_HF_LC1_GT_GGO_Ex80_198_3	JW198_3	337.682	2	337.683	673.351	-0.67106	-0.00022661	0.0876	2.9581e-05	-0.58346	-0.00019703	337.683	5.4917	0.39226	5.4917	5.255	5.6473	0					251	86	4
GGAINSR	7	Unmodified	_GGAINSR_									0	0	0	0	0	0	P78317	P78317	P78317	RNF4	E3 ubiquitin-protein ligase RNF4	MULTI-MSMS	20230213_HF_LC1_GT_GGO_Ex80_198_3	JW198_3	337.683	2	337.683	673.351	-0.67635	-0.00022839	0.33197	0.0001121	-0.34438	-0.00011629	337.683	5.782	0.093648	5.782	5.7278	5.8214	0					54	17	4
GGAINSR	7	Unmodified	_GGAINSR_									0	0	0	0	0	0	P78317	P78317	P78317	RNF4	E3 ubiquitin-protein ligase RNF4	MULTI-MSMS	20230213_HF_LC1_GT_GGO_Ex80_198_3	JW198_3	337.682	2	337.683	673.351	-0.679	-0.00022929	-1.7613	-0.00059476	-2.4403	-0.00082404	337.682	5.8856	0.83227	5.8856	5.8214	6.6537	0					523	141	5
GGAINSR	7	Unmodified	_GGAINSR_									0	0	0	0	0	0	P78317	P78317	P78317	RNF4	E3 ubiquitin-protein ligase RNF4	MULTI-MSMS	20230213_HF_LC1_GT_GGO_Ex80_212_1	JW212_1	337.682	2	337.683	673.351	-1.2516	-0.00042265	0.53374	0.00018024	-0.71788	-0.00024242	337.683	5.725	0.16955	5.725	5.6695	5.8391	0					67	22	4
GGAINSR	7	Unmodified	_GGAINSR_									0	0	0	0	0	0	P78317	P78317	P78317	RNF4	E3 ubiquitin-protein ligase RNF4	MULTI-MSMS	20230213_HF_LC1_GT_GGO_Ex80_212_1	JW212_1	337.682	2	337.683	673.351	-1.2046	-0.00040677	-1.3661	-0.00046132	-2.5707	-0.00086808	337.682	5.9906	0.71573	5.9906	5.9292	6.6449	0					467	120	5
GGAINSR	7	Unmodified	_GGAINSR_									0	0	0	0	0	0	P78317	P78317	P78317	RNF4	E3 ubiquitin-protein ligase RNF4	MULTI-MSMS	20230213_HF_LC1_GT_GGO_Ex80_212_2	JW212_2	337.682	2	337.683	673.351	-0.95858	-0.0003237	0.18473	6.238e-05	-0.77385	-0.00026132	337.683	5.6905	0.3566	5.6905	5.4583	5.8149	0					148	61	3
GGAINSR	7	Unmodified	_GGAINSR_									0	0	0	0	0	0	P78317	P78317	P78317	RNF4	E3 ubiquitin-protein ligase RNF4	MULTI-MSMS	20230213_HF_LC1_GT_GGO_Ex80_212_3	JW212_3	337.683	2	337.683	673.351	-0.79893	-0.00026978	0.60845	0.00020546	-0.19048	-6.4322e-05	337.683	5.1703	0.67184	5.1703	4.9824	5.6542	-8.8818e-16					317	142	3
GGAINSR	7	Unmodified	_GGAINSR_									0	0	0	0	0	0	P78317	P78317	P78317	RNF4	E3 ubiquitin-protein ligase RNF4	MULTI-MSMS	20230213_HF_LC1_GT_GGO_Ex80_CCW16_1	CCW16_1	337.682	2	337.683	673.351	-1.5173	-0.00051237	1.0587	0.00035752	-0.45859	-0.00015486	337.683	5.8937	0.20433	5.8937	5.8446	6.0489	0					95	41	4
GGAINSR	7	Unmodified	_GGAINSR_									0	0	0	0	0	0	P78317	P78317	P78317	RNF4	E3 ubiquitin-protein ligase RNF4	MULTI-MSMS	20230213_HF_LC1_GT_GGO_Ex80_CCW16_1	CCW16_1	337.682	2	337.683	673.351	-1.4642	-0.00049442	-1.0631	-0.00035898	-2.5272	-0.0008534	337.682	6.2862	0.62762	6.2862	6.1865	6.8141	0					304	83	5
GGAINSR	7	Unmodified	_GGAINSR_									0	0	0	0	0	0	P78317	P78317	P78317	RNF4	E3 ubiquitin-protein ligase RNF4	MULTI-MSMS	20230213_HF_LC1_GT_GGO_Ex80_CCW16_2	CCW16_2	337.682	2	337.683	673.351	-1.1077	-0.00037404	0.014963	5.0527e-06	-1.0927	-0.00036899	337.683	5.702	0.3427	5.702	5.5052	5.8479	0					152	59	3
GGAINSR	7	Unmodified	_GGAINSR_									0	0	0	0	0	0	P78317	P78317	P78317	RNF4	E3 ubiquitin-protein ligase RNF4	MULTI-MSMS	20230213_HF_LC1_GT_GGO_Ex80_CCW16_2	CCW16_2	337.682	2	337.683	673.351	-1.1079	-0.00037412	-1.5895	-0.00053676	-2.6974	-0.00091088	337.682	5.9955	0.7388	5.9955	5.9356	6.6744	0					437	118	5
GGAINSR	7	Unmodified	_GGAINSR_									0	0	0	0	0	0	P78317	P78317	P78317	RNF4	E3 ubiquitin-protein ligase RNF4	MULTI-MSMS	20230213_HF_LC1_GT_GGO_Ex80_CCW16_3	CCW16_3	337.682	2	337.683	673.351	-0.8913	-0.00030098	0.28052	9.4728e-05	-0.61077	-0.00020625	337.683	5.7758	0.1701	5.7758	5.7181	5.8882	0					62	25	4
GGAINSR	7	Unmodified	_GGAINSR_									0	0	0	0	0	0	P78317	P78317	P78317	RNF4	E3 ubiquitin-protein ligase RNF4	MULTI-MSMS	20230213_HF_LC1_GT_GGO_Ex80_CCW16_3	CCW16_3	337.682	2	337.683	673.351	-0.89008	-0.00030056	-1.508	-0.00050922	-2.3981	-0.00080978	337.682	6.0578	1.0734	6.0578	5.981	7.0545	0					426	162	5
GGAINSR	7	Unmodified	_GGAINSR_									0	0	0	0	0	0	P78317	P78317	P78317	RNF4	E3 ubiquitin-protein ligase RNF4	MULTI-MSMS	20230213_HF_LC1_GT_GGO_Ex80_CTRL_1	CTRL_1	337.682	2	337.683	673.351	-1.5493	-0.00052316	-1.5752	-0.00053193	-3.1245	-0.0010551	337.682	6.0268	0.92572	6.0268	5.9654	6.8911	0					395	127	5
GGAINSR	7	Unmodified	_GGAINSR_									0	0	0	0	0	0	P78317	P78317	P78317	RNF4	E3 ubiquitin-protein ligase RNF4	MSMS	20230213_HF_LC1_GT_GGO_Ex80_CTRL_1	CTRL_1	337.682	2	337.683	673.351	NaN	NaN	NaN	NaN	NaN	NaN	NaN	5.7463	1	5.7463	5.2463	6.2463	0
GGAINSR	7	Unmodified	_GGAINSR_									0	0	0	0	0	0	P78317	P78317	P78317	RNF4	E3 ubiquitin-protein ligase RNF4	MULTI-SECPEP	20230213_HF_LC1_GT_GGO_Ex80_CTRL_1	CTRL_1	338.174	2	337.683	673.351	-1.5902	-0.000537	1.5717	0.00053072	-0.018591	-6.2779e-06	337.683	6.9532	0.19704	6.9532	6.8982	7.0952	0					39	27	3
GGAINSR	7	Unmodified	_GGAINSR_									0	0	0	0	0	0	P78317	P78317	P78317	RNF4	E3 ubiquitin-protein ligase RNF4	MULTI-MSMS	20230213_HF_LC1_GT_GGO_Ex80_CTRL_2	CTRL_2	337.682	2	337.683	673.351	-1.7127	-0.00057836	0.19378	6.5435e-05	-1.519	-0.00051292	337.683	5.7353	0.31774	5.7353	5.5385	5.8563	8.8818e-16					122	56	3
GGAINSR	7	Unmodified	_GGAINSR_									0	0	0	0	0	0	P78317	P78317	P78317	RNF4	E3 ubiquitin-protein ligase RNF4	MULTI-MSMS	20230213_HF_LC1_GT_GGO_Ex80_CTRL_2	CTRL_2	337.682	2	337.683	673.351	-1.6958	-0.00057265	-1.169	-0.00039475	-2.8648	-0.0009674	337.682	6.0046	0.7288	6.0046	5.9365	6.6653	0					427	117	5
GGAINSR	7	Unmodified	_GGAINSR_									0	0	0	0	0	0	P78317	P78317	P78317	RNF4	E3 ubiquitin-protein ligase RNF4	MULTI-MSMS	20230213_HF_LC1_GT_GGO_Ex80_CTRL_3	CTRL_3	337.682	2	337.683	673.351	-1.8486	-0.00062424	0.22349	7.5467e-05	-1.6251	-0.00054878	337.683	5.7391	0.19563	5.7391	5.6759	5.8716	-8.8818e-16					82	32	4
GGAINSR	7	Unmodified	_GGAINSR_									0	0	0	0	0	0	P78317	P78317	P78317	RNF4	E3 ubiquitin-protein ligase RNF4	MULTI-MSMS	20230213_HF_LC1_GT_GGO_Ex80_CTRL_3	CTRL_3	337.682	2	337.683	673.351	-1.8183	-0.00061401	-0.81553	-0.00027539	-2.6338	-0.0008894	337.683	6.0311	0.82184	6.0311	5.9609	6.7828	0					439	128	5
LIVSTECGHVFCSQCLR	17	3 Carbamidomethyl	_LIVSTEC(Carbamidomethyl)GHVFC(Carbamidomethyl)SQC(Carbamidomethyl)LR_	LIVSTEC(1)GHVFC(1)SQC(1)LR				LIVSTEC(120)GHVFC(120)SQC(120)LR				0	3	0	0	0	0	P78317	P78317	P78317	RNF4	E3 ubiquitin-protein ligase RNF4	MULTI-MSMS	20230213_HF_LC1_GT_GGO_Ex80_198_1	JW198_1	689.66	3	689.325	2064.95	-0.40998	-0.00028261	-0.65207	-0.00044949	-1.0621	-0.0007321	689.326	35.255	0.16543	35.255	35.185	35.35	7.1054e-15					31	10	5
LIVSTECGHVFCSQCLR	17	3 Carbamidomethyl	_LIVSTEC(Carbamidomethyl)GHVFC(Carbamidomethyl)SQC(Carbamidomethyl)LR_	LIVSTEC(1)GHVFC(1)SQC(1)LR				LIVSTEC(130)GHVFC(130)SQC(130)LR				0	3	0	0	0	0	P78317	P78317	P78317	RNF4	E3 ubiquitin-protein ligase RNF4	MULTI-MSMS	20230213_HF_LC1_GT_GGO_Ex80_198_3	JW198_3	689.325	3	689.325	2064.95	-0.028613	-1.9724e-05	-1.6745	-0.0011543	-1.7031	-0.001174	689.66	35.137	0.14889	35.137	35.075	35.224	0					41	11	5
LIVSTECGHVFCSQCLR	17	3 Carbamidomethyl	_LIVSTEC(Carbamidomethyl)GHVFC(Carbamidomethyl)SQC(Carbamidomethyl)LR_	LIVSTEC(1)GHVFC(1)SQC(1)LR				LIVSTEC(67)GHVFC(67)SQC(67)LR				0	3	0	0	0	0	P78317	P78317	P78317	RNF4	E3 ubiquitin-protein ligase RNF4	MULTI-MSMS	20230213_HF_LC1_GT_GGO_Ex80_212_1	2a_1	689.994	3	689.325	2064.95	0.01388	9.568e-06	-0.39329	-0.00027111	-0.37941	-0.00026154	689.66	34.904	0.11926	34.904	34.863	34.983	0					26	8	4
LIVSTECGHVFCSQCLR	17	3 Carbamidomethyl	_LIVSTEC(Carbamidomethyl)GHVFC(Carbamidomethyl)SQC(Carbamidomethyl)LR_	LIVSTEC(1)GHVFC(1)SQC(1)LR				LIVSTEC(120)GHVFC(120)SQC(120)LR				0	3	0	0	0	0	P78317	P78317	P78317	RNF4	E3 ubiquitin-protein ligase RNF4	MULTI-MSMS	20230213_HF_LC1_GT_GGO_Ex80_212_2	2a_2	689.66	3	689.325	2064.95	0.44962	0.00030993	-1.7283	-0.0011914	-1.2787	-0.00088143	689.659	35.253	0.14474	35.253	35.196	35.34	0					37	10	5
LIVSTECGHVFCSQCLR	17	3 Carbamidomethyl	_LIVSTEC(Carbamidomethyl)GHVFC(Carbamidomethyl)SQC(Carbamidomethyl)LR_	LIVSTEC(1)GHVFC(1)SQC(1)LR				LIVSTEC(73)GHVFC(73)SQC(73)LR				0	3	0	0	0	0	P78317	P78317	P78317	RNF4	E3 ubiquitin-protein ligase RNF4	MULTI-MSMS	20230213_HF_LC1_GT_GGO_Ex80_212_3	2a_3	689.993	3	689.325	2064.95	0.31107	0.00021443	-0.79457	-0.00054772	-0.4835	-0.00033329	689.66	35.175	0.15598	35.175	35.093	35.249	-7.1054e-15					40	10	5
LIVSTECGHVFCSQCLR	17	3 Carbamidomethyl	_LIVSTEC(Carbamidomethyl)GHVFC(Carbamidomethyl)SQC(Carbamidomethyl)LR_	LIVSTEC(1)GHVFC(1)SQC(1)LR				LIVSTEC(91)GHVFC(91)SQC(91)LR				0	3	0	0	0	0	P78317	P78317	P78317	RNF4	E3 ubiquitin-protein ligase RNF4	MULTI-MSMS	20230213_HF_LC1_GT_GGO_Ex80_CCW16_1	CCW16_1	689.66	3	689.325	2064.95	-0.15326	-0.00010564	-0.84035	-0.00057928	-0.99361	-0.00068492	689.66	35.391	0.13548	35.391	35.312	35.447	0					37	14	4
LIVSTECGHVFCSQCLR	17	3 Carbamidomethyl	_LIVSTEC(Carbamidomethyl)GHVFC(Carbamidomethyl)SQC(Carbamidomethyl)LR_	LIVSTEC(1)GHVFC(1)SQC(1)LR				LIVSTEC(96)GHVFC(96)SQC(96)LR				0	3	0	0	0	0	P78317	P78317	P78317	RNF4	E3 ubiquitin-protein ligase RNF4	MULTI-MSMS	20230213_HF_LC1_GT_GGO_Ex80_CCW16_2	CCW16_2	689.661	3	689.325	2064.95	-0.30155	-0.00020787	-0.33016	-0.00022759	-0.63171	-0.00043546	689.325	35.241	0.12974	35.241	35.16	35.29	0					29	9	4
LIVSTECGHVFCSQCLR	17	3 Carbamidomethyl	_LIVSTEC(Carbamidomethyl)GHVFC(Carbamidomethyl)SQC(Carbamidomethyl)LR_	LIVSTEC(1)GHVFC(1)SQC(1)LR				LIVSTEC(68)GHVFC(68)SQC(68)LR				0	3	0	0	0	0	P78317	P78317	P78317	RNF4	E3 ubiquitin-protein ligase RNF4	MULTI-MSMS	20230213_HF_LC1_GT_GGO_Ex80_CCW16_3	CCW16_3	689.325	3	689.325	2064.95	-0.25071	-0.00017282	-0.71319	-0.00049162	-0.9639	-0.00066444	689.66	35.278	0.13377	35.278	35.206	35.339	0					25	10	4
LIVSTECGHVFCSQCLR	17	3 Carbamidomethyl	_LIVSTEC(Carbamidomethyl)GHVFC(Carbamidomethyl)SQC(Carbamidomethyl)LR_	LIVSTEC(1)GHVFC(1)SQC(1)LR				LIVSTEC(120)GHVFC(120)SQC(120)LR				0	3	0	0	0	0	P78317	P78317	P78317	RNF4	E3 ubiquitin-protein ligase RNF4	MULTI-MSMS	20230213_HF_LC1_GT_GGO_Ex80_CTRL_1	CTRL_1	689.661	3	689.325	2064.95	-0.25431	-0.0001753	-0.83478	-0.00057543	-1.0891	-0.00075074	689.325	35.332	0.11983	35.332	35.262	35.381	-7.1054e-15					26	12	3
LIVSTECGHVFCSQCLR	17	3 Carbamidomethyl	_LIVSTEC(Carbamidomethyl)GHVFC(Carbamidomethyl)SQC(Carbamidomethyl)LR_	LIVSTEC(1)GHVFC(1)SQC(1)LR				LIVSTEC(120)GHVFC(120)SQC(120)LR				0	3	0	0	0	0	P78317	P78317	P78317	RNF4	E3 ubiquitin-protein ligase RNF4	MULTI-MSMS	20230213_HF_LC1_GT_GGO_Ex80_CTRL_2	CTRL_2	689.324	3	689.325	2064.95	-0.62768	-0.00043267	-0.45203	-0.00031159	-1.0797	-0.00074427	689.325	35.295	0.18832	35.295	35.217	35.405	7.1054e-15					54	15	5
LIVSTECGHVFCSQCLR	17	3 Carbamidomethyl	_LIVSTEC(Carbamidomethyl)GHVFC(Carbamidomethyl)SQC(Carbamidomethyl)LR_	LIVSTEC(1)GHVFC(1)SQC(1)LR				LIVSTEC(42)GHVFC(42)SQC(42)LR				0	3	0	0	0	0	P78317	P78317	P78317	RNF4	E3 ubiquitin-protein ligase RNF4	MULTI-MSMS	20230213_HF_LC1_GT_GGO_Ex80_CTRL_3	CTRL_3	689.993	3	689.325	2064.95	-0.39634	-0.00027321	-0.29019	-0.00020004	-0.68653	-0.00047324	689.66	35.229	0.12222	35.229	35.177	35.299	0					25	14	2
LPQDHADSCVVSSDDEELSR	20	Unmodified	_LPQDHADSCVVSSDDEELSR_									0	0	0	0	0	0	P78317	P78317	P78317	RNF4	E3 ubiquitin-protein ligase RNF4	MULTI-MSMS	20230213_HF_LC1_GT_GGO_Ex80_198_1	JW198_1	734.994	3	734.659	2200.95	-0.39018	-0.00028665	0.43704	0.00032107	0.046855	3.4422e-05	734.659	20.642	0.17648	20.642	20.58	20.756	-3.5527e-15					31	13	3
LPQDHADSCVVSSDDEELSR	20	Unmodified	_LPQDHADSCVVSSDDEELSR_									0	0	0	0	0	0	P78317	P78317	P78317	RNF4	E3 ubiquitin-protein ligase RNF4	MULTI-MSMS	20230213_HF_LC1_GT_GGO_Ex80_198_1	JW198_1	734.996	3	734.659	2200.95	0.057002	4.1877e-05	2.7995	0.0020567	2.8565	0.0020985	734.66	27.955	0.43096	27.955	27.802	28.233	0					117	35	5
LPQDHADSCVVSSDDEELSR	20	Unmodified	_LPQDHADSCVVSSDDEELSR_									0	0	0	0	0	0	P78317	P78317	P78317	RNF4	E3 ubiquitin-protein ligase RNF4	MULTI-MSMS	20230213_HF_LC1_GT_GGO_Ex80_198_1	JW198_1	735.326	3	734.659	2200.95	-0.24231	-0.00017801	-0.556	-0.00040847	-0.79831	-0.00058649	734.658	31.027	0.24426	31.027	30.974	31.218	0					60	18	4
LPQDHADSCVVSSDDEELSR	20	Unmodified	_LPQDHADSCVVSSDDEELSR_									0	0	0	0	0	0	P78317	P78317	P78317	RNF4	E3 ubiquitin-protein ligase RNF4	MULTI-MSMS	20230213_HF_LC1_GT_GGO_Ex80_198_1	JW198_1	734.994	3	734.659	2200.95	-0.06685	-4.9112e-05	1.4263	0.0010478	1.3594	0.0009987	734.66	31.419	0.40193	31.419	31.205	31.607	0					83	28	4
LPQDHADSCVVSSDDEELSR	20	Unmodified	_LPQDHADSCVVSSDDEELSR_									0	0	0	0	0	0	P78317	P78317	P78317	RNF4	E3 ubiquitin-protein ligase RNF4	MULTI-MSMS	20230213_HF_LC1_GT_GGO_Ex80_198_1	JW198_1	734.657	3	734.659	2200.95	-0.10862	-7.9797e-05	0.79424	0.00058349	0.68562	0.0005037	734.659	32.928	0.34022	32.928	32.769	33.11	0					46	24	3
LPQDHADSCVVSSDDEELSR	20	Unmodified	_LPQDHADSCVVSSDDEELSR_									0	0	0	0	0	0	P78317	P78317	P78317	RNF4	E3 ubiquitin-protein ligase RNF4	MSMS	20230213_HF_LC1_GT_GGO_Ex80_198_1	JW198_1	734.66	3	734.659	2200.95	NaN	NaN	NaN	NaN	NaN	NaN	NaN	27.774	1	27.774	27.274	28.274	0
LPQDHADSCVVSSDDEELSR	20	Unmodified	_LPQDHADSCVVSSDDEELSR_									0	0	0	0	0	0	P78317	P78317	P78317	RNF4	E3 ubiquitin-protein ligase RNF4	MSMS	20230213_HF_LC1_GT_GGO_Ex80_198_1	JW198_1	734.661	3	734.659	2200.95	NaN	NaN	NaN	NaN	NaN	NaN	NaN	28.772	1	28.772	28.272	29.272	0
LPQDHADSCVVSSDDEELSR	20	Unmodified	_LPQDHADSCVVSSDDEELSR_									0	0	0	0	0	0	P78317	P78317	P78317	RNF4	E3 ubiquitin-protein ligase RNF4	MSMS	20230213_HF_LC1_GT_GGO_Ex80_198_1	JW198_1	734.66	3	734.659	2200.95	NaN	NaN	NaN	NaN	NaN	NaN	NaN	32.697	1	32.697	32.197	33.197	0
LPQDHADSCVVSSDDEELSR	20	Unmodified	_LPQDHADSCVVSSDDEELSR_									0	0	0	0	0	0	P78317	P78317	P78317	RNF4	E3 ubiquitin-protein ligase RNF4	MSMS	20230213_HF_LC1_GT_GGO_Ex80_198_1	JW198_1	734.663	3	734.659	2200.95	NaN	NaN	NaN	NaN	NaN	NaN	NaN	34.12	1	34.12	33.62	34.62	0
LPQDHADSCVVSSDDEELSR	20	Unmodified	_LPQDHADSCVVSSDDEELSR_									0	0	0	0	0	0	P78317	P78317	P78317	RNF4	E3 ubiquitin-protein ligase RNF4	MULTI-SECPEP	20230213_HF_LC1_GT_GGO_Ex80_198_1	JW198_1	734.657	3	734.659	2200.95	-0.35824	-0.00026318	0.032759	2.4067e-05	-0.32548	-0.00023912	734.993	30.857	0.14928	30.857	30.771	30.921	0					17	11	2
LPQDHADSCVVSSDDEELSR	20	Unmodified	_LPQDHADSCVVSSDDEELSR_									0	0	0	0	0	0	P78317	P78317	P78317	RNF4	E3 ubiquitin-protein ligase RNF4	MULTI-MSMS	20230213_HF_LC1_GT_GGO_Ex80_198_3	JW198_3	734.658	3	734.659	2200.95	0.19095	0.00014028	-1.6369	-0.0012026	-1.446	-0.0010623	734.657	20.567	0.097738	20.567	20.494	20.592	0					14	6	4
LPQDHADSCVVSSDDEELSR	20	Unmodified	_LPQDHADSCVVSSDDEELSR_									0	0	0	0	0	0	P78317	P78317	P78317	RNF4	E3 ubiquitin-protein ligase RNF4	MULTI-MSMS	20230213_HF_LC1_GT_GGO_Ex80_198_3	JW198_3	734.994	3	734.659	2200.95	1.1317	0.00083142	3.7511	0.0027558	4.8828	0.0035872	734.995	28.66	0.043771	28.66	28.641	28.685	0					6	5	2
LPQDHADSCVVSSDDEELSR	20	Unmodified	_LPQDHADSCVVSSDDEELSR_									0	0	0	0	0	0	P78317	P78317	P78317	RNF4	E3 ubiquitin-protein ligase RNF4	MULTI-MSMS	20230213_HF_LC1_GT_GGO_Ex80_198_3	JW198_3	734.997	3	734.659	2200.95	0.20721	0.00015223	3.4577	0.0025402	3.6649	0.0026925	734.997	33.028	0.18129	33.028	32.942	33.124	0					25	13	3
LPQDHADSCVVSSDDEELSR	20	Unmodified	_LPQDHADSCVVSSDDEELSR_									0	0	0	0	0	0	P78317	P78317	P78317	RNF4	E3 ubiquitin-protein ligase RNF4	MULTI-MSMS	20230213_HF_LC1_GT_GGO_Ex80_198_3	JW198_3	734.995	3	734.659	2200.95	0.10748	7.896e-05	3.5231	0.0025883	3.6306	0.0026673	734.995	34.006	0.20512	34.006	33.932	34.137	7.1054e-15					28	14	3
LPQDHADSCVVSSDDEELSR	20	Unmodified	_LPQDHADSCVVSSDDEELSR_									0	0	0	0	0	0	P78317	P78317	P78317	RNF4	E3 ubiquitin-protein ligase RNF4	MULTI-MSMS	20230213_HF_LC1_GT_GGO_Ex80_198_3	JW198_3	734.664	3	734.659	2200.95	-0.069022	-5.0708e-05	2.5794	0.001895	2.5104	0.0018443	734.661	37.286	0.1701	37.286	37.172	37.342	0					14	10	2
LPQDHADSCVVSSDDEELSR	20	Unmodified	_LPQDHADSCVVSSDDEELSR_									0	0	0	0	0	0	P78317	P78317	P78317	RNF4	E3 ubiquitin-protein ligase RNF4	MSMS	20230213_HF_LC1_GT_GGO_Ex80_198_3	JW198_3	734.324	3	734.659	2200.95	NaN	NaN	NaN	NaN	NaN	NaN	NaN	25.282	1	25.282	24.782	25.782	0
LPQDHADSCVVSSDDEELSR	20	Unmodified	_LPQDHADSCVVSSDDEELSR_									0	0	0	0	0	0	P78317	P78317	P78317	RNF4	E3 ubiquitin-protein ligase RNF4	MSMS	20230213_HF_LC1_GT_GGO_Ex80_198_3	JW198_3	734.996	3	734.659	2200.95	NaN	NaN	NaN	NaN	NaN	NaN	NaN	30.091	1	30.091	29.591	30.591	0
LPQDHADSCVVSSDDEELSR	20	Unmodified	_LPQDHADSCVVSSDDEELSR_									0	0	0	0	0	0	P78317	P78317	P78317	RNF4	E3 ubiquitin-protein ligase RNF4	MULTI-MSMS	20230213_HF_LC1_GT_GGO_Ex80_212_1	2a_1	734.997	3	734.659	2200.95	-0.093244	-6.8502e-05	-0.073267	-5.3827e-05	-0.16651	-0.00012233	734.659	20.592	0.17935	20.592	20.532	20.711	0					35	13	4
LPQDHADSCVVSSDDEELSR	20	Unmodified	_LPQDHADSCVVSSDDEELSR_									0	0	0	0	0	0	P78317	P78317	P78317	RNF4	E3 ubiquitin-protein ligase RNF4	MULTI-MSMS	20230213_HF_LC1_GT_GGO_Ex80_212_1	2a_1	734.658	3	734.659	2200.95	-0.22336	-0.00016409	-0.64685	-0.00047522	-0.87021	-0.00063931	734.658	30.881	0.27935	30.881	30.792	31.072	-3.5527e-15					75	21	5
LPQDHADSCVVSSDDEELSR	20	Unmodified	_LPQDHADSCVVSSDDEELSR_									0	0	0	0	0	0	P78317	P78317	P78317	RNF4	E3 ubiquitin-protein ligase RNF4	MULTI-MSMS	20230213_HF_LC1_GT_GGO_Ex80_212_1	2a_1	734.994	3	734.659	2200.95	-0.13417	-9.8566e-05	1.0418	0.00076535	0.90761	0.00066678	734.659	31.287	0.43963	31.287	31.05	31.49	-3.5527e-15					95	31	4
LPQDHADSCVVSSDDEELSR	20	Unmodified	_LPQDHADSCVVSSDDEELSR_									0	0	0	0	0	0	P78317	P78317	P78317	RNF4	E3 ubiquitin-protein ligase RNF4	MSMS	20230213_HF_LC1_GT_GGO_Ex80_212_1	2a_1	734.665	3	734.659	2200.95	NaN	NaN	NaN	NaN	NaN	NaN	NaN	26.16	1	26.16	25.66	26.66	0
LPQDHADSCVVSSDDEELSR	20	Unmodified	_LPQDHADSCVVSSDDEELSR_									0	0	0	0	0	0	P78317	P78317	P78317	RNF4	E3 ubiquitin-protein ligase RNF4	MSMS	20230213_HF_LC1_GT_GGO_Ex80_212_1	2a_1	734.662	3	734.659	2200.95	NaN	NaN	NaN	NaN	NaN	NaN	NaN	30.086	1	30.086	29.586	30.586	0
LPQDHADSCVVSSDDEELSR	20	Unmodified	_LPQDHADSCVVSSDDEELSR_									0	0	0	0	0	0	P78317	P78317	P78317	RNF4	E3 ubiquitin-protein ligase RNF4	MSMS	20230213_HF_LC1_GT_GGO_Ex80_212_1	2a_1	734.658	3	734.659	2200.95	NaN	NaN	NaN	NaN	NaN	NaN	NaN	30.429	1	30.429	29.929	30.929	0
LPQDHADSCVVSSDDEELSR	20	Unmodified	_LPQDHADSCVVSSDDEELSR_									0	0	0	0	0	0	P78317	P78317	P78317	RNF4	E3 ubiquitin-protein ligase RNF4	MULTI-SECPEP	20230213_HF_LC1_GT_GGO_Ex80_212_1	2a_1	734.827	3	734.659	2200.95	-0.15516	-0.00011399	0.90683	0.00066621	0.75167	0.00055222	734.66	20.744	0.086639	20.744	20.698	20.785	0					11	6	2
LPQDHADSCVVSSDDEELSR	20	Unmodified	_LPQDHADSCVVSSDDEELSR_									0	0	0	0	0	0	P78317	P78317	P78317	RNF4	E3 ubiquitin-protein ligase RNF4	MSMS	20230213_HF_LC1_GT_GGO_Ex80_212_2	2a_2	734.659	3	734.659	2200.95	NaN	NaN	NaN	NaN	NaN	NaN	NaN	32.469	1	32.469	31.969	32.969	0
LPQDHADSCVVSSDDEELSR	20	Unmodified	_LPQDHADSCVVSSDDEELSR_									0	0	0	0	0	0	P78317	P78317	P78317	RNF4	E3 ubiquitin-protein ligase RNF4	MSMS	20230213_HF_LC1_GT_GGO_Ex80_212_2	2a_2	734.658	3	734.659	2200.95	NaN	NaN	NaN	NaN	NaN	NaN	NaN	34.04	1	34.04	33.54	34.54	0
LPQDHADSCVVSSDDEELSR	20	Unmodified	_LPQDHADSCVVSSDDEELSR_									0	0	0	0	0	0	P78317	P78317	P78317	RNF4	E3 ubiquitin-protein ligase RNF4	MSMS	20230213_HF_LC1_GT_GGO_Ex80_212_2	2a_2	734.661	3	734.659	2200.95	NaN	NaN	NaN	NaN	NaN	NaN	NaN	34.608	1	34.608	34.108	35.108	0
LPQDHADSCVVSSDDEELSR	20	Unmodified	_LPQDHADSCVVSSDDEELSR_									0	0	0	0	0	0	P78317	P78317	P78317	RNF4	E3 ubiquitin-protein ligase RNF4	MULTI-SECPEP	20230213_HF_LC1_GT_GGO_Ex80_212_2	2a_2	734.657	3	734.659	2200.95	0.33431	0.0002456	-0.65204	-0.00047903	-0.31773	-0.00023343	734.993	31.067	0.36569	31.067	31.015	31.38	0					36	25	2
LPQDHADSCVVSSDDEELSR	20	Unmodified	_LPQDHADSCVVSSDDEELSR_									0	0	0	0	0	0	P78317	P78317	P78317	RNF4	E3 ubiquitin-protein ligase RNF4	MULTI-MSMS	20230213_HF_LC1_GT_GGO_Ex80_212_3	2a_3	734.993	3	734.659	2200.95	0.12274	9.0168e-05	-0.66568	-0.00048905	-0.54295	-0.00039888	734.659	20.553	0.1958	20.553	20.481	20.677	0					53	16	5
LPQDHADSCVVSSDDEELSR	20	Unmodified	_LPQDHADSCVVSSDDEELSR_									0	0	0	0	0	0	P78317	P78317	P78317	RNF4	E3 ubiquitin-protein ligase RNF4	MULTI-MSMS	20230213_HF_LC1_GT_GGO_Ex80_212_3	2a_3	734.661	3	734.659	2200.95	0.37926	0.00027863	0.58661	0.00043096	0.96587	0.00070959	734.994	31.017	0.66091	31.017	30.921	31.581	-3.5527e-15					80	47	2
LPQDHADSCVVSSDDEELSR	20	Unmodified	_LPQDHADSCVVSSDDEELSR_									0	0	0	0	0	0	P78317	P78317	P78317	RNF4	E3 ubiquitin-protein ligase RNF4	MULTI-MSMS	20230213_HF_LC1_GT_GGO_Ex80_212_3	2a_3	734.658	3	734.659	2200.95	0.13252	9.736e-05	3.825	0.0028101	3.9575	0.0029074	734.661	32.043	0.45632	32.043	31.894	32.35	0					39	27	2
LPQDHADSCVVSSDDEELSR	20	Unmodified	_LPQDHADSCVVSSDDEELSR_									0	0	0	0	0	0	P78317	P78317	P78317	RNF4	E3 ubiquitin-protein ligase RNF4	MSMS	20230213_HF_LC1_GT_GGO_Ex80_212_3	2a_3	734.661	3	734.659	2200.95	NaN	NaN	NaN	NaN	NaN	NaN	NaN	29.808	1	29.808	29.308	30.308	0
LPQDHADSCVVSSDDEELSR	20	Unmodified	_LPQDHADSCVVSSDDEELSR_									0	0	0	0	0	0	P78317	P78317	P78317	RNF4	E3 ubiquitin-protein ligase RNF4	MSMS	20230213_HF_LC1_GT_GGO_Ex80_212_3	2a_3	734.659	3	734.659	2200.95	NaN	NaN	NaN	NaN	NaN	NaN	NaN	30.497	1	30.497	29.997	30.997	0
LPQDHADSCVVSSDDEELSR	20	Unmodified	_LPQDHADSCVVSSDDEELSR_									0	0	0	0	0	0	P78317	P78317	P78317	RNF4	E3 ubiquitin-protein ligase RNF4	MULTI-MSMS	20230213_HF_LC1_GT_GGO_Ex80_CCW16_1	CCW16_1	734.99	3	734.659	2200.95	-0.77687	-0.00057074	1.2178	0.00089466	0.44091	0.00032392	734.66	23.678	0.096213	23.678	23.609	23.705	0					12	5	3
LPQDHADSCVVSSDDEELSR	20	Unmodified	_LPQDHADSCVVSSDDEELSR_									0	0	0	0	0	0	P78317	P78317	P78317	RNF4	E3 ubiquitin-protein ligase RNF4	MULTI-MSMS	20230213_HF_LC1_GT_GGO_Ex80_CCW16_1	CCW16_1	734.659	3	734.659	2200.95	-0.45112	-0.00033142	1.1301	0.00083023	0.67897	0.00049881	734.994	31.487	0.5298	31.487	31.283	31.812	-3.5527e-15					93	41	3
LPQDHADSCVVSSDDEELSR	20	Unmodified	_LPQDHADSCVVSSDDEELSR_									0	0	0	0	0	0	P78317	P78317	P78317	RNF4	E3 ubiquitin-protein ligase RNF4	MULTI-MSMS	20230213_HF_LC1_GT_GGO_Ex80_CCW16_1	CCW16_1	734.993	3	734.659	2200.95	-0.62596	-0.00045987	0.3199	0.00023502	-0.30606	-0.00022485	734.995	32.091	0.074408	32.091	32.063	32.137	0					7	5	2
LPQDHADSCVVSSDDEELSR	20	Unmodified	_LPQDHADSCVVSSDDEELSR_									0	0	0	0	0	0	P78317	P78317	P78317	RNF4	E3 ubiquitin-protein ligase RNF4	MSMS	20230213_HF_LC1_GT_GGO_Ex80_CCW16_1	CCW16_1	734.663	3	734.659	2200.95	NaN	NaN	NaN	NaN	NaN	NaN	NaN	28.573	1	28.573	28.073	29.073	0
LPQDHADSCVVSSDDEELSR	20	Unmodified	_LPQDHADSCVVSSDDEELSR_									0	0	0	0	0	0	P78317	P78317	P78317	RNF4	E3 ubiquitin-protein ligase RNF4	MSMS	20230213_HF_LC1_GT_GGO_Ex80_CCW16_1	CCW16_1	734.661	3	734.659	2200.95	NaN	NaN	NaN	NaN	NaN	NaN	NaN	28.946	1	28.946	28.446	29.446	0
LPQDHADSCVVSSDDEELSR	20	Unmodified	_LPQDHADSCVVSSDDEELSR_									0	0	0	0	0	0	P78317	P78317	P78317	RNF4	E3 ubiquitin-protein ligase RNF4	MULTI-SECPEP	20230213_HF_LC1_GT_GGO_Ex80_CCW16_1	CCW16_1	734.32	3	734.659	2200.95	-0.0061402	-4.511e-06	-0.31959	-0.00023479	-0.32573	-0.0002393	734.658	30.053	0.36856	30.053	29.975	30.343	0					76	26	4
LPQDHADSCVVSSDDEELSR	20	Unmodified	_LPQDHADSCVVSSDDEELSR_									0	0	0	0	0	0	P78317	P78317	P78317	RNF4	E3 ubiquitin-protein ligase RNF4	MULTI-MSMS	20230213_HF_LC1_GT_GGO_Ex80_CCW16_2	CCW16_2	734.993	3	734.659	2200.95	-0.4589	-0.00033714	2.2482	0.0016517	1.7893	0.0013145	734.66	32.438	0.43151	32.438	32.244	32.676	0					40	26	2
LPQDHADSCVVSSDDEELSR	20	Unmodified	_LPQDHADSCVVSSDDEELSR_									0	0	0	0	0	0	P78317	P78317	P78317	RNF4	E3 ubiquitin-protein ligase RNF4	MSMS	20230213_HF_LC1_GT_GGO_Ex80_CCW16_2	CCW16_2	734.66	3	734.659	2200.95	NaN	NaN	NaN	NaN	NaN	NaN	NaN	33.148	1	33.148	32.648	33.648	0
LPQDHADSCVVSSDDEELSR	20	Unmodified	_LPQDHADSCVVSSDDEELSR_									0	0	0	0	0	0	P78317	P78317	P78317	RNF4	E3 ubiquitin-protein ligase RNF4	MULTI-MSMS	20230213_HF_LC1_GT_GGO_Ex80_CCW16_3	CCW16_3	734.994	3	734.659	2200.95	-0.53247	-0.00039118	-0.080644	-5.9246e-05	-0.61311	-0.00045043	734.993	20.706	0.13591	20.706	20.654	20.79	0					23	11	4
LPQDHADSCVVSSDDEELSR	20	Unmodified	_LPQDHADSCVVSSDDEELSR_									0	0	0	0	0	0	P78317	P78317	P78317	RNF4	E3 ubiquitin-protein ligase RNF4	MULTI-MSMS	20230213_HF_LC1_GT_GGO_Ex80_CCW16_3	CCW16_3	734.997	3	734.659	2200.95	0.15134	0.00011118	2.2452	0.0016495	2.3966	0.0017607	734.995	30.523	0.39285	30.523	30.305	30.698	0					38	27	2
LPQDHADSCVVSSDDEELSR	20	Unmodified	_LPQDHADSCVVSSDDEELSR_									0	0	0	0	0	0	P78317	P78317	P78317	RNF4	E3 ubiquitin-protein ligase RNF4	MULTI-MSMS	20230213_HF_LC1_GT_GGO_Ex80_CCW16_3	CCW16_3	734.994	3	734.659	2200.95	-0.085076	-6.2502e-05	1.9152	0.001407	1.8301	0.0013445	734.66	31.419	0.3423	31.419	31.288	31.63	3.5527e-15					35	22	2
LPQDHADSCVVSSDDEELSR	20	Unmodified	_LPQDHADSCVVSSDDEELSR_									0	0	0	0	0	0	P78317	P78317	P78317	RNF4	E3 ubiquitin-protein ligase RNF4	MULTI-MSMS	20230213_HF_LC1_GT_GGO_Ex80_CCW16_3	CCW16_3	734.658	3	734.659	2200.95	-0.17307	-0.00012715	1.8112	0.0013306	1.6382	0.0012035	734.995	32.171	0.32262	32.171	32.046	32.368	0					26	19	2
LPQDHADSCVVSSDDEELSR	20	Unmodified	_LPQDHADSCVVSSDDEELSR_									0	0	0	0	0	0	P78317	P78317	P78317	RNF4	E3 ubiquitin-protein ligase RNF4	MULTI-MSMS	20230213_HF_LC1_GT_GGO_Ex80_CTRL_1	CTRL_1	1101.99	2	1101.48	2200.95	0.059924	6.6005e-05	-1.358	-0.0014958	-1.2981	-0.0014298	1101.98	20.852	0.15959	20.852	20.8	20.959	0					23	10	3
LPQDHADSCVVSSDDEELSR	20	Unmodified	_LPQDHADSCVVSSDDEELSR_									0	0	0	0	0	0	P78317	P78317	P78317	RNF4	E3 ubiquitin-protein ligase RNF4	MULTI-MSMS	20230213_HF_LC1_GT_GGO_Ex80_CTRL_1	CTRL_1	734.659	3	734.659	2200.95	-0.22801	-0.00016751	-0.73176	-0.00053759	-0.95977	-0.0007051	734.658	20.857	0.32706	20.857	20.762	21.09	-3.5527e-15					101	25	5
LPQDHADSCVVSSDDEELSR	20	Unmodified	_LPQDHADSCVVSSDDEELSR_									0	0	0	0	0	0	P78317	P78317	P78317	RNF4	E3 ubiquitin-protein ligase RNF4	MULTI-MSMS	20230213_HF_LC1_GT_GGO_Ex80_CTRL_1	CTRL_1	734.992	3	734.659	2200.95	-0.48299	-0.00035484	-0.60632	-0.00044544	-1.0893	-0.00080028	734.992	21.422	0.16792	21.422	21.298	21.466	0					28	13	3
LPQDHADSCVVSSDDEELSR	20	Unmodified	_LPQDHADSCVVSSDDEELSR_									0	0	0	0	0	0	P78317	P78317	P78317	RNF4	E3 ubiquitin-protein ligase RNF4	MULTI-MSMS	20230213_HF_LC1_GT_GGO_Ex80_CTRL_1	CTRL_1	734.992	3	734.659	2200.95	-0.62566	-0.00045965	0.069303	5.0914e-05	-0.55636	-0.00040873	734.993	21.851	0.17837	21.851	21.768	21.946	0					24	16	2
LPQDHADSCVVSSDDEELSR	20	Unmodified	_LPQDHADSCVVSSDDEELSR_									0	0	0	0	0	0	P78317	P78317	P78317	RNF4	E3 ubiquitin-protein ligase RNF4	MULTI-MSMS	20230213_HF_LC1_GT_GGO_Ex80_CTRL_1	CTRL_1	734.659	3	734.659	2200.95	-0.7378	-0.00054203	0.98017	0.00072009	0.24236	0.00017805	734.66	22.458	0.074837	22.458	22.409	22.484	3.5527e-15					7	4	2
LPQDHADSCVVSSDDEELSR	20	Unmodified	_LPQDHADSCVVSSDDEELSR_									0	0	0	0	0	0	P78317	P78317	P78317	RNF4	E3 ubiquitin-protein ligase RNF4	MULTI-MSMS	20230213_HF_LC1_GT_GGO_Ex80_CTRL_1	CTRL_1	734.658	3	734.659	2200.95	-0.88504	-0.0006502	0.61247	0.00044996	-0.27257	-0.00020025	734.659	23.149	0.22275	23.149	23.076	23.299	0					55	18	4
LPQDHADSCVVSSDDEELSR	20	Unmodified	_LPQDHADSCVVSSDDEELSR_									0	0	0	0	0	0	P78317	P78317	P78317	RNF4	E3 ubiquitin-protein ligase RNF4	MULTI-MSMS	20230213_HF_LC1_GT_GGO_Ex80_CTRL_1	CTRL_1	734.995	3	734.659	2200.95	-0.86585	-0.0006361	0.81735	0.00060047	-0.048498	-3.563e-05	734.66	23.826	0.22779	23.826	23.677	23.904	0					26	13	3
LPQDHADSCVVSSDDEELSR	20	Unmodified	_LPQDHADSCVVSSDDEELSR_									0	0	0	0	0	0	P78317	P78317	P78317	RNF4	E3 ubiquitin-protein ligase RNF4	MULTI-MSMS	20230213_HF_LC1_GT_GGO_Ex80_CTRL_1	CTRL_1	734.99	3	734.659	2200.95	-0.64057	-0.0004706	0.3987	0.00029291	-0.24187	-0.00017769	734.659	24.221	0.12766	24.221	24.119	24.246	0					12	9	2
LPQDHADSCVVSSDDEELSR	20	Unmodified	_LPQDHADSCVVSSDDEELSR_									0	0	0	0	0	0	P78317	P78317	P78317	RNF4	E3 ubiquitin-protein ligase RNF4	MULTI-MSMS	20230213_HF_LC1_GT_GGO_Ex80_CTRL_1	CTRL_1	734.661	3	734.659	2200.95	-0.1776	-0.00013047	0.83041	0.00061007	0.65281	0.00047959	734.66	25.093	0.29745	25.093	24.848	25.146	0					40	19	3
LPQDHADSCVVSSDDEELSR	20	Unmodified	_LPQDHADSCVVSSDDEELSR_									0	0	0	0	0	0	P78317	P78317	P78317	RNF4	E3 ubiquitin-protein ligase RNF4	MULTI-MSMS	20230213_HF_LC1_GT_GGO_Ex80_CTRL_1	CTRL_1	735.328	3	734.659	2200.95	0.25447	0.00018695	2.4249	0.0017815	2.6794	0.0019685	734.994	27.672	0.21036	27.672	27.603	27.813	3.5527e-15					37	18	3
LPQDHADSCVVSSDDEELSR	20	Unmodified	_LPQDHADSCVVSSDDEELSR_									0	0	0	0	0	0	P78317	P78317	P78317	RNF4	E3 ubiquitin-protein ligase RNF4	MULTI-MSMS	20230213_HF_LC1_GT_GGO_Ex80_CTRL_1	CTRL_1	1101.49	2	1101.48	2200.95	1.4104	0.0015535	1.2469	0.0013734	2.6573	0.002927	1101.49	29.28	0.16984	29.28	29.186	29.356	-3.5527e-15					17	9	2
LPQDHADSCVVSSDDEELSR	20	Unmodified	_LPQDHADSCVVSSDDEELSR_									0	0	0	0	0	0	P78317	P78317	P78317	RNF4	E3 ubiquitin-protein ligase RNF4	MULTI-MSMS	20230213_HF_LC1_GT_GGO_Ex80_CTRL_1	CTRL_1	734.66	3	734.659	2200.95	1.1337	0.00083289	2.1872	0.0016069	3.3209	0.0024398	734.66	29.281	1.0572	29.281	28.894	29.951	-3.5527e-15					139	68	5
LPQDHADSCVVSSDDEELSR	20	Unmodified	_LPQDHADSCVVSSDDEELSR_									0	0	0	0	0	0	P78317	P78317	P78317	RNF4	E3 ubiquitin-protein ligase RNF4	MULTI-MSMS	20230213_HF_LC1_GT_GGO_Ex80_CTRL_1	CTRL_1	734.662	3	734.659	2200.95	1.3163	0.00096702	2.0898	0.0015353	3.4061	0.0025023	734.66	29.791	0.51096	29.791	29.474	29.985	-3.5527e-15					58	30	2
LPQDHADSCVVSSDDEELSR	20	Unmodified	_LPQDHADSCVVSSDDEELSR_									0	0	0	0	0	0	P78317	P78317	P78317	RNF4	E3 ubiquitin-protein ligase RNF4	MULTI-MSMS	20230213_HF_LC1_GT_GGO_Ex80_CTRL_1	CTRL_1	734.991	3	734.659	2200.95	0.81726	0.00060041	1.7908	0.0013156	2.608	0.001916	734.66	30.155	0.42549	30.155	29.934	30.359	0					84	25	4
LPQDHADSCVVSSDDEELSR	20	Unmodified	_LPQDHADSCVVSSDDEELSR_									0	0	0	0	0	0	P78317	P78317	P78317	RNF4	E3 ubiquitin-protein ligase RNF4	MULTI-MSMS	20230213_HF_LC1_GT_GGO_Ex80_CTRL_1	CTRL_1	734.657	3	734.659	2200.95	-0.42915	-0.00031528	-0.52782	-0.00038777	-0.95698	-0.00070305	734.993	31.055	0.23888	31.055	30.92	31.159	0					57	17	5
LPQDHADSCVVSSDDEELSR	20	Unmodified	_LPQDHADSCVVSSDDEELSR_									0	0	0	0	0	0	P78317	P78317	P78317	RNF4	E3 ubiquitin-protein ligase RNF4	MULTI-MSMS	20230213_HF_LC1_GT_GGO_Ex80_CTRL_1	CTRL_1	1101.48	2	1101.48	2200.95	-0.1247	-0.00013735	-1.786	-0.0019673	-1.9107	-0.0021046	1101.98	31.078	0.18484	31.078	30.937	31.122	-3.5527e-15					25	12	3
LPQDHADSCVVSSDDEELSR	20	Unmodified	_LPQDHADSCVVSSDDEELSR_									0	0	0	0	0	0	P78317	P78317	P78317	RNF4	E3 ubiquitin-protein ligase RNF4	MULTI-MSMS	20230213_HF_LC1_GT_GGO_Ex80_CTRL_1	CTRL_1	734.993	3	734.659	2200.95	-0.34825	-0.00025584	1.5572	0.001144	1.209	0.00088819	734.66	31.472	0.49778	31.472	31.263	31.761	3.5527e-15					82	33	3
LPQDHADSCVVSSDDEELSR	20	Unmodified	_LPQDHADSCVVSSDDEELSR_									0	0	0	0	0	0	P78317	P78317	P78317	RNF4	E3 ubiquitin-protein ligase RNF4	MULTI-MSMS	20230213_HF_LC1_GT_GGO_Ex80_CTRL_1	CTRL_1	734.66	3	734.659	2200.95	-0.094094	-6.9127e-05	1.9045	0.0013991	1.8104	0.00133	734.995	32.294	0.71816	32.294	32.005	32.724	0					77	47	2
LPQDHADSCVVSSDDEELSR	20	Unmodified	_LPQDHADSCVVSSDDEELSR_									0	0	0	0	0	0	P78317	P78317	P78317	RNF4	E3 ubiquitin-protein ligase RNF4	MULTI-MSMS	20230213_HF_LC1_GT_GGO_Ex80_CTRL_1	CTRL_1	734.659	3	734.659	2200.95	-0.083603	-6.142e-05	0.128	9.4039e-05	0.0444	3.2619e-05	734.659	33.033	0.68646	33.033	32.707	33.393	0					127	50	4
LPQDHADSCVVSSDDEELSR	20	Unmodified	_LPQDHADSCVVSSDDEELSR_									0	0	0	0	0	0	P78317	P78317	P78317	RNF4	E3 ubiquitin-protein ligase RNF4	MSMS	20230213_HF_LC1_GT_GGO_Ex80_CTRL_1	CTRL_1	734.659	3	734.659	2200.95	NaN	NaN	NaN	NaN	NaN	NaN	NaN	22.864	1	22.864	22.364	23.364	0
LPQDHADSCVVSSDDEELSR	20	Unmodified	_LPQDHADSCVVSSDDEELSR_									0	0	0	0	0	0	P78317	P78317	P78317	RNF4	E3 ubiquitin-protein ligase RNF4	MSMS	20230213_HF_LC1_GT_GGO_Ex80_CTRL_1	CTRL_1	1101.48	2	1101.48	2200.95	NaN	NaN	NaN	NaN	NaN	NaN	NaN	26.607	1	26.607	26.107	27.107	0
LPQDHADSCVVSSDDEELSR	20	Unmodified	_LPQDHADSCVVSSDDEELSR_									0	0	0	0	0	0	P78317	P78317	P78317	RNF4	E3 ubiquitin-protein ligase RNF4	MULTI-SECPEP	20230213_HF_LC1_GT_GGO_Ex80_CTRL_1	CTRL_1	734.994	3	734.659	2200.95	-0.53838	-0.00039553	1.2007	0.00088214	0.66237	0.00048661	734.66	36.899	0.40523	36.899	36.858	37.263	0					30	24	2
LPQDHADSCVVSSDDEELSR	20	Unmodified	_LPQDHADSCVVSSDDEELSR_									0	0	0	0	0	0	P78317	P78317	P78317	RNF4	E3 ubiquitin-protein ligase RNF4	MULTI-MSMS	20230213_HF_LC1_GT_GGO_Ex80_CTRL_2	CTRL_2	734.992	3	734.659	2200.95	-0.13986	-0.00010275	-0.78295	-0.0005752	-0.92282	-0.00067795	734.992	20.703	0.30633	20.703	20.57	20.876	0					71	26	5
LPQDHADSCVVSSDDEELSR	20	Unmodified	_LPQDHADSCVVSSDDEELSR_									0	0	0	0	0	0	P78317	P78317	P78317	RNF4	E3 ubiquitin-protein ligase RNF4	MULTI-MSMS	20230213_HF_LC1_GT_GGO_Ex80_CTRL_2	CTRL_2	734.66	3	734.659	2200.95	0.32667	0.00023999	0.81906	0.00060173	1.1457	0.00084172	734.66	28.793	0.097154	28.793	28.756	28.854	0					15	10	2
LPQDHADSCVVSSDDEELSR	20	Unmodified	_LPQDHADSCVVSSDDEELSR_									0	0	0	0	0	0	P78317	P78317	P78317	RNF4	E3 ubiquitin-protein ligase RNF4	MSMS	20230213_HF_LC1_GT_GGO_Ex80_CTRL_2	CTRL_2	734.661	3	734.659	2200.95	NaN	NaN	NaN	NaN	NaN	NaN	NaN	23.018	1	23.018	22.518	23.518	0
LPQDHADSCVVSSDDEELSR	20	Unmodified	_LPQDHADSCVVSSDDEELSR_									0	0	0	0	0	0	P78317	P78317	P78317	RNF4	E3 ubiquitin-protein ligase RNF4	MULTI-SECPEP	20230213_HF_LC1_GT_GGO_Ex80_CTRL_2	CTRL_2	734.657	3	734.659	2200.95	0.26806	0.00019693	2.7818	0.0020437	3.0499	0.0022406	734.661	25.332	0.34706	25.332	25.133	25.48	0					49	27	3
LPQDHADSCVVSSDDEELSR	20	Unmodified	_LPQDHADSCVVSSDDEELSR_									0	0	0	0	0	0	P78317	P78317	P78317	RNF4	E3 ubiquitin-protein ligase RNF4	MULTI-MSMS	20230213_HF_LC1_GT_GGO_Ex80_CTRL_3	CTRL_3	734.658	3	734.659	2200.95	0.3939	0.00028938	1.3508	0.00099235	1.7447	0.0012817	734.659	24.825	0.15485	24.825	24.763	24.918	0					16	9	3
LPQDHADSCVVSSDDEELSR	20	Unmodified	_LPQDHADSCVVSSDDEELSR_									0	0	0	0	0	0	P78317	P78317	P78317	RNF4	E3 ubiquitin-protein ligase RNF4	MULTI-MSMS	20230213_HF_LC1_GT_GGO_Ex80_CTRL_3	CTRL_3	734.994	3	734.659	2200.95	0.28166	0.00020692	3.1777	0.0023345	3.4593	0.0025414	734.995	28.819	0.073493	28.819	28.775	28.849	-3.5527e-15					11	8	2
LPQDHADSCVVSSDDEELSR	20	Unmodified	_LPQDHADSCVVSSDDEELSR_									0	0	0	0	0	0	P78317	P78317	P78317	RNF4	E3 ubiquitin-protein ligase RNF4	MULTI-MSMS	20230213_HF_LC1_GT_GGO_Ex80_CTRL_3	CTRL_3	734.659	3	734.659	2200.95	0.15949	0.00011717	0.44209	0.00032478	0.60158	0.00044196	734.658	29.901	0.42829	29.901	29.804	30.232	-3.5527e-15					59	34	2
LPQDHADSCVVSSDDEELSR	20	Unmodified	_LPQDHADSCVVSSDDEELSR_									0	0	0	0	0	0	P78317	P78317	P78317	RNF4	E3 ubiquitin-protein ligase RNF4	MULTI-SECPEP	20230213_HF_LC1_GT_GGO_Ex80_CTRL_3	CTRL_3	734.822	3	734.659	2200.95	0.010664	7.8346e-06	0.39192	0.00028793	0.40259	0.00029577	734.993	31.186	0.31272	31.186	31.148	31.461	3.5527e-15					32	21	2
LPQDHADSCVVSSDDEELSR	20	Unmodified	_LPQDHADSCVVSSDDEELSR_									0	0	0	0	0	0	P78317	P78317	P78317	RNF4	E3 ubiquitin-protein ligase RNF4	MULTI-SECPEP	20230213_HF_LC1_GT_GGO_Ex80_CTRL_3	CTRL_3	735.057	3	734.659	2200.95	-0.22142	-0.00016267	0.9434	0.00069308	0.72198	0.00053041	734.995	33.308	0.23697	33.308	33.119	33.355	0					32	20	2
LPQDHADSCVVSSDDEELSR	20	Carbamidomethyl	_LPQDHADSC(Carbamidomethyl)VVSSDDEELSR_	LPQDHADSC(1)VVSSDDEELSR				LPQDHADSC(71)VVSSDDEELSR				0	1	0	0	0	0	P78317	P78317	P78317	RNF4	E3 ubiquitin-protein ligase RNF4	MULTI-MSMS	20230213_HF_LC1_GT_GGO_Ex80_198_1	JW198_1	1130.5	2	1130	2257.98	0.38883	0.00043937	0.1894	0.00021402	0.57822	0.00065339	1129.99	25.284	0.13862	25.284	25.211	25.35	0					12	8	2
LPQDHADSCVVSSDDEELSR	20	Carbamidomethyl	_LPQDHADSC(Carbamidomethyl)VVSSDDEELSR_	LPQDHADSC(1)VVSSDDEELSR				LPQDHADSC(79)VVSSDDEELSR				0	1	0	0	0	0	P78317	P78317	P78317	RNF4	E3 ubiquitin-protein ligase RNF4	MULTI-MSMS	20230213_HF_LC1_GT_GGO_Ex80_198_1	JW198_1	753.666	3	753.666	2257.98	-0.42474	-0.00032011	0.87029	0.00065591	0.44555	0.0003358	754.001	25.288	0.58603	25.288	25.093	25.679	0					116	40	6
LPQDHADSCVVSSDDEELSR	20	Carbamidomethyl	_LPQDHADSC(Carbamidomethyl)VVSSDDEELSR_	LPQDHADSC(1)VVSSDDEELSR				LPQDHADSC(75)VVSSDDEELSR				0	1	0	0	0	0	P78317	P78317	P78317	RNF4	E3 ubiquitin-protein ligase RNF4	MULTI-MSMS	20230213_HF_LC1_GT_GGO_Ex80_198_1	JW198_1	1130	2	1130	2257.98	0.37876	0.000428	0.020833	2.3541e-05	0.39959	0.00045154	1130	25.983	0.2392	25.983	25.848	26.088	0					43	15	4
LPQDHADSCVVSSDDEELSR	20	Carbamidomethyl	_LPQDHADSC(Carbamidomethyl)VVSSDDEELSR_	LPQDHADSC(1)VVSSDDEELSR				LPQDHADSC(110)VVSSDDEELSR				0	1	0	0	0	0	P78317	P78317	P78317	RNF4	E3 ubiquitin-protein ligase RNF4	MULTI-MSMS	20230213_HF_LC1_GT_GGO_Ex80_198_1	JW198_1	754	3	753.666	2257.98	-0.41445	-0.00031236	-0.84145	-0.00063418	-1.2559	-0.00094653	754	26.246	0.75231	26.246	26.071	26.823	0					350	54	8
LPQDHADSCVVSSDDEELSR	20	Carbamidomethyl	_LPQDHADSC(Carbamidomethyl)VVSSDDEELSR_	LPQDHADSC(1)VVSSDDEELSR				LPQDHADSC(400)VVSSDDEELSR				0	1	0	0	0	0	P78317	P78317	P78317	RNF4	E3 ubiquitin-protein ligase RNF4	MULTI-MSMS	20230213_HF_LC1_GT_GGO_Ex80_198_1	JW198_1	1130.5	2	1130	2257.98	0.39625	0.00044776	-1.0175	-0.0011498	-0.62128	-0.00070204	1130.5	26.253	0.52265	26.253	26.054	26.577	0					142	36	6
LPQDHADSCVVSSDDEELSR	20	Carbamidomethyl	_LPQDHADSC(Carbamidomethyl)VVSSDDEELSR_	LPQDHADSC(1)VVSSDDEELSR				LPQDHADSC(160)VVSSDDEELSR				0	1	0	0	0	0	P78317	P78317	P78317	RNF4	E3 ubiquitin-protein ligase RNF4	MULTI-MSMS	20230213_HF_LC1_GT_GGO_Ex80_198_1	JW198_1	1130.5	2	1130	2257.98	0.42084	0.00047555	-0.33314	-0.00037644	0.087705	9.9106e-05	1129.99	26.541	0.18364	26.541	26.435	26.618	0					25	14	2
LPQDHADSCVVSSDDEELSR	20	Carbamidomethyl	_LPQDHADSC(Carbamidomethyl)VVSSDDEELSR_	LPQDHADSC(1)VVSSDDEELSR				LPQDHADSC(67)VVSSDDEELSR				0	1	0	0	0	0	P78317	P78317	P78317	RNF4	E3 ubiquitin-protein ligase RNF4	MULTI-MSMS	20230213_HF_LC1_GT_GGO_Ex80_198_1	JW198_1	754.001	3	753.666	2257.98	0.048715	3.6715e-05	0.24325	0.00018333	0.29197	0.00022005	754	29.842	0.19641	29.842	29.721	29.917	0					20	13	2
LPQDHADSCVVSSDDEELSR	20	Carbamidomethyl	_LPQDHADSC(Carbamidomethyl)VVSSDDEELSR_	LPQDHADSC(1)VVSSDDEELSR				LPQDHADSC(56)VVSSDDEELSR				0	1	0	0	0	0	P78317	P78317	P78317	RNF4	E3 ubiquitin-protein ligase RNF4	MULTI-MSMS	20230213_HF_LC1_GT_GGO_Ex80_198_1	JW198_1	754.334	3	753.666	2257.98	-0.21911	-0.00016514	0.41555	0.00031319	0.19644	0.00014805	753.666	30.036	0.28033	30.036	29.894	30.174	-3.5527e-15					52	19	3
LPQDHADSCVVSSDDEELSR	20	Carbamidomethyl	_LPQDHADSC(Carbamidomethyl)VVSSDDEELSR_	LPQDHADSC(1)VVSSDDEELSR				LPQDHADSC(69)VVSSDDEELSR				0	1	0	0	0	0	P78317	P78317	P78317	RNF4	E3 ubiquitin-protein ligase RNF4	MULTI-MSMS	20230213_HF_LC1_GT_GGO_Ex80_198_1	JW198_1	753.666	3	753.666	2257.98	-0.62943	-0.00047438	0.39927	0.00030092	-0.23016	-0.00017346	753.667	30.436	0.62282	30.436	30.174	30.797	-3.5527e-15					89	41	3
LPQDHADSCVVSSDDEELSR	20	Carbamidomethyl	_LPQDHADSC(Carbamidomethyl)VVSSDDEELSR_	LPQDHADSC(1)VVSSDDEELSR				LPQDHADSC(57)VVSSDDEELSR				0	1	0	0	0	0	P78317	P78317	P78317	RNF4	E3 ubiquitin-protein ligase RNF4	MULTI-MSMS	20230213_HF_LC1_GT_GGO_Ex80_198_1	JW198_1	753.998	3	753.666	2257.98	-0.34678	-0.00026136	0.056859	4.2853e-05	-0.28992	-0.00021851	754	31.334	0.53675	31.334	31.071	31.607	3.5527e-15					86	37	3
LPQDHADSCVVSSDDEELSR	20	Carbamidomethyl	_LPQDHADSC(Carbamidomethyl)VVSSDDEELSR_	LPQDHADSC(1)VVSSDDEELSR				LPQDHADSC(43)VVSSDDEELSR				0	1	0	0	0	0	P78317	P78317	P78317	RNF4	E3 ubiquitin-protein ligase RNF4	MULTI-MSMS	20230213_HF_LC1_GT_GGO_Ex80_198_1	JW198_1	753.997	3	753.666	2257.98	-0.11147	-8.4012e-05	0.1881	0.00014176	0.076624	5.7749e-05	754	31.979	0.76912	31.979	31.939	32.708	-3.5527e-15					91	52	3
LPQDHADSCVVSSDDEELSR	20	Carbamidomethyl	_LPQDHADSC(Carbamidomethyl)VVSSDDEELSR_	LPQDHADSC(1)VVSSDDEELSR				LPQDHADSC(84)VVSSDDEELSR				0	1	0	0	0	0	P78317	P78317	P78317	RNF4	E3 ubiquitin-protein ligase RNF4	MSMS	20230213_HF_LC1_GT_GGO_Ex80_198_1	JW198_1	753.663	3	753.666	2257.98	NaN	NaN	NaN	NaN	NaN	NaN	NaN	26.968	1	26.968	26.468	27.468	0
LPQDHADSCVVSSDDEELSR	20	Carbamidomethyl	_LPQDHADSC(Carbamidomethyl)VVSSDDEELSR_	LPQDHADSC(1)VVSSDDEELSR				LPQDHADSC(50)VVSSDDEELSR				0	1	0	0	0	0	P78317	P78317	P78317	RNF4	E3 ubiquitin-protein ligase RNF4	MULTI-SECPEP	20230213_HF_LC1_GT_GGO_Ex80_198_1	JW198_1	753.085	3	753.666	2257.98	-0.40137	-0.0003025	-0.2988	-0.00022519	-0.70017	-0.00052769	754	32.983	0.25889	32.983	32.838	33.097	0					28	18	2
LPQDHADSCVVSSDDEELSR	20	Carbamidomethyl	_LPQDHADSC(Carbamidomethyl)VVSSDDEELSR_	LPQDHADSC(1)VVSSDDEELSR				LPQDHADSC(44)VVSSDDEELSR				0	1	0	0	0	0	P78317	P78317	P78317	RNF4	E3 ubiquitin-protein ligase RNF4	MULTI-SECPEP	20230213_HF_LC1_GT_GGO_Ex80_198_1	JW198_1	754.362	3	753.666	2257.98	-0.91982	-0.00069324	1.3118	0.00098869	0.39202	0.00029545	754.002	36.253	0.26129	36.253	36.1	36.361	0					27	15	3
LPQDHADSCVVSSDDEELSR	20	Carbamidomethyl	_LPQDHADSC(Carbamidomethyl)VVSSDDEELSR_	LPQDHADSC(1)VVSSDDEELSR				LPQDHADSC(44)VVSSDDEELSR				0	1	0	0	0	0	P78317	P78317	P78317	RNF4	E3 ubiquitin-protein ligase RNF4	MULTI-SECPEP	20230213_HF_LC1_GT_GGO_Ex80_198_1	JW198_1	754.362	3	753.666	2257.98	-0.91976	-0.00069319	2.6331	0.0019845	1.7134	0.0012913	753.668	36.349	0.37137	36.349	36.232	36.603	0					35	24	2
LPQDHADSCVVSSDDEELSR	20	Carbamidomethyl	_LPQDHADSC(Carbamidomethyl)VVSSDDEELSR_	LPQDHADSC(1)VVSSDDEELSR				LPQDHADSC(130)VVSSDDEELSR				0	1	0	0	0	0	P78317	P78317	P78317	RNF4	E3 ubiquitin-protein ligase RNF4	MULTI-MSMS	20230213_HF_LC1_GT_GGO_Ex80_198_2	JW198_2	754	3	753.666	2257.98	-0.39654	-0.00029886	-0.71024	-0.00053528	-1.1068	-0.00083414	754	26.258	1.0286	26.258	26.037	27.065	0					759	143	9
LPQDHADSCVVSSDDEELSR	20	Carbamidomethyl	_LPQDHADSC(Carbamidomethyl)VVSSDDEELSR_	LPQDHADSC(1)VVSSDDEELSR				LPQDHADSC(230)VVSSDDEELSR				0	1	0	0	0	0	P78317	P78317	P78317	RNF4	E3 ubiquitin-protein ligase RNF4	MULTI-MSMS	20230213_HF_LC1_GT_GGO_Ex80_198_2	JW198_2	1130.5	2	1130	2257.98	-1.4536	-0.0016426	1.0178	0.0011501	-0.4358	-0.00049246	1130.5	26.246	0.34039	26.246	26.149	26.489	0					132	45	5
LPQDHADSCVVSSDDEELSR	20	Carbamidomethyl	_LPQDHADSC(Carbamidomethyl)VVSSDDEELSR_	LPQDHADSC(1)VVSSDDEELSR				LPQDHADSC(95)VVSSDDEELSR				0	1	0	0	0	0	P78317	P78317	P78317	RNF4	E3 ubiquitin-protein ligase RNF4	MULTI-MSMS	20230213_HF_LC1_GT_GGO_Ex80_198_3	JW198_3	1130	2	1130	2257.98	0.63878	0.00072182	-1.4003	-0.0015823	-0.76148	-0.00086047	1130.5	25.186	0.11699	25.186	25.138	25.255	0					26	7	5
LPQDHADSCVVSSDDEELSR	20	Carbamidomethyl	_LPQDHADSC(Carbamidomethyl)VVSSDDEELSR_	LPQDHADSC(1)VVSSDDEELSR				LPQDHADSC(81)VVSSDDEELSR				0	1	0	0	0	0	P78317	P78317	P78317	RNF4	E3 ubiquitin-protein ligase RNF4	MULTI-MSMS	20230213_HF_LC1_GT_GGO_Ex80_198_3	JW198_3	753.665	3	753.666	2257.98	-0.13603	-0.00010252	-0.54751	-0.00041264	-0.68354	-0.00051516	753.665	25.431	0.33338	25.431	25.318	25.651	0					94	24	5
LPQDHADSCVVSSDDEELSR	20	Carbamidomethyl	_LPQDHADSC(Carbamidomethyl)VVSSDDEELSR_	LPQDHADSC(1)VVSSDDEELSR				LPQDHADSC(42)VVSSDDEELSR				0	1	0	0	0	0	P78317	P78317	P78317	RNF4	E3 ubiquitin-protein ligase RNF4	MULTI-MSMS	20230213_HF_LC1_GT_GGO_Ex80_198_3	JW198_3	754	3	753.666	2257.98	-0.28761	-0.00021676	-0.16054	-0.00012099	-0.44815	-0.00033776	754	25.903	0.40944	25.903	25.612	26.022	0					151	29	8
LPQDHADSCVVSSDDEELSR	20	Carbamidomethyl	_LPQDHADSC(Carbamidomethyl)VVSSDDEELSR_	LPQDHADSC(1)VVSSDDEELSR				LPQDHADSC(40)VVSSDDEELSR				0	1	0	0	0	0	P78317	P78317	P78317	RNF4	E3 ubiquitin-protein ligase RNF4	MULTI-MSMS	20230213_HF_LC1_GT_GGO_Ex80_198_3	JW198_3	1129.99	2	1130	2257.98	0.41275	0.00046641	-0.048412	-5.4705e-05	0.36434	0.0004117	1130	25.906	0.20131	25.906	25.804	26.005	0					43	12	5
LPQDHADSCVVSSDDEELSR	20	Carbamidomethyl	_LPQDHADSC(Carbamidomethyl)VVSSDDEELSR_	LPQDHADSC(1)VVSSDDEELSR				LPQDHADSC(120)VVSSDDEELSR				0	1	0	0	0	0	P78317	P78317	P78317	RNF4	E3 ubiquitin-protein ligase RNF4	MULTI-MSMS	20230213_HF_LC1_GT_GGO_Ex80_198_3	JW198_3	754	3	753.666	2257.98	-0.37972	-0.00028618	-1.2959	-0.00097664	-1.6756	-0.0012628	753.999	26.16	0.81727	26.16	26.005	26.822	0					421	64	9
LPQDHADSCVVSSDDEELSR	20	Carbamidomethyl	_LPQDHADSC(Carbamidomethyl)VVSSDDEELSR_	LPQDHADSC(1)VVSSDDEELSR				LPQDHADSC(83)VVSSDDEELSR				0	1	0	0	0	0	P78317	P78317	P78317	RNF4	E3 ubiquitin-protein ligase RNF4	MULTI-MSMS	20230213_HF_LC1_GT_GGO_Ex80_198_3	JW198_3	565.751	4	565.501	2257.98	0.5297	0.00029955	-1.045	-0.00059093	-0.51526	-0.00029138	565.501	26.154	0.11212	26.154	26.119	26.231	0					13	7	3
LPQDHADSCVVSSDDEELSR	20	Carbamidomethyl	_LPQDHADSC(Carbamidomethyl)VVSSDDEELSR_	LPQDHADSC(1)VVSSDDEELSR				LPQDHADSC(230)VVSSDDEELSR				0	1	0	0	0	0	P78317	P78317	P78317	RNF4	E3 ubiquitin-protein ligase RNF4	MULTI-MSMS	20230213_HF_LC1_GT_GGO_Ex80_198_3	JW198_3	1130.5	2	1130	2257.98	0.33038	0.00037333	-1.215	-0.001373	-0.88466	-0.00099966	1130.5	26.16	0.42467	26.16	26.022	26.446	0					125	29	6
LPQDHADSCVVSSDDEELSR	20	Carbamidomethyl	_LPQDHADSC(Carbamidomethyl)VVSSDDEELSR_	LPQDHADSC(1)VVSSDDEELSR				LPQDHADSC(160)VVSSDDEELSR				0	1	0	0	0	0	P78317	P78317	P78317	RNF4	E3 ubiquitin-protein ligase RNF4	MULTI-MSMS	20230213_HF_LC1_GT_GGO_Ex80_198_3	JW198_3	1129.99	2	1130	2257.98	0.23105	0.00026108	-1.2435	-0.0014051	-1.0124	-0.001144	1129.99	26.49	0.31933	26.49	26.346	26.665	-3.5527e-15					57	25	3
LPQDHADSCVVSSDDEELSR	20	Carbamidomethyl	_LPQDHADSC(Carbamidomethyl)VVSSDDEELSR_	LPQDHADSC(1)VVSSDDEELSR				LPQDHADSC(66)VVSSDDEELSR				0	1	0	0	0	0	P78317	P78317	P78317	RNF4	E3 ubiquitin-protein ligase RNF4	MULTI-MSMS	20230213_HF_LC1_GT_GGO_Ex80_198_3	JW198_3	754.001	3	753.666	2257.98	0.6	0.0004522	-0.94008	-0.00070851	-0.34008	-0.00025631	753.999	28.821	0.45525	28.821	28.655	29.111	0					104	35	4
LPQDHADSCVVSSDDEELSR	20	Carbamidomethyl	_LPQDHADSC(Carbamidomethyl)VVSSDDEELSR_	LPQDHADSC(1)VVSSDDEELSR				LPQDHADSC(43)VVSSDDEELSR				0	1	0	0	0	0	P78317	P78317	P78317	RNF4	E3 ubiquitin-protein ligase RNF4	MULTI-MSMS	20230213_HF_LC1_GT_GGO_Ex80_198_3	JW198_3	754	3	753.666	2257.98	-0.53127	-0.0004004	0.31598	0.00023814	-0.21529	-0.00016226	753.667	30.526	0.50719	30.526	30.123	30.63	0					92	36	3
LPQDHADSCVVSSDDEELSR	20	Carbamidomethyl	_LPQDHADSC(Carbamidomethyl)VVSSDDEELSR_	LPQDHADSC(1)VVSSDDEELSR				LPQDHADSC(58)VVSSDDEELSR				0	1	0	0	0	0	P78317	P78317	P78317	RNF4	E3 ubiquitin-protein ligase RNF4	MULTI-MSMS	20230213_HF_LC1_GT_GGO_Ex80_198_3	JW198_3	753.998	3	753.666	2257.98	-0.47255	-0.00035614	-0.33755	-0.0002544	-0.8101	-0.00061054	754	30.825	0.25122	30.825	30.62	30.871	0					31	18	2
LPQDHADSCVVSSDDEELSR	20	Carbamidomethyl	_LPQDHADSC(Carbamidomethyl)VVSSDDEELSR_	LPQDHADSC(1)VVSSDDEELSR				LPQDHADSC(69)VVSSDDEELSR				0	1	0	0	0	0	P78317	P78317	P78317	RNF4	E3 ubiquitin-protein ligase RNF4	MULTI-MSMS	20230213_HF_LC1_GT_GGO_Ex80_198_3	JW198_3	753.666	3	753.666	2257.98	-0.39449	-0.00029731	-0.73023	-0.00055035	-1.1247	-0.00084766	753.666	31.172	0.54665	31.172	31.05	31.597	0					59	36	2
LPQDHADSCVVSSDDEELSR	20	Carbamidomethyl	_LPQDHADSC(Carbamidomethyl)VVSSDDEELSR_	LPQDHADSC(1)VVSSDDEELSR				LPQDHADSC(54)VVSSDDEELSR				0	1	0	0	0	0	P78317	P78317	P78317	RNF4	E3 ubiquitin-protein ligase RNF4	MULTI-MSMS	20230213_HF_LC1_GT_GGO_Ex80_198_3	JW198_3	753.667	3	753.666	2257.98	-0.34488	-0.00025993	-0.11377	-8.5744e-05	-0.45865	-0.00034567	753.666	32.099	0.60828	32.099	31.848	32.457	0					80	42	3
LPQDHADSCVVSSDDEELSR	20	Carbamidomethyl	_LPQDHADSC(Carbamidomethyl)VVSSDDEELSR_	LPQDHADSC(1)VVSSDDEELSR				LPQDHADSC(44)VVSSDDEELSR				0	1	0	0	0	0	P78317	P78317	P78317	RNF4	E3 ubiquitin-protein ligase RNF4	MULTI-SECPEP	20230213_HF_LC1_GT_GGO_Ex80_198_3	JW198_3	754.355	3	753.666	2257.98	-0.63116	-0.00047568	-0.024195	-1.8235e-05	-0.65535	-0.00049392	754	35.287	0.40046	35.287	35.138	35.538	7.1054e-15					38	27	2
LPQDHADSCVVSSDDEELSR	20	Carbamidomethyl	_LPQDHADSC(Carbamidomethyl)VVSSDDEELSR_	LPQDHADSC(1)VVSSDDEELSR				LPQDHADSC(66)VVSSDDEELSR				0	1	0	0	0	0	P78317	P78317	P78317	RNF4	E3 ubiquitin-protein ligase RNF4	MULTI-MSMS	20230213_HF_LC1_GT_GGO_Ex80_212_1	2a_1	754.001	3	753.666	2257.98	-0.23865	-0.00017986	-0.35476	-0.00026737	-0.59341	-0.00044723	754	25.004	0.54356	25.004	24.846	25.39	3.5527e-15					145	39	6
LPQDHADSCVVSSDDEELSR	20	Carbamidomethyl	_LPQDHADSC(Carbamidomethyl)VVSSDDEELSR_	LPQDHADSC(1)VVSSDDEELSR				LPQDHADSC(99)VVSSDDEELSR				0	1	0	0	0	0	P78317	P78317	P78317	RNF4	E3 ubiquitin-protein ligase RNF4	MULTI-MSMS	20230213_HF_LC1_GT_GGO_Ex80_212_1	2a_1	754	3	753.666	2257.98	-0.3009	-0.00022678	-0.46022	-0.00034685	-0.76112	-0.00057363	754	25.656	0.41481	25.656	25.39	25.805	0					184	34	8
LPQDHADSCVVSSDDEELSR	20	Carbamidomethyl	_LPQDHADSC(Carbamidomethyl)VVSSDDEELSR_	LPQDHADSC(1)VVSSDDEELSR				LPQDHADSC(89)VVSSDDEELSR				0	1	0	0	0	0	P78317	P78317	P78317	RNF4	E3 ubiquitin-protein ligase RNF4	MULTI-MSMS	20230213_HF_LC1_GT_GGO_Ex80_212_1	2a_1	1130.5	2	1130	2257.98	0.39281	0.00044388	-0.071376	-8.0655e-05	0.32144	0.00036322	1130.5	25.663	0.18261	25.663	25.552	25.734	0					46	14	4
LPQDHADSCVVSSDDEELSR	20	Carbamidomethyl	_LPQDHADSC(Carbamidomethyl)VVSSDDEELSR_	LPQDHADSC(1)VVSSDDEELSR				LPQDHADSC(76)VVSSDDEELSR				0	1	0	0	0	0	P78317	P78317	P78317	RNF4	E3 ubiquitin-protein ligase RNF4	MULTI-MSMS	20230213_HF_LC1_GT_GGO_Ex80_212_1	2a_1	565.501	4	565.501	2257.98	0.43104	0.00024375	-1.54	-0.00087088	-1.109	-0.00062713	565.751	25.98	0.40867	25.98	25.85	26.258	3.5527e-15					82	31	4
LPQDHADSCVVSSDDEELSR	20	Carbamidomethyl	_LPQDHADSC(Carbamidomethyl)VVSSDDEELSR_	LPQDHADSC(1)VVSSDDEELSR				LPQDHADSC(120)VVSSDDEELSR				0	1	0	0	0	0	P78317	P78317	P78317	RNF4	E3 ubiquitin-protein ligase RNF4	MULTI-MSMS	20230213_HF_LC1_GT_GGO_Ex80_212_1	2a_1	754	3	753.666	2257.98	-0.33507	-0.00025253	-0.98641	-0.00074342	-1.3215	-0.00099595	754	25.976	0.93924	25.976	25.779	26.718	0					444	76	8
LPQDHADSCVVSSDDEELSR	20	Carbamidomethyl	_LPQDHADSC(Carbamidomethyl)VVSSDDEELSR_	LPQDHADSC(1)VVSSDDEELSR				LPQDHADSC(360)VVSSDDEELSR				0	1	0	0	0	0	P78317	P78317	P78317	RNF4	E3 ubiquitin-protein ligase RNF4	MULTI-MSMS	20230213_HF_LC1_GT_GGO_Ex80_212_1	2a_1	1130.5	2	1130	2257.98	0.35928	0.00040598	-0.98809	-0.0011165	-0.62881	-0.00071055	1130.5	25.976	0.45951	25.976	25.816	26.275	0					131	34	6
LPQDHADSCVVSSDDEELSR	20	Carbamidomethyl	_LPQDHADSC(Carbamidomethyl)VVSSDDEELSR_	LPQDHADSC(1)VVSSDDEELSR				LPQDHADSC(150)VVSSDDEELSR				0	1	0	0	0	0	P78317	P78317	P78317	RNF4	E3 ubiquitin-protein ligase RNF4	MULTI-MSMS	20230213_HF_LC1_GT_GGO_Ex80_212_1	2a_1	1129.99	2	1130	2257.98	0.33144	0.00037452	-1.3177	-0.001489	-0.98624	-0.0011144	1129.99	26.317	0.21583	26.317	26.165	26.381	-3.5527e-15					31	17	2
LPQDHADSCVVSSDDEELSR	20	Carbamidomethyl	_LPQDHADSC(Carbamidomethyl)VVSSDDEELSR_	LPQDHADSC(1)VVSSDDEELSR				LPQDHADSC(56)VVSSDDEELSR				0	1	0	0	0	0	P78317	P78317	P78317	RNF4	E3 ubiquitin-protein ligase RNF4	MSMS	20230213_HF_LC1_GT_GGO_Ex80_212_1	2a_1	753.667	3	753.666	2257.98	NaN	NaN	NaN	NaN	NaN	NaN	NaN	27.17	1	27.17	26.67	27.67	0
LPQDHADSCVVSSDDEELSR	20	Carbamidomethyl	_LPQDHADSC(Carbamidomethyl)VVSSDDEELSR_	LPQDHADSC(1)VVSSDDEELSR				LPQDHADSC(56)VVSSDDEELSR				0	1	0	0	0	0	P78317	P78317	P78317	RNF4	E3 ubiquitin-protein ligase RNF4	MSMS	20230213_HF_LC1_GT_GGO_Ex80_212_1	2a_1	753.666	3	753.666	2257.98	NaN	NaN	NaN	NaN	NaN	NaN	NaN	27.545	1	27.545	27.045	28.045	0
LPQDHADSCVVSSDDEELSR	20	Carbamidomethyl	_LPQDHADSC(Carbamidomethyl)VVSSDDEELSR_	LPQDHADSC(1)VVSSDDEELSR				LPQDHADSC(120)VVSSDDEELSR				0	1	0	0	0	0	P78317	P78317	P78317	RNF4	E3 ubiquitin-protein ligase RNF4	MULTI-MSMS	20230213_HF_LC1_GT_GGO_Ex80_212_2	2a_2	753.666	3	753.666	2257.98	0.82298	0.00062025	-0.58297	-0.00043936	0.24001	0.00018089	754	25.306	0.5819	25.306	25.119	25.701	3.5527e-15					136	39	7
LPQDHADSCVVSSDDEELSR	20	Carbamidomethyl	_LPQDHADSC(Carbamidomethyl)VVSSDDEELSR_	LPQDHADSC(1)VVSSDDEELSR				LPQDHADSC(65)VVSSDDEELSR				0	1	0	0	0	0	P78317	P78317	P78317	RNF4	E3 ubiquitin-protein ligase RNF4	MULTI-MSMS	20230213_HF_LC1_GT_GGO_Ex80_212_2	2a_2	1129.99	2	1130	2257.98	1.0568	0.0011941	-0.229	-0.00025877	0.82776	0.00093537	1130.5	25.303	0.12173	25.303	25.25	25.371	0					16	8	3
LPQDHADSCVVSSDDEELSR	20	Carbamidomethyl	_LPQDHADSC(Carbamidomethyl)VVSSDDEELSR_	LPQDHADSC(1)VVSSDDEELSR				LPQDHADSC(170)VVSSDDEELSR				0	1	0	0	0	0	P78317	P78317	P78317	RNF4	E3 ubiquitin-protein ligase RNF4	MULTI-MSMS	20230213_HF_LC1_GT_GGO_Ex80_212_2	2a_2	1130.5	2	1130	2257.98	0.94003	0.0010622	-0.9132	-0.0010319	0.026832	3.032e-05	1130.5	25.897	0.21548	25.897	25.804	26.019	0					37	13	5
LPQDHADSCVVSSDDEELSR	20	Carbamidomethyl	_LPQDHADSC(Carbamidomethyl)VVSSDDEELSR_	LPQDHADSC(1)VVSSDDEELSR				LPQDHADSC(110)VVSSDDEELSR				0	1	0	0	0	0	P78317	P78317	P78317	RNF4	E3 ubiquitin-protein ligase RNF4	MULTI-MSMS	20230213_HF_LC1_GT_GGO_Ex80_212_2	2a_2	754	3	753.666	2257.98	0.70876	0.00053417	-1.2538	-0.00094495	-0.54505	-0.00041079	753.999	25.907	0.33502	25.907	25.684	26.019	-3.5527e-15					119	22	7
LPQDHADSCVVSSDDEELSR	20	Carbamidomethyl	_LPQDHADSC(Carbamidomethyl)VVSSDDEELSR_	LPQDHADSC(1)VVSSDDEELSR				LPQDHADSC(270)VVSSDDEELSR				0	1	0	0	0	0	P78317	P78317	P78317	RNF4	E3 ubiquitin-protein ligase RNF4	MULTI-MSMS	20230213_HF_LC1_GT_GGO_Ex80_212_2	2a_2	1130.5	2	1130	2257.98	0.88811	0.0010036	-1.3012	-0.0014704	-0.41312	-0.00046682	1130.5	26.155	0.46859	26.155	26.036	26.505	0					133	30	7
LPQDHADSCVVSSDDEELSR	20	Carbamidomethyl	_LPQDHADSC(Carbamidomethyl)VVSSDDEELSR_	LPQDHADSC(1)VVSSDDEELSR				LPQDHADSC(130)VVSSDDEELSR				0	1	0	0	0	0	P78317	P78317	P78317	RNF4	E3 ubiquitin-protein ligase RNF4	MULTI-MSMS	20230213_HF_LC1_GT_GGO_Ex80_212_2	2a_2	754	3	753.666	2257.98	0.65438	0.00049318	-1.8173	-0.0013697	-1.163	-0.00087649	753.999	26.155	0.88093	26.155	26.019	26.9	0					376	68	8
LPQDHADSCVVSSDDEELSR	20	Carbamidomethyl	_LPQDHADSC(Carbamidomethyl)VVSSDDEELSR_	LPQDHADSC(1)VVSSDDEELSR				LPQDHADSC(86)VVSSDDEELSR				0	1	0	0	0	0	P78317	P78317	P78317	RNF4	E3 ubiquitin-protein ligase RNF4	MULTI-MSMS	20230213_HF_LC1_GT_GGO_Ex80_212_2	2a_2	754.333	3	753.666	2257.98	1.0357	0.0007806	-0.46077	-0.00034727	0.57497	0.00043333	753.667	27.604	0.19793	27.604	27.44	27.638	0					42	21	3
[truncated: 215 more rows]
[truncated: 23 more columns]

## Sheet: ModSpecPeptides
Sequence	Modifications	Mass	Proteins	Gene Names	Protein Names	Raw file	Unique (Groups)	Unique (Proteins)	Acetyl (Protein N-term)	Carbamidomethyl (C)	CCW16 (C)	2a (C)	Oxidation (M)	Missed cleavages	Experiment CCW16_1	Experiment CCW16_2	Experiment CCW16_3	Experiment CTRL_1	Experiment CTRL_2	Experiment CTRL_3	Experiment 2a_1	Experiment 2a_2	Experiment 2a_3	Retention time	Calibrated retention time	Charges	PEP	MS/MS scan number	Raw file	Score	Delta score	Reverse	Potential contaminant	Intensity	Intensity CCW16_1	Intensity CCW16_2	Intensity CCW16_3	Intensity CTRL_1	Intensity CTRL_2	Intensity CTRL_3	Intensity 2a_1	Intensity 2a_2	Intensity 2a_3	id	Protein group IDs	Peptide ID	Evidence IDs	MS/MS IDs	Best MS/MS
[truncated: 18 more rows]
[truncated: 6 more columns]

[truncated: 2 more sheets: CCW16_Sites, 2a]
