# Supplementary material for: Cysteine-reactive covalent chloro-N-acetamide ligands induce ferroptosis mediated cell death
Source: EMBO Rep. 2025 Oct 16;26(22):5501–32. doi: 10.1038/s44319-025-00593-4 (PMC12635392; doi:10.1038/s44319-025-00593-4)
Supplement: Supplementary file 6 — Dataset EV3 [file 44319_2025_593_MOESM6_ESM.xlsx]

## Sheet: Legend EV3
Dataset EV3
Proteome of Biotin-CCW16 modified targets.
Columns labelled with asterisks show significantly regulated proteins and gene names.

## Sheet: MS data_EV3
Biotin_1	Biotin_2	Biotin_3	CCW16_1	CCW16_2	CCW16_3	Contaminant	Modifications	Student's T-test Significant CCW16_Biotin	Student's T-test significant	Coverage [%]	# Peptides	# PSMs	# Unique Peptides	# AAs	MW [kDa]	-Log Student's T-test p-value CCW16_Biotin	Student's T-test q-value CCW16_Biotin	Student's T-test Difference CCW16_Biotin	Student's T-test Test statistic CCW16_Biotin	significantly regulated in CCW16 vs. Biotin log2>=1 *	Gene name *	Accession	Description	Gene name	Uniprot full protein name
14.851	13.5167	14.5648	25.7648	25.7856	26.1213	FALSE		+	CCW16_Biotin	33	9	35	9	325	34.3	4.98037	0.0082461	11.5797	27.4582	+	HMGCL	P35914	Hydroxymethylglutaryl-CoA lyase, mitochondrial	HMGCL	Hydroxymethylglutaryl-CoA lyase, mitochondrial
22.5785	20.2462	22.743	32.0662	32.0916	32.7092	FALSE		+	CCW16_Biotin	82	28	483	27	589	64.1	3.63076	0.0129346	10.4331	12.5218	+	HNRNPL	P14866	Heterogeneous nuclear ribonucleoprotein L	HNRNPL	Heterogeneous nuclear ribonucleoprotein L
15.975	14.3257	18.7138	26.0311	26.1914	26.6647	FALSE		+	CCW16_Biotin	61	14	60	14	303	33.8	2.81446	0.021534	9.95763	7.69686	+	CRKL	P46109	Crk-like protein	CRKL	Crk-like protein
15.0228	13.266	13.7906	23.5748	23.5692	24.1247	FALSE		+	CCW16_Biotin	55	5	21	5	145	16.2	4.2148	0.00962429	9.72975	17.6165	+	SELENOM	Q8WWX9	Selenoprotein M	SELENOM	Selenoprotein M {ECO:0000303|PubMed:27645994}
19.1468	16.0219	18.7528	27.2973	27.4067	27.7265	FALSE		+	CCW16_Biotin	67	9	46	9	172	19.2	3.17986	0.0173156	9.503	9.5894	+	TXNDC12	O95881	Thioredoxin domain-containing protein 12	TXNDC12	Thioredoxin domain-containing protein 12
14.6668	13.8368	14.3143	23.1188	22.9761	24.3097	FALSE		+	CCW16_Biotin	29	9	22	9	484	54.9	4.33628	0.0082461	9.19559	18.9057	+	ADSL	P30566	Adenylosuccinate lyase	ADSL	Adenylosuccinate lyase {ECO:0000303|PubMed:8404037}
18.8144	14.8718	19.0208	26.4334	26.4979	27.2537	FALSE		+	CCW16_Biotin	37	16	86	16	669	73.4	2.57827	0.0265007	9.15937	6.65963	+	GLS	O94925	Glutaminase kidney isoform, mitochondrial	GLS	Glutaminase kidney isoform, mitochondrial
14.5411	14.6767	12.7921	22.3467	22.5354	23.8738	FALSE		+	CCW16_Biotin	16	14	26	14	1052	117.9	3.48855	0.0140501	8.91537	11.5158	+	UBA6	A0AVT1	Ubiquitin-like modifier-activating enzyme 6	UBA6	Ubiquitin-like modifier-activating enzyme 6
15.3743	15.2293	17.1877	24.4042	24.5413	24.8847	FALSE		+	CCW16_Biotin	26	26	55	26	1098	123.5	3.75066	0.0118621	8.67965	13.4349	+	TDRD7	Q8NHU6	Tudor domain-containing protein 7	TDRD7	Tudor domain-containing protein 7
16.0075	14.2291	15.8656	23.8488	23.9008	24.3104	FALSE		+	CCW16_Biotin	31	9	26	9	309	34.4	3.90326	0.0115602	8.65261	14.6902	+	FN3KRP	Q9HA64	Ketosamine-3-kinase	FN3KRP	Ketosamine-3-kinase
13.7194	14.3607	13.5826	21.9592	22.304	22.9332	FALSE		+	CCW16_Biotin	26	7	13	7	314	35.5	4.66242	0.0082461	8.51124	22.8434	+	CPPED1	Q9BRF8	Serine/threonine-protein phosphatase CPPED1	CPPED1	Serine/threonine-protein phosphatase CPPED1
14.1129	14.0179	15.5226	22.511	22.62	23.3695	FALSE		+	CCW16_Biotin	21	5	11	5	341	37.6	3.92606	0.0113606	8.28233	14.8873	+	QKI	Q96PU8	Protein quaking	QKI	Protein quaking
14.4066	12.2698	15.802	21.9804	22.0966	23.1874	FALSE		+	CCW16_Biotin	19	8	24	7	542	60	2.7792	0.0223099	8.26202	7.53351	+	HNRNPLL	Q8WVV9	Heterogeneous nuclear ribonucleoprotein L-like	HNRNPLL	Heterogeneous nuclear ribonucleoprotein L-like
14.86	13.5938	14.6541	22.3029	22.2911	22.925	FALSE		+	CCW16_Biotin	15	3	7	3	223	24.7	4.28016	0.00879717	8.13699	18.299	+	PSMD9	O00233	26S proteasome non-ATPase regulatory subunit 9	PSMD9	26S proteasome non-ATPase regulatory subunit 9
15.5099	14.3492	14.5068	22.6538	22.7787	23.2739	FALSE		+	CCW16_Biotin	28	7	14	7	327	35.6	4.4155	0.0082461	8.1135	19.7959	+	GNB1L	Q9BYB4	Guanine nucleotide-binding protein subunit beta-like protein 1	GNB1L	Guanine nucleotide-binding protein subunit beta-like protein 1
15.6387	13.4414	15.6671	22.5569	22.5331	23.9143	FALSE		+	CCW16_Biotin	13	11	28	11	1094	118.2	3.13306	0.0178725	8.08572	9.3252	+	SEC24C	P53992	Protein transport protein Sec24C	SEC24C	Protein transport protein Sec24C {ECO:0000305}
16.4039	13.9777	14.8989	22.5169	22.8094	24.2034	FALSE		+	CCW16_Biotin	4	3	4	3	672	75.6	3.11174	0.0178725	8.08311	9.20708	+	SHCBP1	Q8NEM2	SHC SH2 domain-binding protein 1	SHCBP1	SHC SH2 domain-binding protein 1
15.5216	13.5808	17.9241	23.6004	23.619	24.029	FALSE		+	CCW16_Biotin	50	9	21	9	211	23.3	2.51115	0.0280491	8.07393	6.38808	+	NUDT16L1	Q9BRJ7	Tudor-interacting repair regulator protein	NUDT16L1	Tudor-interacting repair regulator protein {ECO:0000303|PubMed:28241136}
14.7006	13.6887	15.2036	21.9939	22.1596	23.6554	FALSE		+	CCW16_Biotin	18	7	10	7	432	47.4	3.51251	0.0137392	8.07199	11.6797	+	WDR18	Q9BV38	WD repeat-containing protein 18	WDR18	WD repeat-containing protein 18
14.5828	12.6512	14.1893	20.8398	21.4225	23.3567	FALSE		+	CCW16_Biotin	9	8	11	8	1249	138.3	2.95525	0.0201679	8.06524	8.38144	+	TPP2	P29144	Tripeptidyl-peptidase 2	TPP2	Tripeptidyl-peptidase 2
13.1371	13.2737	15.3479	21.6651	21.6628	22.5917	FALSE		+	CCW16_Biotin	22	4	7	4	197	21.8	3.30578	0.0154673	8.05368	10.3354	+	LIN7C	Q9NUP9	Protein lin-7 homolog C	LIN7C	Protein lin-7 homolog C
14.4792	13.4774	13.8051	21.8536	21.6106	22.1772	FALSE		+	CCW16_Biotin	23	8	20	8	452	50.7	4.71777	0.0082461	7.95989	23.5876	+	CASP2	P42575	Caspase-2	CASP2	Caspase-2
18.1324	14.5112	13.7856	23.0009	23.0295	24.2579	FALSE		+	CCW16_Biotin	20	14	34	14	951	105.3	2.31661	0.0328481	7.95306	5.65327	+	WDR36	Q8NI36	WD repeat-containing protein 36	WDR36	WD repeat-containing protein 36
14.2795	14.1832	13.7857	21.7691	21.7116	22.5786	FALSE		+	CCW16_Biotin	20	12	28	12	821	88.1	4.8149	0.0082461	7.93696	24.9519	+	BRAT1	Q6PJG6	BRCA1-associated ATM activator 1	BRAT1	BRCA1-associated ATM activator 1
14.2849	14.0649	15.539	22.2149	22.4121	22.6379	FALSE		+	CCW16_Biotin	17	10	20	10	747	86.1	4.09201	0.0109778	7.79202	16.4009	+	MTMR12	Q9C0I1	Myotubularin-related protein 12	MTMR12	Myotubularin-related protein 12
15.678	13.5608	14.4326	22.0536	21.8455	22.9282	FALSE		+	CCW16_Biotin	27	4	10	4	165	18.1	3.41947	0.0141846	7.71864	11.0554	+	SELENOF	O60613	Selenoprotein F	SELENOF	Selenoprotein F {ECO:0000303|PubMed:27645994}
15.3493	13.1137	16.0336	21.9733	22.1241	23.4196	FALSE		+	CCW16_Biotin	24	10	22	10	517	57.4	2.81933	0.0215096	7.67348	7.71966	+	PPAT	Q06203	Amidophosphoribosyltransferase	PPAT	Amidophosphoribosyltransferase
17.1734	15.4125	17.1972	23.754	23.9338	25.0309	FALSE		+	CCW16_Biotin	28	28	65	28	1204	136.2	3.36757	0.0145687	7.64517	10.721	+	XPO5	Q9HAV4	Exportin-5	XPO5	Exportin-5
19.3732	12.7783	19.4718	24.3276	24.6153	25.5251	FALSE				32	16	46	16	505	54.4	1.56151	0.0754613	7.6149	3.39328	+	ANXA11	P50995	Annexin A11	ANXA11	Annexin A11
15.9741	14.1621	15.0248	22.0164	22.0007	23.8239	FALSE		+	CCW16_Biotin	25	12	23	12	624	70.8	3.15531	0.0173735	7.56	9.44993	+	PAPSS1	O43252	Bifunctional 3'-phosphoadenosine 5'-phosphosulfate synthase 1	PAPSS1	Bifunctional 3'-phosphoadenosine 5'-phosphosulfate synthase 1
14.855	14.463	16.2897	22.3833	22.3076	23.479	FALSE		+	CCW16_Biotin	43	12	35	6	354	40.5	3.44025	0.0141742	7.52075	11.192	+	GNAI3	P08754	Guanine nucleotide-binding protein G(i) subunit alpha-3	GNAI3	Guanine nucleotide-binding protein G(k) subunit alpha {ECO:0000303|PubMed:2452165}
15.116	14.5184	16.4934	21.6721	23.3819	23.5286	FALSE		+	CCW16_Biotin	14	13	26	12	978	105.7	3.06727	0.0182657	7.48495	8.96517	+	MTHFD1L	Q6UB35	Monofunctional C1-tetrahydrofolate synthase, mitochondrial	MTHFD1L	Monofunctional C1-tetrahydrofolate synthase, mitochondrial
19.2175	15.2099	20.3681	25.3346	25.4023	26.4661	FALSE		+	CCW16_Biotin	31	35	101	35	1391	155.1	2.0155	0.0459843	7.46915	4.65168	+	NUP155	O75694	Nuclear pore complex protein Nup155	NUP155	Nuclear pore complex protein Nup155
19.5109	15.8211	18.8882	25.0608	25.2625	26.2053	FALSE		+	CCW16_Biotin	40	23	63	23	792	90	2.47078	0.0288863	7.43614	6.22937	+	RRM1	P23921	Ribonucleoside-diphosphate reductase large subunit	RRM1	Ribonucleoside-diphosphate reductase large subunit
16.5653	16.2763	18.0482	24.3206	24.0076	24.8135	FALSE		+	CCW16_Biotin	42	11	30	11	303	33.3	3.6179	0.0129346	7.41731	12.4275	+	MTCH2	Q9Y6C9	Mitochondrial carrier homolog 2	MTCH2	Mitochondrial carrier homolog 2
13.8069	14.7613	15.2458	21.5889	21.6929	22.746	FALSE		+	CCW16_Biotin	11	4	7	4	310	33.9	3.71896	0.0122015	7.40461	13.1874	+	UPP1	Q16831	Uridine phosphorylase 1	UPP1	Uridine phosphorylase 1
15.715	13.7533	13.9204	21.3416	21.3464	22.9029	FALSE		+	CCW16_Biotin	11	8	17	8	822	91.9	3.08855	0.0180835	7.40073	9.08018	+	GTF3C4	Q9UKN8	General transcription factor 3C polypeptide 4	GTF3C4	General transcription factor 3C polypeptide 4
15.9428	14.5164	18.7256	23.4183	23.4266	24.4964	FALSE		+	CCW16_Biotin	21	17	41	14	917	102.3	2.34053	0.0322863	7.38549	5.73963	+	HK2	P52789	Hexokinase-2	HK2	Hexokinase-2
14.4635	13.8765	16.1651	22.1576	22.0575	22.4404	FALSE		+	CCW16_Biotin	13	8	12	8	624	69.6	3.35027	0.0149414	7.38343	10.6117	+	KEAP1	Q14145	Kelch-like ECH-associated protein 1	KEAP1	Kelch-like ECH-associated protein 1
15.0807	13.1768	14.7982	21.7229	21.9139	21.5346	FALSE		+	CCW16_Biotin	1	2	3	2	732	83.2	3.58941	0.013188	7.3719	12.221	+	NPHP1	O15259	Nephrocystin-1	NPHP1	Nephrocystin-1
20.2777	14.0981	16.3024	23.9103	24.0044	24.7575	FALSE				49	11	40	11	316	36	1.79626	0.0574748	7.33136	4.0108	+	HMOX2	P30519	Heme oxygenase 2	HMOX2	Heme oxygenase 2
15.1031	13.1493	14.8485	21.2235	21.3523	22.5135	FALSE		+	CCW16_Biotin	16	6	8	6	390	43.9	3.23918	0.0168214	7.32944	9.93429	+	TSG101	Q99816	Tumor susceptibility gene 101 protein	TSG101	Tumor susceptibility gene 101 protein
15.2741	13.7744	15.9639	21.755	22.1266	22.9681	FALSE		+	CCW16_Biotin	15	4	6	4	340	38.5	3.22426	0.0172139	7.27911	9.84646	+	RFC5	P40937	Replication factor C subunit 5	RFC5	Replication factor C subunit 5
14.402	14.5934	16.335	21.7237	22.0299	23.414	FALSE		+	CCW16_Biotin	27	19	47	9	949	104.5	3.08102	0.0181468	7.27907	9.03931	+	AP1B1	Q10567	AP-1 complex subunit beta-1	AP1B1	AP-1 complex subunit beta-1
15.3154	14.3961	15.4826	21.7973	22.0483	23.1714	FALSE		+	CCW16_Biotin	20	6	12	6	322	36.1	3.75248	0.0118621	7.27427	13.4492	+	PBK	Q96KB5	Lymphokine-activated killer T-cell-originated protein kinase	PBK	Lymphokine-activated killer T-cell-originated protein kinase
13.9777	13.6758	15.847	21.1469	21.1309	22.9462	FALSE		+	CCW16_Biotin	17	6	13	6	394	43.6	2.87337	0.0213614	7.24118	7.97688	+	ECI2	O75521	Enoyl-CoA delta isomerase 2	ECI2	Enoyl-CoA delta isomerase 2, mitochondrial
14.0086	14.662	14.1601	21.0215	21.1829	22.2648	FALSE		+	CCW16_Biotin	12	9	18	9	1030	113.2	4.10123	0.0109778	7.21281	16.4893	+	MMS19	Q96T76	MMS19 nucleotide excision repair protein homolog	MMS19	MMS19 nucleotide excision repair protein homolog
17.4648	14.2441	15.4346	22.4237	22.5655	23.7878	FALSE		+	CCW16_Biotin	27	12	26	11	475	53.5	2.6513	0.025268	7.21114	6.96639	+	ATXN10	Q9UBB4	Ataxin-10	ATXN10	Ataxin-10
19.5808	13.6461	17.7776	23.7458	23.9211	24.9694	FALSE				36	11	30	11	335	37.4	1.79636	0.0574748	7.21058	4.01108	+	GLRX3	O76003	Glutaredoxin-3	GLRX3	Glutaredoxin-3
14.9241	14.2551	16.0126	22.1986	22.3764	22.138	FALSE		+	CCW16_Biotin	14	9	18	9	1133	125.7	3.80535	0.0118621	7.17368	13.8724	+	RC3H1	Q5TC82	Roquin-1	RC3H1	Roquin-1 {ECO:0000305}
15.1369	13.7823	16.2387	21.6767	21.8212	23.161	FALSE		+	CCW16_Biotin	21	9	19	9	531	59.9	2.959	0.0201679	7.167	8.40037	+	PRMT3	O60678	Protein arginine N-methyltransferase 3	PRMT3	Protein arginine N-methyltransferase 3
14.1597	14.323	14.6673	21.3979	21.3175	21.9179	FALSE		+	CCW16_Biotin	16	5	10	5	448	47.3	5.12147	0.0082461	7.16109	29.7914	+	SEPHS2	Q99611	Selenide, water dikinase 2	SEPHS2	Selenide, water dikinase 2
18.265	16.1822	14.1172	22.8389	22.7699	24.4219	FALSE		+	CCW16_Biotin	13	18	39	18	1393	155.9	2.25866	0.0344473	7.15541	5.44837	+	RAB3GAP2	Q9H2M9	Rab3 GTPase-activating protein non-catalytic subunit	RAB3GAP2	Rab3 GTPase-activating protein non-catalytic subunit
13.637	14.1003	14.3073	20.8749	20.9831	21.6265	FALSE		+	CCW16_Biotin	10	4	7	4	387	44.7	4.69457	0.0082461	7.14665	23.2728	+	TTC4	O95801	Tetratricopeptide repeat protein 4	TTC4	Tetratricopeptide repeat protein 4
18.6809	13.716	16.3006	22.6427	22.9179	24.4821	FALSE		+	CCW16_Biotin	46	7	17	7	182	20.5	2.00148	0.0463206	7.11504	4.60862	+	VPS29	Q9UBQ0	Vacuolar protein sorting-associated protein 29	VPS29	Vacuolar protein sorting-associated protein 29
15.4084	14.072	15.6167	21.9937	21.8369	22.5261	FALSE		+	CCW16_Biotin	19	2	4	2	145	16.3	3.75224	0.0118621	7.08652	13.4474	+	TOMM20	Q15388	Mitochondrial import receptor subunit TOM20 homolog	TOMM20	Mitochondrial import receptor subunit TOM20 homolog
14.788	13.5307	17.0306	21.5767	21.6277	23.3733	FALSE		+	CCW16_Biotin	17	10	26	10	719	81.1	2.40767	0.0300844	7.0761	5.98789	+	NOL11	Q9H8H0	Nucleolar protein 11	NOL11	Nucleolar protein 11
13.1491	13.0991	15.5762	20.3714	20.6364	22.0044	FALSE		+	CCW16_Biotin	5	3	9	3	546	61.9	2.73789	0.0236147	7.06261	7.346	+	TXLNA	P40222	Alpha-taxilin	TXLNA	Alpha-taxilin
14.5734	12.5793	13.8668	20.0256	20.2417	21.8766	FALSE		+	CCW16_Biotin	7	5	5	5	579	63.7	2.98355	0.0197627	7.04154	8.52554	+	IGF2BP3	O00425	Insulin-like growth factor 2 mRNA-binding protein 3	IGF2BP3	Insulin-like growth factor 2 mRNA-binding protein 3
14.6033	14.697	15.3624	21.679	21.6052	22.4962	FALSE		+	CCW16_Biotin	10	15	24	15	1992	220.3	4.33638	0.0082461	7.03923	18.9069	+	TRIP12	Q14669	E3 ubiquitin-protein ligase TRIP12	TRIP12	E3 ubiquitin-protein ligase TRIP12
13.7063	12.3491	15.093	20.1894	20.1545	21.909	FALSE		+	CCW16_Biotin	8	12	21	12	2040	221.9	2.6981	0.0244771	7.03484	7.16936	+	HEATR5A	Q86XA9	HEAT repeat-containing protein 5A	HEATR5A	HEAT repeat-containing protein 5A
18.5297	14.9623	18.1349	24.0236	23.9186	24.7734	FALSE		+	CCW16_Biotin	35	11	23	11	364	40.3	2.42573	0.0295961	7.02954	6.05619	+	RBM4	Q9BWF3	RNA-binding protein 4	RBM4	RNA-binding protein 4
13.4673	14.6471	14.1065	20.2436	20.7431	22.2319	FALSE		+	CCW16_Biotin	9	3	6	3	351	39	3.27996	0.0159185	6.99925	10.1781	+	EIF2B2	P49770	Translation initiation factor eIF-2B subunit beta	EIF2B2	Translation initiation factor eIF-2B subunit beta
16.3085	13.7196	15.6793	21.5815	21.789	23.3159	FALSE		+	CCW16_Biotin	21	8	16	8	450	49.9	2.73737	0.0236147	6.99302	7.3437	+	SQOR	Q9Y6N5	Sulfide:quinone oxidoreductase, mitochondrial	SQOR	Sulfide:quinone oxidoreductase, mitochondrial {ECO:0000305}
13.9011	14.8755	15.3519	21.0685	21.3709	22.6573	FALSE		+	CCW16_Biotin	20	8	10	8	455	51.8	3.37854	0.0145237	6.98936	10.7909	+	NT5DC1	Q5TFE4	5'-nucleotidase domain-containing protein 1	NT5DC1	5'-nucleotidase domain-containing protein 1
18.9564	13.6721	18.2568	23.43	23.417	24.968	FALSE				25	13	37	13	583	63.4	1.79969	0.0574748	6.97651	4.02032	+	LRRC47	Q8N1G4	Leucine-rich repeat-containing protein 47	LRRC47	Leucine-rich repeat-containing protein 47
18.5117	14.6038	18.9188	24.1889	23.9958	24.6752	FALSE		+	CCW16_Biotin	27	4	8	4	110	12.4	2.12338	0.0402395	6.94184	4.99313	+	PHF5A	Q7RTV0	PHD finger-like domain-containing protein 5A	PHF5A	PHD finger-like domain-containing protein 5A
18.092	12.099	16.8208	22.154	22.1354	23.5312	FALSE				19	12	22	12	722	79.2	1.67663	0.065767	6.93627	3.68799	+	GNE	Q9Y223	Bifunctional UDP-N-acetylglucosamine 2-epimerase/N-acetylmannosamine kinase	GNE	Bifunctional UDP-N-acetylglucosamine 2-epimerase/N-acetylmannosamine kinase
17.6689	13.828	17.2355	22.5665	22.8481	24.0056	FALSE		+	CCW16_Biotin	25	7	16	7	246	28.1	2.22667	0.0357763	6.89593	5.33786	+	PMM2	O15305	Phosphomannomutase 2	PMM2	Phosphomannomutase 2
16.7377	13.4812	13.6382	21.3779	21.1633	21.9949	FALSE		+	CCW16_Biotin	16	2	7	2	157	16.6	2.49606	0.028539	6.89303	6.32837	+	GLRX5	Q86SX6	Glutaredoxin-related protein 5, mitochondrial	GLRX5	Glutaredoxin-related protein 5, mitochondrial
17.6691	14.7224	18.5488	23.7562	23.5614	24.295	FALSE		+	CCW16_Biotin	32	4	8	4	140	15	2.37099	0.0313955	6.89074	5.8512	+	PFN2	P35080	Profilin-2	PFN2	Profilin-2
14.7222	15.1128	14.389	21.1326	21.1121	22.6506	FALSE		+	CCW16_Biotin	12	8	12	8	768	88.9	3.62944	0.0129346	6.89046	12.5121	+	CUL3	Q13618	Cullin-3	CUL3	Cullin-3
19.4849	15.7101	20.3661	25.031	25.047	26.1298	FALSE		+	CCW16_Biotin	47	23	66	23	617	68.3	2.02161	0.0455034	6.88222	4.67054	+	ATP6V1A	P38606	V-type proton ATPase catalytic subunit A	ATP6V1A	V-type proton ATPase catalytic subunit A
16.5061	14.1301	14.7091	21.6488	21.6594	22.6779	FALSE		+	CCW16_Biotin	11	9	20	9	981	110.5	3.01362	0.0195501	6.88028	8.68109	+	RAB3GAP1	Q15042	Rab3 GTPase-activating protein catalytic subunit	RAB3GAP1	Rab3 GTPase-activating protein catalytic subunit
16.6163	14.3907	14.4517	21.4411	21.6815	22.964	FALSE		+	CCW16_Biotin	20	6	15	6	351	40.3	2.85569	0.0213936	6.87598	7.89189	+	ATP6V0D1	P61421	V-type proton ATPase subunit d 1	ATP6V0D1	V-type proton ATPase subunit d 1
17.7815	14.8471	16.5961	22.8391	22.8838	24.037	FALSE		+	CCW16_Biotin	35	8	19	8	295	33.2	2.7268	0.0238539	6.84506	7.29638	+	NAPA	P54920	Alpha-soluble NSF attachment protein	NAPA	Alpha-soluble NSF attachment protein
17.7734	13.0027	15.882	21.8924	22.4097	22.873	FALSE		+	CCW16_Biotin	24	8	16	8	522	56.2	2.07291	0.0426599	6.839	4.83111	+	GSR	P00390	Glutathione reductase, mitochondrial	GSR	Glutathione reductase, mitochondrial
15.8863	12.7562	14.4291	19.9361	20.8637	22.7813	FALSE		+	CCW16_Biotin	21	14	23	10	906	100	2.28646	0.0337396	6.83652	5.54589	+	CTNNA1	P35221	Catenin alpha-1	CTNNA1	Catenin alpha-1
14.5205	14.1757	13.4774	20.2364	20.0078	22.435	FALSE		+	CCW16_Biotin	5	6	9	6	1475	153.8	2.9213	0.0206156	6.83519	8.21149	+	NUP153	P49790	Nuclear pore complex protein Nup153	NUP153	Nuclear pore complex protein Nup153
13.8783	13.0306	13.6783	19.2374	20.0537	21.7555	FALSE		+	CCW16_Biotin	13	4	8	4	331	35.9	3.01569	0.0195501	6.8198	8.69191	+	RDH13	Q8NBN7	Retinol dehydrogenase 13	RDH13	Retinol dehydrogenase 13 {ECO:0000305}
18.9237	12.9175	19.589	23.4225	23.6248	24.7534	FALSE				32	8	19	8	419	49.5	1.45832	0.0849829	6.79021	3.14119	+	HAT1	O14929	Histone acetyltransferase type B catalytic subunit	HAT1	Histone acetyltransferase type B catalytic subunit
13.8252	14.92	14.9166	21.0374	20.9623	22.0323	FALSE		+	CCW16_Biotin	8	3	4	3	330	37.6	3.76331	0.0118621	6.7901	13.5349	+	AIP	O00170	AH receptor-interacting protein	AIP	AH receptor-interacting protein
17.2349	13.9941	17.5548	22.2093	22.5642	24.3409	FALSE		+	CCW16_Biotin	14	11	28	11	790	91.8	2.17251	0.0382091	6.77687	5.15486	+	NCBP1	Q09161	Nuclear cap-binding protein subunit 1	NCBP1	Nuclear cap-binding protein subunit 1
15.3313	14.8967	15.3987	21.4657	21.498	22.9221	FALSE		+	CCW16_Biotin	15	8	12	8	592	67.7	3.74168	0.0118621	6.75304	13.3643	+	STXBP3	O00186	Syntaxin-binding protein 3	STXBP3	Syntaxin-binding protein 3
16.6175	14.4302	16.6062	22.4703	22.6813	22.7588	FALSE		+	CCW16_Biotin	9	11	23	11	1353	150.6	3.11415	0.0178725	6.75215	9.22035	+	ADCY9	O60503	Adenylate cyclase type 9	ADCY9	Adenylate cyclase type 9 {ECO:0000303|PubMed:9628827}
15.9308	14.3232	16.0274	22.1372	21.9866	22.413	FALSE		+	CCW16_Biotin	32	3	5	3	94	10.6	3.5465	0.013424	6.75181	11.9161	+	SELENOK	Q9Y6D0	Selenoprotein K	SELENOK	Selenoprotein K {ECO:0000303|PubMed:27645994}
14.2443	14.7023	15.3443	21.0747	21.2154	22.2443	FALSE		+	CCW16_Biotin	20	5	11	5	275	30.3	3.80149	0.0118621	6.74787	13.841	+	PLPBP	O94903	Pyridoxal phosphate homeostasis protein	PLPBP	Pyridoxal phosphate homeostasis protein {ECO:0000255|HAMAP-Rule:MF_03225}
16.499	13.8937	15.9174	21.2548	21.4893	23.6574	FALSE		+	CCW16_Biotin	25	7	14	7	377	40.7	2.4353	0.0295961	6.69716	6.09264	+	PSMD4	P55036	26S proteasome non-ATPase regulatory subunit 4	PSMD4	26S proteasome non-ATPase regulatory subunit 4
15.0949	14.08	13.3128	20.0145	20.4479	22.0999	FALSE		+	CCW16_Biotin	2	6	12	6	2554	290.3	2.91393	0.0207032	6.69151	8.175	+	USP9X	Q93008	Probable ubiquitin carboxyl-terminal hydrolase FAF-X	USP9X	Probable ubiquitin carboxyl-terminal hydrolase FAF-X
18.7126	13.7172	15.5107	21.6795	22.0082	24.3201	FALSE				19	4	9	4	201	23.3	1.78507	0.05825	6.68908	3.97985	+	RANBP1	P43487	Ran-specific GTPase-activating protein	RANBP1	Ran-specific GTPase-activating protein
24.9453	21.8637	24.061	30.0469	30.1721	30.717	FALSE		+	CCW16_Biotin	53	5	47	5	90	10.2	2.68768	0.0244771	6.68865	7.12371	+	S100A6	P06703	Protein S100-A6	S100A6	Protein S100-A6
19.9333	14.799	19.4374	24.2602	24.3777	25.5912	FALSE				38	19	56	19	644	74.4	1.77701	0.0586505	6.68648	3.95765	+	TTLL12	Q14166	Tubulin--tyrosine ligase-like protein 12	TTLL12	Tubulin--tyrosine ligase-like protein 12
19.4388	14.996	18.718	23.9138	24.156	25.1335	FALSE		+	CCW16_Biotin	39	8	20	8	198	21.7	2.02667	0.0450575	6.68351	4.68617	+	SRI	P30626	Sorcin	SRI	Sorcin
15.7079	17.037	14.3983	22.0819	22.2929	22.8085	FALSE		+	CCW16_Biotin	36	6	16	6	213	24.1	2.96632	0.0200714	6.68002	8.43751	+	MOSPD1	Q9UJG1	Motile sperm domain-containing protein 1	MOSPD1	Motile sperm domain-containing protein 1
14.9201	13.9609	13.3078	20.3272	20.1873	21.5917	FALSE		+	CCW16_Biotin	14	6	10	6	698	79.8	3.29345	0.0156909	6.63914	10.26	+	GLE1	Q53GS7	mRNA export factor GLE1	GLE1	Nucleoporin GLE1
22.015	20.7854	22.4433	28.0742	28.0756	29.01	FALSE		+	CCW16_Biotin	12	12	29	12	1007	116.9	3.4592	0.0141147	6.63871	11.318	+	PRPF4B	Q13523	Serine/threonine-protein kinase PRP4 homolog	PRPF4B	Serine/threonine-protein kinase PRP4 homolog
15.3829	14.0733	15.3338	20.717	21.0605	22.7918	FALSE		+	CCW16_Biotin	11	9	16	9	1046	116.9	2.98651	0.0197627	6.5931	8.54069	+	OGT	O15294	UDP-N-acetylglucosamine--peptide N-acetylglucosaminyltransferase 110 kDa subunit	OGT	UDP-N-acetylglucosamine--peptide N-acetylglucosaminyltransferase 110 kDa subunit
17.5256	16.3174	16.7418	22.958	23.0475	24.3107	FALSE		+	CCW16_Biotin	28	17	34	17	795	87.1	3.51555	0.0137392	6.57711	11.7007	+	PLAA	Q9Y263	Phospholipase A-2-activating protein	PLAA	Phospholipase A-2-activating protein
21.9238	19.8927	22.8641	27.77	27.8905	28.7383	FALSE		+	CCW16_Biotin	39	23	68	23	719	81.3	2.67782	0.024513	6.57271	7.08076	+	MCM7	P33993	DNA replication licensing factor MCM7	MCM7	DNA replication licensing factor MCM7
14.9411	16.3406	13.5854	21.5813	21.3581	21.6448	FALSE		+	CCW16_Biotin	19	2	5	2	146	16.2	2.92183	0.0206156	6.57237	8.21413	+	CDA	P32320	Cytidine deaminase	CDA	Cytidine deaminase
15.0949	14.041	15.4395	20.6664	20.9098	22.6967	FALSE		+	CCW16_Biotin	8	4	7	4	724	80.5	2.99268	0.0196302	6.56588	8.57249	+	LARP4	Q71RC2	La-related protein 4	LARP4	La-related protein 4
15.1783	16.0597	14.7089	21.4118	21.4533	22.7011	FALSE		+	CCW16_Biotin	16	10	18	10	745	86.9	3.45453	0.0141147	6.53975	11.2869	+	CUL2	Q13617	Cullin-2	CUL2	Cullin-2
15.0602	14.6288	16.8737	21.0647	21.4827	23.6315	FALSE		+	CCW16_Biotin	27	10	17	10	504	56.2	2.46824	0.0288863	6.53872	6.2195	+	PSMD5	Q16401	26S proteasome non-ATPase regulatory subunit 5	PSMD5	26S proteasome non-ATPase regulatory subunit 5
16.8562	15.0317	18.1383	22.5374	22.7028	24.4012	FALSE		+	CCW16_Biotin	35	14	30	14	480	52.2	2.42463	0.0295961	6.53839	6.052	+	UMPS	P11172	Uridine 5'-monophosphate synthase	UMPS	Uridine 5'-monophosphate synthase
16.675	13.0278	17.2041	21.9139	21.827	22.7744	FALSE		+	CCW16_Biotin	9	4	11	4	331	36.9	2.07939	0.042325	6.53616	4.85167	+	RABGGTB	P53611	Geranylgeranyl transferase type-2 subunit beta	RABGGTB	Geranylgeranyl transferase type-2 subunit beta
16.4514	14.2666	17.1126	21.8342	21.6963	23.8997	FALSE		+	CCW16_Biotin	23	11	21	11	542	59.8	2.37065	0.0313955	6.53319	5.84993	+	PGM3	O95394	Phosphoacetylglucosamine mutase	PGM3	Phosphoacetylglucosamine mutase {ECO:0000305}
17.9746	14.2461	16.2395	22.3083	22.2559	23.4929	FALSE		+	CCW16_Biotin	28	8	21	8	321	34	2.32355	0.0325758	6.5323	5.6782	+	PGP	A6NDG6	Glycerol-3-phosphate phosphatase	PGP	Glycerol-3-phosphate phosphatase {ECO:0000305}
16.6918	14.1101	14.6572	21.3034	21.1765	22.569	FALSE		+	CCW16_Biotin	7	7	12	6	1127	122.5	2.71309	0.02416	6.52992	7.23545	+	TRIM33	Q9UPN9	E3 ubiquitin-protein ligase TRIM33	TRIM33	E3 ubiquitin-protein ligase TRIM33
18.0143	13.3128	16.8346	22.0752	22.1394	23.5155	FALSE		+	CCW16_Biotin	18	11	21	11	793	89.8	1.92629	0.0493529	6.52281	4.38271	+	UHRF1	Q96T88	E3 ubiquitin-protein ligase UHRF1	UHRF1	E3 ubiquitin-protein ligase UHRF1
15.5319	14.4502	16.7262	21.6317	21.6065	22.9566	FALSE		+	CCW16_Biotin	13	10	22	10	855	93.5	2.91453	0.0207032	6.49546	8.17799	+	DNAAF5	Q86Y56	Dynein axonemal assembly factor 5	DNAAF5	Dynein assembly factor 5, axonemal {ECO:0000303|PubMed:25232951, ECO:0000312|HGNC:HGNC:26013}
16.1929	13.0432	17.1882	21.1211	21.495	23.2737	FALSE		+	CCW16_Biotin	30	8	14	8	354	39.1	1.99414	0.0463282	6.48853	4.58619	+	RFC2	P35250	Replication factor C subunit 2	RFC2	Replication factor C subunit 2
15.9284	14.8635	14.6177	21.2929	21.2691	22.224	FALSE		+	CCW16_Biotin	12	4	7	4	337	38.8	3.6482	0.0129346	6.45879	12.6508	+	CDC37L1	Q7L3B6	Hsp90 co-chaperone Cdc37-like 1	CDC37L1	Hsp90 co-chaperone Cdc37-like 1
19.4003	14.1911	14.2441	22.3044	22.2959	22.6111	FALSE				2	1	3	1	339	37.8	1.69321	0.064729	6.45862	3.7317	+	CTSB	P07858	Cathepsin B	CTSB	Cathepsin B
16.4056	14.4093	16.1916	22.8749	20.7745	22.7155	FALSE		+	CCW16_Biotin	17	6	9	6	456	50.7	2.65299	0.025268	6.4528	6.97361	+	RRP8	O43159	Ribosomal RNA-processing protein 8	RRP8	Ribosomal RNA-processing protein 8
14.896	14.499	13.5166	20.1159	20.2521	21.9004	FALSE		+	CCW16_Biotin	3	5	6	5	2032	225.4	3.10184	0.0178725	6.45227	9.15271	+	CKAP5	Q14008	Cytoskeleton-associated protein 5	CKAP5	Cytoskeleton-associated protein 5
16.2004	16.0048	16.602	22.2092	22.3852	23.5482	FALSE		+	CCW16_Biotin	28	5	10	5	218	25	3.83953	0.0118621	6.44513	14.1528	+	EIF3K	Q9UBQ5	Eukaryotic translation initiation factor 3 subunit K	EIF3K	Eukaryotic translation initiation factor 3 subunit K {ECO:0000255|HAMAP-Rule:MF_03010}
14.0421	13.8693	16.5487	21.0854	20.9454	21.7519	FALSE		+	CCW16_Biotin	12	4	9	4	450	50.8	2.69372	0.0244771	6.4409	7.15016	+	LANCL2	Q9NS86	LanC-like protein 2	LANCL2	LanC-like protein 2
13.967	14.8999	14.6096	20.631	20.855	21.2748	FALSE		+	CCW16_Biotin	27	10	31	4	453	52	4.36691	0.0082461	6.42811	19.2452	+	PPP2R2D	Q66LE6	Serine/threonine-protein phosphatase 2A 55 kDa regulatory subunit B delta isoform	PPP2R2D	Serine/threonine-protein phosphatase 2A 55 kDa regulatory subunit B delta isoform
14.575	13.7952	14.345	20.3905	20.2473	21.3361	FALSE		+	CCW16_Biotin	5	2	3	2	345	36.1	4.00189	0.0111533	6.41957	15.5612	+	CEBPB	P17676	CCAAT/enhancer-binding protein beta	CEBPB	CCAAT/enhancer-binding protein beta {ECO:0000312|HGNC:HGNC:1834}
20.9989	16.8406	21.59	25.7975	25.8943	26.9816	FALSE				43	32	95	32	868	96	1.84952	0.0543555	6.41462	4.16037	+	PDCD6IP	Q8WUM4	Programmed cell death 6-interacting protein	PDCD6IP	Programmed cell death 6-interacting protein
19.0968	14.8462	13.6212	21.3899	21.6298	23.7764	FALSE				19	8	12	8	431	49.2	1.6093	0.0707912	6.41061	3.51384	+	EIF5	P55010	Eukaryotic translation initiation factor 5	EIF5	Eukaryotic translation initiation factor 5
11.635	13.1638	13.5964	18.9156	19.1707	19.516	FALSE		+	CCW16_Biotin	4	2	4	2	428	49.1	3.30471	0.0154673	6.40237	10.3288	+	SMYD3	Q9H7B4	Histone-lysine N-methyltransferase SMYD3	SMYD3	Histone-lysine N-methyltransferase SMYD3
17.3011	14.9486	14.7203	21.5442	21.5118	23.1159	FALSE		+	CCW16_Biotin	17	7	15	7	435	49.9	2.54668	0.0274738	6.40067	6.53061	+	PTPN1	P18031	Tyrosine-protein phosphatase non-receptor type 1	PTPN1	Tyrosine-protein phosphatase non-receptor type 1
14.7074	15.948	15.6291	21.6064	21.7803	22.0878	FALSE		+	CCW16_Biotin	4	9	15	9	2109	238.7	4.05859	0.0110742	6.39665	16.0845	+	GTF3C1	Q12789	General transcription factor 3C polypeptide 1	GTF3C1	General transcription factor 3C polypeptide 1
13.7717	15.8951	15.7974	20.6041	21.4896	22.5206	FALSE		+	CCW16_Biotin	10	9	12	9	1174	133.8	2.70543	0.0244756	6.38341	7.20163	+	POLR2B	P30876	DNA-directed RNA polymerase II subunit RPB2	POLR2B	DNA-directed RNA polymerase II subunit RPB2
15.6441	13.4377	14.6049	20.709	20.7975	21.3205	FALSE		+	CCW16_Biotin	6	3	4	3	443	49.8	3.18013	0.0173156	6.38009	9.59095	+	ENOSF1	Q7L5Y1	Mitochondrial enolase superfamily member 1	ENOSF1	Mitochondrial enolase superfamily member 1
14.092	13.9821	15.9465	21.0188	20.4975	21.6217	FALSE		+	CCW16_Biotin	10	2	5	2	228	25.7	3.0568	0.0182657	6.37248	8.90908	+	RNF114	Q9Y508	E3 ubiquitin-protein ligase RNF114	RNF114	E3 ubiquitin-protein ligase RNF114
14.1346	14.5585	13.969	20.4196	20.2943	21.0462	FALSE		+	CCW16_Biotin	6	4	7	4	701	79	4.58548	0.0082461	6.366	21.8473	+	PARP12	Q9H0J9	Protein mono-ADP-ribosyltransferase PARP12	PARP12	Protein mono-ADP-ribosyltransferase PARP12 {ECO:0000305}
21.6871	15.838	21.3292	25.5505	25.6352	26.743	FALSE				56	30	93	27	630	70.8	1.52053	0.0791029	6.35811	3.29186	+	PLS3	P13797	Plastin-3	PLS3	Plastin-3
14.7613	14.1882	13.4826	19.8205	19.8707	21.7947	FALSE		+	CCW16_Biotin	6	3	3	3	426	48.6	2.97745	0.0199012	6.35128	8.49428	+	ZC3H15	Q8WU90	Zinc finger CCCH domain-containing protein 15	ZC3H15	Zinc finger CCCH domain-containing protein 15
17.2636	14.3862	16.5619	21.5587	21.8925	23.7812	FALSE		+	CCW16_Biotin	25	11	18	11	640	71.2	2.33481	0.032454	6.34023	5.71889	+	UBA2	Q9UBT2	SUMO-activating enzyme subunit 2	UBA2	SUMO-activating enzyme subunit 2
15.729	14.595	18.6278	22.3854	22.148	23.4383	FALSE		+	CCW16_Biotin	28	8	17	8	356	40.5	2.12971	0.0402395	6.34	5.01372	+	RFC3	P40938	Replication factor C subunit 3	RFC3	Replication factor C subunit 3
16.2152	13.0331	14.8923	20.2442	20.4621	22.408	FALSE		+	CCW16_Biotin	10	4	8	3	518	55.2	2.2719	0.0340752	6.32461	5.49465	+	FAM98A	Q8NCA5	Protein FAM98A	FAM98A	Protein FAM98A
15.4804	13.3769	15.8335	20.2394	20.4131	23.012	FALSE		+	CCW16_Biotin	59	19	169	4	445	49.9	2.23324	0.0354607	6.32454	5.36043	+	TUBB2A	Q13885	Tubulin beta-2A chain	TUBB2A	Tubulin beta-2A chain
19.4331	15.3241	19.4495	23.8553	24.0411	25.2756	FALSE		+	CCW16_Biotin	31	21	56	16	898	102.3	1.92575	0.0493529	6.32175	4.38112	+	TNPO1	Q92973	Transportin-1	TNPO1	Transportin-1
13.0115	15.7003	13.6769	19.7956	20.3733	21.1829	FALSE		+	CCW16_Biotin	14	2	5	2	178	21.2	2.659	0.0251425	6.32109	6.99941	+	NOP16	Q9Y3C1	Nucleolar protein 16	NOP16	Nucleolar protein 16
13.661	13.2466	15.3073	19.7372	19.791	21.6366	FALSE		+	CCW16_Biotin	6	4	4	4	587	66.9	2.68808	0.0244771	6.31666	7.12546	+	SACM1L	Q9NTJ5	Phosphatidylinositol-3-phosphatase SAC1	SACM1L	Phosphatidylinositide phosphatase SAC1
16.4726	14.9607	14.1696	20.6412	21.168	22.7286	FALSE		+	CCW16_Biotin	11	6	8	6	621	72	2.62373	0.025689	6.31166	6.84917	+	DNAJC2	Q99543	DnaJ homolog subfamily C member 2	DNAJC2	DnaJ homolog subfamily C member 2
13.0208	13.6493	14.6867	19.6747	19.5909	20.9753	FALSE		+	CCW16_Biotin	18	3	4	3	185	20.5	3.1685	0.0173156	6.29472	9.5246	+	DUSP3	P51452	Dual specificity protein phosphatase 3	DUSP3	Dual specificity protein phosphatase 3
16.6508	15.8904	17.8494	22.5576	22.5571	24.1561	FALSE		+	CCW16_Biotin	10	11	16	11	1269	144.7	2.89123	0.021203	6.29343	8.0636	+	FLII	Q13045	Protein flightless-1 homolog	FLII	Protein flightless-1 homolog
14.598	16.0295	16.5222	21.4998	21.7074	22.808	FALSE		+	CCW16_Biotin	17	6	12	6	501	54.1	3.05757	0.0182657	6.28851	8.91315	+	ARMC6	Q6NXE6	Armadillo repeat-containing protein 6	ARMC6	Armadillo repeat-containing protein 6
15.7003	17.371	15.2168	21.9298	21.875	23.3488	FALSE		+	CCW16_Biotin	29	13	26	13	587	65.2	2.82556	0.0214807	6.28845	7.74892	+	FLAD1	Q8NFF5	FAD synthase	FLAD1	FAD synthase
16.4328	13.0737	15.708	20.7681	21.0219	22.2766	FALSE		+	CCW16_Biotin	22	3	6	3	140	14.6	2.30186	0.0330883	6.28402	5.60051	+	FLYWCH2	Q96CP2	FLYWCH family member 2	FLYWCH2	FLYWCH family member 2
19.169	16.4902	18.6773	23.9975	24.2045	24.9814	FALSE		+	CCW16_Biotin	71	11	31	11	258	27.5	2.69849	0.0244771	6.28234	7.17107	+	PGLS	O95336	6-phosphogluconolactonase	PGLS	6-phosphogluconolactonase
19.722	15.8983	19.9952	24.6296	24.3931	25.3911	FALSE		+	CCW16_Biotin	29	14	35	14	587	63.5	2.00519	0.0463206	6.2661	4.61999	+	RANGAP1	P46060	Ran GTPase-activating protein 1	RANGAP1	Ran GTPase-activating protein 1
16.7786	14.0728	14.3603	20.2465	20.6673	23.0856	FALSE		+	CCW16_Biotin	16	6	9	6	381	43	2.15041	0.0392931	6.26254	5.0816	+	PRKAR1A	P10644	cAMP-dependent protein kinase type I-alpha regulatory subunit	PRKAR1A	cAMP-dependent protein kinase type I-alpha regulatory subunit
14.1023	14.4679	18.6518	21.4036	21.3985	23.1812	FALSE				11	3	8	3	280	31.8	1.78136	0.0584126	6.25375	3.96962	+	TMX1	Q9H3N1	Thioredoxin-related transmembrane protein 1	TMX1	Thioredoxin-related transmembrane protein 1
18.6052	15.8776	19.3839	23.953	23.7129	24.9617	FALSE		+	CCW16_Biotin	54	9	36	8	165	18.5	2.28348	0.0337396	6.25364	5.53538	+	DSTN	P60981	Destrin	DSTN	Destrin
17.5828	14.0698	19.7557	22.823	22.9892	24.3459	FALSE				22	13	27	11	711	79.1	1.65158	0.0672396	6.24995	3.62258	+	ACSL4	O60488	Long-chain-fatty-acid--CoA ligase 4	ACSL4	Long-chain-fatty-acid--CoA ligase 4
16.3247	13.7178	12.9714	18.8725	20.0389	22.8118	FALSE				16	6	6	6	404	45.5	1.80218	0.0574748	6.23644	4.02723	+	PRKAR2A	P13861	cAMP-dependent protein kinase type II-alpha regulatory subunit	PRKAR2A	cAMP-dependent protein kinase type II-alpha regulatory subunit
17.5083	14.2944	16.7067	21.3932	21.7943	24.0158	FALSE		+	CCW16_Biotin	21	13	22	13	858	95.7	2.10365	0.0411153	6.23134	4.92931	+	USP5	P45974	Ubiquitin carboxyl-terminal hydrolase 5	USP5	Ubiquitin carboxyl-terminal hydrolase 5
18.1812	15.7306	19.5018	23.2347	23.4209	25.4352	FALSE		+	CCW16_Biotin	48	18	36	18	456	52.9	2.04758	0.0439591	6.22572	4.75132	+	PSMD12	O00232	26S proteasome non-ATPase regulatory subunit 12	PSMD12	26S proteasome non-ATPase regulatory subunit 12
18.1262	14.0501	18.3576	22.3724	22.569	24.2646	FALSE				30	10	25	9	489	54.3	1.82406	0.055843	6.22402	4.0884	+	PMPCB	O75439	Mitochondrial-processing peptidase subunit beta	PMPCB	Mitochondrial-processing peptidase subunit beta
13.5728	12.4531	15.6162	19.7375	20.5775	19.9883	FALSE		+	CCW16_Biotin	16	3	5	3	204	22.6	2.53596	0.027598	6.22039	6.48733	+	METTL26	Q96S19	Methyltransferase-like 26	METTL26	Methyltransferase-like 26 {ECO:0000312|HGNC:HGNC:14141}
14.6226	15.4649	14.839	20.4958	20.3411	22.7376	FALSE		+	CCW16_Biotin	13	10	16	10	962	109.9	2.80049	0.0218379	6.21596	7.63173	+	XPOT	O43592	Exportin-T	XPOT	Exportin-T
13.772	13.1654	16.0947	19.9318	19.9899	21.751	FALSE		+	CCW16_Biotin	18	4	6	4	336	37.9	2.35325	0.031845	6.21357	5.78599	+	NT5C3A	Q9H0P0	Cytosolic 5'-nucleotidase 3A	NT5C3A	Cytosolic 5'-nucleotidase 3A {ECO:0000305|PubMed:15968458, ECO:0000305|PubMed:24603684}
17.1482	16.936	17.3148	22.8463	22.9553	24.238	FALSE		+	CCW16_Biotin	20	21	46	20	1337	150.7	3.75948	0.0118621	6.21353	13.5046	+	PDS5A	Q29RF7	Sister chromatid cohesion protein PDS5 homolog A	PDS5A	Sister chromatid cohesion protein PDS5 homolog A
19.9614	17.6819	20.2852	25.1715	25.2335	26.1504	FALSE		+	CCW16_Biotin	52	17	72	16	480	52.6	2.67543	0.0245231	6.20897	7.07041	+	UQCRC1	P31930	Cytochrome b-c1 complex subunit 1, mitochondrial	UQCRC1	Cytochrome b-c1 complex subunit 1, mitochondrial
14.6619	14.0502	14.9739	20.6574	20.0447	21.5978	FALSE		+	CCW16_Biotin	29	9	27	2	354	40.3	3.52647	0.0137392	6.20462	11.7762	+	GNAI1	P63096	Guanine nucleotide-binding protein G(i) subunit alpha-1	GNAI1	Guanine nucleotide-binding protein G(i) subunit alpha-1
16.2117	13.8871	15.5871	21.3632	21.3768	21.54	FALSE		+	CCW16_Biotin	7	1	6	1	147	15.8	3.05395	0.0182657	6.19805	8.89382	+	OXLD1	Q5BKU9	Oxidoreductase-like domain-containing protein 1	OXLD1	Oxidoreductase-like domain-containing protein 1
19.6159	15.0641	18.3897	23.2341	23.4025	25.0089	FALSE				40	18	44	18	693	76.7	1.86495	0.0530661	6.19192	4.20442	+	GMPS	P49915	GMP synthase [glutamine-hydrolyzing]	GMPS	GMP synthase [glutamine-hydrolyzing]
20.5428	14.4525	21.1309	24.2413	24.3506	26.1047	FALSE				44	18	42	18	494	55	1.30709	0.10703	6.19012	2.79011	+	UGDH	O60701	UDP-glucose 6-dehydrogenase	UGDH	UDP-glucose 6-dehydrogenase
13.755	14.0097	15.1682	20.151	20.1425	21.1948	FALSE		+	CCW16_Biotin	13	2	5	2	193	20.9	3.42439	0.0141846	6.18514	11.0876	+	CSRP2	Q16527	Cysteine and glycine-rich protein 2	CSRP2	Cysteine and glycine-rich protein 2
15.0801	14.7755	14.7521	20.2132	20.45	22.4985	FALSE		+	CCW16_Biotin	7	5	10	5	787	89.8	2.96593	0.0200714	6.18463	8.43554	+	STAT5B	P51692	Signal transducer and activator of transcription 5B	STAT5B	Signal transducer and activator of transcription 5B
14.4249	15.0536	14.9268	20.5776	20.6783	21.669	FALSE		+	CCW16_Biotin	10	5	7	5	590	66.2	3.99775	0.0111533	6.17316	15.5237	+	NELFCD	Q8IXH7	Negative elongation factor C/D	NELFCD	Negative elongation factor C/D
16.341	13.7222	19.05	21.3744	21.819	24.4286	FALSE				9	15	23	15	1887	205	1.56825	0.0747487	6.16959	3.41012	+	NUP210	Q8TEM1	Nuclear pore membrane glycoprotein 210	NUP210	Nuclear pore membrane glycoprotein 210
12.8198	12.5125	14.0102	18.1961	19.0302	20.5303	FALSE		+	CCW16_Biotin	6	1	2	1	182	20.1	2.76558	0.022675	6.138	7.4712	+	DCTN5	Q9BTE1	Dynactin subunit 5	DCTN5	Dynactin subunit 5
15.392	15.5196	14.6571	20.6678	20.8146	22.4391	FALSE		+	CCW16_Biotin	9	6	12	6	677	74.8	3.20629	0.0173156	6.11764	9.74165	+	WDR43	Q15061	WD repeat-containing protein 43	WDR43	WD repeat-containing protein 43
17.4651	14.7412	15.0374	21.0348	21.1504	23.3976	FALSE		+	CCW16_Biotin	13	10	14	10	1012	113.7	2.2123	0.0363809	6.11305	5.28882	+	IARS2	Q9NSE4	Isoleucine--tRNA ligase, mitochondrial	IARS2	Isoleucine--tRNA ligase, mitochondrial
16.6414	12.7975	16.5024	20.6221	20.8987	22.7284	FALSE				12	13	16	12	1107	123.6	1.89548	0.0518702	6.10264	4.29249	+	POLD1	P28340	DNA polymerase delta catalytic subunit	POLD1	DNA polymerase delta catalytic subunit {ECO:0000305}
17.3872	13.0862	17.7645	21.5075	21.5919	23.4151	FALSE				38	10	17	10	253	28.8	1.70026	0.0645949	6.09216	3.75036	+	CLIC4	Q9Y696	Chloride intracellular channel protein 4	CLIC4	Chloride intracellular channel protein 4
14.34	14.7632	14.9353	19.5505	20.3264	22.4372	FALSE		+	CCW16_Biotin	4	4	6	4	879	100.6	2.64017	0.0253882	6.09188	6.91887	+	AMPD2	Q01433	AMP deaminase 2	AMPD2	AMP deaminase 2
15.0713	15.2206	13.5596	19.4568	20.2001	22.4439	FALSE		+	CCW16_Biotin	17	7	17	4	536	60	2.36605	0.0315199	6.08309	5.83299	+	KPNA6	O60684	Importin subunit alpha-7	KPNA6	Importin subunit alpha-7
18.109	14.9159	16.9946	22.09	22.2518	23.9232	FALSE		+	CCW16_Biotin	19	12	24	12	1041	115.9	2.27594	0.033921	6.08182	5.50882	+	IPO9	Q96P70	Importin-9	IPO9	Importin-9
17.397	14.1067	19.7863	22.4794	22.7761	24.2711	FALSE				23	14	31	14	808	89	1.60352	0.0712681	6.07889	3.49912	+	TBL3	Q12788	Transducin beta-like protein 3	TBL3	Transducin beta-like protein 3
16.8638	14.0256	15.8516	20.6243	21.0708	23.2792	FALSE		+	CCW16_Biotin	19	8	13	8	469	51.7	2.18764	0.0377813	6.07777	5.20548	+	PDCD4	Q53EL6	Programmed cell death protein 4	PDCD4	Programmed cell death protein 4
18.9233	14.6423	18.6588	22.3263	22.8217	25.3044	FALSE				21	37	64	37	2541	269.6	1.66316	0.066856	6.07604	3.65272	+	TLN1	Q9Y490	Talin-1	TLN1	Talin-1
16.763	13.543	16.7182	21.2596	21.2354	22.6907	FALSE		+	CCW16_Biotin	37	4	7	4	161	17.7	2.17897	0.0379851	6.05383	5.17642	+	LAMTOR1	Q6IAA8	Ragulator complex protein LAMTOR1	LAMTOR1	Ragulator complex protein LAMTOR1
17.5794	13.1684	17.2839	21.7229	21.6032	22.8609	FALSE				22	4	13	4	231	24.7	1.82528	0.055843	6.05177	4.09183	+	LYPLA2	O95372	Acyl-protein thioesterase 2	LYPLA2	Acyl-protein thioesterase 2
17.8431	17.3609	20.5552	24.5165	24.385	25.0086	FALSE		+	CCW16_Biotin	18	5	12	5	284	30.4	2.40497	0.0300844	6.05034	5.97775	+	PEF1	Q9UBV8	Peflin	PEF1	Peflin {ECO:0000303|PubMed:10486255}
13.9601	12.9037	15.5769	19.6811	19.8982	20.9969	FALSE		+	CCW16_Biotin	14	2	3	2	170	19.3	2.63305	0.0256317	6.04515	6.8886	+	PPP3R1	P63098	Calcineurin subunit B type 1	PPP3R1	Calcineurin subunit B type 1
15.003	14.8992	15.4219	20.3705	20.5366	22.4901	FALSE		+	CCW16_Biotin	20	8	11	8	593	68	3.00149	0.0196256	6.02436	8.61802	+	PTPN11	Q06124	Tyrosine-protein phosphatase non-receptor type 11	PTPN11	Tyrosine-protein phosphatase non-receptor type 11
13.8745	15.6136	14.5462	19.7217	20.3154	22.0675	FALSE		+	CCW16_Biotin	34	14	28	7	601	66.2	2.64629	0.025348	6.02342	6.94493	+	PPP2R1B	P30154	Serine/threonine-protein phosphatase 2A 65 kDa regulatory subunit A beta isoform	PPP2R1B	Serine/threonine-protein phosphatase 2A 65 kDa regulatory subunit A beta isoform
15.9829	12.2617	17.0541	20.1502	20.4955	22.6961	FALSE				12	5	12	5	524	59	1.65452	0.0669385	6.01433	3.63023	+	API5	Q9BZZ5	Apoptosis inhibitor 5	API5	Apoptosis inhibitor 5
18.4278	14.3228	17.1222	22.2101	22.2822	23.4104	FALSE		+	CCW16_Biotin	15	4	10	4	312	33.6	2.03943	0.0442263	6.00995	4.72584	+	CIAPIN1	Q6FI81	Anamorsin	CIAPIN1	Anamorsin {ECO:0000255|HAMAP-Rule:MF_03115}
17.7169	13.089	16.8452	21.3408	20.6142	23.6629	FALSE				24	11	16	11	517	56.3	1.61981	0.069935	5.98895	3.54067	+	ALDH2	P05091	Aldehyde dehydrogenase, mitochondrial	ALDH2	Aldehyde dehydrogenase, mitochondrial
15.4468	15.1508	14.987	20.5531	20.6395	22.3578	FALSE		+	CCW16_Biotin	8	7	8	7	1043	118	3.23897	0.0168214	5.98865	9.93306	+	INTS3	Q68E01	Integrator complex subunit 3	INTS3	Integrator complex subunit 3
17.8937	15.6875	14.5736	22.0301	21.7922	22.2748	FALSE		+	CCW16_Biotin	23	4	9	4	177	19.5	2.42912	0.0295961	5.98078	6.06908	+	CNBP	P62633	CCHC-type zinc finger nucleic acid binding protein	CNBP	Cellular nucleic acid-binding protein
15.2668	13.7839	14.722	19.7888	20.1832	21.7351	FALSE		+	CCW16_Biotin	8	4	6	4	499	56.8	2.90518	0.0209913	5.97812	8.13192	+	PPP5C	P53041	Serine/threonine-protein phosphatase 5	PPP5C	Serine/threonine-protein phosphatase 5
17.1745	13.8993	17.9638	21.868	21.8709	23.2285	FALSE		+	CCW16_Biotin	26	8	17	8	398	45.5	1.97011	0.0471947	5.97661	4.51337	+	DAP3	P51398	28S ribosomal protein S29, mitochondrial	DAP3	28S ribosomal protein S29, mitochondrial
14.1986	14.6497	15.2707	20.0584	20.6097	21.3661	FALSE		+	CCW16_Biotin	17	3	5	3	197	22.2	3.58417	0.013188	5.97173	12.1833	+	GPX4	P36969	Phospholipid hydroperoxide glutathione peroxidase	GPX4	Phospholipid hydroperoxide glutathione peroxidase
15.3681	15.6327	18.1292	21.9763	22.0125	23.0492	FALSE		+	CCW16_Biotin	13	12	23	12	1057	118.5	2.48918	0.0286436	5.96932	6.3013	+	HERC4	Q5GLZ8	Probable E3 ubiquitin-protein ligase HERC4	HERC4	Probable E3 ubiquitin-protein ligase HERC4
16.4044	14.4805	17.6117	20.9051	21.7024	23.7654	FALSE		+	CCW16_Biotin	33	9	19	9	380	41.8	2.05497	0.0435038	5.95876	4.77448	+	ACOT7	O00154	Cytosolic acyl coenzyme A thioester hydrolase	ACOT7	Cytosolic acyl coenzyme A thioester hydrolase
17.9663	17.1216	15.7995	22.2748	22.5269	23.9558	FALSE		+	CCW16_Biotin	23	11	22	11	607	66.3	2.72065	0.0238539	5.9567	7.269	+	RAP1GDS1	P52306	Rap1 GTPase-GDP dissociation stimulator 1	RAP1GDS1	Rap1 GTPase-GDP dissociation stimulator 1
20.2879	15.94	21.1249	24.5771	24.5827	26.0133	FALSE				37	13	37	13	427	45.2	1.62071	0.069935	5.9401	3.54298	+	ACAT1	P24752	Acetyl-CoA acetyltransferase, mitochondrial	ACAT1	Acetyl-CoA acetyltransferase, mitochondrial
17.7338	13.4784	17.4328	21.7721	21.5405	23.1524	FALSE				18	8	13	8	406	46.6	1.81652	0.0562463	5.94003	4.06725	+	SNX6	Q9UNH7	Sorting nexin-6	SNX6	Sorting nexin-6
18.3814	13.5837	14.7784	20.5991	21.0384	22.9095	FALSE				20	4	7	4	224	25.2	1.67888	0.0657322	5.93447	3.6939	+	FKBP3	Q00688	Peptidyl-prolyl cis-trans isomerase FKBP3	FKBP3	Peptidyl-prolyl cis-trans isomerase FKBP3
19.4909	17.4654	19.7208	24.4256	24.561	25.4755	FALSE		+	CCW16_Biotin	39	9	23	9	245	28	2.77536	0.0223905	5.92835	7.51589	+	CMBL	Q96DG6	Carboxymethylenebutenolidase homolog	CMBL	Carboxymethylenebutenolidase homolog
15.1204	13.6558	16.5523	19.6136	20.5808	22.9132	FALSE		+	CCW16_Biotin	54	8	15	5	198	22.4	1.99942	0.0463206	5.9264	4.60231	+	SAR1A	Q9NR31	GTP-binding protein SAR1a	SAR1A	GTP-binding protein SAR1a
15.8608	16.2155	18.7605	22.6799	22.7324	23.1977	FALSE		+	CCW16_Biotin	23	16	38	15	893	97.8	2.51026	0.0280491	5.92438	6.38455	+	SPATA5	Q8NB90	ATPase family protein 2 homolog	SPATA5	ATPase family protein 2 homolog {ECO:0000305}
18.0037	13.0524	18.0569	21.836	21.8113	23.2355	FALSE				32	10	19	10	546	59.5	1.57782	0.0735743	5.92327	3.43414	+	AAAS	Q9NRG9	Aladin	AAAS	Aladin
17.5003	16.3421	18.396	22.7498	22.7672	24.4902	FALSE		+	CCW16_Biotin	38	26	58	16	937	104.5	2.69316	0.0244771	5.92291	7.14771	+	AP2B1	P63010	AP-2 complex subunit beta	AP2B1	AP-2 complex subunit beta
16.069	14.641	16.1416	21.2488	21.4215	21.9259	FALSE		+	CCW16_Biotin	20	5	10	5	211	24.2	3.43827	0.0141742	5.91485	11.179	+	PITHD1	Q9GZP4	PITH domain-containing protein 1	PITHD1	PITH domain-containing protein 1
14.813	14.0927	14.9483	19.7169	19.9762	21.8889	FALSE		+	CCW16_Biotin	13	6	19	3	629	70.2	2.88738	0.021203	5.90931	8.04484	+	PLS1	Q14651	Plastin-1	PLS1	Plastin-1
19.2867	15.58	19.179	23.3739	23.5143	24.862	FALSE		+	CCW16_Biotin	19	6	15	6	359	39.2	1.97062	0.0471947	5.90149	4.51491	+	PDHB	P11177	Pyruvate dehydrogenase E1 component subunit beta, mitochondrial	PDHB	Pyruvate dehydrogenase E1 component subunit beta, mitochondrial
14.8494	14.9905	21.3698	22.0715	22.4494	24.3863	FALSE				56	15	73	2	298	32.8	1.22266	0.120001	5.89917	2.60253		SLC25A6	P12236	ADP/ATP translocase 3	SLC25A6	ADP/ATP translocase 3
16.3297	14.6198	15.3671	21.1816	21.049	21.7714	FALSE		+	CCW16_Biotin	12	9	14	9	973	110.1	3.3906	0.0143617	5.89517	10.8682	+	VPS18	Q9P253	Vacuolar protein sorting-associated protein 18 homolog	VPS18	Vacuolar protein sorting-associated protein 18 homolog
19.8079	16.262	19.9281	24.015	24.118	25.5438	FALSE		+	CCW16_Biotin	39	9	27	9	302	33.8	1.9769	0.0470074	5.89297	4.53387	+	SRM	P19623	Spermidine synthase	SRM	Spermidine synthase
13.3272	14.6927	14.5409	19.0991	18.9182	22.2037	FALSE		+	CCW16_Biotin	12	5	6	5	539	58.5	2.161	0.0386618	5.8867	5.11661	+	ALDH7A1	P49419	Alpha-aminoadipic semialdehyde dehydrogenase	ALDH7A1	Alpha-aminoadipic semialdehyde dehydrogenase
25.08	23.1893	24.6923	30.0141	29.9508	30.6477	FALSE		+	CCW16_Biotin	73	12	118	9	199	22.1	3.16774	0.0173156	5.88368	9.52029	+	PRDX1	Q06830	Peroxiredoxin-1	PRDX1	Peroxiredoxin-1
15.5723	15.2572	15.4634	20.7264	20.7395	22.4678	FALSE		+	CCW16_Biotin	15	6	10	6	536	61.5	3.25714	0.0164907	5.88028	10.041	+	SNW1	Q13573	SNW domain-containing protein 1	SNW1	SNW domain-containing protein 1
20.0093	17.9925	20.5424	25.3942	24.8039	25.9854	FALSE		+	CCW16_Biotin	27	25	58	25	1338	144.6	2.64339	0.0253882	5.87973	6.93259	+	PFAS	O15067	Phosphoribosylformylglycinamidine synthase	PFAS	Phosphoribosylformylglycinamidine synthase
15.9396	14.9827	18.2397	21.5861	21.7022	23.5005	FALSE		+	CCW16_Biotin	22	9	21	9	658	72.9	2.16133	0.0386618	5.87562	5.11769	+	AGPS	O00116	Alkyldihydroxyacetonephosphate synthase, peroxisomal	AGPS	Alkyldihydroxyacetonephosphate synthase, peroxisomal
16.0201	14.8109	16.0693	20.9532	21.0844	22.486	FALSE		+	CCW16_Biotin	8	8	15	8	1009	112.8	3.1059	0.0178725	5.87441	9.17498	+	LIG3	P49916	DNA ligase 3	LIG3	DNA ligase 3
14.3478	14.0746	13.3205	19.0399	19.1538	21.1181	FALSE		+	CCW16_Biotin	2	2	2	2	975	113.6	2.85757	0.0213936	5.8563	7.90093	+	RNF20	Q5VTR2	E3 ubiquitin-protein ligase BRE1A	RNF20	E3 ubiquitin-protein ligase BRE1A
15.1165	14.5965	15.3636	20.1783	20.4643	21.9812	FALSE		+	CCW16_Biotin	6	3	3	3	474	53.5	3.19807	0.0173156	5.84908	9.69405	+	SAAL1	Q96ER3	Protein SAAL1	SAAL1	Protein SAAL1
16.718	15.4171	18.6016	22.1134	22.2744	23.8582	FALSE		+	CCW16_Biotin	33	9	21	8	376	42.6	2.24721	0.0348274	5.83642	5.40863	+	SERPINB6	P35237	Serpin B6	SERPINB6	Serpin B6
16.8346	14.3013	16.7555	20.7548	21.218	23.423	FALSE		+	CCW16_Biotin	19	11	15	11	717	82.9	2.12144	0.0402485	5.83482	4.98683	+	CSTF3	Q12996	Cleavage stimulation factor subunit 3	CSTF3	Cleavage stimulation factor subunit 3
15.5666	13.0268	15.351	19.8563	19.3809	22.2026	FALSE		+	CCW16_Biotin	8	6	8	6	830	94.4	2.09169	0.0417213	5.83183	4.8909	+	WDR75	Q8IWA0	WD repeat-containing protein 75	WDR75	WD repeat-containing protein 75
15.8686	15.2975	15.4447	20.8579	21.0055	22.2308	FALSE		+	CCW16_Biotin	13	5	10	5	505	54.8	3.62284	0.0129346	5.82776	12.4636	+	WASL	O00401	Neural Wiskott-Aldrich syndrome protein	WASL	Neural Wiskott-Aldrich syndrome protein {ECO:0000303|PubMed:16767080}
15.4816	13.9008	15.4325	19.6705	19.9835	22.6406	FALSE		+	CCW16_Biotin	21	7	10	7	475	52.8	2.24959	0.0347972	5.82657	5.41685	+	CNDP2	Q96KP4	Cytosolic non-specific dipeptidase	CNDP2	Cytosolic non-specific dipeptidase
14.662	14.5883	16.5378	20.1799	20.4471	22.6376	FALSE		+	CCW16_Biotin	17	7	12	7	434	50.1	2.35379	0.031845	5.82546	5.78796	+	TRNT1	Q96Q11	CCA tRNA nucleotidyltransferase 1, mitochondrial	TRNT1	CCA tRNA nucleotidyltransferase 1, mitochondrial
17.397	13.7816	15.3963	20.4815	20.7461	22.7931	FALSE		+	CCW16_Biotin	15	8	10	8	645	73.5	1.98524	0.0468084	5.81523	4.55913	+	DARS2	Q6PI48	Aspartate--tRNA ligase, mitochondrial	DARS2	Aspartate--tRNA ligase, mitochondrial
14.2993	14.4613	13.4097	20.4562	20.6626	18.4864	FALSE		+	CCW16_Biotin	14	2	3	2	149	16.5	2.78922	0.0221274	5.81163	7.57961	+	CST6	Q15828	Cystatin-M	CST6	Cystatin-M
17.7655	16.7678	16.7927	22.882	22.6103	23.2496	FALSE		+	CCW16_Biotin	25	3	10	3	135	15.3	3.98328	0.0111533	5.80531	15.3931	+	CISD2	Q8N5K1	CDGSH iron-sulfur domain-containing protein 2	CISD2	CDGSH iron-sulfur domain-containing protein 2
19.8888	16.0511	19.0953	23.6036	23.7605	25.0748	FALSE		+	CCW16_Biotin	56	9	33	9	239	27.4	2.00099	0.0463206	5.80126	4.60712	+	PSME2	Q9UL46	Proteasome activator complex subunit 2	PSME2	Proteasome activator complex subunit 2
20.5733	13.7209	20.3571	23.2023	23.348	25.5013	FALSE				26	19	52	19	908	100.1	1.15156	0.132722	5.80009	2.44874		PSMD2	Q13200	26S proteasome non-ATPase regulatory subunit 2	PSMD2	26S proteasome non-ATPase regulatory subunit 2
14.1449	15.2442	17.9162	20.4997	21.1125	23.0917	FALSE				20	10	16	8	621	69.7	1.8794	0.0524701	5.79953	4.24595	+	FXR1	P51114	Fragile X mental retardation syndrome-related protein 1	FXR1	Fragile X mental retardation syndrome-related protein 1
14.1717	14.0376	14.6152	18.9764	19.5654	21.6756	FALSE		+	CCW16_Biotin	11	2	3	2	177	19.2	2.64049	0.0253882	5.79763	6.92019	+	PPIH	O43447	Peptidyl-prolyl cis-trans isomerase H	PPIH	Peptidyl-prolyl cis-trans isomerase H
16.1359	13.5595	15.9067	20.1224	20.3888	22.4544	FALSE		+	CCW16_Biotin	12	4	6	4	572	61.2	2.19737	0.0373326	5.78787	5.23823	+	ZYX	Q15942	Zyxin	ZYX	Zyxin
15.9687	15.8884	15.8322	20.8823	21.0163	23.1418	FALSE		+	CCW16_Biotin	16	6	14	6	491	55.5	2.85555	0.0213936	5.78368	7.89125	+	GPS1	Q13098	COP9 signalosome complex subunit 1	GPS1	COP9 signalosome complex subunit 1
16.2144	14.5748	15.6628	20.4427	20.3846	22.96	FALSE		+	CCW16_Biotin	15	11	16	11	925	106.3	2.38958	0.0307323	5.77843	5.92012	+	NUP107	P57740	Nuclear pore complex protein Nup107	NUP107	Nuclear pore complex protein Nup107
19.645	17.5206	19.2793	24.2316	24.1655	25.3753	FALSE		+	CCW16_Biotin	33	13	41	13	421	48	2.78425	0.0222694	5.77583	7.55668	+	TES	Q9UGI8	Testin	TES	Testin
14.435	16.6576	15.3858	20.9834	20.6857	22.1112	FALSE		+	CCW16_Biotin	11	4	5	4	420	46.9	2.75584	0.0229627	5.7673	7.42697	+	RBM22	Q9NW64	Pre-mRNA-splicing factor RBM22	RBM22	Pre-mRNA-splicing factor RBM22
17.1385	14.7881	21.6979	23.0013	23.2636	24.6462	FALSE				30	2	7	2	89	10.3	1.29148	0.10953	5.76225	2.755		DYNLL2	Q96FJ2	Dynein light chain 2, cytoplasmic	DYNLL2	Dynein light chain 2, cytoplasmic
14.8705	15.0493	15.212	20.5579	20.4975	21.3562	FALSE		+	CCW16_Biotin	19	3	6	3	212	23.2	4.3991	0.0082461	5.75994	19.6083	+	MED20	Q9H944	Mediator of RNA polymerase II transcription subunit 20	MED20	Mediator of RNA polymerase II transcription subunit 20
21.666	19.3873	21.4405	26.3252	26.2678	27.177	FALSE		+	CCW16_Biotin	45	18	81	17	514	55.8	2.7414	0.0236147	5.75875	7.36179	+	IMPDH2	P12268	Inosine-5'-monophosphate dehydrogenase 2	IMPDH2	Inosine-5'-monophosphate dehydrogenase 2 {ECO:0000255|HAMAP-Rule:MF_03156}
19.6241	14.2641	18.8722	22.8394	23.0594	24.1173	FALSE				20	3	13	3	158	18	1.54074	0.0773245	5.75187	3.34166	+	UBE2I	P63279	SUMO-conjugating enzyme UBC9	UBE2I	SUMO-conjugating enzyme UBC9
13.6825	13.7553	15.7447	19.5195	19.7469	21.1637	FALSE		+	CCW16_Biotin	10	4	5	4	502	55.2	2.60505	0.02592	5.7492	6.77075	+	ZC3HC1	Q86WB0	Nuclear-interacting partner of ALK	ZC3HC1	Nuclear-interacting partner of ALK
20.394	16.5523	19.6484	24.1673	24.2003	25.4713	FALSE		+	CCW16_Biotin	37	15	49	15	499	55.7	1.99569	0.0463206	5.74804	4.59093	+	GSPT1	P15170	Eukaryotic peptide chain release factor GTP-binding subunit ERF3A	GSPT1	Eukaryotic peptide chain release factor GTP-binding subunit ERF3A
14.5103	14.2329	15.0587	19.601	19.8401	21.5784	FALSE		+	CCW16_Biotin	7	6	11	6	1130	119.6	2.99468	0.0196302	5.73919	8.58281	+	PELP1	Q8IZL8	Proline-, glutamic acid- and leucine-rich protein 1	PELP1	Proline-, glutamic acid- and leucine-rich protein 1
19.796	14.3632	21.1002	23.5411	23.7173	25.2017	FALSE				31	15	39	13	572	61.6	1.26368	0.113529	5.73354	2.69296		FUBP3	Q96I24	Far upstream element-binding protein 3	FUBP3	Far upstream element-binding protein 3
15.2595	15.7554	14.3793	20.348	20.4156	21.8208	FALSE		+	CCW16_Biotin	21	2	2	2	73	8.5	3.10089	0.0178725	5.73005	9.14749	+	UBL5	Q9BZL1	Ubiquitin-like protein 5	UBL5	Ubiquitin-like protein 5
17.2474	16.0268	15.8485	21.834	21.7856	22.679	FALSE		+	CCW16_Biotin	11	6	10	6	557	64.1	3.39093	0.0143617	5.72528	10.8703	+	ARIH1	Q9Y4X5	E3 ubiquitin-protein ligase ARIH1	ARIH1	E3 ubiquitin-protein ligase ARIH1
15.8506	14.1638	18.7411	21.3079	21.417	23.2054	FALSE				7	5	9	5	788	86.7	1.7527	0.0603776	5.72493	3.8912	+	PDXDC1	Q6P996	Pyridoxal-dependent decarboxylase domain-containing protein 1	PDXDC1	Pyridoxal-dependent decarboxylase domain-containing protein 1
17.6688	13.5772	19.0276	21.8792	21.8713	23.6519	FALSE				12	13	20	13	1087	123.8	1.5149	0.0794404	5.70962	3.27807	+	XPO7	Q9UIA9	Exportin-7	XPO7	Exportin-7
19.0686	17.0866	18.682	23.6248	23.6256	24.6995	FALSE		+	CCW16_Biotin	26	14	26	14	608	67.4	2.89827	0.0211255	5.70421	8.09801	+	TOMM70	O94826	Mitochondrial import receptor subunit TOM70	TOMM70	Mitochondrial import receptor subunit TOM70
17.3951	12.7651	17.8047	21.4488	21.3673	22.231	FALSE				9	3	9	3	307	33.9	1.59347	0.0722697	5.69406	3.47362	+	VTA1	Q9NP79	Vacuolar protein sorting-associated protein VTA1 homolog	VTA1	Vacuolar protein sorting-associated protein VTA1 homolog
20.8081	18.8613	19.9856	25.0851	25.1199	26.4978	FALSE		+	CCW16_Biotin	36	31	71	31	866	101.2	2.83009	0.0214807	5.6826	7.77027	+	NAA15	Q9BXJ9	N-alpha-acetyltransferase 15, NatA auxiliary subunit	NAA15	N-alpha-acetyltransferase 15, NatA auxiliary subunit
18.2888	16.8054	19.8861	23.6068	23.542	24.8532	FALSE		+	CCW16_Biotin	32	17	38	17	640	70.7	2.34373	0.0322863	5.67393	5.75125	+	PCK2	Q16822	Phosphoenolpyruvate carboxykinase [GTP], mitochondrial	PCK2	Phosphoenolpyruvate carboxykinase [GTP], mitochondrial
13.5195	12.4836	17.9185	18.5316	20.029	22.3693	FALSE				10	6	7	6	921	102.3	1.32327	0.104554	5.66942	2.82671	+	ESYT2	A0FGR8	Extended synaptotagmin-2	ESYT2	Extended synaptotagmin-2 {ECO:0000305}
19.8477	17.2688	20.1155	24.3359	24.3168	25.564	FALSE		+	CCW16_Biotin	25	15	49	15	630	70.9	2.32374	0.0325758	5.66157	5.67889	+	TRIM25	Q14258	E3 ubiquitin/ISG15 ligase TRIM25	TRIM25	E3 ubiquitin/ISG15 ligase TRIM25
18.7306	14.0487	17.8953	21.5841	22.1671	23.9077	FALSE				32	7	22	7	271	31.3	1.6174	0.0701417	5.66144	3.53452	+	OTUB1	Q96FW1	Ubiquitin thioesterase OTUB1	OTUB1	Ubiquitin thioesterase OTUB1
14.766	15.3801	17.038	20.9122	20.6233	22.6326	FALSE		+	CCW16_Biotin	5	4	5	4	1074	116.9	2.44426	0.0295961	5.66132	6.12693	+	ZFR	Q96KR1	Zinc finger RNA-binding protein	ZFR	Zinc finger RNA-binding protein
20.529	15.5849	21.6229	24.1775	24.2733	26.2648	FALSE				33	31	77	31	1230	136.3	1.33841	0.102279	5.6596	2.86115	+	CAND1	Q86VP6	Cullin-associated NEDD8-dissociated protein 1	CAND1	Cullin-associated NEDD8-dissociated protein 1
15.5153	14.6363	16.7896	20.5726	20.8265	22.5146	FALSE		+	CCW16_Biotin	10	9	14	9	1093	119.7	2.53425	0.027609	5.65753	6.48046	+	SEC24A	O95486	Protein transport protein Sec24A	SEC24A	Protein transport protein Sec24A {ECO:0000305}
19.5283	17.2846	20.0913	24.1532	24.1496	25.5494	FALSE		+	CCW16_Biotin	28	21	59	21	876	100.6	2.35427	0.031845	5.64931	5.78972	+	SRRT	Q9BXP5	Serrate RNA effector molecule homolog	SRRT	Serrate RNA effector molecule homolog
17.3853	12.9502	18.1545	20.9575	20.9503	23.5292	FALSE				12	6	7	6	583	66.2	1.43195	0.0885243	5.649	3.07846	+	TOR1AIP1	Q5JTV8	Torsin-1A-interacting protein 1	TOR1AIP1	Torsin-1A-interacting protein 1
17.5588	14.3634	14.874	20.1153	20.8436	22.784	FALSE		+	CCW16_Biotin	10	4	7	4	360	41.4	1.94661	0.0485831	5.64888	4.44294	+	MAPK1	P28482	Mitogen-activated protein kinase 1	MAPK1	Mitogen-activated protein kinase 1
14.581	13.1788	18.0689	19.8452	20.0537	22.8714	FALSE				22	9	10	9	631	70.7	1.49319	0.0815369	5.64719	3.22517	+	TBRG4	Q969Z0	FAST kinase domain-containing protein 4	TBRG4	FAST kinase domain-containing protein 4 {ECO:0000303|PubMed:20869947}
15.3736	14.6577	15.2751	19.9136	20.2475	22.0761	FALSE		+	CCW16_Biotin	9	5	10	5	737	83.7	2.8711	0.0213614	5.6436	7.96596	+	GYS1	P13807	Glycogen [starch] synthase, muscle	GYS1	Glycogen [starch] synthase, muscle
15.9965	13.7508	14.9612	19.7442	20.0301	21.8419	FALSE		+	CCW16_Biotin	9	3	6	3	511	56.8	2.43829	0.0295961	5.63593	6.10405	+	BAIAP2L1	Q9UHR4	Brain-specific angiogenesis inhibitor 1-associated protein 2-like protein 1	BAIAP2L1	Brain-specific angiogenesis inhibitor 1-associated protein 2-like protein 1
16.2748	15.29	18.5105	21.7316	21.9231	23.3277	FALSE		+	CCW16_Biotin	18	8	23	8	452	51.4	2.19508	0.0373831	5.63568	5.23051	+	ILK	Q13418	Integrin-linked protein kinase	ILK	Integrin-linked protein kinase
18.2702	13.9707	16.292	21.0761	21.2893	23.0587	FALSE				14	8	18	8	659	72.2	1.80815	0.0569327	5.63042	4.04388	+	TRMT1	Q9NXH9	tRNA (guanine(26)-N(2))-dimethyltransferase	TRMT1	tRNA (guanine(26)-N(2))-dimethyltransferase
20.585	15.008	20.601	23.8484	23.971	25.2505	FALSE				44	6	18	6	193	20.6	1.37174	0.0966867	5.62531	2.93768	+	CSRP1	P21291	Cysteine and glycine-rich protein 1	CSRP1	Cysteine and glycine-rich protein 1
17.7146	14.7365	19.0115	21.7827	22.1225	24.415	FALSE				22	16	24	16	1104	122.8	1.68784	0.0650751	5.61918	3.71749	+	ESYT1	Q9BSJ8	Extended synaptotagmin-1	ESYT1	Extended synaptotagmin-1 {ECO:0000305}
18.0986	14.3798	19.2112	21.9655	22.157	24.4148	FALSE				35	11	21	11	408	45.8	1.55819	0.0755951	5.6159	3.38501	+	NCEH1	Q6PIU2	Neutral cholesterol ester hydrolase 1	NCEH1	Neutral cholesterol ester hydrolase 1
17.7994	17.4537	16.7419	22.6606	22.1573	24.0247	FALSE		+	CCW16_Biotin	17	16	28	13	917	102.4	3.03453	0.0189154	5.61586	8.79083	+	HK1	P19367	Hexokinase-1	HK1	Hexokinase-1
18.5465	16.9811	19.2467	23.1695	23.4844	24.9669	FALSE		+	CCW16_Biotin	20	37	64	37	2346	265.4	2.52913	0.0276766	5.61552	6.45988	+	ACACA	Q13085	Acetyl-CoA carboxylase 1	ACACA	Acetyl-CoA carboxylase 1
20.0185	15.3199	20.5261	23.4636	23.7201	25.4994	FALSE				54	17	41	17	389	44.1	1.46433	0.0843472	5.60621	3.15557	+	PSMC6	P62333	26S proteasome regulatory subunit 10B	PSMC6	26S proteasome regulatory subunit 10B
16.4945	14.1405	16.0014	20.5892	20.7135	22.1521	FALSE		+	CCW16_Biotin	8	3	3	3	325	37.2	2.51627	0.0280491	5.60612	6.40848	+	LIMS1	P48059	LIM and senescent cell antigen-like-containing domain protein 1	LIMS1	LIM and senescent cell antigen-like-containing domain protein 1
15.7694	15.7801	13.9428	20.087	20.1453	22.0779	FALSE		+	CCW16_Biotin	11	4	5	4	468	50.1	2.47983	0.0288561	5.60598	6.26466	+	NUP50	Q9UKX7	Nuclear pore complex protein Nup50	NUP50	Nuclear pore complex protein Nup50
17.0466	12.3929	15.8771	19.391	19.8868	22.8414	FALSE				6	3	4	3	487	54	1.47207	0.0835893	5.60086	3.17415	+	SLC38A1	Q9H2H9	Sodium-coupled neutral amino acid transporter 1	SLC38A1	Sodium-coupled neutral amino acid transporter 1
14.3052	16.8271	13.6072	19.849	20.0755	21.5568	FALSE		+	CCW16_Biotin	13	5	12	5	417	48.1	2.12708	0.0402395	5.58062	5.00518	+	FDFT1	P37268	Squalene synthase	FDFT1	Squalene synthase
18.1354	16.0001	17.8496	22.1266	22.3142	24.2851	FALSE		+	CCW16_Biotin	20	13	29	11	780	85.1	2.35814	0.031845	5.58026	5.8039	+	PFKM	P08237	ATP-dependent 6-phosphofructokinase, muscle type	PFKM	ATP-dependent 6-phosphofructokinase, muscle type {ECO:0000255|HAMAP-Rule:MF_03184}
17.5586	16.008	15.6527	21.292	20.8711	23.778	FALSE		+	CCW16_Biotin	25	9	12	9	478	53.9	2.17531	0.0381899	5.57395	5.16418	+	DDX19A	Q9NUU7	ATP-dependent RNA helicase DDX19A	DDX19A	ATP-dependent RNA helicase DDX19A
19.7157	17.6646	20.3447	24.0881	24.2554	26.0864	FALSE		+	CCW16_Biotin	30	19	57	17	784	85.5	2.24389	0.0349395	5.5683	5.39713	+	PFKP	Q01813	ATP-dependent 6-phosphofructokinase, platelet type	PFKP	ATP-dependent 6-phosphofructokinase, platelet type {ECO:0000255|HAMAP-Rule:MF_03184}
20.1195	19.5098	19.8819	25.1026	25.1234	25.9843	FALSE		+	CCW16_Biotin	50	16	51	16	375	42.1	4.08708	0.0109778	5.56636	16.3538	+	SERPINB5	P36952	Serpin B5	SERPINB5	Serpin B5
16.5946	13.0732	16.8857	20.5797	20.5849	22.0744	FALSE				17	5	11	5	360	41.3	1.86557	0.0530661	5.56183	4.20619	+	MAPK14	Q16539	Mitogen-activated protein kinase 14	MAPK14	Mitogen-activated protein kinase 14
14.4216	13.937	14.7261	19.6456	19.4652	20.6528	FALSE		+	CCW16_Biotin	4	1	3	1	231	25.7	3.66522	0.0128882	5.55966	12.7779	+	COA7	Q96BR5	Cytochrome c oxidase assembly factor 7	COA7	Cytochrome c oxidase assembly factor 7
14.1615	14.0768	14.7639	19.3548	19.5543	20.7612	FALSE		+	CCW16_Biotin	5	3	6	3	779	88.8	3.4634	0.0141147	5.55605	11.3461	+	ZW10	O43264	Centromere/kinetochore protein zw10 homolog	ZW10	Centromere/kinetochore protein zw10 homolog
18.6457	14.0706	20.5681	22.3513	22.5456	25.055	FALSE				24	8	28	8	510	57.5	1.23397	0.118621	5.55582	2.62734		LMAN1	P49257	Protein ERGIC-53	LMAN1	Protein ERGIC-53
17.8707	17.6846	19.1501	23.1785	23.3021	24.8817	FALSE		+	CCW16_Biotin	27	15	37	15	770	88	2.82653	0.0214807	5.55231	7.75349	+	STAT3	P40763	Signal transducer and activator of transcription 3	STAT3	Signal transducer and activator of transcription 3 {ECO:0000312|HGNC:HGNC:11364}
14.9168	14.114	13.2614	18.9595	19.0991	20.8854	FALSE		+	CCW16_Biotin	8	2	3	2	523	57.5	2.68002	0.024513	5.5506	7.09035	+	EIF2B4	Q9UI10	Translation initiation factor eIF-2B subunit delta	EIF2B4	Translation initiation factor eIF-2B subunit delta
19.1894	12.0859	20.2054	21.595	21.9348	24.5864	FALSE				19	12	23	12	759	85.7	0.952933	0.180128	5.54513	2.03602		RBM28	Q9NW13	RNA-binding protein 28	RBM28	RNA-binding protein 28
14.8146	13.9232	15.3745	19.9023	20.3575	20.4774	FALSE		+	CCW16_Biotin	16	2	3	2	188	20.9	3.57452	0.0132346	5.54167	12.1143	+	MOCS2	O96007	Molybdopterin synthase catalytic subunit	MOCS2	Molybdopterin synthase catalytic subunit {ECO:0000255|HAMAP-Rule:MF_03052}
13.8684	15.5397	16.1956	20.0592	20.2348	21.9032	FALSE		+	CCW16_Biotin	11	5	11	5	642	72.3	2.43429	0.0295961	5.53117	6.08878	+	SCFD1	Q8WVM8	Sec1 family domain-containing protein 1	SCFD1	Sec1 family domain-containing protein 1
14.4754	15.1934	15.1843	20.3143	20.4113	20.7155	FALSE		+	CCW16_Biotin	25	6	8	6	390	42.1	4.49466	0.0082461	5.52937	20.7265	+	HGH1	Q9BTY7	Protein HGH1 homolog	HGH1	Protein HGH1 homolog
13.8085	13.677	13.5144	18.603	18.8086	20.1621	FALSE		+	CCW16_Biotin	6	3	5	3	597	66.6	3.43078	0.0141846	5.52459	11.1295	+	UNC93B1	Q9H1C4	Protein unc-93 homolog B1	UNC93B1	Protein unc-93 homolog B1
20.1599	16.9132	19.5644	23.9456	24.0565	25.2038	FALSE		+	CCW16_Biotin	39	17	47	17	547	59	2.16599	0.0384612	5.52278	5.13316	+	SCP2	P22307	Sterol carrier protein 2	SCP2	Non-specific lipid-transfer protein
15.7217	14.8608	16.5183	20.9467	20.5062	22.2147	FALSE		+	CCW16_Biotin	8	5	12	5	727	83.9	2.85282	0.0213936	5.52224	7.87821	+	PREPL	Q4J6C6	Prolyl endopeptidase-like	PREPL	Prolyl endopeptidase-like
16.2025	13.6501	17.2037	20.4637	20.4539	22.7036	FALSE				23	6	11	6	476	50.3	1.88469	0.052339	5.52163	4.26121	+	TRIP6	Q15654	Thyroid receptor-interacting protein 6	TRIP6	Thyroid receptor-interacting protein 6
12.9631	15.3659	15.6006	19.8562	19.6559	20.9595	FALSE		+	CCW16_Biotin	4	1	1	1	314	35.8	2.38313	0.0310174	5.51397	5.89615	+	ATG3	Q9NT62	Ubiquitin-like-conjugating enzyme ATG3	ATG3	Ubiquitin-like-conjugating enzyme ATG3
14.5039	14.6776	14.7518	18.8049	19.6376	22.0303	FALSE		+	CCW16_Biotin	6	3	5	3	505	58.4	2.32586	0.0325758	5.51314	5.68654	+	PFKFB2	O60825	6-phosphofructo-2-kinase/fructose-2,6-bisphosphatase 2	PFKFB2	6-phosphofructo-2-kinase/fructose-2,6-bisphosphatase 2
19.5119	16.1214	14.5883	21.2954	21.6331	23.827	FALSE				20	6	13	6	350	39.6	1.53439	0.0779175	5.51127	3.32596	+	PSMD8	P48556	26S proteasome non-ATPase regulatory subunit 8	PSMD8	26S proteasome non-ATPase regulatory subunit 8
16.3562	13.9655	14.2254	19.3453	19.9231	21.8112	FALSE		+	CCW16_Biotin	4	2	3	2	479	53.5	2.18273	0.0379642	5.51083	5.189	+	PAIP1	Q9H074	Polyadenylate-binding protein-interacting protein 1	PAIP1	Polyadenylate-binding protein-interacting protein 1
20.8986	17.441	21.2569	24.9292	24.8941	26.303	FALSE				41	17	61	17	456	50.2	1.87443	0.0526206	5.50993	4.23161	+	RUVBL1	Q9Y265	RuvB-like 1	RUVBL1	RuvB-like 1
21.1806	15.001	21.5256	23.9609	24.1331	26.136	FALSE				40	24	56	24	734	82.2	1.16052	0.130654	5.50762	2.46793		MCM5	P33992	DNA replication licensing factor MCM5	MCM5	DNA replication licensing factor MCM5
15.2827	13.8954	15.3806	19.8597	19.8729	21.347	FALSE		+	CCW16_Biotin	4	7	10	7	2140	242.4	2.87851	0.0213286	5.50693	8.00174	+	DOCK7	Q96N67	Dedicator of cytokinesis protein 7	DOCK7	Dedicator of cytokinesis protein 7
17.6769	14.8146	19.0289	22.0647	22.3874	23.5858	FALSE				51	3	11	3	86	10.1	1.84701	0.0544738	5.50586	4.15324	+	BOLA2;BOLA2B	Q9H3K6	BolA-like protein 2	BOLA2;BOLA2B	BolA-like protein 2
15.2483	14.3232	14.8497	19.1463	19.635	22.1375	FALSE		+	CCW16_Biotin	36	6	8	6	193	22.3	2.33026	0.0324879	5.49922	5.70242	+	HPCAL1	P37235	Hippocalcin-like protein 1	HPCAL1	Hippocalcin-like protein 1
17.2055	15.6278	13.4693	20.4898	20.4803	21.8298	FALSE		+	CCW16_Biotin	11	1	3	1	92	10.1	2.02859	0.044939	5.49912	4.69212	+	DPM3	Q9P2X0	Dolichol-phosphate mannosyltransferase subunit 3	DPM3	Dolichol-phosphate mannosyltransferase subunit 3
15.2307	15.6385	13.7096	19.6321	20.0207	21.4191	FALSE		+	CCW16_Biotin	22	2	4	2	118	13.3	2.63054	0.0256317	5.4977	6.87794	+	COX20	Q5RI15	Cytochrome c oxidase assembly protein COX20, mitochondrial	COX20	Cytochrome c oxidase assembly protein COX20, mitochondrial
19.0854	15.9445	18.8579	23.0166	23.1151	24.2476	FALSE		+	CCW16_Biotin	23	6	16	6	309	33.7	2.14501	0.0394531	5.49721	5.06383	+	CNN2	Q99439	Calponin-2	CNN2	Calponin-2
15.9316	14.2525	18.2283	20.9612	21.1434	22.7894	FALSE				35	5	9	5	210	22.3	1.88307	0.052339	5.49385	4.25654	+	ABHD14B	Q96IU4	Protein ABHD14B	ABHD14B	Protein ABHD14B {ECO:0000305}
17.0549	14.7412	15.4509	20.3798	20.4228	22.9217	FALSE		+	CCW16_Biotin	17	7	11	7	517	57.2	2.14641	0.0394067	5.49245	5.06845	+	ALDH1B1	P30837	Aldehyde dehydrogenase X, mitochondrial	ALDH1B1	Aldehyde dehydrogenase X, mitochondrial
15.0357	13.8572	16.7999	19.5372	19.781	22.8332	FALSE				8	8	10	8	1231	141.2	1.80225	0.0574748	5.48616	4.02744	+	STAG2	Q8N3U4	Cohesin subunit SA-2	STAG2	Cohesin subunit SA-2
19.2032	14.4443	19.803	22.1388	22.4635	25.3029	FALSE				32	11	20	11	333	38.4	1.30408	0.107428	5.48493	2.78332	+	EIF2S2	P20042	Eukaryotic translation initiation factor 2 subunit 2	EIF2S2	Eukaryotic translation initiation factor 2 subunit 2
17.1664	14.5844	13.7037	19.3787	20.4749	22.0507	FALSE				9	5	7	5	558	61	1.8736	0.0526301	5.48329	4.22924	+	ISYNA1	Q9NPH2	Inositol-3-phosphate synthase 1	ISYNA1	Inositol-3-phosphate synthase 1
14.8529	13.8686	14.696	19.151	19.5174	21.1895	FALSE		+	CCW16_Biotin	3	2	3	2	708	80.1	2.84771	0.0214655	5.48012	7.85382	+	PEG10	Q86TG7	Retrotransposon-derived protein PEG10	PEG10	Retrotransposon-derived protein PEG10
14.7535	15.7997	16.6079	20.6706	20.7299	22.1654	FALSE		+	CCW16_Biotin	19	7	10	7	563	61.3	2.77909	0.0223099	5.46828	7.53299	+	MCCC2	Q9HCC0	Methylcrotonoyl-CoA carboxylase beta chain, mitochondrial	MCCC2	Methylcrotonoyl-CoA carboxylase beta chain, mitochondrial
15.433	15.4878	14.5435	19.5831	19.8072	22.4734	FALSE		+	CCW16_Biotin	8	7	10	7	1332	150.2	2.29956	0.0331538	5.46647	5.59234	+	ELP1	O95163	Elongator complex protein 1	ELP1	Elongator complex protein 1
17.3088	14.0481	16.4885	20.5333	20.7865	22.9057	FALSE		+	CCW16_Biotin	11	10	17	10	1042	117.7	1.93951	0.0487329	5.46	4.42182	+	MTREX	P42285	Exosome RNA helicase MTR4	MTREX	Exosome RNA helicase MTR4 {ECO:0000305}
18.959	15.5539	18.8439	23.4528	21.5719	24.6863	FALSE				13	2	8	2	159	17.4	1.71609	0.0629858	5.45142	3.79254	+	SNRPC	P09234	U1 small nuclear ribonucleoprotein C	SNRPC	U1 small nuclear ribonucleoprotein C {ECO:0000255|HAMAP-Rule:MF_03153}
20.1114	16.6523	21.2324	24.1803	24.3371	25.8094	FALSE				29	16	46	16	589	66.1	1.67968	0.065688	5.44356	3.696	+	FARSB	Q9NSD9	Phenylalanine--tRNA ligase beta subunit	FARSB	Phenylalanine--tRNA ligase beta subunit
18.4909	17.3199	21.4492	24.027	24.4182	25.1404	FALSE				33	10	27	10	403	44.5	1.89147	0.0521427	5.44187	4.28084	+	FBXO22	Q8NEZ5	F-box only protein 22	FBXO22	F-box only protein 22
19.3851	14.6713	17.5855	21.5095	22.2045	24.2144	FALSE				42	10	20	10	328	37.1	1.5657	0.0750328	5.42881	3.40376	+	BUB3	O43684	Mitotic checkpoint protein BUB3	BUB3	Mitotic checkpoint protein BUB3
14.4468	15.3755	15.7623	19.8941	20.1635	21.7972	FALSE		+	CCW16_Biotin	14	3	6	3	261	29.3	2.79907	0.0218379	5.42341	7.62514	+	UCK2	Q9BZX2	Uridine-cytidine kinase 2	UCK2	Uridine-cytidine kinase 2
16.0842	14.9067	18.0058	21.1173	21.3611	22.7874	FALSE		+	CCW16_Biotin	11	6	12	6	626	72.2	2.18644	0.0378037	5.42306	5.20146	+	SAMHD1	Q9Y3Z3	Deoxynucleoside triphosphate triphosphohydrolase SAMHD1	SAMHD1	Deoxynucleoside triphosphate triphosphohydrolase SAMHD1 {ECO:0000305}
15.2111	14.2513	14.6297	19.453	20.2099	20.6846	FALSE		+	CCW16_Biotin	17	4	9	4	306	33.9	3.54752	0.013424	5.41847	11.9232	+	RTFDC1	Q9BY42	Replication termination factor 2	RTFDC1	Protein RTF2 homolog
14.9519	13.807	12.7853	17.3156	18.9329	21.549	FALSE				11	3	4	3	365	41	1.76227	0.0598273	5.41774	3.91728	+	SUGT1	Q9Y2Z0	Protein SGT1 homolog	SUGT1	Protein SGT1 homolog {ECO:0000250|UniProtKB:Q08446}
15.7189	14.4669	18.1053	20.6792	20.9774	22.8675	FALSE				13	7	11	7	633	69.2	1.88657	0.052339	5.411	4.26666	+	CLPX	O76031	ATP-dependent Clp protease ATP-binding subunit clpX-like, mitochondrial	CLPX	ATP-dependent Clp protease ATP-binding subunit clpX-like, mitochondrial
14.2928	14.3844	14.6835	18.9657	19.3842	21.2404	FALSE		+	CCW16_Biotin	8	2	5	2	220	24.9	2.80042	0.0218379	5.40989	7.63143	+	VAMP7	P51809	Vesicle-associated membrane protein 7	VAMP7	Vesicle-associated membrane protein 7
14.3984	14.6124	14.4387	19.6702	19.4447	20.536	FALSE		+	CCW16_Biotin	2	1	2	1	318	36.6	4.04189	0.0110742	5.4005	15.9286	+	GDPD3	Q7L5L3	Lysophospholipase D GDPD3	GDPD3	Lysophospholipase D GDPD3 {ECO:0000305}
13.5752	12.2241	14.6638	17.9279	18.1115	20.6188	FALSE		+	CCW16_Biotin	8	1	1	1	156	17.9	2.07125	0.0426599	5.39835	4.82584	+	NUDT1	P36639	Oxidized purine nucleoside triphosphate hydrolase	NUDT1	7,8-dihydro-8-oxoguanine triphosphatase
14.8192	14.5035	14.094	18.96	19.3308	21.2932	FALSE		+	CCW16_Biotin	7	3	4	3	427	47.4	2.69369	0.0244771	5.38914	7.15001	+	PUS1	Q9Y606	tRNA pseudouridine synthase A	PUS1	tRNA pseudouridine synthase A
17.2883	13.7389	17.4228	20.5853	20.9554	23.0739	FALSE				18	12	24	7	759	87.6	1.7031	0.0643482	5.38821	3.75792	+	CUL4A	Q13619	Cullin-4A	CUL4A	Cullin-4A
14.9258	14.9505	15.7791	20.4567	20.2166	21.1368	FALSE		+	CCW16_Biotin	13	10	29	5	897	101.3	3.78356	0.0118621	5.38483	13.6965	+	TNPO2	O14787	Transportin-2	TNPO2	Transportin-2
17.4109	14.3038	14.7607	20.2362	20.349	22.0238	FALSE		+	CCW16_Biotin	6	3	6	3	608	65.8	2.0529	0.0435038	5.3779	4.76798	+	CARM1	Q86X55	Histone-arginine methyltransferase CARM1	CARM1	Histone-arginine methyltransferase CARM1
13.7565	14.2096	14.8577	19.121	19.0391	20.7752	FALSE		+	CCW16_Biotin	2	4	5	4	2620	294.2	2.93264	0.0204782	5.37051	8.26788	+	USP24	Q9UPU5	Ubiquitin carboxyl-terminal hydrolase 24	USP24	Ubiquitin carboxyl-terminal hydrolase 24
17.8653	14.4231	15.32	20.4612	20.862	22.3941	FALSE		+	CCW16_Biotin	19	4	5	4	392	42.9	1.97312	0.0471007	5.36964	4.52244	+	SEPHS1	P49903	Selenide, water dikinase 1	SEPHS1	Selenide, water dikinase 1
16.936	14.6976	15.6828	20.535	20.765	22.101	FALSE		+	CCW16_Biotin	11	5	9	4	433	45.5	2.56624	0.0268789	5.36152	6.61026	+	FAM98B	Q52LJ0	Protein FAM98B	FAM98B	Protein FAM98B
20.4887	16.5772	20.1792	23.861	24.1356	25.3274	FALSE				45	12	35	12	395	43.6	1.79914	0.0574748	5.35966	4.01878	+	MAT2A	P31153	S-adenosylmethionine synthase isoform type-2	MAT2A	S-adenosylmethionine synthase isoform type-2
16.6297	12.9163	16.8057	21.2918	18.8721	22.2434	FALSE				4	3	4	3	658	71.6	1.52769	0.0785824	5.35188	3.30945	+	SLC7A2	P52569	Cationic amino acid transporter 2	SLC7A2	Cationic amino acid transporter 2
19.8144	15.3689	19.8008	22.9702	23.1269	24.9375	FALSE				36	13	29	13	494	56	1.5344	0.0779175	5.35018	3.32598	+	USP14	P54578	Ubiquitin carboxyl-terminal hydrolase 14	USP14	Ubiquitin carboxyl-terminal hydrolase 14
17.0735	14.4639	18.2482	21.4543	21.4542	22.9136	FALSE		+	CCW16_Biotin	18	5	10	5	341	38.1	1.92647	0.0493529	5.34551	4.38325	+	RDH10	Q8IZV5	Retinol dehydrogenase 10	RDH10	Retinol dehydrogenase 10
22.71	19.8432	23.1157	26.4675	26.6524	28.578	FALSE				59	64	202	64	1394	157.8	1.91157	0.0505211	5.34301	4.33944	+	LRPPRC	P42704	Leucine-rich PPR motif-containing protein, mitochondrial	LRPPRC	Leucine-rich PPR motif-containing protein, mitochondrial
22.2143	19.6748	22.5604	26.1963	26.4163	27.8583	FALSE		+	CCW16_Biotin	63	20	115	17	531	57.2	2.1541	0.0391177	5.34049	5.09379	+	PTBP1	P26599	Polypyrimidine tract-binding protein 1	PTBP1	Polypyrimidine tract-binding protein 1
16.9264	15.3065	16.0482	20.3642	20.9162	23.021	FALSE		+	CCW16_Biotin	22	7	11	7	522	58.4	2.33259	0.032454	5.34009	5.71085	+	PRPF4	O43172	U4/U6 small nuclear ribonucleoprotein Prp4	PRPF4	U4/U6 small nuclear ribonucleoprotein Prp4
19.9418	18.072	19.7142	24.1798	24.3625	25.202	FALSE		+	CCW16_Biotin	50	13	36	12	334	37.9	2.87694	0.0213286	5.33876	7.99417	+	PPA2	Q9H2U2	Inorganic pyrophosphatase 2, mitochondrial	PPA2	Inorganic pyrophosphatase 2, mitochondrial
20.5644	19.3543	20.7322	25.1718	25.2256	26.2608	FALSE		+	CCW16_Biotin	38	22	64	20	711	73.1	3.16808	0.0173156	5.33577	9.52221	+	KHSRP	Q92945	Far upstream element-binding protein 2	KHSRP	Far upstream element-binding protein 2
15.3313	13.6218	14.2429	19.0875	19.0241	21.0577	FALSE		+	CCW16_Biotin	1	1	1	1	1037	116.1	2.51057	0.0280491	5.32445	6.38577	+	HIP1	O00291	Huntingtin-interacting protein 1	HIP1	Huntingtin-interacting protein 1
20.5238	17.794	21.4411	24.8087	24.925	25.9947	FALSE		+	CCW16_Biotin	43	18	54	16	419	48.1	1.99695	0.0463206	5.32313	4.59477	+	BZW2	Q9Y6E2	eIF5-mimic protein 1	BZW2	Basic leucine zipper and W2 domain-containing protein 2
14.6796	14.6595	16.6776	20.0461	20.3508	21.5878	FALSE		+	CCW16_Biotin	10	3	7	3	359	39.3	2.53941	0.027574	5.32264	6.50127	+	HSPBP1	Q9NZL4	Hsp70-binding protein 1	HSPBP1	Hsp70-binding protein 1 {ECO:0000305}
20.6831	16.7987	20.7545	24.0365	24.2083	25.9545	FALSE				48	18	39	16	419	48	1.67608	0.0657723	5.321	3.68655	+	BZW1	Q7L1Q6	eIF5-mimic protein 2	BZW1	Basic leucine zipper and W2 domain-containing protein 1
14.9017	13.2906	14.5934	19.169	19.1168	20.4598	FALSE		+	CCW16_Biotin	9	3	5	3	403	42.9	2.88858	0.021203	5.31997	8.05066	+	ZNHIT2	Q9UHR6	Zinc finger HIT domain-containing protein 2	ZNHIT2	Zinc finger HIT domain-containing protein 2
16.5182	13.5097	14.5009	19.4217	19.4223	21.6411	FALSE		+	CCW16_Biotin	12	3	3	3	329	36	2.00219	0.0463206	5.31876	4.61078	+	PDLIM1	O00151	PDZ and LIM domain protein 1	PDLIM1	PDZ and LIM domain protein 1
13.2044	14.4956	14.3966	18.3218	18.8564	20.8713	FALSE		+	CCW16_Biotin	2	1	2	1	559	64	2.42195	0.0296927	5.31764	6.04181	+	PRKAA1	Q13131	5'-AMP-activated protein kinase catalytic subunit alpha-1	PRKAA1	5'-AMP-activated protein kinase catalytic subunit alpha-1
15.6556	13.2932	16.2138	19.2528	20.0978	21.74	FALSE		+	CCW16_Biotin	4	4	7	4	1268	137.3	1.99742	0.0463206	5.30935	4.59622	+	SEC24B	O95487	Protein transport protein Sec24B	SEC24B	Protein transport protein Sec24B {ECO:0000305}
13.7888	13.7832	13.3144	18.4553	18.5826	19.7652	FALSE		+	CCW16_Biotin	7	2	2	2	404	43.5	3.54486	0.013424	5.30561	11.9046	+	SAC3D1	A6NKF1	SAC3 domain-containing protein 1	SAC3D1	SAC3 domain-containing protein 1
17.1909	13.3907	18.0441	20.6569	21.0247	22.8515	FALSE				14	8	12	8	736	81.8	1.54387	0.0769235	5.30245	3.3494	+	DNM1L	O00429	Dynamin-1-like protein	DNM1L	Dynamin-1-like protein
15.6418	15.6777	14.8144	19.7787	20.0192	22.2107	FALSE		+	CCW16_Biotin	4	14	17	14	5183	573.5	2.52062	0.0279002	5.2916	6.4258	+	UBR4	Q5T4S7	E3 ubiquitin-protein ligase UBR4	UBR4	E3 ubiquitin-protein ligase UBR4
15.0988	15.0487	14.9687	19.1481	19.8259	21.998	FALSE		+	CCW16_Biotin	9	7	10	7	1015	114.3	2.44839	0.0295822	5.28528	6.14276	+	NCAPG	Q9BPX3	Condensin complex subunit 3	NCAPG	Condensin complex subunit 3
14.7992	13.9682	14.8679	19.2332	19.5032	20.7353	FALSE		+	CCW16_Biotin	4	3	5	3	1119	117	3.19577	0.0173156	5.27877	9.68081	+	UBAP2	Q5T6F2	Ubiquitin-associated protein 2	UBAP2	Ubiquitin-associated protein 2
20.561	13.8788	20.8553	22.8253	23.3439	24.9597	FALSE				29	2	7	2	69	7.8	1.04756	0.154281	5.27793	2.22984		RPS28	P62857	40S ribosomal protein S28	RPS28	40S ribosomal protein S28
14.0168	15.036	14.7351	19.5515	19.7054	20.3646	FALSE		+	CCW16_Biotin	10	4	6	4	463	50.3	3.75479	0.0118621	5.27789	13.4674	+	L2HGDH	Q9H9P8	L-2-hydroxyglutarate dehydrogenase, mitochondrial	L2HGDH	L-2-hydroxyglutarate dehydrogenase, mitochondrial
17.6528	13.9321	15.8896	20.568	20.6008	22.134	FALSE		+	CCW16_Biotin	30	3	6	3	104	11.9	1.94062	0.0487329	5.27607	4.42513	+	LYRM7	Q5U5X0	Complex III assembly factor LYRM7	LYRM7	Complex III assembly factor LYRM7
14.4505	12.711	15.3335	18.3897	18.5677	21.3615	FALSE				6	2	2	2	386	43.2	1.89081	0.0521427	5.27463	4.27893	+	METAP1	P53582	Methionine aminopeptidase 1	METAP1	Methionine aminopeptidase 1 {ECO:0000255|HAMAP-Rule:MF_03174}
15.3376	14.491	17.038	20.2796	20.4259	21.9774	FALSE		+	CCW16_Biotin	4	5	6	5	1124	124.1	2.32919	0.0324879	5.27207	5.69854	+	ANLN	Q9NQW6	Anillin	ANLN	Anillin
18.4641	15.5174	18.2929	21.6257	22.0284	24.436	FALSE				32	9	12	9	396	44.7	1.8158	0.0562463	5.27189	4.06523	+	OLA1	Q9NTK5	Obg-like ATPase 1	OLA1	Obg-like ATPase 1 {ECO:0000255|HAMAP-Rule:MF_03167}
14.5913	14.2495	14.1755	19.0243	19.0952	20.6693	FALSE		+	CCW16_Biotin	5	2	2	2	469	51.3	3.16859	0.0173156	5.25748	9.52513	+	POLD2	P49005	DNA polymerase delta subunit 2	POLD2	DNA polymerase delta subunit 2
24.0127	22.9021	23.8428	28.5575	28.7165	29.253	FALSE		+	CCW16_Biotin	37	5	63	5	101	11.7	3.6942	0.0126168	5.25644	12.9972	+	S100A4	P26447	Protein S100-A4	S100A4	Protein S100-A4
18.1232	14.5195	19.1225	21.7504	21.644	24.1389	FALSE				20	8	19	8	390	43.3	1.50292	0.0804447	5.25603	3.24882	+	PDHA1	P08559	Pyruvate dehydrogenase E1 component subunit alpha, somatic form, mitochondrial	PDHA1	Pyruvate dehydrogenase E1 component subunit alpha, somatic form, mitochondrial
18.4404	15.3414	14.039	20.1162	20.818	22.6408	FALSE				10	1	4	1	96	10	1.59811	0.0718525	5.25138	3.48539	+	SEC61B	P60468	Protein transport protein Sec61 subunit beta	SEC61B	Protein transport protein Sec61 subunit beta
14.4961	13.9247	16.3309	19.8759	19.9328	20.6935	FALSE		+	CCW16_Biotin	7	1	3	1	107	12.1	2.61182	0.0257195	5.25014	6.79907	+	BOLA3	Q53S33	BolA-like protein 3	BOLA3	BolA-like protein 3 {ECO:0000305}
17.2868	15.3283	14.2069	20.4542	20.4836	21.6257	FALSE		+	CCW16_Biotin	20	4	8	4	244	25.9	2.23283	0.0354607	5.24717	5.359	+	DCXR	Q7Z4W1	L-xylulose reductase	DCXR	L-xylulose reductase
16.7502	16.5723	15.1165	20.3901	20.7189	23.0502	FALSE		+	CCW16_Biotin	13	10	16	10	1156	128.9	2.2225	0.0358792	5.24006	5.3236	+	NUP133	Q8WUM0	Nuclear pore complex protein Nup133	NUP133	Nuclear pore complex protein Nup133
14.4767	13.2086	14.7041	18.5686	18.5985	20.9412	FALSE		+	CCW16_Biotin	4	2	2	2	632	67.8	2.33982	0.0322863	5.23966	5.73704	+	ILVBL	A1L0T0	2-hydroxyacyl-CoA lyase 2	ILVBL	Acetolactate synthase-like protein
18.5498	13.9382	17.9508	21.3523	21.4728	23.3245	FALSE				18	7	12	7	416	46.5	1.52789	0.0785824	5.23693	3.30995	+	STK26	Q9P289	Serine/threonine-protein kinase 26	STK26	Serine/threonine-protein kinase 26 {ECO:0000305}
13.5665	15.7592	14.5312	19.263	19.3613	20.939	FALSE	Acetyl [N-Term]	+	CCW16_Biotin	6	3	5	3	591	64.5	2.48093	0.0288561	5.23545	6.26894	+	PXN	P49023	Paxillin	PXN	Paxillin
20.9896	19.1045	21.2712	24.928	25.1856	26.9534	FALSE		+	CCW16_Biotin	29	47	114	44	2225	242.8	2.30684	0.0330883	5.2339	5.61829	+	CAD	P27708	CAD protein	CAD	CAD protein
14.1154	14.2754	15.6265	19.3677	19.2126	21.1204	FALSE		+	CCW16_Biotin	8	4	6	4	940	99	2.59458	0.0262463	5.22778	6.72711	+	PPP1R10	Q96QC0	Serine/threonine-protein phosphatase 1 regulatory subunit 10	PPP1R10	Serine/threonine-protein phosphatase 1 regulatory subunit 10
18.4724	17.5576	18.683	22.7292	22.7657	24.893	FALSE		+	CCW16_Biotin	31	21	37	19	858	96.8	2.55838	0.0270702	5.22497	6.57816	+	HSPH1	Q92598	Heat shock protein 105 kDa	HSPH1	Heat shock protein 105 kDa
14.7046	14.477	15.0709	19.4761	19.7546	20.6951	FALSE		+	CCW16_Biotin	2	1	1	1	1132	128.5	3.67159	0.0128882	5.22443	12.8259	+	SEL1L3	Q68CR1	Protein sel-1 homolog 3	SEL1L3	Protein sel-1 homolog 3
16.6443	14.8652	16.4979	20.3156	20.7166	22.6318	FALSE		+	CCW16_Biotin	10	7	10	5	740	83.7	2.33189	0.032454	5.21889	5.70831	+	RPS6KA3	P51812	Ribosomal protein S6 kinase alpha-3	RPS6KA3	Ribosomal protein S6 kinase alpha-3
19.1222	12.4943	19.2417	21.3843	21.6439	23.4807	FALSE				28	4	12	4	183	20.8	1.05427	0.152882	5.2169	2.24376		CBX3	Q13185	Chromobox protein homolog 3	CBX3	Chromobox protein homolog 3
14.9172	14.1971	15.4066	19.4634	19.8259	20.8685	FALSE		+	CCW16_Biotin	10	2	4	2	167	18	3.16488	0.0173156	5.2123	9.50406	+	ISCU	Q9H1K1	Iron-sulfur cluster assembly enzyme ISCU, mitochondrial	ISCU	Iron-sulfur cluster assembly enzyme ISCU, mitochondrial
15.8979	14.8507	15.3595	19.8983	20.2252	21.6055	FALSE		+	CCW16_Biotin	11	3	7	3	440	47.5	3.00134	0.0196256	5.20698	8.61723	+	CTBP1	Q13363	C-terminal-binding protein 1	CTBP1	C-terminal-binding protein 1
18.8131	14.9216	17.6092	21.2489	21.7287	23.9869	FALSE				17	9	26	8	591	66.6	1.66189	0.066856	5.20686	3.64942	+	CTPS1	P17812	CTP synthase 1	CTPS1	CTP synthase 1 {ECO:0000305}
16.4055	13.8576	19.5154	20.9166	21.0006	23.4794	FALSE				37	21	57	7	648	72.5	1.32491	0.104332	5.206	2.83043	+	ATAD3B	Q5T9A4	ATPase family AAA domain-containing protein 3B	ATAD3B	ATPase family AAA domain-containing protein 3B
13.5974	14.5475	16.7451	19.0298	19.1464	22.3288	FALSE				6	8	8	8	1235	142.6	1.66094	0.066856	5.205	3.64693	+	SLK	Q9H2G2	STE20-like serine/threonine-protein kinase	SLK	STE20-like serine/threonine-protein kinase
17.1408	15.2012	19.7935	22.139	22.1807	23.4284	FALSE				13	3	8	3	318	35.4	1.69118	0.064729	5.2042	3.72632	+	RDH11	Q8TC12	Retinol dehydrogenase 11	RDH11	Retinol dehydrogenase 11
16.0837	13.9649	16.6126	20.2992	19.926	22.0462	FALSE		+	CCW16_Biotin	10	4	4	4	649	73.4	2.12659	0.0402395	5.20337	5.00356	+	RECQL	P46063	ATP-dependent DNA helicase Q1	RECQL	ATP-dependent DNA helicase Q1
17.0722	15.9861	18.4103	21.3204	21.4732	24.2779	FALSE		+	CCW16_Biotin	13	17	20	17	1388	160.8	1.92233	0.049666	5.20093	4.37104	+	ROCK2	O75116	Rho-associated protein kinase 2	ROCK2	Rho-associated protein kinase 2
18.6453	13.4405	19.9146	21.7227	21.792	24.0823	FALSE				8	3	4	3	599	67.4	1.14946	0.133179	5.19883	2.44424		DDX52	Q9Y2R4	Probable ATP-dependent RNA helicase DDX52	DDX52	Probable ATP-dependent RNA helicase DDX52
17.4491	15.8108	19.0072	22.0175	22.2462	23.5996	FALSE		+	CCW16_Biotin	12	13	28	13	1436	162	2.11543	0.0405681	5.19874	4.96732	+	NUP160	Q12769	Nuclear pore complex protein Nup160	NUP160	Nuclear pore complex protein Nup160
19.5687	14.0977	20.0019	22.0765	22.3849	24.7783	FALSE				19	13	16	11	839	94.5	1.17163	0.128347	5.19045	2.4918		HSPA4L	O95757	Heat shock 70 kDa protein 4L	HSPA4L	Heat shock 70 kDa protein 4L
17.1918	16.0495	16.0952	20.6838	21.1378	23.0793	FALSE		+	CCW16_Biotin	21	6	16	6	309	34.5	2.48774	0.0286436	5.18813	6.29563	+	TOMM34	Q15785	Mitochondrial import receptor subunit TOM34	TOMM34	Mitochondrial import receptor subunit TOM34
19.3608	18.2607	20.1428	24.1189	23.9435	25.2378	FALSE		+	CCW16_Biotin	31	33	72	33	1555	177.1	2.79715	0.0218379	5.1786	7.61628	+	UGGT1	Q9NYU2	UDP-glucose:glycoprotein glucosyltransferase 1	UGGT1	UDP-glucose:glycoprotein glucosyltransferase 1
21.5644	19.2908	21.2389	25.1811	25.4556	26.9786	FALSE		+	CCW16_Biotin	34	26	80	26	1038	119.4	2.33674	0.0324305	5.1737	5.72588	+	IPO7	O95373	Importin-7	IPO7	Importin-7
14.4716	14.7616	14.1277	18.5408	19.0433	21.2889	FALSE		+	CCW16_Biotin	8	2	2	2	393	42.8	2.40594	0.0300844	5.1707	5.9814	+	IDH3G	P51553	Isocitrate dehydrogenase [NAD] subunit gamma, mitochondrial	IDH3G	Isocitrate dehydrogenase [NAD] subunit gamma, mitochondrial
14.2999	13.4098	14.0865	18.0244	17.6901	21.5744	FALSE				14	3	3	3	326	34.8	1.81457	0.0562722	5.16424	4.06179	+	NUP35	Q8NFH5	Nucleoporin NUP35	NUP35	Nucleoporin NUP35 {ECO:0000312|HGNC:HGNC:29797}
15.4511	13.7416	13.4421	18.5841	18.6401	20.8974	FALSE		+	CCW16_Biotin	5	5	8	4	1041	119.2	2.19662	0.0373326	5.16227	5.23569	+	DHX16	O60231	Pre-mRNA-splicing factor ATP-dependent RNA helicase DHX16	DHX16	Pre-mRNA-splicing factor ATP-dependent RNA helicase DHX16
17.9754	15.3494	17.5474	21.6064	21.3677	23.368	FALSE		+	CCW16_Biotin	24	8	19	8	406	46.2	2.12845	0.0402395	5.15661	5.00962	+	COPS4	Q9BT78	COP9 signalosome complex subunit 4	COPS4	COP9 signalosome complex subunit 4
14.9481	13.8264	16.2118	19.5398	19.4626	21.4518	FALSE		+	CCW16_Biotin	13	4	6	4	441	51.1	2.25656	0.0344745	5.15596	5.44108	+	ARMT1	Q9H993	Damage-control phosphatase ARMT1	ARMT1	Protein-glutamate O-methyltransferase {ECO:0000305}
17.7512	13.5079	18.0504	21.108	21.3133	22.3404	FALSE				7	3	8	3	350	39.6	1.56362	0.0752385	5.15076	3.39856	+	RP2	O75695	Protein XRP2	RP2	Protein XRP2
14.7716	13.8802	13.8541	18.0885	18.6329	21.2237	FALSE		+	CCW16_Biotin	15	6	6	6	580	61.1	2.14984	0.0392931	5.14638	5.07972	+	CDKN2AIP	Q9NXV6	CDKN2A-interacting protein	CDKN2AIP	CDKN2A-interacting protein
14.0751	13.7379	13.4526	17.76	18.0806	20.8611	FALSE		+	CCW16_Biotin	3	3	3	3	1001	118	2.16821	0.0383459	5.14538	5.14053	+	RBM12B	Q8IXT5	RNA-binding protein 12B	RBM12B	RNA-binding protein 12B
14.2187	14.5207	16.2258	19.6484	19.6989	21.033	FALSE		+	CCW16_Biotin	8	4	9	4	570	65	2.57745	0.0265007	5.13835	6.65626	+	VPS45	Q9NRW7	Vacuolar protein sorting-associated protein 45	VPS45	Vacuolar protein sorting-associated protein 45
19.1383	17.1096	20.438	23.5649	23.6117	24.9236	FALSE		+	CCW16_Biotin	29	17	48	17	648	73.5	2.06946	0.0426599	5.13809	4.82018	+	PUM3	Q15397	Pumilio homolog 3	PUM3	Pumilio homolog 3 {ECO:0000305}
14.4382	13.5729	15.3355	18.6452	19.1176	20.9748	FALSE		+	CCW16_Biotin	9	3	4	3	464	50.8	2.3755	0.0312249	5.13031	5.86785	+	NDUFV1	P49821	NADH dehydrogenase [ubiquinone] flavoprotein 1, mitochondrial	NDUFV1	NADH dehydrogenase [ubiquinone] flavoprotein 1, mitochondrial
16.8161	14.3079	13.5213	18.8173	19.5	21.7004	FALSE				4	3	3	3	741	82.5	1.74878	0.0604518	5.12413	3.88055	+	NCAPH	Q15003	Condensin complex subunit 2	NCAPH	Condensin complex subunit 2
22.8362	20.456	23.1618	26.8261	26.9374	28.0587	FALSE		+	CCW16_Biotin	42	14	67	14	440	48.1	2.26021	0.0344473	5.12274	5.45378	+	PDIA6	Q15084	Protein disulfide-isomerase A6	PDIA6	Protein disulfide-isomerase A6
16.247	16.6375	16.4176	20.9413	21.0707	22.6179	FALSE		+	CCW16_Biotin	23	3	10	3	194	21.4	3.12565	0.0178725	5.1093	9.28398	+	ITPA	Q9BY32	Inosine triphosphate pyrophosphatase	ITPA	Inosine triphosphate pyrophosphatase {ECO:0000255|HAMAP-Rule:MF_03148}
19.4984	15.3203	18.2079	21.8751	22.2839	24.1776	FALSE				17	8	20	8	664	72.6	1.63631	0.0688757	5.10333	3.58308	+	SDHA	P31040	Succinate dehydrogenase [ubiquinone] flavoprotein subunit, mitochondrial	SDHA	Succinate dehydrogenase [ubiquinone] flavoprotein subunit, mitochondrial
21.3913	17.9505	21.6111	24.7453	24.973	26.544	FALSE				45	28	76	28	660	75.3	1.75078	0.0603776	5.10314	3.88598	+	RARS	P54136	Arginine--tRNA ligase, cytoplasmic	RARS	Arginine--tRNA ligase, cytoplasmic
18.1957	14.4254	16.8101	20.9019	20.9687	22.8645	FALSE				11	5	11	5	657	75.6	1.79246	0.0578436	5.10132	4.00028	+	THOC1	Q96FV9	THO complex subunit 1	THOC1	THO complex subunit 1
20.1698	12.6261	17.6631	20.7854	21.4493	23.5178	FALSE				27	8	13	8	405	44.5	1.01119	0.16373	5.09785	2.15479		CTH	P32929	Cystathionine gamma-lyase	CTH	Cystathionine gamma-lyase
17.3164	14.4615	18.3731	21.1103	21.5047	22.8115	FALSE				35	10	31	2	318	34.8	1.78849	0.0581385	5.09187	3.98928	+	PRPS1	P60891	Ribose-phosphate pyrophosphokinase 1	PRPS1	Ribose-phosphate pyrophosphokinase 1
15.4718	14.4354	15.5255	19.514	19.7564	21.4331	FALSE		+	CCW16_Biotin	35	10	29	3	355	40.4	2.72139	0.0238539	5.09021	7.27229	+	GNAI2	P04899	Guanine nucleotide-binding protein G(i) subunit alpha-2	GNAI2	Guanine nucleotide-binding protein G(i) subunit alpha-2
20.4665	15.7812	20.3248	23.0392	23.3461	25.4506	FALSE				34	20	50	20	796	91.6	1.38411	0.0952644	5.08785	2.96633	+	VPS35	Q96QK1	Vacuolar protein sorting-associated protein 35	VPS35	Vacuolar protein sorting-associated protein 35
14.413	14.3732	15.0823	19.1918	19.3736	20.559	FALSE		+	CCW16_Biotin	4	2	2	2	677	73.3	3.32485	0.0153001	5.08527	10.453	+	OGFR	Q9NZT2	Opioid growth factor receptor	OGFR	Opioid growth factor receptor
18.8082	14.7202	20.5988	22.2504	22.7495	24.3758	FALSE				47	8	36	8	226	25.5	1.28533	0.110476	5.08284	2.74121		GSTK1	Q9Y2Q3	Glutathione S-transferase kappa 1	GSTK1	Glutathione S-transferase kappa 1
14.5627	13.2402	14.7493	18.2171	19.0743	20.506	FALSE		+	CCW16_Biotin	4	4	4	4	1246	137.7	2.46371	0.0290971	5.08175	6.20192	+	SKIV2L	Q15477	Helicase SKI2W	SKIV2L	Helicase SKI2W
17.2571	14.0988	18.1007	20.4139	20.9005	23.3686	FALSE				35	9	15	9	379	43.6	1.53691	0.0776208	5.07545	3.33219	+	LYAR	Q9NX58	Cell growth-regulating nucleolar protein	LYAR	Cell growth-regulating nucleolar protein
16.4319	17.2796	13.8255	20.27	19.9618	22.5303	FALSE				15	5	11	5	412	44.5	1.73824	0.0612941	5.07505	3.85203	+	FKBP8	Q14318	Peptidyl-prolyl cis-trans isomerase FKBP8	FKBP8	Peptidyl-prolyl cis-trans isomerase FKBP8
22.1624	19.5413	22.4027	25.8641	26.0213	27.4392	FALSE		+	CCW16_Biotin	47	35	102	34	935	101.5	2.0812	0.0423088	5.07271	4.85745	+	MTHFD1	P11586	C-1-tetrahydrofolate synthase, cytoplasmic	MTHFD1	C-1-tetrahydrofolate synthase, cytoplasmic
20.1694	17.5898	20.1806	23.9421	24.123	25.0922	FALSE		+	CCW16_Biotin	40	15	44	15	522	56	2.25564	0.0344745	5.07246	5.43787	+	RCC2	Q9P258	Protein RCC2	RCC2	Protein RCC2
22.2787	20.8737	22.8424	26.7501	26.8001	27.6526	FALSE		+	CCW16_Biotin	52	8	50	8	204	22.9	2.82473	0.0214807	5.06932	7.74504	+	RPS5	P46782	40S ribosomal protein S5	RPS5	40S ribosomal protein S5
14.492	13.44	14.5017	18.3338	18.6364	20.6639	FALSE		+	CCW16_Biotin	8	2	4	2	338	38.7	2.47365	0.0288706	5.0668	6.24053	+	MRPL39	Q9NYK5	39S ribosomal protein L39, mitochondrial	MRPL39	39S ribosomal protein L39, mitochondrial
15.9208	13.3972	14.6647	18.9244	19.2617	20.9956	FALSE		+	CCW16_Biotin	15	3	4	3	278	31.2	2.19165	0.0375258	5.06639	5.21894	+	2005-03-01	Q9NX47	E3 ubiquitin-protein ligase MARCHF5	2005-03-01	E3 ubiquitin-protein ligase MARCH5
18.593	13.9005	19.4516	21.5079	21.6646	23.9706	FALSE				41	10	24	9	319	35.9	1.25167	0.115319	5.06604	2.66634		ANXA4	P09525	Annexin A4	ANXA4	Annexin A4
21.6434	19.9186	21.8119	25.8241	25.8676	26.8788	FALSE		+	CCW16_Biotin	45	37	108	34	1097	123.6	2.7222	0.0238539	5.06551	7.2759	+	IPO5	O00410	Importin-5	IPO5	Importin-5
16.7273	13.6623	17.361	19.9132	20.3296	22.7029	FALSE				12	8	10	8	958	108.9	1.61552	0.0702248	5.065	3.5297	+	DIS3	Q9Y2L1	Exosome complex exonuclease RRP44	DIS3	Exosome complex exonuclease RRP44
14.4645	13.7565	13.0972	17.9438	18.1943	20.3735	FALSE		+	CCW16_Biotin	2	1	1	1	633	68	2.36886	0.0314386	5.06444	5.84334	+	GATAD2A	Q86YP4	Transcriptional repressor p66-alpha	GATAD2A	Transcriptional repressor p66-alpha
14.5779	14.9077	14.906	18.5943	19.7702	21.1937	FALSE		+	CCW16_Biotin	5	3	8	2	543	60.8	2.57755	0.0265007	5.0555	6.65669	+	YES1	P07947	Tyrosine-protein kinase Yes	YES1	Tyrosine-protein kinase Yes
17.3653	17.3099	19.4599	22.333	22.7318	24.2007	FALSE		+	CCW16_Biotin	20	13	24	13	668	75	2.29004	0.0336997	5.04346	5.55857	+	MTA2	O94776	Metastasis-associated protein MTA2	MTA2	Metastasis-associated protein MTA2
17.0605	13.7274	17.1053	20.2634	20.5832	22.1686	FALSE				32	4	7	4	191	21.3	1.78777	0.0581385	5.04068	3.98729	+	RHOG	P84095	Rho-related GTP-binding protein RhoG	RHOG	Rho-related GTP-binding protein RhoG
13.7093	15.0553	16.2683	19.2124	19.7812	21.1523	FALSE		+	CCW16_Biotin	13	6	10	6	594	68.2	2.23813	0.0353201	5.03764	5.37727	+	GLMN	Q92990	Glomulin	GLMN	Glomulin
14.1403	12.7232	15.1042	18.0828	18.3743	20.6038	FALSE		+	CCW16_Biotin	9	4	8	4	639	68.3	2.05377	0.0435038	5.03106	4.77072	+	SF1	Q15637	Splicing factor 1	SF1	Splicing factor 1
14.3899	12.5339	15.982	18.5508	18.7047	20.7399	FALSE				2	4	4	4	2240	243.7	1.83532	0.0552383	5.02986	4.12012	+	DIDO1	Q9BTC0	Death-inducer obliterator 1	DIDO1	Death-inducer obliterator 1
14.7616	13.7298	15.8464	19.3323	19.3927	20.6987	FALSE		+	CCW16_Biotin	5	2	2	2	400	45.5	2.57549	0.0265079	5.02864	6.64822	+	MAPKAPK2	P49137	MAP kinase-activated protein kinase 2	MAPKAPK2	MAP kinase-activated protein kinase 2
14.1738	13.5963	17.3503	19.2412	19.514	21.4447	FALSE				6	3	7	3	686	76.8	1.68216	0.0655434	5.02648	3.70254	+	UTP4	Q969X6	U3 small nucleolar RNA-associated protein 4 homolog	UTP4	U3 small nucleolar RNA-associated protein 4 homolog
16.8644	13.2382	18.1443	20.5422	20.6776	22.0838	FALSE	Acetyl [N-Term]			10	5	11	5	565	63.1	1.4987	0.0807526	5.01889	3.23854	+	ANAPC7	Q9UJX3	Anaphase-promoting complex subunit 7	ANAPC7	Anaphase-promoting complex subunit 7
20.3698	17.534	21.9889	23.9667	24.4548	26.5273	FALSE				31	53	97	53	2136	244.4	1.52436	0.0787981	5.01869	3.30126	+	SNRNP200	O75643	U5 small nuclear ribonucleoprotein 200 kDa helicase	SNRNP200	U5 small nuclear ribonucleoprotein 200 kDa helicase
18.8527	15.9738	19.3444	22.6745	22.5852	23.9644	FALSE		+	CCW16_Biotin	29	6	14	6	264	29.6	1.93036	0.0492136	5.01771	4.39472	+	NNMT	P40261	Nicotinamide N-methyltransferase	NNMT	Nicotinamide N-methyltransferase
13.2204	14.4672	15.7524	19.951	19.1366	19.3988	FALSE		+	CCW16_Biotin	6	3	4	3	448	51.1	2.54383	0.0274738	5.01543	6.51909	+	INPP5K	Q9BT40	Inositol polyphosphate 5-phosphatase K	INPP5K	Inositol polyphosphate 5-phosphatase K {ECO:0000305}
15.3183	14.3965	15.9923	18.7206	19.416	22.6056	FALSE				11	7	11	7	1025	115.7	1.7589	0.0600041	5.01168	3.90809	+	NAT10	Q9H0A0	RNA cytidine acetyltransferase	NAT10	RNA cytidine acetyltransferase {ECO:0000255|HAMAP-Rule:MF_03211, ECO:0000303|PubMed:25411247}
17.5092	14.6431	16.4157	20.8458	20.7815	21.9373	FALSE		+	CCW16_Biotin	34	3	9	3	101	11.5	2.26221	0.0344473	4.99887	5.46076	+	ENY2	Q9NPA8	Transcription and mRNA export factor ENY2	ENY2	Transcription and mRNA export factor ENY2 {ECO:0000255|HAMAP-Rule:MF_03046}
18.5977	13.7726	18.2028	21.2291	21.4102	22.9277	FALSE				10	2	3	2	178	19.2	1.42054	0.09024	4.99792	3.05153	+	PRAF2	O60831	PRA1 family protein 2	PRAF2	PRA1 family protein 2
18.5201	14.7833	17.1017	20.4401	21.2021	23.7491	FALSE				24	7	9	7	332	37.5	1.55531	0.0759128	4.99544	3.37783	+	CHORDC1	Q9UHD1	Cysteine and histidine-rich domain-containing protein 1	CHORDC1	Cysteine and histidine-rich domain-containing protein 1
15.3856	13.762	13.9524	18.8433	19.1375	20.0945	FALSE		+	CCW16_Biotin	8	2	3	2	274	29	2.8451	0.0214655	4.99176	7.8414	+	CCS	O14618	Copper chaperone for superoxide dismutase	CCS	Copper chaperone for superoxide dismutase
17.2714	13.5082	17.204	20.1362	20.4027	22.4197	FALSE				9	3	7	3	461	49.9	1.59331	0.0722697	4.99169	3.47323	+	RNH1	P13489	Ribonuclease inhibitor	RNH1	Ribonuclease inhibitor
15.791	14.1033	14.7543	18.879	19.1302	21.6079	FALSE		+	CCW16_Biotin	10	3	4	3	746	83.6	2.1224	0.0402395	4.98949	4.98994	+	BOP1	Q14137	Ribosome biogenesis protein BOP1	BOP1	Ribosome biogenesis protein BOP1 {ECO:0000255|HAMAP-Rule:MF_03027}
16.7463	14.9151	13.5689	18.515	19.0736	22.6095	FALSE				14	7	7	7	702	80.4	1.46661	0.0842133	4.98922	3.16104	+	GBE1	Q04446	1,4-alpha-glucan-branching enzyme	GBE1	1,4-alpha-glucan-branching enzyme
15.0626	15.3819	17.3419	19.9799	20.3669	22.398	FALSE		+	CCW16_Biotin	10	6	8	6	734	83	2.06944	0.0426599	4.98613	4.82009	+	LAS1L	Q9Y4W2	Ribosomal biogenesis protein LAS1L	LAS1L	Ribosomal biogenesis protein LAS1L
14.0217	13.5189	14.3814	17.9179	18.4654	20.4855	FALSE		+	CCW16_Biotin	8	4	6	4	1169	128.3	2.43122	0.0295961	4.98226	6.07705	+	ANKFY1	Q9P2R3	Rabankyrin-5	ANKFY1	Rabankyrin-5 {ECO:0000303|PubMed:15328530}
17.6232	14.4642	17.9006	21.0477	21.1378	22.7488	FALSE				23	4	11	4	182	20.7	1.80708	0.0569957	4.98212	4.04089	+	MANF	P55145	Mesencephalic astrocyte-derived neurotrophic factor	MANF	Mesencephalic astrocyte-derived neurotrophic factor
15.0012	15.4262	15.1013	19.6737	19.3894	21.4107	FALSE		+	CCW16_Biotin	15	8	16	5	780	85	2.82118	0.0215096	4.98169	7.72833	+	PFKL	P17858	ATP-dependent 6-phosphofructokinase, liver type	PFKL	ATP-dependent 6-phosphofructokinase, liver type {ECO:0000255|HAMAP-Rule:MF_03184}
20.949	18.1761	21.2915	24.4266	24.5553	26.3716	FALSE				35	33	91	33	1262	144.4	1.8836	0.052339	4.97893	4.25806	+	IARS	P41252	Isoleucine--tRNA ligase, cytoplasmic	IARS	Isoleucine--tRNA ligase, cytoplasmic
15.8139	14.1667	15.2753	19.1149	19.256	21.8087	FALSE		+	CCW16_Biotin	6	4	6	4	748	85.4	2.1166	0.0405681	4.97455	4.97111	+	CARS	P49589	Cysteine--tRNA ligase, cytoplasmic	CARS	Cysteine--tRNA ligase, cytoplasmic
14.5484	13.2885	14.6706	18.2225	18.5378	20.6571	FALSE		+	CCW16_Biotin	8	2	2	2	476	52.2	2.30991	0.033054	4.96996	5.62926	+	GPKOW	Q92917	G-patch domain and KOW motifs-containing protein	GPKOW	G-patch domain and KOW motifs-containing protein
15.4535	14.105	15.1458	18.9246	19.5411	21.1485	FALSE		+	CCW16_Biotin	4	2	4	2	445	48.9	2.51037	0.0280491	4.96996	6.38498	+	CTBP2	P56545	C-terminal-binding protein 2	CTBP2	C-terminal-binding protein 2
23.7565	20.9164	23.8415	26.9694	27.2658	29.1864	FALSE				49	87	313	86	2511	273.3	1.85979	0.0533916	4.9691	4.18964	+	FASN	P49327	Fatty acid synthase	FASN	Fatty acid synthase
20.0402	17.1223	20.0107	23.0353	23.4876	25.5329	FALSE				55	17	43	17	376	42.9	1.79764	0.0574748	4.96083	4.01463	+	PSMD13	Q9UNM6	26S proteasome non-ATPase regulatory subunit 13	PSMD13	26S proteasome non-ATPase regulatory subunit 13
14.3853	15.2027	13.614	18.4076	18.8267	20.8476	FALSE		+	CCW16_Biotin	10	4	6	4	527	59.3	2.30842	0.033054	4.95993	5.62394	+	TBCE	Q15813	Tubulin-specific chaperone E	TBCE	Tubulin-specific chaperone E
23.4113	21.1534	22.9096	27.2479	27.1663	27.9365	FALSE		+	CCW16_Biotin	78	9	47	9	135	14.7	2.61747	0.025689	4.95883	6.82281	+	LGALS1	P09382	Galectin-1	LGALS1	Galectin-1
22.0828	20.326	21.7701	25.9875	26.0441	27.0148	FALSE		+	CCW16_Biotin	57	16	64	14	415	45.6	2.83593	0.0214807	4.9558	7.79787	+	HNRNPF	P52597	Heterogeneous nuclear ribonucleoprotein F	HNRNPF	Heterogeneous nuclear ribonucleoprotein F
14.65	14.3364	16.8136	18.8241	19.5761	22.2606	FALSE				13	4	6	4	423	48.1	1.72095	0.0625138	4.95356	3.80555	+	MRPL37	Q9BZE1	39S ribosomal protein L37, mitochondrial	MRPL37	39S ribosomal protein L37, mitochondrial
22.8786	20.3601	23.2445	26.5293	26.6443	28.1661	FALSE		+	CCW16_Biotin	62	29	130	28	541	59.6	2.03793	0.0442996	4.95216	4.72116	+	CCT5	P48643	T-complex protein 1 subunit epsilon	CCT5	T-complex protein 1 subunit epsilon
13.8032	14.274	15.6395	18.3693	18.9049	21.2818	FALSE		+	CCW16_Biotin	12	5	7	5	636	69.4	2.03338	0.0446852	4.94646	4.70701	+	NOP9	Q86U38	Nucleolar protein 9	NOP9	Nucleolar protein 9
17.7349	13.5122	17.7202	20.4692	20.6513	22.6721	FALSE				13	5	7	5	446	49.4	1.45895	0.0849829	4.94178	3.14268	+	GRWD1	Q9BQ67	Glutamate-rich WD repeat-containing protein 1	GRWD1	Glutamate-rich WD repeat-containing protein 1
18.2187	13.6549	16.3287	20.0417	20.3912	22.5898	FALSE				7	3	9	3	478	50.7	1.48126	0.0828288	4.94015	3.19629	+	ZNF207	O43670	BUB3-interacting and GLEBS motif-containing protein ZNF207	ZNF207	BUB3-interacting and GLEBS motif-containing protein ZNF207 {ECO:0000303|PubMed:24462186, ECO:0000303|PubMed:24462187}
16.0584	15.3251	14.1306	19.2902	19.529	21.4826	FALSE		+	CCW16_Biotin	8	7	13	3	1220	134.6	2.27868	0.0337885	4.92923	5.51845	+	ATP2B1	P20020	Plasma membrane calcium-transporting ATPase 1	ATP2B1	Plasma membrane calcium-transporting ATPase 1
15.4003	13.8141	15.0462	18.6198	19.1787	21.2457	FALSE		+	CCW16_Biotin	12	3	5	3	359	42.1	2.21165	0.0363809	4.92786	5.28661	+	GNA11	P29992	Guanine nucleotide-binding protein subunit alpha-11	GNA11	Guanine nucleotide-binding protein subunit alpha-11
16.634	13.4076	17.2449	19.7002	20.2017	22.1561	FALSE				29	5	6	5	272	31.4	1.60412	0.0712681	4.92383	3.50065	+	TIPRL	O75663	TIP41-like protein	TIPRL	TIP41-like protein
18.3305	15.633	19.4898	21.9471	22.1173	24.16	FALSE				21	11	16	11	627	70.7	1.66557	0.0666084	4.92371	3.65903	+	SRP68	Q9UHB9	Signal recognition particle subunit SRP68	SRP68	Signal recognition particle subunit SRP68
21.2201	17.9386	21.4444	24.4535	24.5989	26.3178	FALSE				28	29	79	29	1264	140.4	1.73417	0.0617464	4.92234	3.84105	+	VARS	P26640	Valine--tRNA ligase	VARS	Valine--tRNA ligase
15.0391	14.5209	15.8373	19.3865	19.4835	21.2935	FALSE		+	CCW16_Biotin	2	4	6	4	1970	217	2.60091	0.0259665	4.92207	6.75345	+	POLR2A	P24928	DNA-directed RNA polymerase II subunit RPB1	POLR2A	DNA-directed RNA polymerase II subunit RPB1
16.1606	14.7618	14.4864	19.4607	19.5542	21.1506	FALSE		+	CCW16_Biotin	7	2	4	2	323	36.2	2.54381	0.0274738	4.9189	6.51902	+	FHL1	Q13642	Four and a half LIM domains protein 1	FHL1	Four and a half LIM domains protein 1
20.4032	16.7991	20.1437	23.3581	23.6053	25.1381	FALSE				25	19	36	18	902	101.4	1.72679	0.0622652	4.91849	3.8212	+	ZC3HAV1	Q7Z2W4	Zinc finger CCCH-type antiviral protein 1	ZC3HAV1	Zinc finger CCCH-type antiviral protein 1
16.3197	15.4536	18.5434	20.4966	21.0393	23.5346	FALSE				16	10	18	10	776	89.6	1.69934	0.0645949	4.91791	3.74794	+	CUL1	Q13616	Cullin-1	CUL1	Cullin-1
15.3928	13.4957	15.0127	18.7296	18.8612	21.0605	FALSE		+	CCW16_Biotin	10	1	1	1	97	10.6	2.17457	0.0381899	4.91672	5.16174	+	CYSTM1	Q9H1C7	Cysteine-rich and transmembrane domain-containing protein 1	CYSTM1	Cysteine-rich and transmembrane domain-containing protein 1
17.9207	15.0601	19.2487	21.5034	21.7627	23.7124	FALSE				18	8	17	8	582	65.6	1.59001	0.0725149	4.91633	3.46488	+	ZNF326	Q5BKZ1	DBIRD complex subunit ZNF326	ZNF326	DBIRD complex subunit ZNF326
17.8226	14.4287	14.9577	19.4647	20.1468	22.3373	FALSE				4	2	3	2	559	59.8	1.643	0.06805	4.91325	3.60035	+	PUF60	Q9UHX1	Poly(U)-binding-splicing factor PUF60	PUF60	Poly(U)-binding-splicing factor PUF60
19.8313	17.9874	19.7948	23.5434	23.6632	25.1418	FALSE		+	CCW16_Biotin	15	21	42	21	1508	168.5	2.45423	0.0294603	4.91165	6.16527	+	GEMIN5	Q8TEQ6	Gem-associated protein 5	GEMIN5	Gem-associated protein 5
19.8136	16.9539	20.151	23.1782	23.3394	25.1321	FALSE				20	17	37	17	1220	138.7	1.83522	0.0552383	4.91036	4.11984	+	EIF5B	O60841	Eukaryotic translation initiation factor 5B	EIF5B	Eukaryotic translation initiation factor 5B
18.1561	16.6153	17.1779	21.442	21.6456	23.5891	FALSE		+	CCW16_Biotin	24	10	20	10	509	54.8	2.40913	0.0300844	4.90908	5.99341	+	HSPA14	Q0VDF9	Heat shock 70 kDa protein 14	HSPA14	Heat shock 70 kDa protein 14
17.7169	13.1565	19.4916	21.2637	21.1346	22.6911	FALSE				17	3	9	3	244	28.3	1.18237	0.126108	4.90817	2.51495		METTL7A	Q9H8H3	Putative methyltransferase-like protein 7A	METTL7A	Methyltransferase-like protein 7A
15.158	15.2263	15.5355	19.9927	20.068	20.5651	FALSE		+	CCW16_Biotin	14	3	4	3	226	26.5	4.66841	0.0082461	4.90201	22.9229	+	TXNDC9	O14530	Thioredoxin domain-containing protein 9	TXNDC9	Thioredoxin domain-containing protein 9
15.1898	15.3866	14.5331	19.1319	19.8597	20.7958	FALSE		+	CCW16_Biotin	8	3	6	3	419	47.2	3.06541	0.0182657	4.89267	8.95515	+	POLR1E	Q9GZS1	DNA-directed RNA polymerase I subunit RPA49	POLR1E	DNA-directed RNA polymerase I subunit RPA49
15.0497	14.3885	13.7857	19.069	19.0568	19.7647	FALSE		+	CCW16_Biotin	5	2	4	2	642	71.7	3.45288	0.0141147	4.88888	11.2758	+	IVNS1ABP	Q9Y6Y0	Influenza virus NS1A-binding protein	IVNS1ABP	Influenza virus NS1A-binding protein
19.9511	18.4326	20.4511	24.2687	23.7779	25.4346	FALSE		+	CCW16_Biotin	40	23	54	23	727	80.8	2.47665	0.0288706	4.88212	6.25224	+	GPD2	P43304	Glycerol-3-phosphate dehydrogenase, mitochondrial	GPD2	Glycerol-3-phosphate dehydrogenase, mitochondrial
16.5158	12.9889	16.2591	19.2846	20.0568	21.0682	FALSE				9	2	4	2	217	25.2	1.7612	0.0598273	4.88196	3.91434	+	GRB2	P62993	Growth factor receptor-bound protein 2	GRB2	Growth factor receptor-bound protein 2
14.208	12.7024	14.6051	18.5281	18.5429	19.0883	FALSE		+	CCW16_Biotin	1	1	1	1	726	80.9	2.88375	0.0212515	4.88125	8.02717	+	ANKZF1	Q9H8Y5	Ankyrin repeat and zinc finger domain-containing protein 1	ANKZF1	Ankyrin repeat and zinc finger domain-containing protein 1
15.1189	13.611	15.7958	18.4172	19.5154	21.2033	FALSE		+	CCW16_Biotin	12	3	4	3	360	39.6	2.03127	0.0447927	4.87004	4.70045	+	SEH1L	Q96EE3	Nucleoporin SEH1	SEH1L	Nucleoporin SEH1 {ECO:0000305}
17.7032	18.7946	15.3314	21.5981	21.356	23.4849	FALSE				8	10	14	10	1151	131.6	1.7848	0.05825	4.86993	3.97911	+	NRDC	O43847	Nardilysin	NRDC	Nardilysin
17.694	13.1553	13.8665	18.6551	19.0867	21.5827	FALSE				13	2	4	2	190	20.1	1.35551	0.0994412	4.86955	2.90028	+	JPT2	Q9H910	Jupiter microtubule associated homolog 2	JPT2	Jupiter microtubule associated homolog 2 {ECO:0000312|HGNC:HGNC:14137}
17.1697	15.6579	18.4826	21.4219	21.384	23.1074	FALSE		+	CCW16_Biotin	18	7	11	7	392	42.9	2.09292	0.0417213	4.8677	4.89483	+	ILKAP	Q9H0C8	Integrin-linked kinase-associated serine/threonine phosphatase 2C	ILKAP	Integrin-linked kinase-associated serine/threonine phosphatase 2C
14.9378	14.1881	15.5278	19.1138	19.1212	21.0117	FALSE		+	CCW16_Biotin	3	3	6	3	873	97.6	2.55526	0.0271659	4.86439	6.56548	+	PPP6R3	Q5H9R7	Serine/threonine-protein phosphatase 6 regulatory subunit 3	PPP6R3	Serine/threonine-protein phosphatase 6 regulatory subunit 3
19.1007	15.021	18.8654	21.9806	22.0988	23.499	FALSE				43	8	20	8	218	24.6	1.58442	0.0730713	4.86375	3.45075	+	HPRT1	P00492	Hypoxanthine-guanine phosphoribosyltransferase	HPRT1	Hypoxanthine-guanine phosphoribosyltransferase
14.3849	14.1549	16.053	19.474	19.2687	20.4287	FALSE		+	CCW16_Biotin	7	3	3	3	493	55	2.65324	0.025268	4.85955	6.9747	+	MLYCD	O95822	Malonyl-CoA decarboxylase, mitochondrial	MLYCD	Malonyl-CoA decarboxylase, mitochondrial
19.0175	15.5052	19.3986	22.0242	22.2466	24.2186	FALSE				24	12	26	12	661	75	1.57022	0.0745205	4.85605	3.41507	+	PUS7	Q96PZ0	Pseudouridylate synthase 7 homolog	PUS7	Pseudouridylate synthase 7 homolog {ECO:0000305}
14.8969	14.5205	14.8194	19.8688	18.762	20.1736	FALSE		+	CCW16_Biotin	13	3	4	3	313	34.4	3.4015	0.0143617	4.85587	10.9385	+	PRKRA	O75569	Interferon-inducible double-stranded RNA-dependent protein kinase activator A	PRKRA	Interferon-inducible double-stranded RNA-dependent protein kinase activator A
18.143	14.1614	16.0394	19.5387	20.6909	22.681	FALSE				31	6	9	6	283	31.2	1.52388	0.078807	4.85563	3.30009	+	MTAP	Q13126	S-methyl-5'-thioadenosine phosphorylase	MTAP	S-methyl-5'-thioadenosine phosphorylase {ECO:0000255|HAMAP-Rule:MF_03155}
13.8364	13.9865	15.3334	18.491	18.9744	20.2431	FALSE		+	CCW16_Biotin	2	1	1	1	1025	116.5	2.62715	0.0256317	4.85073	6.8636	+	MPRIP	Q6WCQ1	Myosin phosphatase Rho-interacting protein	MPRIP	Myosin phosphatase Rho-interacting protein
18.962	16.0179	19.1313	21.7978	22.2573	24.6022	FALSE				28	9	22	9	414	44.7	1.65776	0.0669385	4.84869	3.63864	+	TARDBP	Q13148	TAR DNA-binding protein 43	TARDBP	TAR DNA-binding protein 43
18.9854	13.7166	18.8274	21.128	21.3581	23.5886	FALSE				16	6	12	6	548	62.9	1.19931	0.123223	4.84841	2.55163		NARS	O43776	Asparagine--tRNA ligase, cytoplasmic	NARS	Asparagine--tRNA ligase, cytoplasmic
13.9129	14.9986	15.338	18.999	19.2412	20.5541	FALSE		+	CCW16_Biotin	7	2	5	2	352	40.2	2.77149	0.0224789	4.84826	7.49819	+	OTULIN	Q96BN8	Ubiquitin thioesterase otulin	OTULIN	Ubiquitin thioesterase otulin {ECO:0000305}
15.1879	14.1335	14.8662	19.1346	19.193	20.3962	FALSE		+	CCW16_Biotin	8	4	8	2	616	64.4	3.14432	0.0176553	4.84539	9.38812	+	CSTF2T	Q9H0L4	Cleavage stimulation factor subunit 2 tau variant	CSTF2T	Cleavage stimulation factor subunit 2 tau variant
18.5352	17.6868	20.062	23.1172	23.2336	24.4625	FALSE		+	CCW16_Biotin	20	14	40	14	923	104.1	2.39094	0.0307323	4.84311	5.92522	+	TNPO3	Q9Y5L0	Transportin-3	TNPO3	Transportin-3
21.7823	18.7731	21.9594	25.0525	25.1445	26.8444	FALSE				45	31	96	31	808	90.9	1.82122	0.0559207	4.84219	4.08044	+	MCM3	P25205	DNA replication licensing factor MCM3	MCM3	DNA replication licensing factor MCM3
14.5963	14.4875	15.903	19.1223	19.4656	20.9035	FALSE		+	CCW16_Biotin	14	4	7	3	326	36.9	2.61373	0.0257084	4.83486	6.8071	+	CDK6	Q00534	Cyclin-dependent kinase 6	CDK6	Cyclin-dependent kinase 6
18.4479	13.4186	18.3857	20.5867	21.0304	23.1269	FALSE				12	5	11	5	596	63.9	1.23232	0.118869	4.83056	2.62372		PDLIM5	Q96HC4	PDZ and LIM domain protein 5	PDLIM5	PDZ and LIM domain protein 5
19.1239	13.9131	20.0027	21.1756	21.8871	24.4601	FALSE				18	13	22	13	845	95.9	1.05692	0.152321	4.8277	2.24926		ABCF1	Q8NE71	ATP-binding cassette sub-family F member 1	ABCF1	ATP-binding cassette sub-family F member 1
14.7041	13.4763	15.5235	18.5431	18.7826	20.8502	FALSE		+	CCW16_Biotin	10	4	5	4	507	57	2.15981	0.0386876	4.82402	5.11265	+	THUMPD3	Q9BV44	THUMP domain-containing protein 3	THUMPD3	THUMP domain-containing protein 3
16.0878	16.5329	18.2071	20.693	20.8926	23.713	FALSE				49	15	79	6	446	49.8	1.83723	0.0552045	4.82363	4.12551	+	TUBB6	Q9BUF5	Tubulin beta-6 chain	TUBB6	Tubulin beta-6 chain
13.5366	13.537	15.5698	19.3238	18.0795	19.7092	FALSE		+	CCW16_Biotin	4	4	4	4	1630	174.8	2.34619	0.0322403	4.82302	5.76022	+	SCRIB	Q14160	Protein scribble homolog	SCRIB	Protein scribble homolog
17.5321	13.0117	17.6577	19.8954	20.3093	22.4616	FALSE				14	3	4	3	288	32.8	1.31091	0.10652	4.82161	2.79871	+	PSMG1	O95456	Proteasome assembly chaperone 1	PSMG1	Proteasome assembly chaperone 1
14.4955	17.1122	17.5677	20.3736	20.9253	22.3401	FALSE				12	9	19	9	1249	135.5	1.89683	0.0518663	4.8212	4.29643	+	INF2	Q27J81	Inverted formin-2	INF2	Inverted formin-2
18.9947	15.8621	19.259	22.323	22.195	24.0574	FALSE				28	11	25	11	468	54.4	1.74503	0.0606158	4.81986	3.8704	+	ERO1A	Q96HE7	ERO1-like protein alpha	ERO1A	ERO1-like protein alpha
15.1265	14.9403	16.0603	19.7993	20.012	20.7725	FALSE		+	CCW16_Biotin	14	2	3	2	198	23	3.34574	0.0149414	4.81889	10.5833	+	TNFAIP8	O95379	Tumor necrosis factor alpha-induced protein 8	TNFAIP8	Tumor necrosis factor alpha-induced protein 8
17.1073	12.7381	19.3047	20.0547	20.4309	23.1175	FALSE				32	8	14	8	373	41.9	1.04913	0.153889	4.81768	2.23308		NSDHL	Q15738	Sterol-4-alpha-carboxylate 3-dehydrogenase, decarboxylating	NSDHL	Sterol-4-alpha-carboxylate 3-dehydrogenase, decarboxylating
14.162	14.8541	15.3737	18.9853	19.2976	20.5584	FALSE		+	CCW16_Biotin	21	4	4	4	301	33.2	2.89699	0.0211255	4.81715	8.09172	+	NOSIP	Q9Y314	Nitric oxide synthase-interacting protein	NOSIP	Nitric oxide synthase-interacting protein
13.6949	14.0553	16.5117	18.8553	18.6936	21.1591	FALSE				6	3	5	3	741	83.5	1.80853	0.0569327	4.81536	4.04493	+	NUP88	Q99567	Nuclear pore complex protein Nup88	NUP88	Nuclear pore complex protein Nup88
16.9674	14.1964	18.7039	20.6869	20.7517	22.8746	FALSE				16	7	11	7	380	44.6	1.49013	0.0819669	4.81514	3.21774	+	MRPL38	Q96DV4	39S ribosomal protein L38, mitochondrial	MRPL38	39S ribosomal protein L38, mitochondrial
14.7784	14.5742	15.5765	17.8425	18.9401	22.5897	FALSE				20	5	5	5	320	33.6	1.51633	0.0793334	4.81442	3.28156	+	PYCR2	Q96C36	Pyrroline-5-carboxylate reductase 2	PYCR2	Pyrroline-5-carboxylate reductase 2
16.2001	13.806	19.1089	20.0748	20.7379	22.7432	FALSE				17	6	11	6	432	48.5	1.30343	0.107503	4.81361	2.78184	+	TRIP13	Q15645	Pachytene checkpoint protein 2 homolog	TRIP13	Pachytene checkpoint protein 2 homolog
21.1618	19.0344	21.2606	24.776	24.8298	26.2807	FALSE		+	CCW16_Biotin	53	24	79	18	589	65.3	2.26791	0.0343085	4.80984	5.48066	+	PPP2R1A	P30153	Serine/threonine-protein phosphatase 2A 65 kDa regulatory subunit A alpha isoform	PPP2R1A	Serine/threonine-protein phosphatase 2A 65 kDa regulatory subunit A alpha isoform
19.0463	14.7242	19.7733	21.3644	22.0039	24.571	FALSE				28	14	24	14	699	78.8	1.21502	0.120599	4.79849	2.58583		GFPT1	Q06210	Glutamine--fructose-6-phosphate aminotransferase [isomerizing] 1	GFPT1	Glutamine--fructose-6-phosphate aminotransferase [isomerizing] 1
14.5248	14.004	15.9574	18.6849	18.9518	21.2443	FALSE		+	CCW16_Biotin	18	5	26	1	330	37.5	2.0618	0.0430948	4.79827	4.79598	+	PPP1CA	P62136	Serine/threonine-protein phosphatase PP1-alpha catalytic subunit	PPP1CA	Serine/threonine-protein phosphatase PP1-alpha catalytic subunit
21.0046	17.9788	20.625	24.064	24.1377	25.7972	FALSE				30	19	56	19	835	88.5	1.90919	0.0507203	4.79685	4.33248	+	TRIM28	Q13263	Transcription intermediary factor 1-beta	TRIM28	Transcription intermediary factor 1-beta
21.0736	18.3595	18.3641	22.8673	23.5653	25.7535	FALSE				12	36	54	36	4374	481.6	1.72793	0.0622179	4.7963	3.82425	+	HUWE1	Q7Z6Z7	E3 ubiquitin-protein ligase HUWE1	HUWE1	E3 ubiquitin-protein ligase HUWE1
20.0046	16.2972	18.9947	22.6702	22.8377	24.1672	FALSE				25	6	22	6	240	26.7	1.78587	0.05825	4.79289	3.98205	+	EFHD2	Q96C19	EF-hand domain-containing protein D2	EFHD2	EF-hand domain-containing protein D2
14.6624	12.0329	14.5124	17.7998	17.716	20.0676	FALSE				5	3	10	1	737	82.5	1.85305	0.0539927	4.79192	4.17042	+	DDX50	Q9BQ39	ATP-dependent RNA helicase DDX50	DDX50	ATP-dependent RNA helicase DDX50
17.0831	15.1139	17.6053	20.8902	21.1033	22.1534	FALSE		+	CCW16_Biotin	30	3	7	3	112	12.1	2.30302	0.0330883	4.78156	5.60466	+	MRPL53	Q96EL3	39S ribosomal protein L53, mitochondrial	MRPL53	39S ribosomal protein L53, mitochondrial
17.0424	14.6821	17.6887	20.52	20.5041	22.7029	FALSE				9	7	17	6	1037	111	1.82071	0.0559207	4.77124	4.07899	+	GNAS	Q5JWF2	Guanine nucleotide-binding protein G(s) subunit alpha isoforms XLas	GNAS	Guanine nucleotide-binding protein G(s) subunit alpha isoforms XLas
13.946	14.1166	14.7652	18.4223	18.5405	20.177	FALSE		+	CCW16_Biotin	6	2	3	2	452	50.2	2.81724	0.0215096	4.77068	7.70985	+	EIF2B3	Q9NR50	Translation initiation factor eIF-2B subunit gamma	EIF2B3	Translation initiation factor eIF-2B subunit gamma
14.7973	13.1466	16.6433	18.6721	18.9731	21.2512	FALSE				25	4	6	2	204	23.4	1.67235	0.0661093	4.76972	3.67676	+	RRAS2	P62070	Ras-related protein R-Ras2	RRAS2	Ras-related protein R-Ras2
17.4443	13.6938	18.8739	20.3387	20.888	23.0863	FALSE				16	6	9	6	403	47.3	1.27212	0.112459	4.76704	2.71172		TRMT10C	Q7L0Y3	tRNA methyltransferase 10 homolog C	TRMT10C	tRNA methyltransferase 10 homolog C {ECO:0000305}
14.7828	13.5684	13.5369	18.7047	17.2313	20.2504	FALSE		+	CCW16_Biotin	4	2	3	2	584	64.7	2.10933	0.0407403	4.76605	4.9476	+	EIF2D	P41214	Eukaryotic translation initiation factor 2D	EIF2D	Eukaryotic translation initiation factor 2D
16.4703	15.0912	14.6322	18.5233	19.5524	22.4076	FALSE				14	3	9	3	290	32.1	1.68217	0.0655434	4.7632	3.70255	+	PIR	O00625	Pirin	PIR	Pirin
14.2879	15.2893	14.1945	18.986	18.9421	20.1274	FALSE		+	CCW16_Biotin	1	1	1	1	1706	194	3.09351	0.0180274	4.76127	9.10715	+	XRN1	Q8IZH2	5'-3' exoribonuclease 1	XRN1	5'-3' exoribonuclease 1
18.112	16.1039	18.683	21.79	21.8818	23.506	FALSE		+	CCW16_Biotin	15	9	16	9	751	83.4	2.11195	0.0407403	4.75962	4.95606	+	GFM1	Q96RP9	Elongation factor G, mitochondrial	GFM1	Elongation factor G, mitochondrial {ECO:0000255|HAMAP-Rule:MF_03061}
12.8521	14.0952	14.6909	18.6368	17.3541	19.9257	FALSE		+	CCW16_Biotin	5	2	3	2	692	78.4	2.17974	0.0379851	4.75944	5.17899	+	PRMT7	Q9NVM4	Protein arginine N-methyltransferase 7	PRMT7	Protein arginine N-methyltransferase 7
18.2548	14.0084	17.9755	20.647	20.8749	22.9908	FALSE				15	4	10	4	346	36.2	1.41894	0.0903291	4.75797	3.04774	+	SUCLG1	P53597	Succinate--CoA ligase [ADP/GDP-forming] subunit alpha, mitochondrial	SUCLG1	Succinate--CoA ligase [ADP/GDP-forming] subunit alpha, mitochondrial {ECO:0000255|HAMAP-Rule:MF_03222}
15.9835	14.666	14.4292	18.5123	19.7233	21.112	FALSE		+	CCW16_Biotin	12	4	6	3	365	40.8	2.22288	0.0358792	4.7563	5.32489	+	SH3GLB1	Q9Y371	Endophilin-B1	SH3GLB1	Endophilin-B1
15.2817	14.9713	16.3995	19.8413	20.0422	21.0262	FALSE	Acetyl [N-Term]	+	CCW16_Biotin	18	3	5	3	221	25.4	2.9537	0.0201679	4.75242	8.37359	+	VPS28	Q9UK41	Vacuolar protein sorting-associated protein 28 homolog	VPS28	Vacuolar protein sorting-associated protein 28 homolog
23.6577	21.5415	23.5266	27.2517	27.2512	28.4771	FALSE		+	CCW16_Biotin	55	22	94	22	533	56.6	2.40022	0.0302864	4.75142	5.9599	+	PHGDH	O43175	D-3-phosphoglycerate dehydrogenase	PHGDH	D-3-phosphoglycerate dehydrogenase
16.7371	14.3005	17.1789	19.9028	20.4471	22.1133	FALSE				11	4	6	4	366	39.3	1.88404	0.052339	4.7489	4.25935	+	RTCA	O00442	RNA 3'-terminal phosphate cyclase	RTCA	RNA 3'-terminal phosphate cyclase
21.6839	18.9555	21.2987	24.7916	25.1901	26.2027	FALSE		+	CCW16_Biotin	37	3	16	3	83	9.1	2.12444	0.0402395	4.74878	4.99656	+	RPS21	P63220	40S ribosomal protein S21	RPS21	40S ribosomal protein S21
16.2786	14.0188	19.9997	21.1221	20.8195	22.5971	FALSE				14	6	11	6	396	45.3	1.22006	0.120283	4.74721	2.59685		TFB2M	Q9H5Q4	Dimethyladenosine transferase 2, mitochondrial	TFB2M	Dimethyladenosine transferase 2, mitochondrial
13.9795	15.3947	13.6293	18.632	17.1712	21.4316	FALSE				6	3	4	3	457	51.2	1.59767	0.0718525	4.74374	3.48426	+	FKBP5	Q13451	Peptidyl-prolyl cis-trans isomerase FKBP5	FKBP5	Peptidyl-prolyl cis-trans isomerase FKBP5
20.4397	18.3649	21.4984	24.3291	24.365	25.8351	FALSE		+	CCW16_Biotin	47	18	50	18	445	52.2	1.97751	0.0470074	4.74208	4.53571	+	EIF3E	P60228	Eukaryotic translation initiation factor 3 subunit E	EIF3E	Eukaryotic translation initiation factor 3 subunit E {ECO:0000255|HAMAP-Rule:MF_03004}
15.4095	14.4227	12.957	17.0117	18.4072	21.5837	FALSE				16	1	1	1	76	8.5	1.44051	0.087615	4.73782	3.09874	+	SNRPG	P62308	Small nuclear ribonucleoprotein G	SNRPG	Small nuclear ribonucleoprotein G
19.4571	15.2068	18.9562	21.6084	21.9057	24.27	FALSE				19	15	25	15	907	102.3	1.39065	0.0945719	4.72138	2.98154	+	EIF4G2	P78344	Eukaryotic translation initiation factor 4 gamma 2	EIF4G2	Eukaryotic translation initiation factor 4 gamma 2
14.6776	14.2943	15.2299	18.897	19.1597	20.3087	FALSE		+	CCW16_Biotin	3	1	1	1	282	29	3.11591	0.0178725	4.72118	9.23009	+	CD320	Q9NPF0	CD320 antigen	CD320	CD320 antigen
13.8767	14.8481	14.7024	18.4583	18.445	20.6803	FALSE		+	CCW16_Biotin	7	4	4	4	750	87.3	2.37961	0.0310962	4.71878	5.88308	+	STAT1	P42224	Signal transducer and activator of transcription 1-alpha/beta	STAT1	Signal transducer and activator of transcription 1-alpha/beta
14.2155	13.1243	14.9129	18.1399	18.8918	19.3741	FALSE		+	CCW16_Biotin	4	1	1	1	295	34.2	2.76326	0.0226845	4.71766	7.46066	+	SULT1A4	P0DMN0	Sulfotransferase 1A4	SULT1A4	Sulfotransferase 1A4
16.9731	13.6341	18.6233	19.63	20.1247	23.618	FALSE				35	6	11	6	235	26.4	1.14807	0.133512	4.71403	2.44128		NAA10	P41227	N-alpha-acetyltransferase 10	NAA10	N-alpha-acetyltransferase 10
14.2439	14.2186	16.3239	19.2273	19.4	20.2953	FALSE		+	CCW16_Biotin	4	3	4	3	770	86.3	2.43793	0.0295961	4.71207	6.10266	+	COG7	P83436	Conserved oligomeric Golgi complex subunit 7	COG7	Conserved oligomeric Golgi complex subunit 7
15.9366	14.8643	18.197	20.2971	20.479	22.3523	FALSE				10	16	25	8	1626	183.2	1.78736	0.0581385	4.71015	3.98617	+	TOP2B	Q02880	DNA topoisomerase 2-beta	TOP2B	DNA topoisomerase 2-beta
18.2944	13.8812	17.1284	20.7282	20.6484	22.0306	FALSE				26	4	7	4	175	20	1.55281	0.0760734	4.70107	3.37161	+	AGR2	O95994	Anterior gradient protein 2 homolog	AGR2	Anterior gradient protein 2 homolog
15.044	13.767	17.6143	19.9208	19.7722	20.8306	FALSE				24	5	7	5	302	33.5	1.78762	0.0581385	4.69945	3.98689	+	DHRS3	O75911	Short-chain dehydrogenase/reductase 3	DHRS3	Short-chain dehydrogenase/reductase 3
17.3967	17.6692	13.9427	20.9074	20.7924	21.4026	FALSE				10	4	10	4	464	54.1	1.74498	0.0606158	4.69797	3.87027	+	CEP55	Q53EZ4	Centrosomal protein of 55 kDa	CEP55	Centrosomal protein of 55 kDa {ECO:0000312|HGNC:HGNC:1161}
14.6627	13.4781	15.1443	18.5531	18.5262	20.2987	FALSE		+	CCW16_Biotin	11	15	24	1	1758	197.4	2.44278	0.0295961	4.69766	6.12123	+	RGPD3	A6NKT7	RanBP2-like and GRIP domain-containing protein 3	RGPD3	RanBP2-like and GRIP domain-containing protein 3
13.5322	13.8921	15.6554	18.3017	18.5025	20.347	FALSE		+	CCW16_Biotin	2	2	2	2	866	97.7	2.14856	0.0392931	4.69046	5.07552	+	SMPD4	Q9NXE4	Sphingomyelin phosphodiesterase 4	SMPD4	Sphingomyelin phosphodiesterase 4 {ECO:0000305}
13.9152	14.4667	16.8695	18.6494	19.2554	21.4031	FALSE				8	4	4	4	826	92.2	1.71885	0.0627402	4.68553	3.79992	+	ELAC2	Q9BQ52	Zinc phosphodiesterase ELAC protein 2	ELAC2	Zinc phosphodiesterase ELAC protein 2
23.9027	21.9276	23.4475	27.4457	27.5471	28.3388	FALSE		+	CCW16_Biotin	66	11	51	10	198	21.9	2.68041	0.024513	4.68458	7.09202	+	PRDX2	P32119	Peroxiredoxin-2	PRDX2	Peroxiredoxin-2
15.6915	13.8916	15.7264	18.5809	19.1881	21.5885	FALSE				14	9	14	5	843	96.6	1.88311	0.052339	4.68267	4.25665	+	PYGB	P11216	Glycogen phosphorylase, brain form	PYGB	Glycogen phosphorylase, brain form {ECO:0000303|PubMed:3346228}
14.3765	13.0237	15.0529	18.0021	18.7671	19.7218	FALSE		+	CCW16_Biotin	3	2	3	2	792	90.6	2.41734	0.0298346	4.67931	6.02438	+	RINT1	Q6NUQ1	RAD50-interacting protein 1	RINT1	RAD50-interacting protein 1
23.9524	21.8812	23.9664	27.4638	27.4898	28.8765	FALSE		+	CCW16_Biotin	75	32	137	32	548	59.6	2.30149	0.0330883	4.67672	5.59921	+	CCT8	P50990	T-complex protein 1 subunit theta	CCT8	T-complex protein 1 subunit theta
16.1173	16.5006	15.16	19.5614	19.8819	22.3591	FALSE		+	CCW16_Biotin	22	6	8	6	334	37.6	2.06965	0.0426599	4.67483	4.82078	+	COPS5	Q92905	COP9 signalosome complex subunit 5	COPS5	COP9 signalosome complex subunit 5
18.4411	13.6437	19.2245	20.5488	20.9332	23.8456	FALSE				23	12	24	10	675	74.1	1.08142	0.146988	4.67283	2.30038		SLC25A13	Q9UJS0	Calcium-binding mitochondrial carrier protein Aralar2	SLC25A13	Calcium-binding mitochondrial carrier protein Aralar2
15.0621	13.1624	15.8978	18.6318	18.8674	20.6314	FALSE		+	CCW16_Biotin	11	4	6	4	610	66.8	1.9823	0.0469677	4.66941	4.55022	+	RETSAT	Q6NUM9	All-trans-retinol 13,14-reductase	RETSAT	All-trans-retinol 13,14-reductase
13.6815	14.5619	17.5456	18.9934	19.3743	21.4291	FALSE				2	3	3	3	1907	212.7	1.54528	0.0767507	4.66927	3.3529	+	PTPRF	P10586	Receptor-type tyrosine-protein phosphatase F	PTPRF	Receptor-type tyrosine-protein phosphatase F
14.0561	13.671	15.3757	17.8147	18.5254	20.7704	FALSE		+	CCW16_Biotin	2	1	2	1	397	44.8	1.97746	0.0470074	4.66926	4.53554	+	DNAJA4	Q8WW22	DnaJ homolog subfamily A member 4	DNAJA4	DnaJ homolog subfamily A member 4
13.7637	14.2817	15.2747	18.4893	18.5973	20.2409	FALSE		+	CCW16_Biotin	6	3	4	3	673	75.5	2.53643	0.027598	4.66912	6.48925	+	ARMC8	Q8IUR7	Armadillo repeat-containing protein 8	ARMC8	Armadillo repeat-containing protein 8
16.3872	13.3191	17.0075	19.8081	19.9228	20.9891	FALSE				8	5	7	5	780	88.1	1.75169	0.0603776	4.66869	3.88846	+	PTPN12	Q05209	Tyrosine-protein phosphatase non-receptor type 12	PTPN12	Tyrosine-protein phosphatase non-receptor type 12
15.6382	15.2052	14.0952	19.1407	19.3609	20.4421	FALSE		+	CCW16_Biotin	19	3	6	3	144	17	2.80338	0.0218379	4.66835	7.64517	+	BUD31	P41223	Protein BUD31 homolog	BUD31	Protein BUD31 homolog {ECO:0000303|PubMed:25091737}
15.8704	14.5473	14.986	18.3132	18.5118	22.5681	FALSE				4	8	8	8	2363	267.1	1.49862	0.0807526	4.66315	3.23836	+	TPR	P12270	Nucleoprotein TPR	TPR	Nucleoprotein TPR
19.5796	14.5593	19.6055	21.0329	21.7697	24.9308	FALSE				29	11	23	11	463	51.1	1.06372	0.151034	4.66302	2.26342		RUVBL2	Q9Y230	RuvB-like 2	RUVBL2	RuvB-like 2
17.561	13.4721	18.9912	20.478	20.7125	22.8167	FALSE				49	9	27	2	184	20.8	1.20804	0.121749	4.66098	2.57062		RAP1B	P61224	Ras-related protein Rap-1b	RAP1B	Ras-related protein Rap-1b
19.9374	17.8813	20.6156	23.4754	23.61	25.3298	FALSE		+	CCW16_Biotin	35	13	39	13	529	57.8	1.99445	0.0463282	4.66031	4.58715	+	KPNA2	P52292	Importin subunit alpha-1	KPNA2	Importin subunit alpha-1 {ECO:0000305}
16.2217	13.9499	17.525	20.1499	19.8914	21.6219	FALSE				13	5	15	2	538	60.2	1.77813	0.0586094	4.65554	3.96072	+	KPNA1	P52294	Importin subunit alpha-5	KPNA1	Importin subunit alpha-5
14.9167	13.06	15.2645	18.8268	18.8428	19.5382	FALSE		+	CCW16_Biotin	8	1	2	1	154	16.9	2.52321	0.0279002	4.65553	6.43616	+	OCIAD2	Q56VL3	OCIA domain-containing protein 2	OCIAD2	OCIA domain-containing protein 2
17.6806	17.7886	20.6701	22.7265	22.6576	24.6875	FALSE				17	24	48	24	2012	227.8	1.76443	0.0597056	4.64407	3.92316	+	NUP205	Q92621	Nuclear pore complex protein Nup205	NUP205	Nuclear pore complex protein Nup205
17.0661	13.8832	17.2469	19.6221	19.7308	22.7676	FALSE				32	5	7	5	174	19.8	1.43692	0.0879099	4.64144	3.09023	+	EEF1E1	O43324	Eukaryotic translation elongation factor 1 epsilon-1	EEF1E1	Eukaryotic translation elongation factor 1 epsilon-1
18.1163	13.9639	19.4252	20.8408	21.1469	23.4224	FALSE				14	12	19	12	943	106	1.18638	0.125579	4.6349	2.5236		WDR3	Q9UNX4	WD repeat-containing protein 3	WDR3	WD repeat-containing protein 3
18.7715	16.1693	19.5952	21.7639	22.2652	24.4067	FALSE				23	12	25	12	746	84.1	1.61567	0.0702248	4.63328	3.53007	+	FAM129B	Q96TA1	Protein Niban 2	FAM129B	Niban-like protein 1
15.998	13.9992	14.7042	19.0642	19.0406	20.4907	FALSE		+	CCW16_Biotin	1	1	1	1	791	85.8	2.44278	0.0295961	4.63141	6.12124	+	ATRIP	Q8WXE1	ATR-interacting protein	ATRIP	ATR-interacting protein
17.1258	15.3146	18.5012	20.722	20.9232	23.1804	FALSE				24	7	12	7	353	39.6	1.72403	0.0623013	4.628	3.8138	+	TIMM50	Q3ZCQ8	Mitochondrial import inner membrane translocase subunit TIM50	TIMM50	Mitochondrial import inner membrane translocase subunit TIM50
15.1883	14.5366	15.8478	19.5195	19.4241	20.5096	FALSE		+	CCW16_Biotin	1	1	1	1	1368	156.4	3.07566	0.0181776	4.62683	9.01035	+	MED23	Q9ULK4	Mediator of RNA polymerase II transcription subunit 23	MED23	Mediator of RNA polymerase II transcription subunit 23
15.3659	15.1178	15.6565	19.3135	19.6413	21.0603	FALSE		+	CCW16_Biotin	6	3	4	3	463	51.8	2.9362	0.0204782	4.62494	8.2857	+	UBA3	Q8TBC4	NEDD8-activating enzyme E1 catalytic subunit	UBA3	NEDD8-activating enzyme E1 catalytic subunit
13.8296	14.5631	18.2803	18.7977	19.2377	22.5121	FALSE				21	5	7	4	349	39.5	1.20188	0.122843	4.62485	2.55722		TWF2	Q6IBS0	Twinfilin-2	TWF2	Twinfilin-2
20.9088	15.9765	21.4702	23.0522	23.3999	25.7774	FALSE				41	16	38	16	433	48.6	1.11877	0.13847	4.62466	2.37898		PSMC2	P35998	26S proteasome regulatory subunit 7	PSMC2	26S proteasome regulatory subunit 7
20.8544	18.7459	22.2367	24.5575	24.6742	26.4733	FALSE				32	68	149	68	2671	292.5	1.75101	0.0603776	4.62262	3.88662	+	GCN1	Q92616	eIF-2-alpha kinase activator GCN1	GCN1	eIF-2-alpha kinase activator GCN1 {ECO:0000250|UniProtKB:E9PVA8}
17.6423	13.8983	17.5022	20.0638	20.0811	22.765	FALSE				16	2	2	2	237	26.2	1.41705	0.0904847	4.62234	3.04331	+	CLNS1A	P54105	Methylosome subunit pICln	CLNS1A	Methylosome subunit pICln
15.2452	13.8094	14.5957	18.3314	18.6596	20.5238	FALSE		+	CCW16_Biotin	4	3	5	3	721	80.3	2.35271	0.031845	4.62148	5.78402	+	EIF2B5	Q13144	Translation initiation factor eIF-2B subunit epsilon	EIF2B5	Translation initiation factor eIF-2B subunit epsilon
21.1784	19.6762	21.3717	24.6976	24.776	26.6148	FALSE		+	CCW16_Biotin	49	33	87	33	1010	107.7	2.30321	0.0330883	4.62073	5.60532	+	GART	P22102	Trifunctional purine biosynthetic protein adenosine-3	GART	Trifunctional purine biosynthetic protein adenosine-3
13.8995	14.6836	16.2596	18.5912	18.9522	21.161	FALSE				3	3	4	3	905	102.1	1.91618	0.0501771	4.62055	4.35298	+	CIP2A	Q8TCG1	Protein CIP2A	CIP2A	Protein CIP2A {ECO:0000305}
14.955	13.2033	14.8053	18.0472	18.7078	20.0608	FALSE		+	CCW16_Biotin	12	2	4	2	259	29	2.31855	0.0328155	4.61743	5.66021	+	RAB34	Q9BZG1	Ras-related protein Rab-34	RAB34	Ras-related protein Rab-34
16.4961	13.2407	15.4214	18.6768	19.2071	21.1186	FALSE				22	6	29	2	327	37.2	1.72265	0.0624227	4.61479	3.8101	+	PPP1CB	P62140	Serine/threonine-protein phosphatase PP1-beta catalytic subunit	PPP1CB	Serine/threonine-protein phosphatase PP1-beta catalytic subunit
18.638	14.8922	18.7419	21.5783	21.5017	23.0357	FALSE				27	3	9	3	101	11.6	1.56034	0.0754613	4.61452	3.39037	+	SUMO1	P63165	Small ubiquitin-related modifier 1	SUMO1	Small ubiquitin-related modifier 1
19.7629	15.6555	19.2811	21.8254	22.2166	24.4913	FALSE				50	9	21	9	254	29.5	1.39623	0.0936095	4.61128	2.99453	+	PSME3	P61289	Proteasome activator complex subunit 3	PSME3	Proteasome activator complex subunit 3
17.2441	17.6909	18.51	21.9361	21.9909	23.3515	FALSE		+	CCW16_Biotin	25	9	18	9	392	42.2	2.83119	0.0214807	4.61115	7.77546	+	GALK1	P51570	Galactokinase	GALK1	Galactokinase
16.9944	14.2979	15.2871	19.7389	19.6885	20.9843	FALSE		+	CCW16_Biotin	5	1	2	1	163	18.2	2.1727	0.0382091	4.61073	5.1555	+	PIN1	Q13526	Peptidyl-prolyl cis-trans isomerase NIMA-interacting 1	PIN1	Peptidyl-prolyl cis-trans isomerase NIMA-interacting 1
15.7848	13.8009	15.8009	17.4963	19.1439	22.5732	FALSE				13	12	18	7	913	103.9	1.31897	0.105079	4.6089	2.81694	+	CUL4B	Q13620	Cullin-4B	CUL4B	Cullin-4B
14.042	14.0667	14.4199	18.3351	17.3269	20.6887	FALSE		+	CCW16_Biotin	6	3	3	3	580	65.7	1.99582	0.0463206	4.60732	4.59133	+	NELFB	Q8WX92	Negative elongation factor B	NELFB	Negative elongation factor B
18.2351	15.0881	17.8092	21.0848	21.1785	22.6821	FALSE				11	5	11	4	514	55.4	1.84082	0.0548676	4.60432	4.13567	+	IMPDH1	P20839	Inosine-5'-monophosphate dehydrogenase 1	IMPDH1	Inosine-5'-monophosphate dehydrogenase 1 {ECO:0000255|HAMAP-Rule:MF_03156}
25.1996	22.6698	25.256	28.4406	28.4444	30.0494	FALSE		+	CCW16_Biotin	69	29	187	29	573	61	1.98902	0.0465602	4.60297	4.57061	+	HSPD1	P10809	60 kDa heat shock protein, mitochondrial	HSPD1	60 kDa heat shock protein, mitochondrial
19.6731	17.1358	18.3979	22.1158	22.3308	24.5622	FALSE				24	13	23	13	700	79.9	1.89585	0.0518702	4.60065	4.29357	+	CAPN2	P17655	Calpain-2 catalytic subunit	CAPN2	Calpain-2 catalytic subunit
17.1917	13.4381	18.8133	20.1748	20.5267	22.5306	FALSE				10	9	10	9	1146	127.5	1.23166	0.118897	4.59628	2.62227		NOL6	Q9H6R4	Nucleolar protein 6	NOL6	Nucleolar protein 6
14.9297	14.6583	15.7402	18.4516	19.3905	21.26	FALSE		+	CCW16_Biotin	3	3	6	3	980	110	2.17876	0.0379851	4.59126	5.17572	+	RAI14	Q9P0K7	Ankycorbin	RAI14	Ankycorbin
18.7433	14.7992	18.3952	20.8144	21.1064	23.7815	FALSE				43	8	13	8	212	23.8	1.36108	0.0985458	4.58821	2.91309	+	DTYMK	P23919	Thymidylate kinase	DTYMK	Thymidylate kinase
15.7854	14.4225	14.448	17.9183	19.1864	21.3079	FALSE				3	4	5	4	1357	156.2	1.87066	0.0528133	4.58556	4.22077	+	KTN1	Q86UP2	Kinectin	KTN1	Kinectin
22.3167	20.3137	22.8231	25.6181	25.8962	27.6725	FALSE		+	CCW16_Biotin	60	42	150	42	971	110.3	1.99058	0.0465355	4.57776	4.57536	+	CSE1L	P55060	Exportin-2	CSE1L	Exportin-2
14.4069	15.2605	13.7305	18.7613	18.8906	19.4765	FALSE		+	CCW16_Biotin	2	1	2	1	391	44	3.12103	0.0178725	4.57681	9.25836	+	RMND5A	Q9H871	E3 ubiquitin-protein transferase RMND5A	RMND5A	E3 ubiquitin-protein transferase RMND5A
19.6337	13.3493	19.2705	20.6167	21.3143	24.0481	FALSE				28	11	17	11	572	62.3	0.933912	0.185622	4.57519	1.99759		DPYSL2	Q16555	Dihydropyrimidinase-related protein 2	DPYSL2	Dihydropyrimidinase-related protein 2
17.006	15.0684	17.1714	20.3339	20.3148	22.3211	FALSE		+	CCW16_Biotin	7	4	7	4	758	84.4	2.07109	0.0426599	4.57468	4.82533	+	RRP1B	Q14684	Ribosomal RNA processing protein 1 homolog B	RRP1B	Ribosomal RNA processing protein 1 homolog B
13.7516	15.1777	15.7705	18.536	18.7469	21.1397	FALSE		+	CCW16_Biotin	9	2	2	2	201	22.2	1.94936	0.0485831	4.57429	4.45115	+	UBE2E2	Q96LR5	Ubiquitin-conjugating enzyme E2 E2	UBE2E2	Ubiquitin-conjugating enzyme E2 E2
13.942	13.8664	20.6274	18.5021	19.9295	23.7265	FALSE				27	3	4	3	113	12.5	0.771708	0.243776	4.57407	1.67544		DAD1	P61803	Dolichyl-diphosphooligosaccharide--protein glycosyltransferase subunit DAD1	DAD1	Dolichyl-diphosphooligosaccharide--protein glycosyltransferase subunit DAD1
14.3559	12.6318	15.5803	17.4367	17.9154	20.9372	FALSE				6	3	3	3	524	58	1.51991	0.0791029	4.57374	3.29035	+	PAK2	Q13177	Serine/threonine-protein kinase PAK 2	PAK2	Serine/threonine-protein kinase PAK 2
21.8057	18.9211	22.6343	24.9466	25.2123	26.9216	FALSE				59	34	102	34	673	75.8	1.62771	0.0696347	4.57316	3.56094	+	ANXA6	P08133	Annexin A6	ANXA6	Annexin A6
13.1532	13.7592	14.95	14.7197	18.7329	22.1258	FALSE				14	3	3	3	359	41.5	0.971589	0.175192	4.572	2.07387		SCD	O00767	Stearoyl-CoA desaturase	SCD	Acyl-CoA desaturase
14.4073	13.3037	16.885	19.2077	18.7732	20.3163	FALSE				2	2	3	2	797	87	1.77664	0.0586505	4.56705	3.95664	+	PKP3	Q9Y446	Plakophilin-3	PKP3	Plakophilin-3
17.6102	14.6033	17.5812	21.1796	21.1741	21.1292	FALSE		+	CCW16_Biotin	14	3	6	3	256	27.4	1.98998	0.0465355	4.56274	4.57354	+	AKT1S1	Q96B36	Proline-rich AKT1 substrate 1	AKT1S1	Proline-rich AKT1 substrate 1
14.28	13.308	15.9498	18.81	17.9084	20.5066	FALSE				6	6	10	2	1241	137.8	1.86641	0.0530423	4.56243	4.20859	+	ATP2B4	P23634	Plasma membrane calcium-transporting ATPase 4	ATP2B4	Plasma membrane calcium-transporting ATPase 4 {ECO:0000305}
18.5202	16.5525	19.1579	21.6482	22.0022	24.2649	FALSE				36	15	63	5	428	49	1.80015	0.0574748	4.56161	4.0216	+	DDX39B	Q13838	Spliceosome RNA helicase DDX39B	DDX39B	Spliceosome RNA helicase DDX39B
14.5874	13.7019	17.7747	18.595	19.4371	21.7161	FALSE				13	4	4	4	556	62	1.37502	0.0962047	4.56137	2.94525	+	UTP18	Q9Y5J1	U3 small nucleolar RNA-associated protein 18 homolog	UTP18	U3 small nucleolar RNA-associated protein 18 homolog
14.8022	15.2454	14.4749	18.0772	18.5004	21.6276	FALSE				3	5	5	5	2089	226.5	1.79054	0.0580229	4.5609	3.99495	+	MDC1	Q14676	Mediator of DNA damage checkpoint protein 1	MDC1	Mediator of DNA damage checkpoint protein 1
14.1368	14.0618	17.2022	18.7683	19.1193	21.1926	FALSE				2	1	2	1	442	49.1	1.62657	0.0697415	4.5598	3.558	+	MXRA8	Q9BRK3	Matrix remodeling-associated protein 8	MXRA8	Matrix remodeling-associated protein 8
20.4051	14.3006	19.8859	21.9292	22.009	24.3198	FALSE				14	1	6	1	114	11.5	1.01551	0.162824	4.55546	2.16366		RPLP1	P05386	60S acidic ribosomal protein P1	RPLP1	60S acidic ribosomal protein P1
19.1922	15.4146	18.9059	20.9363	21.8355	24.4048	FALSE				40	13	21	13	439	49.2	1.33339	0.103077	4.55463	2.8497	+	PSMC3	P17980	26S proteasome regulatory subunit 6A	PSMC3	26S proteasome regulatory subunit 6A
16.838	13.8844	17.6647	19.55	20.3218	22.1699	FALSE				8	4	7	4	534	61	1.51739	0.0792169	4.55157	3.28418	+	P4HA1	P13674	Prolyl 4-hydroxylase subunit alpha-1	P4HA1	Prolyl 4-hydroxylase subunit alpha-1
23.679	21.3974	24.0474	26.9272	27.0316	28.8196	FALSE		+	CCW16_Biotin	56	66	232	66	1675	191.5	1.93631	0.0489261	4.5515	4.41233	+	CLTC	Q00610	Clathrin heavy chain 1	CLTC	Clathrin heavy chain 1 {ECO:0000303|PubMed:26822784, ECO:0000303|PubMed:29100083}
20.3393	18.1164	20.2233	23.1855	23.5614	25.578	FALSE		+	CCW16_Biotin	28	21	56	21	953	107.1	1.9287	0.0493244	4.54861	4.38983	+	COPB1	P53618	Coatomer subunit beta	COPB1	Coatomer subunit beta
18.4405	15.2024	18.9201	21.2657	21.6147	23.3278	FALSE				25	5	13	5	274	30.7	1.57201	0.074334	4.54838	3.41955	+	GCLM	P48507	Glutamate--cysteine ligase regulatory subunit	GCLM	Glutamate--cysteine ligase regulatory subunit
21.7488	21.8936	22.085	26.1524	26.3633	26.8509	FALSE		+	CCW16_Biotin	55	20	77	14	447	51.7	4.42323	0.0082461	4.54635	19.885	+	PPP2R2A	P63151	Serine/threonine-protein phosphatase 2A 55 kDa regulatory subunit B alpha isoform	PPP2R2A	Serine/threonine-protein phosphatase 2A 55 kDa regulatory subunit B alpha isoform
15.3112	14.469	18.4814	18.4007	19.7848	23.7112	FALSE				13	14	17	14	1288	147.1	1.06513	0.150644	4.545	2.26635		SMC4	Q9NTJ3	Structural maintenance of chromosomes protein 4	SMC4	Structural maintenance of chromosomes protein 4
14.4779	13.9317	15.3077	18.5077	18.3983	20.4298	FALSE		+	CCW16_Biotin	2	2	2	2	1192	132.5	2.37988	0.0310962	4.53946	5.88407	+	TBCD	Q9BTW9	Tubulin-specific chaperone D	TBCD	Tubulin-specific chaperone D
13.6304	13.9455	14.4024	18.1605	18.087	19.3446	FALSE		+	CCW16_Biotin	3	2	2	2	782	88.4	3.20899	0.0173156	4.53793	9.75735	+	CPSF2	Q9P2I0	Cleavage and polyadenylation specificity factor subunit 2	CPSF2	Cleavage and polyadenylation specificity factor subunit 2
21.314	13.4688	21.3059	22.2414	22.6591	24.7873	FALSE				28	10	18	10	378	44.4	0.764058	0.247146	4.53301	1.66044		CDC37	Q16543	Hsp90 co-chaperone Cdc37	CDC37	Hsp90 co-chaperone Cdc37
15.3503	15.4646	18.585	20.0868	20.7222	22.1813	FALSE				11	7	12	7	1058	120	1.67732	0.065767	4.53016	3.6898	+	GEMIN4	P57678	Gem-associated protein 4	GEMIN4	Gem-associated protein 4
14.0627	14.0165	15.2625	18.2924	18.564	20.0724	FALSE		+	CCW16_Biotin	0	1	1	1	1978	220.5	2.56042	0.0270702	4.52907	6.58649	+	ZNF638	Q14966	Zinc finger protein 638	ZNF638	Zinc finger protein 638
14.989	15.1814	17.2051	20.0071	19.9464	21.0079	FALSE		+	CCW16_Biotin	18	3	6	3	294	33.6	2.34266	0.0322863	4.52859	5.74737	+	C5orf51	A6NDU8	RAB7A-interacting MON1-CCZ1 complex subunit 1	C5orf51	UPF0600 protein C5orf51
14.0667	13.9537	15.9825	18.5043	18.9792	20.0701	FALSE		+	CCW16_Biotin	4	2	6	1	512	58.5	2.3047	0.0330883	4.5169	5.61063	+	LYN	P07948	Tyrosine-protein kinase Lyn	LYN	Tyrosine-protein kinase Lyn
16.7785	14.9915	15.9489	19.7619	20.1016	21.3953	FALSE		+	CCW16_Biotin	23	3	7	3	150	16.6	2.48729	0.0286436	4.51326	6.29388	+	DUSP23	Q9BVJ7	Dual specificity protein phosphatase 23	DUSP23	Dual specificity protein phosphatase 23
20.1157	17.5448	19.4824	22.816	23.3177	24.546	FALSE		+	CCW16_Biotin	16	6	16	6	399	45.3	2.0819	0.0423088	4.5123	4.85967	+	LANCL1	O43813	Glutathione S-transferase LANCL1	LANCL1	Glutathione S-transferase LANCL1 {ECO:0000250|UniProtKB:O89112}
13.9966	14.17	15.5597	18.3151	18.5631	20.3763	FALSE		+	CCW16_Biotin	2	1	2	1	339	37.8	2.27979	0.0337885	4.50938	5.52239	+	CIAO1	O76071	Probable cytosolic iron-sulfur protein assembly protein CIAO1	CIAO1	Probable cytosolic iron-sulfur protein assembly protein CIAO1 {ECO:0000255|HAMAP-Rule:MF_03037}
18.9825	15.6923	19.1172	21.6588	21.7512	23.8842	FALSE				37	6	14	6	196	22.2	1.55263	0.0760734	4.50076	3.37116	+	CMPK1	P30085	UMP-CMP kinase	CMPK1	UMP-CMP kinase {ECO:0000255|HAMAP-Rule:MF_03172}
18.2251	15.3064	18.1551	20.62	21.2059	23.3559	FALSE				13	6	8	5	530	60.1	1.61896	0.0699727	4.4984	3.5385	+	PSIP1	O75475	PC4 and SFRS1-interacting protein	PSIP1	PC4 and SFRS1-interacting protein
16.8223	14.0042	18.6625	20.0428	20.6027	22.3301	FALSE				19	4	7	4	355	40.7	1.38079	0.0955511	4.4955	2.95863	+	NDUFA10	O95299	NADH dehydrogenase [ubiquinone] 1 alpha subcomplex subunit 10, mitochondrial	NDUFA10	NADH dehydrogenase [ubiquinone] 1 alpha subcomplex subunit 10, mitochondrial
19.5091	13.2355	17.4857	19.9945	20.9407	22.7626	FALSE				18	4	9	4	193	22.3	1.04436	0.15489	4.48919	2.2232		IL18	Q14116	Interleukin-18	IL18	Interleukin-18 {ECO:0000303|PubMed:14528293, ECO:0000303|PubMed:25261253, ECO:0000303|PubMed:25500532}
15.9998	15.7732	14.692	19.1428	19.1236	21.6604	FALSE		+	CCW16_Biotin	8	3	4	3	406	44.6	2.06433	0.0429238	4.48723	4.80397	+	ARFGAP1	Q8N6T3	ADP-ribosylation factor GTPase-activating protein 1	ARFGAP1	ADP-ribosylation factor GTPase-activating protein 1
16.3954	14.1003	18.3151	19.768	20.4032	22.0871	FALSE				4	8	16	8	2376	266.8	1.48252	0.0828288	4.48251	3.19933	+	CNOT1	A5YKK6	CCR4-NOT transcription complex subunit 1	CNOT1	CCR4-NOT transcription complex subunit 1
21.7875	19.2149	22.8627	25.0882	25.3338	26.8857	FALSE				42	35	116	35	1071	123.3	1.67113	0.0661419	4.48083	3.67357	+	XPO1	O14980	Exportin-1	XPO1	Exportin-1
15.7427	13.8138	14.4	20.3	15.1005	21.9961	FALSE				11	3	3	3	306	35.3	0.975683	0.17408	4.48005	2.0822		MRPL45	Q9BRJ2	39S ribosomal protein L45, mitochondrial	MRPL45	39S ribosomal protein L45, mitochondrial
20.683	16.3933	20.6768	22.7664	23.1564	25.2682	FALSE				25	8	22	8	326	36.1	1.291	0.109563	4.47934	2.75392		ELAVL1	Q15717	ELAV-like protein 1	ELAVL1	ELAV-like protein 1
16.6871	15.8941	18.7374	20.9741	21.1023	22.6769	FALSE		+	CCW16_Biotin	10	6	15	6	656	75	1.94556	0.0485831	4.47825	4.43983	+	NUP85	Q9BW27	Nuclear pore complex protein Nup85	NUP85	Nuclear pore complex protein Nup85
19.708	17.7549	20.75	23.3838	23.3566	24.9002	FALSE		+	CCW16_Biotin	26	20	46	20	1081	118.6	1.93506	0.0489621	4.4759	4.40865	+	IPO4	Q8TEX9	Importin-4	IPO4	Importin-4
13.7803	15.4999	14.985	18.4585	18.8776	20.3556	FALSE		+	CCW16_Biotin	3	2	3	2	1059	112.1	2.36337	0.0315791	4.47547	5.82312	+	MAP1S	Q66K74	Microtubule-associated protein 1S	MAP1S	Microtubule-associated protein 1S
23.0719	20.7863	23.6905	26.3316	26.4942	28.1196	FALSE				59	25	108	25	543	59.3	1.87955	0.0524701	4.46557	4.24637	+	CCT7	Q99832	T-complex protein 1 subunit eta	CCT7	T-complex protein 1 subunit eta
23.5148	20.9706	23.3935	26.3484	26.5701	28.3517	FALSE				73	27	127	27	535	57.5	1.89057	0.0521427	4.46374	4.27824	+	CCT2	P78371	T-complex protein 1 subunit beta	CCT2	T-complex protein 1 subunit beta
15.532	14.8392	15.0407	18.9732	19.0534	20.7733	FALSE		+	CCW16_Biotin	5	2	2	2	439	48.9	2.69902	0.0244771	4.4627	7.17338	+	EXOSC9	Q06265	Exosome complex component RRP45	EXOSC9	Exosome complex component RRP45
19.9313	13.3873	20.1201	20.6874	21.8383	24.3006	FALSE				20	5	14	5	250	28.7	0.843285	0.216961	4.46256	1.81653		SBDS	Q9Y3A5	Ribosome maturation protein SBDS	SBDS	Ribosome maturation protein SBDS
22.6003	19.0164	22.5976	25.0546	25.2257	27.3036	FALSE	Acetyl [N-Term]			41	25	97	25	876	97.1	1.4797	0.0828546	4.45651	3.19254	+	KPNB1	Q14974	Importin subunit beta-1	KPNB1	Importin subunit beta-1
16.7873	13.8936	16.762	19.6033	19.7767	21.4307	FALSE				12	2	5	2	138	15.6	1.78051	0.0584126	4.4559	3.96728	+	FAM136A	Q96C01	Protein FAM136A	FAM136A	Protein FAM136A
14.9773	14.1757	14.2692	16.7043	18.7562	21.326	FALSE				2	3	4	3	1141	124.9	1.51317	0.0796803	4.45476	3.27383	+	PDE3A	Q14432	cGMP-inhibited 3',5'-cyclic phosphodiesterase A	PDE3A	cGMP-inhibited 3',5'-cyclic phosphodiesterase A
14.4629	14.5092	14.7967	18.1363	17.619	21.3709	FALSE				9	4	4	4	608	68.1	1.7106	0.0636325	4.45249	3.77787	+	NPLOC4	Q8TAT6	Nuclear protein localization protein 4 homolog	NPLOC4	Nuclear protein localization protein 4 homolog
16.8323	14.1046	17.0861	18.8893	19.3697	23.12	FALSE				15	10	10	10	856	95.7	1.27122	0.112469	4.45201	2.70972		HNRNPUL1	Q9BUJ2	Heterogeneous nuclear ribonucleoprotein U-like protein 1	HNRNPUL1	Heterogeneous nuclear ribonucleoprotein U-like protein 1
14.7568	12.425	18.4372	19.0486	19.0091	20.9124	FALSE				4	2	2	2	835	91.8	1.12565	0.137558	4.4504	2.39357		CD97	P48960	Adhesion G protein-coupled receptor E5	CD97	CD97 antigen
17.3632	14.0188	16.9302	19.9442	20.0848	21.6187	FALSE				7	2	4	2	313	35.1	1.70764	0.0639122	4.44519	3.76998	+	WDR82	Q6UXN9	WD repeat-containing protein 82	WDR82	WD repeat-containing protein 82
14.7733	14.0871	15.4234	19.3397	18.8571	19.4044	FALSE		+	CCW16_Biotin	1	1	1	1	890	100.2	3.33271	0.0152089	4.43909	10.5018	+	KIF20A	O95235	Kinesin-like protein KIF20A	KIF20A	Kinesin-like protein KIF20A
17.776	17.5987	17.3332	21.3209	21.4225	23.2809	FALSE		+	CCW16_Biotin	8	12	19	12	1817	197.5	2.61909	0.025689	4.4388	6.82962	+	NUP98	P52948	Nuclear pore complex protein Nup98-Nup96	NUP98	Nuclear pore complex protein Nup98-Nup96
15.7672	15.0054	17.0852	19.5945	19.8334	21.7445	FALSE		+	CCW16_Biotin	9	5	5	5	690	77.6	2.08381	0.042216	4.43819	4.86575	+	NKRF	O15226	NF-kappa-B-repressing factor	NKRF	NF-kappa-B-repressing factor
13.6336	14.7663	18.0225	19.3559	19.5325	20.8435	FALSE				1	1	3	1	618	68.1	1.47305	0.0835111	4.4365	3.17651	+	RHOT2	Q8IXI1	Mitochondrial Rho GTPase 2	RHOT2	Mitochondrial Rho GTPase 2
23.3843	20.1961	23.1393	26.0166	26.0777	27.9311	FALSE				48	21	88	21	505	56.7	1.67774	0.065767	4.43522	3.69091	+	PDIA3	P30101	Protein disulfide-isomerase A3	PDIA3	Protein disulfide-isomerase A3
14.5091	15.0137	15.81	18.3639	18.4081	21.8507	FALSE				12	3	4	3	421	47.5	1.66008	0.066856	4.42999	3.6447	+	CNP	P09543	2',3'-cyclic-nucleotide 3'-phosphodiesterase	CNP	2',3'-cyclic-nucleotide 3'-phosphodiesterase
13.2932	13.4396	14.0992	17.0667	17.4839	19.5703	FALSE		+	CCW16_Biotin	6	2	2	2	599	60.9	2.25846	0.0344473	4.4296	5.44769	+	NUP58	Q9BVL2	Nucleoporin p58/p45	NUP58	Nucleoporin p58/p45 {ECO:0000305}
14.4626	14.7875	16.1129	18.6802	18.8121	21.1538	FALSE		+	CCW16_Biotin	8	3	4	3	541	61.2	2.02031	0.0455586	4.42768	4.66652	+	SNX27	Q96L92	Sorting nexin-27	SNX27	Sorting nexin-27
18.0168	16.5998	17.3008	20.7605	21.325	23.1111	FALSE		+	CCW16_Biotin	13	5	7	5	447	49.8	2.24787	0.0348274	4.4264	5.41091	+	TBL2	Q9Y4P3	Transducin beta-like protein 2	TBL2	Transducin beta-like protein 2
17.2609	15.5294	17.833	20.408	20.7528	22.7254	FALSE		+	CCW16_Biotin	17	3	4	3	327	36.1	1.93871	0.0487329	4.42097	4.41946	+	COPS6	Q7L5N1	COP9 signalosome complex subunit 6	COPS6	COP9 signalosome complex subunit 6
16.0374	15.8381	17.6134	20.3632	20.4852	21.9024	FALSE		+	CCW16_Biotin	10	2	2	2	325	35.5	2.38715	0.0308179	4.42066	5.91109	+	MACROD1	Q9BQ69	ADP-ribose glycohydrolase MACROD1	MACROD1	ADP-ribose glycohydrolase MACROD1 {ECO:0000305}
14.5796	13.4093	16.0427	18.616	18.7905	19.8811	FALSE		+	CCW16_Biotin	0	2	2	2	6885	795.9	2.17024	0.0383069	4.41868	5.1473	+	SYNE2	Q8WXH0	Nesprin-2	SYNE2	Nesprin-2
16.3821	14.1416	16.2448	19.4189	19.5303	21.0752	FALSE		+	CCW16_Biotin	4	2	5	2	414	44.7	2.09624	0.0416081	4.4186	4.9055	+	YY1	P25490	Transcriptional repressor protein YY1	YY1	Transcriptional repressor protein YY1
23.2284	21.2338	23.1605	26.5042	26.5605	27.8109	FALSE		+	CCW16_Biotin	66	12	70	8	166	18.5	2.31815	0.0328155	4.41758	5.65878	+	CFL1	P23528	Cofilin-1	CFL1	Cofilin-1
20.7745	17.4678	21.5856	23.4426	23.7036	25.9234	FALSE				41	15	50	13	411	46.8	1.38664	0.0952337	4.41392	2.9722	+	EIF4A3	P38919	Eukaryotic initiation factor 4A-III	EIF4A3	Eukaryotic initiation factor 4A-III
15.3255	14.676	17.8951	19.2547	19.8797	21.9999	FALSE				13	4	4	4	423	46.3	1.57574	0.0738503	4.41261	3.42892	+	HDHD5	Q9BXW7	Haloacid dehalogenase-like hydrolase domain-containing 5	HDHD5	Haloacid dehalogenase-like hydrolase domain-containing 5 {ECO:0000312|HGNC:HGNC:1843}
18.3865	14.5838	19.2344	20.9319	21.0334	23.4637	FALSE				53	10	20	10	354	39.4	1.25245	0.115319	4.40814	2.66807		PON2	Q15165	Serum paraoxonase/arylesterase 2	PON2	Serum paraoxonase/arylesterase 2
22.9535	19.566	21.7041	25.2021	25.4022	26.8357	FALSE				42	27	75	27	543	62.6	1.77483	0.0586718	4.40548	3.95166	+	STIP1	P31948	Stress-induced-phosphoprotein 1	STIP1	Stress-induced-phosphoprotein 1
18.0276	14.7487	18.9869	20.681	21.0135	23.2786	FALSE				33	6	13	5	203	22.8	1.3535	0.0998174	4.40329	2.89568	+	RAB13	P51153	Ras-related protein Rab-13	RAB13	Ras-related protein Rab-13
16.2753	13.9752	15.0181	15.109	20.6774	22.6912	FALSE				12	2	5	1	147	16.7	0.866835	0.208328	4.40302	1.86328		UBE2D3	P61077	Ubiquitin-conjugating enzyme E2 D3	UBE2D3	Ubiquitin-conjugating enzyme E2 D3
14.3574	14.222	15.4879	20.8901	14.7906	21.5906	FALSE				3	3	3	3	1040	113.8	0.937038	0.184948	4.40134	2.0039		DSG4	Q86SJ6	Desmoglein-4	DSG4	Desmoglein-4
19.8603	16.9407	19.6691	22.3348	22.6105	24.7195	FALSE				32	11	21	11	366	39.6	1.66001	0.066856	4.39826	3.64451	+	IDH3A	P50213	Isocitrate dehydrogenase [NAD] subunit alpha, mitochondrial	IDH3A	Isocitrate dehydrogenase [NAD] subunit alpha, mitochondrial
16.0996	15.4678	17.0697	19.9255	20.0083	21.8955	FALSE		+	CCW16_Biotin	9	6	6	6	692	76.1	2.28374	0.0337396	4.39737	5.53631	+	AKAP8	O43823	A-kinase anchor protein 8	AKAP8	A-kinase anchor protein 8
13.6416	14.2826	14.9428	18.1164	18.5801	19.3561	FALSE		+	CCW16_Biotin	5	2	2	2	416	46.9	2.96467	0.0200714	4.39518	8.42916	+	MKRN2	Q9H000	E3 ubiquitin-protein ligase makorin-2	MKRN2	Probable E3 ubiquitin-protein ligase makorin-2
18.683	16.4914	19.0385	21.6062	21.6572	24.1242	FALSE				22	12	20	12	738	84.7	1.72466	0.0622887	4.39159	3.81547	+	PLOD3	O60568	Multifunctional procollagen lysine hydroxylase and glycosyltransferase LH3	PLOD3	Multifunctional procollagen lysine hydroxylase and glycosyltransferase LH3
20.0537	18.4783	20.3424	23.4333	23.7519	24.8565	FALSE		+	CCW16_Biotin	26	12	32	11	537	60.1	2.43137	0.0295961	4.38912	6.07762	+	CPNE3	O75131	Copine-3	CPNE3	Copine-3 {ECO:0000305}
18.4506	14.0347	19.5099	20.8071	21.1919	23.1604	FALSE				7	6	10	6	1210	134.2	1.1288	0.137195	4.38807	2.40024		EGFR	P00533	Epidermal growth factor receptor	EGFR	Epidermal growth factor receptor
20.7884	18.049	21.4821	23.4141	23.7579	26.3116	FALSE				24	4	6	4	206	23	1.46433	0.0843472	4.38805	3.15557	+	RAB18	Q9NP72	Ras-related protein Rab-18	RAB18	Ras-related protein Rab-18
15.3586	14.935	14.1645	18.4191	18.6222	20.5793	FALSE		+	CCW16_Biotin	5	2	4	2	609	67.3	2.32427	0.0325758	4.38748	5.68079	+	PDE12	Q6L8Q7	2',5'-phosphodiesterase 12	PDE12	2',5'-phosphodiesterase 12
13.5353	14.8067	15.7154	18.4766	18.7267	20.0144	FALSE		+	CCW16_Biotin	6	2	2	2	328	36.4	2.28516	0.0337396	4.38681	5.5413	+	ATPAF1	Q5TC12	ATP synthase mitochondrial F1 complex assembly factor 1	ATPAF1	ATP synthase mitochondrial F1 complex assembly factor 1
14.4651	15.0519	18.6746	19.6152	20.0742	21.6613	FALSE				11	12	18	4	1253	145.1	1.40491	0.0923186	4.38637	3.01481	+	CYFIP1	Q7L576	Cytoplasmic FMR1-interacting protein 1	CYFIP1	Cytoplasmic FMR1-interacting protein 1
18.2191	17.505	13.2139	20.6199	19.6344	21.8388	FALSE				10	7	11	7	794	89.5	1.22045	0.120283	4.38506	2.5977		UFL1	O94874	E3 UFM1-protein ligase 1	UFL1	E3 UFM1-protein ligase 1 {ECO:0000305}
16.1492	16.2371	16.3247	20.1563	19.8358	21.8618	FALSE		+	CCW16_Biotin	38	6	32	2	166	18.7	2.64628	0.025348	4.38098	6.94491	+	CFL2	Q9Y281	Cofilin-2	CFL2	Cofilin-2
15.016	13.5143	14.3544	18.8028	17.0196	20.2044	FALSE				8	2	2	2	296	31.7	1.89793	0.0518142	4.38069	4.29962	+	PDXP	Q96GD0	Chronophin	PDXP	Pyridoxal phosphate phosphatase
15.3108	13.3921	15.2871	18.1618	18.4451	20.525	FALSE		+	CCW16_Biotin	1	1	1	1	1462	165.8	1.95669	0.0482799	4.38064	4.47304	+	POLA1	P09884	DNA polymerase alpha catalytic subunit	POLA1	DNA polymerase alpha catalytic subunit
13.8936	14.2172	15.4605	17.9878	18.3286	20.367	FALSE		+	CCW16_Biotin	1	1	1	1	856	95	2.10985	0.0407403	4.37067	4.94928	+	NVL	O15381	Nuclear valosin-containing protein-like	NVL	Nuclear valosin-containing protein-like {ECO:0000305}
19.0206	20.3688	19.3196	23.4647	23.4868	24.8529	FALSE		+	CCW16_Biotin	13	4	6	4	407	42.1	2.68244	0.024513	4.36512	7.10086	+	ADRM1	Q16186	Proteasomal ubiquitin receptor ADRM1	ADRM1	Proteasomal ubiquitin receptor ADRM1
14.6487	14.2888	14.0986	18.067	18.0087	20.0553	FALSE		+	CCW16_Biotin	3	1	1	1	314	34.6	2.49142	0.0286436	4.36495	6.31008	+	FAHD2A	Q96GK7	Fumarylacetoacetate hydrolase domain-containing protein 2A	FAHD2A	Fumarylacetoacetate hydrolase domain-containing protein 2A
16.5074	14.547	15.3493	18.7894	19.1707	21.5341	FALSE				3	2	4	2	486	52	1.87622	0.0526206	4.36349	4.23677	+	CELF1	Q92879	CUGBP Elav-like family member 1	CELF1	CUGBP Elav-like family member 1
21.2027	14.4364	18.0822	20.4076	21.7244	24.674	FALSE				25	9	22	9	370	40.4	0.872477	0.206559	4.36154	1.87451		PSAT1	Q9Y617	Phosphoserine aminotransferase	PSAT1	Phosphoserine aminotransferase
15.4719	14.9496	14.4335	18.7115	18.8802	20.3459	FALSE		+	CCW16_Biotin	4	2	4	2	479	54	2.72231	0.0238539	4.36092	7.27638	+	PI4K2A	Q9BTU6	Phosphatidylinositol 4-kinase type 2-alpha	PI4K2A	Phosphatidylinositol 4-kinase type 2-alpha
13.6118	15.602	14.8977	18.8364	18.4717	19.8806	FALSE		+	CCW16_Biotin	8	3	6	3	447	51.2	2.42629	0.0295961	4.35903	6.05832	+	BAG5	Q9UL15	BAG family molecular chaperone regulator 5	BAG5	BAG family molecular chaperone regulator 5
14.0898	13.0643	15.4334	15.1904	18.9843	21.4862	FALSE				14	1	1	1	64	7.1	1.04746	0.154281	4.3578	2.22964		TMA7	Q9Y2S6	Translation machinery-associated protein 7	TMA7	Translation machinery-associated protein 7
14.6895	13.2577	17.662	18.5513	18.446	21.6841	FALSE				14	4	4	4	361	37.9	1.22107	0.120261	4.35744	2.59905		TOMM40	O96008	Mitochondrial import receptor subunit TOM40 homolog	TOMM40	Mitochondrial import receptor subunit TOM40 homolog
18.9636	17.0748	18.9297	21.9303	22.0769	24.0328	FALSE		+	CCW16_Biotin	45	7	19	7	194	21.6	2.04064	0.044192	4.35729	4.7296	+	AK1	P00568	Adenylate kinase isoenzyme 1	AK1	Adenylate kinase isoenzyme 1 {ECO:0000255|HAMAP-Rule:MF_03171}
15.5882	13.9908	15.3736	19.3298	19.2566	19.4303	FALSE		+	CCW16_Biotin	23	2	4	2	137	14.3	3.00879	0.0196213	4.35469	8.65592	+	BOLA1	Q9Y3E2	BolA-like protein 1	BOLA1	BolA-like protein 1 {ECO:0000305}
13.2241	13.6196	15.3255	16.6698	17.558	20.9971	FALSE				51	2	2	2	85	9.1	1.38277	0.0953938	4.35194	2.96323	+	UFM1	P61960	Ubiquitin-fold modifier 1	UFM1	Ubiquitin-fold modifier 1
18.5848	15.0974	18.677	21.0157	21.2323	23.1636	FALSE				19	4	14	4	221	25.5	1.4808	0.0828288	4.35079	3.19519	+	SRSF9	Q13242	Serine/arginine-rich splicing factor 9	SRSF9	Serine/arginine-rich splicing factor 9
15.8669	15.8097	16.1115	19.7049	19.8228	21.3024	FALSE		+	CCW16_Biotin	16	7	11	4	573	65.3	2.94389	0.0203533	4.34732	8.32423	+	KLC1	Q07866	Kinesin light chain 1	KLC1	Kinesin light chain 1
16.2763	14.0719	17.4701	19.6181	19.6246	21.6171	FALSE				5	3	5	3	689	77.1	1.6549	0.0669385	4.34717	3.63122	+	TMEM214	Q6NUQ4	Transmembrane protein 214	TMEM214	Transmembrane protein 214
16.3464	15.8261	17.505	20.2173	20.2855	22.2094	FALSE		+	CCW16_Biotin	19	6	11	6	382	43.9	2.21503	0.0363125	4.3449	5.29811	+	ATP6V1C1	P21283	V-type proton ATPase subunit C 1	ATP6V1C1	V-type proton ATPase subunit C 1
15.514	14.8137	15.8298	18.912	19.2992	20.9787	FALSE		+	CCW16_Biotin	10	5	7	5	691	79.4	2.46071	0.0292065	4.34414	6.19031	+	TBC1D15	Q8TC07	TBC1 domain family member 15	TBC1D15	TBC1 domain family member 15
13.6305	14.4384	14.628	17.6468	18.0309	20.0466	FALSE		+	CCW16_Biotin	4	1	1	1	314	34.9	2.24383	0.0349395	4.34246	5.39692	+	PRSS21	Q9Y6M0	Testisin	PRSS21	Testisin
19.3475	14.3497	19.5092	20.9248	21.6302	23.6642	FALSE				20	11	17	11	707	78.7	1.08345	0.146913	4.33758	2.30462		CLPB	Q9H078	Caseinolytic peptidase B protein homolog	CLPB	Caseinolytic peptidase B protein homolog
18.824	15.8278	19.3725	21.2681	21.6749	24.0904	FALSE				14	16	25	16	1272	141.3	1.43026	0.0887901	4.33635	3.07447	+	DIAPH1	O60610	Protein diaphanous homolog 1	DIAPH1	Protein diaphanous homolog 1
15.5672	14.7614	14.3921	18.689	18.6243	20.4112	FALSE		+	CCW16_Biotin	3	1	2	1	329	36.5	2.50704	0.0280491	4.33459	6.37178	+	BABAM1	Q9NWV8	BRISC and BRCA1-A complex member 1	BABAM1	BRISC and BRCA1-A complex member 1
14.7514	12.9111	14.4566	19.1545	17.1079	18.8603	FALSE		+	CCW16_Biotin	1	2	4	2	1821	206.6	2.14383	0.0394797	4.3345	5.05995	+	PHIP	Q8WWQ0	PH-interacting protein	PHIP	PH-interacting protein
14.8526	14.2581	13.6459	17.7779	18.2558	19.7198	FALSE		+	CCW16_Biotin	4	1	1	1	292	30.8	2.50649	0.0280491	4.33232	6.36958	+	DECR2	Q9NUI1	Peroxisomal 2,4-dienoyl-CoA reductase [(3E)-enoyl-CoA-producing]	DECR2	Peroxisomal 2,4-dienoyl-CoA reductase
13.7892	14.0765	13.4657	17.2898	17.1906	19.8422	FALSE		+	CCW16_Biotin	5	1	1	1	438	48.1	2.09143	0.0417213	4.33037	4.89006	+	GCDH	Q92947	Glutaryl-CoA dehydrogenase, mitochondrial	GCDH	Glutaryl-CoA dehydrogenase, mitochondrial
15.6984	14.3279	15.1346	18.8742	18.8338	20.4343	FALSE		+	CCW16_Biotin	5	2	3	2	351	38.7	2.55263	0.0272323	4.32713	6.55476	+	THOC3	Q96J01	THO complex subunit 3	THOC3	THO complex subunit 3
18.5725	14.5494	19.1725	21.2376	20.9986	23.0373	FALSE				17	8	17	7	452	50.9	1.27808	0.111363	4.32635	2.725		IDH2	P48735	Isocitrate dehydrogenase [NADP], mitochondrial	IDH2	Isocitrate dehydrogenase [NADP], mitochondrial
15.7456	15.2897	17.1822	19.4679	19.855	21.8714	FALSE		+	CCW16_Biotin	22	3	8	3	179	19.2	2.00199	0.0463206	4.3256	4.61018	+	PTRH2	Q9Y3E5	Peptidyl-tRNA hydrolase 2, mitochondrial	PTRH2	Peptidyl-tRNA hydrolase 2, mitochondrial
18.1826	16.457	18.79	21.4456	21.6749	23.2809	FALSE		+	CCW16_Biotin	12	9	21	9	968	108.1	2.0536	0.0435038	4.3239	4.77017	+	CTNND1	O60716	Catenin delta-1	CTNND1	Catenin delta-1
15.5364	15.5193	14.2345	18.4172	18.7672	21.058	FALSE		+	CCW16_Biotin	14	6	17	3	552	59.7	2.0066	0.0463206	4.31739	4.62431	+	PTBP3	O95758	Polypyrimidine tract-binding protein 3	PTBP3	Polypyrimidine tract-binding protein 3
13.7953	14.6254	15.9816	18.7328	18.5718	20.0382	FALSE		+	CCW16_Biotin	3	2	4	2	559	62.9	2.26522	0.0344072	4.31352	5.47125	+	TBC1D24	Q9ULP9	TBC1 domain family member 24	TBC1D24	TBC1 domain family member 24
14.3975	13.3906	14.8814	18.5118	18.33	18.7426	FALSE		+	CCW16_Biotin	2	1	2	1	342	37.8	3.15721	0.0173735	4.30498	9.46069	+	RNLS	Q5VYX0	Renalase	RNLS	Renalase {ECO:0000303|PubMed:15841207}
18.0858	13.8552	17.8215	20.4416	20.2314	21.9913	FALSE				15	4	9	4	424	44.3	1.3609	0.0985458	4.30067	2.91267	+	ACAA1	P09110	3-ketoacyl-CoA thiolase, peroxisomal	ACAA1	3-ketoacyl-CoA thiolase, peroxisomal
14.2946	13.1042	13.5586	17.0678	16.9548	19.8314	FALSE				2	2	2	2	864	94.2	1.89396	0.0519721	4.2989	4.28809	+	EPS15L1	Q9UBC2	Epidermal growth factor receptor substrate 15-like 1	EPS15L1	Epidermal growth factor receptor substrate 15-like 1
17.4929	14.2719	19.5943	20.6425	20.7761	22.8372	FALSE				20	7	12	7	473	53.2	1.18673	0.125567	4.29887	2.52437		PPAN	Q9NQ55	Suppressor of SWI4 1 homolog	PPAN	Suppressor of SWI4 1 homolog
19.8806	16.2582	20.4597	21.8421	22.5503	25.093	FALSE				23	16	27	16	914	105.4	1.22745	0.119353	4.29562	2.61302		EIF3CL	B5ME19	Eukaryotic translation initiation factor 3 subunit C-like protein	EIF3CL	Eukaryotic translation initiation factor 3 subunit C-like protein
14.7395	13.5123	14.3759	18.1751	18.0954	19.2414	FALSE		+	CCW16_Biotin	1	1	1	1	663	75.7	2.93544	0.0204782	4.29473	8.28186	+	CTCFL	Q8NI51	Transcriptional repressor CTCFL	CTCFL	Transcriptional repressor CTCFL
17.5152	18.3231	19.147	22.064	22.1239	23.6741	FALSE		+	CCW16_Biotin	15	15	26	15	1128	128.7	2.42994	0.0295961	4.29221	6.07217	+	NCKAP1	Q9Y2A7	Nck-associated protein 1	NCKAP1	Nck-associated protein 1
15.8942	15.0927	15.6272	18.9426	19.3901	21.1577	FALSE		+	CCW16_Biotin	9	3	3	3	305	35.1	2.40918	0.0300844	4.29207	5.99359	+	PPP6C	O00743	Serine/threonine-protein phosphatase 6 catalytic subunit	PPP6C	Serine/threonine-protein phosphatase 6 catalytic subunit
15.5476	15.9053	15.8606	19.7706	19.3547	21.0468	FALSE		+	CCW16_Biotin	8	4	9	4	576	62.6	2.92322	0.0206156	4.2862	8.22103	+	COIL	P38432	Coilin	COIL	Coilin
15.5232	13.5905	14.2793	17.6803	18.2831	20.2723	FALSE		+	CCW16_Biotin	3	1	3	1	444	49.3	1.94281	0.0487094	4.28085	4.43165	+	VPS4B	O75351	Vacuolar protein sorting-associated protein 4B	VPS4B	Vacuolar protein sorting-associated protein 4B
15.9102	17.6728	16.3797	20.0068	20.3559	22.4402	FALSE		+	CCW16_Biotin	9	7	11	7	919	102.4	2.00821	0.0463206	4.28006	4.62925	+	PWP2	Q15269	Periodic tryptophan protein 2 homolog	PWP2	Periodic tryptophan protein 2 homolog
16.4874	14.2921	17.0296	19.1394	19.5766	21.9317	FALSE				24	3	8	3	182	20.4	1.62389	0.0699233	4.27953	3.55113	+	ARL3	P36405	ADP-ribosylation factor-like protein 3	ARL3	ADP-ribosylation factor-like protein 3
17.295	15.9377	16.4347	19.8841	20.2319	22.3877	FALSE		+	CCW16_Biotin	15	6	9	6	527	58	2.08675	0.0420916	4.27878	4.87514	+	OXSR1	O95747	Serine/threonine-protein kinase OSR1	OXSR1	Serine/threonine-protein kinase OSR1
14.7747	14.7006	14.6243	19.4707	18.0836	19.3799	FALSE		+	CCW16_Biotin	2	1	1	1	297	33.7	3.16505	0.0173156	4.2782	9.50503	+	MEMO1	Q9Y316	Protein MEMO1	MEMO1	Protein MEMO1
13.7666	14.1273	15.2749	17.5348	17.5132	20.9503	FALSE				5	2	2	2	520	57.3	1.59547	0.0721405	4.27648	3.47869	+	HMGCS1	Q01581	Hydroxymethylglutaryl-CoA synthase, cytoplasmic	HMGCS1	Hydroxymethylglutaryl-CoA synthase, cytoplasmic {ECO:0000305}
17.6183	13.7224	18.3598	19.4984	20.4717	22.5528	FALSE				21	6	6	6	393	43.4	1.18404	0.126075	4.27415	2.51855		MAP2K1	Q02750	Dual specificity mitogen-activated protein kinase kinase 1	MAP2K1	Dual specificity mitogen-activated protein kinase kinase 1
15.778	14.6252	15.4896	18.4542	19.0971	21.1624	FALSE		+	CCW16_Biotin	7	2	3	2	329	37.6	2.06823	0.0426669	4.27363	4.81627	+	UCHL5	Q9Y5K5	Ubiquitin carboxyl-terminal hydrolase isozyme L5	UCHL5	Ubiquitin carboxyl-terminal hydrolase isozyme L5
18.2522	16.3964	19.5131	21.7936	21.8138	23.3721	FALSE				40	6	12	6	189	21.2	1.82374	0.055843	4.27262	4.0875	+	NRAS	P01111	GTPase NRas	NRAS	GTPase NRas
14.5106	13.4826	15.5444	18.1739	18.422	19.7514	FALSE		+	CCW16_Biotin	2	1	1	1	416	46.3	2.28469	0.0337396	4.26988	5.53966	+	CASP9	P55211	Caspase-9	CASP9	Caspase-9
19.361	16.5894	19.8006	22.1297	22.3902	24.0324	FALSE				30	15	29	15	602	68.2	1.66296	0.066856	4.26709	3.65222	+	LRRC40	Q9H9A6	Leucine-rich repeat-containing protein 40	LRRC40	Leucine-rich repeat-containing protein 40
21.5548	19.9397	21.4885	24.7444	24.8434	26.1895	FALSE		+	CCW16_Biotin	38	16	48	16	483	53.1	2.42608	0.0295961	4.26475	6.05749	+	PGD	P52209	6-phosphogluconate dehydrogenase, decarboxylating	PGD	6-phosphogluconate dehydrogenase, decarboxylating
19.4956	16.161	20.2173	21.7682	22.1102	24.7843	FALSE				24	17	24	17	959	106.4	1.27248	0.112452	4.26295	2.71254		LONP1	P36776	Lon protease homolog, mitochondrial	LONP1	Lon protease homolog, mitochondrial {ECO:0000255|HAMAP-Rule:MF_03120}
18.5961	16.1503	18.2219	21.0914	21.5036	23.1371	FALSE				6	2	2	2	282	31.5	1.90585	0.0510332	4.25459	4.32273	+	HMGN5	P82970	High mobility group nucleosome-binding domain-containing protein 5	HMGN5	High mobility group nucleosome-binding domain-containing protein 5
13.7723	14.4271	14.1742	17.6684	17.9684	19.4908	FALSE		+	CCW16_Biotin	6	1	1	1	234	25.5	2.69125	0.0244771	4.25133	7.13935	+	TK1	P04183	Thymidine kinase, cytosolic	TK1	Thymidine kinase, cytosolic
13.7859	14.2952	16.728	18.6214	18.9562	19.9724	FALSE				5	2	2	2	593	66.4	1.88783	0.052339	4.24698	4.2703	+	STXBP2	Q15833	Syntaxin-binding protein 2	STXBP2	Syntaxin-binding protein 2
17.0598	14.7063	18.8681	19.7089	19.9447	23.7212	FALSE				18	10	16	10	822	91.3	1.12683	0.137558	4.24682	2.39607		AP1G1	O43747	AP-1 complex subunit gamma-1	AP1G1	AP-1 complex subunit gamma-1
24.8074	22.4248	24.8089	27.5463	27.7367	29.4983	FALSE				51	34	212	21	732	84.6	1.8671	0.053035	4.24671	4.21057	+	HSP90AA1	P07900	Heat shock protein HSP 90-alpha	HSP90AA1	Heat shock protein HSP 90-alpha
18.2739	15.1526	18.8745	20.8316	21.0821	23.1102	FALSE				13	2	8	2	240	27.9	1.44814	0.086755	4.24095	3.1169	+	U2AF1	Q01081	Splicing factor U2AF 35 kDa subunit	U2AF1	Splicing factor U2AF 35 kDa subunit
14.5706	15.2709	16.2761	19.1391	19.3298	20.3655	FALSE		+	CCW16_Biotin	4	3	7	3	1121	121.6	2.60879	0.0257985	4.23898	6.78636	+	WDR6	Q9NNW5	WD repeat-containing protein 6	WDR6	WD repeat-containing protein 6
17.2465	14.6166	17.4048	19.736	20.103	22.1301	FALSE				14	5	7	5	516	58.4	1.64862	0.0674002	4.23375	3.61491	+	NOC4L	Q9BVI4	Nucleolar complex protein 4 homolog	NOC4L	Nucleolar complex protein 4 homolog
18.4597	14.5513	18.9663	20.4084	20.9863	23.2639	FALSE				19	4	7	4	325	35.4	1.2077	0.121749	4.22712	2.56989		TSFM	P43897	Elongation factor Ts, mitochondrial	TSFM	Elongation factor Ts, mitochondrial {ECO:0000255|HAMAP-Rule:MF_03135}
18.4775	15.2679	18.4073	20.6841	21.1313	22.9779	FALSE				28	5	14	5	192	22	1.53102	0.0782132	4.21353	3.31766	+	PMVK	Q15126	Phosphomevalonate kinase	PMVK	Phosphomevalonate kinase
21.4871	19.5486	21.3111	24.6967	24.7435	25.5426	FALSE		+	CCW16_Biotin	48	10	51	8	271	30.5	2.46864	0.0288863	4.21199	6.22104	+	PRDX4	Q13162	Peroxiredoxin-4	PRDX4	Peroxiredoxin-4
17.6204	14.8422	16.1261	19.6738	19.8652	21.6849	FALSE				11	4	5	4	424	48.5	1.82828	0.0557225	4.21176	4.10028	+	PACSIN3	Q9UKS6	Protein kinase C and casein kinase substrate in neurons protein 3	PACSIN3	Protein kinase C and casein kinase substrate in neurons protein 3
15.0832	14.1734	13.0502	17.2746	17.9181	19.7345	FALSE		+	CCW16_Biotin	10	4	7	1	334	37.5	1.9536	0.0484658	4.20681	4.46383	+	MAP2K6	P52564	Dual specificity mitogen-activated protein kinase kinase 6	MAP2K6	Dual specificity mitogen-activated protein kinase kinase 6
14.402	15.8851	15.3485	18.7118	18.9692	20.5746	FALSE		+	CCW16_Biotin	7	2	3	2	270	30	2.35474	0.031845	4.20669	5.79144	+	TIGAR	Q9NQ88	Fructose-2,6-bisphosphatase TIGAR	TIGAR	Fructose-2,6-bisphosphatase TIGAR {ECO:0000305}
15.1967	14.1906	14.7238	18.3759	18.3273	20.0238	FALSE		+	CCW16_Biotin	5	2	2	2	320	34.5	2.58519	0.0265007	4.2053	6.68822	+	NUBP1	P53384	Cytosolic Fe-S cluster assembly factor NUBP1	NUBP1	Cytosolic Fe-S cluster assembly factor NUBP1 {ECO:0000255|HAMAP-Rule:MF_03038}
18.2696	16.6887	18.8797	21.3828	21.5803	23.4892	FALSE		+	CCW16_Biotin	38	11	32	3	318	34.7	1.96206	0.0479203	4.20477	4.48915	+	PRPS2	P11908	Ribose-phosphate pyrophosphokinase 2	PRPS2	Ribose-phosphate pyrophosphokinase 2
21.3776	18.7513	21.4907	23.8801	24.1334	26.1862	FALSE				31	59	135	47	2602	278	1.65472	0.0669385	4.19336	3.63076	+	FLNB	O75369	Filamin-B	FLNB	Filamin-B
16.5015	13.3912	18.2441	19.0513	19.8003	21.8633	FALSE				10	10	11	9	1447	164.6	1.19467	0.124095	4.19272	2.54157		PDS5B	Q9NTI5	Sister chromatid cohesion protein PDS5 homolog B	PDS5B	Sister chromatid cohesion protein PDS5 homolog B
16.1048	13.4364	17.7129	18.1353	19.059	22.634	FALSE				20	5	8	5	329	35.8	1.06248	0.151267	4.19141	2.26085		PTGR1	Q14914	Prostaglandin reductase 1	PTGR1	Prostaglandin reductase 1
22.2001	19.2972	23.0252	24.8838	25.1488	27.0519	FALSE				55	19	70	19	510	54.6	1.47052	0.0836116	4.18735	3.17044	+	FH	P07954	Fumarate hydratase, mitochondrial	FH	Fumarate hydratase, mitochondrial
13.932	13.6746	14.287	17.6038	17.8839	18.9622	FALSE		+	CCW16_Biotin	7	1	2	1	101	11.4	3.12661	0.0178725	4.1854	9.2893	+	URM1	Q9BTM9	Ubiquitin-related modifier 1	URM1	Ubiquitin-related modifier 1 {ECO:0000255|HAMAP-Rule:MF_03048}
13.7988	14.2398	16.9683	15.4223	19.776	22.3588	FALSE				7	3	3	3	376	41.6	0.863287	0.209439	4.1834	1.85623		SLC30A7	Q8NEW0	Zinc transporter 7	SLC30A7	Zinc transporter 7
14.9811	14.9879	15.2106	19.4258	19.5766	18.7188	FALSE		+	CCW16_Biotin	8	4	7	4	782	86	3.96208	0.0112608	4.18053	15.2038	+	VPS51	Q9UID3	Vacuolar protein sorting-associated protein 51 homolog	VPS51	Vacuolar protein sorting-associated protein 51 homolog
16.9612	13.9895	14.414	18.4008	18.6393	20.8511	FALSE				2	2	2	2	981	108.8	1.58189	0.0733609	4.17549	3.44438	+	EML4	Q9HC35	Echinoderm microtubule-associated protein-like 4	EML4	Echinoderm microtubule-associated protein-like 4
15.4022	14.1946	16.0761	18.6559	19.6264	19.9168	FALSE		+	CCW16_Biotin	5	3	5	3	582	64.8	2.47262	0.0288706	4.17543	6.23653	+	TRAFD1	O14545	TRAF-type zinc finger domain-containing protein 1	TRAFD1	TRAF-type zinc finger domain-containing protein 1
17.3367	15.6552	18.9069	20.9141	20.8476	22.6578	FALSE				5	12	18	12	2785	318.2	1.70354	0.0643482	4.17356	3.75909	+	UTP20	O75691	Small subunit processome component 20 homolog	UTP20	Small subunit processome component 20 homolog
14.54	13.0398	14.4404	17.0884	17.5057	19.9401	FALSE				8	3	7	2	395	43.9	1.83512	0.0552383	4.17135	4.11956	+	SH3GLB2	Q9NR46	Endophilin-B2	SH3GLB2	Endophilin-B2
18.5925	14.7486	17.4128	20.4556	20.4239	22.387	FALSE				8	3	4	3	271	29.2	1.47696	0.0829719	4.1709	3.18592	+	ATF1	P18846	Cyclic AMP-dependent transcription factor ATF-1	ATF1	Cyclic AMP-dependent transcription factor ATF-1
15.17	12.8015	14.2966	17.6475	16.7027	20.4079	FALSE				7	4	4	2	673	74.2	1.47458	0.0832946	4.16331	3.1802	+	FXR2	P51116	Fragile X mental retardation syndrome-related protein 2	FXR2	Fragile X mental retardation syndrome-related protein 2
16.3438	14.7756	14.8328	19.2495	19.1415	20.0502	FALSE		+	CCW16_Biotin	3	2	2	2	446	52.2	2.6775	0.024513	4.16298	7.07937	+	CALCOCO2	Q13137	Calcium-binding and coiled-coil domain-containing protein 2	CALCOCO2	Calcium-binding and coiled-coil domain-containing protein 2
14.1376	13.9552	18.2131	18.7639	18.8986	21.131	FALSE				6	2	3	2	464	52.5	1.23138	0.118897	4.16255	2.62165		ALG1	Q9BT22	Chitobiosyldiphosphodolichol beta-mannosyltransferase	ALG1	Chitobiosyldiphosphodolichol beta-mannosyltransferase
15.4255	14.0229	17.4357	17.5432	19.8458	21.9806	FALSE				11	4	5	4	466	51.4	1.20775	0.121749	4.16188	2.56999		MTX1	Q13505	Metaxin-1	MTX1	Metaxin-1
13.5441	14.6637	14.0547	16.9202	17.7361	20.0833	FALSE				3	2	2	2	960	111.6	1.84642	0.0544738	4.15907	4.15155	+	OPA1	O60313	Dynamin-like 120 kDa protein, mitochondrial	OPA1	Dynamin-like 120 kDa protein, mitochondrial
14.6021	13.174	15.3588	17.8719	17.8853	19.8538	FALSE		+	CCW16_Biotin	5	3	4	3	637	72.7	1.97474	0.0470074	4.15869	4.52734	+	GCLC	P48506	Glutamate--cysteine ligase catalytic subunit	GCLC	Glutamate--cysteine ligase catalytic subunit
17.7106	14.7833	17.064	19.244	19.6852	23.1003	FALSE				20	6	7	6	340	38	1.29251	0.109359	4.15721	2.7573		DNAJB1	P25685	DnaJ homolog subfamily B member 1	DNAJB1	DnaJ homolog subfamily B member 1
16.3898	14.9759	15.4172	18.7352	18.9933	21.5217	FALSE				19	4	6	4	377	41.9	1.87432	0.0526206	4.1558	4.2313	+	PTGES2	Q9H7Z7	Prostaglandin E synthase 2	PTGES2	Prostaglandin E synthase 2
16.5084	15.11	17.1484	19.5587	19.934	21.7345	FALSE		+	CCW16_Biotin	15	5	10	4	292	33.3	2.00063	0.0463206	4.15345	4.60603	+	CDK5	Q00535	Cyclin-dependent-like kinase 5	CDK5	Cyclin-dependent-like kinase 5
16.1977	15.0219	17.7095	19.5017	19.996	21.8852	FALSE				47	13	67	2	298	33	1.75622	0.060221	4.15129	3.90078	+	SLC25A4	P12235	ADP/ATP translocase 1	SLC25A4	ADP/ATP translocase 1
14.3438	14.9606	15.8084	17.8232	19.1069	20.6346	FALSE		+	CCW16_Biotin	5	3	4	3	1274	141.1	1.9747	0.0470074	4.15066	4.52721	+	SYMPK	Q92797	Symplekin	SYMPK	Symplekin
14.7854	13.2722	15.0004	18.0165	17.8809	19.5952	FALSE		+	CCW16_Biotin	2	1	2	1	467	54.7	2.23247	0.0354607	4.14484	5.35777	+	PPP2R5E	Q16537	Serine/threonine-protein phosphatase 2A 56 kDa regulatory subunit epsilon isoform	PPP2R5E	Serine/threonine-protein phosphatase 2A 56 kDa regulatory subunit epsilon isoform
16.0493	14.281	16.2743	18.6433	18.7044	21.6866	FALSE				6	4	6	4	878	101.2	1.60153	0.0715193	4.14321	3.49406	+	VAV2	P52735	Guanine nucleotide exchange factor VAV2	VAV2	Guanine nucleotide exchange factor VAV2
20.3655	18.0191	20.0697	23.2376	23.2058	24.4393	FALSE		+	CCW16_Biotin	36	5	14	4	193	21.8	2.10062	0.0413228	4.14279	4.91956	+	RHOA	P61586	Transforming protein RhoA	RHOA	Transforming protein RhoA
20.0714	17.5184	19.338	22.7314	23.0447	23.5729	FALSE		+	CCW16_Biotin	25	11	29	11	649	70.9	2.18331	0.0379642	4.14041	5.19095	+	TXNRD1	Q16881	Thioredoxin reductase 1, cytoplasmic	TXNRD1	Thioredoxin reductase 1, cytoplasmic
13.6115	15.4761	15.4599	18.9119	19.0415	19.0151	FALSE		+	CCW16_Biotin	4	2	4	2	528	60.5	2.58241	0.0265007	4.14031	6.67672	+	TXLNG	Q9NUQ3	Gamma-taxilin	TXLNG	Gamma-taxilin
14.6745	16.6285	17.6676	18.8749	19.6124	22.9002	FALSE				14	8	8	8	650	72.5	1.27973	0.111126	4.13896	2.7287		RNPEP	Q9H4A4	Aminopeptidase B	RNPEP	Aminopeptidase B
19.9825	16.9025	19.9523	22.2128	22.4392	24.5975	FALSE				29	7	21	7	309	35.6	1.50311	0.0804447	4.13741	3.24927	+	PPP2CA	P67775	Serine/threonine-protein phosphatase 2A catalytic subunit alpha isoform	PPP2CA	Serine/threonine-protein phosphatase 2A catalytic subunit alpha isoform
16.1773	13.0544	16.2314	18.2558	18.6151	20.9942	FALSE				21	3	3	3	224	24.8	1.41856	0.0903291	4.134	3.04687	+	FAHD1	Q6P587	Acylpyruvase FAHD1, mitochondrial	FAHD1	Acylpyruvase FAHD1, mitochondrial
14.9251	13.6703	15.0704	17.9821	18.45	19.631	FALSE		+	CCW16_Biotin	1	1	2	1	580	64.2	2.47417	0.0288706	4.13244	6.24257	+	CCNK	O75909	Cyclin-K	CCNK	Cyclin-K
15.332	14.1596	15.5951	17.7547	18.2654	21.4529	FALSE				3	3	3	3	1037	117.3	1.53771	0.0775546	4.12877	3.33417	+	PITRM1	Q5JRX3	Presequence protease, mitochondrial	PITRM1	Presequence protease, mitochondrial {ECO:0000305|PubMed:16849325}
16.1982	14.7673	16.7017	19.8038	19.7854	20.4556	FALSE		+	CCW16_Biotin	7	2	2	2	223	25.4	2.57723	0.0265007	4.12587	6.65536	+	NTMT1	Q9BV86	N-terminal Xaa-Pro-Lys N-methyltransferase 1	NTMT1	N-terminal Xaa-Pro-Lys N-methyltransferase 1
20.3175	17.7867	20.9827	22.6915	23.1469	25.6095	FALSE				28	22	45	22	904	101.8	1.44001	0.087615	4.12033	3.09756	+	MCM2	P49736	DNA replication licensing factor MCM2	MCM2	DNA replication licensing factor MCM2
20.357	17.9527	20.113	22.8581	23.092	24.8319	FALSE				49	6	22	6	136	14.6	1.85641	0.0537179	4.11975	4.17999	+	SRP14	P37108	Signal recognition particle 14 kDa protein	SRP14	Signal recognition particle 14 kDa protein
16.3215	13.4222	18.4529	19.176	19.3348	22.0332	FALSE				7	6	8	6	1153	130.1	1.12034	0.138157	4.11581	2.38231		AP3D1	O14617	AP-3 complex subunit delta-1	AP3D1	AP-3 complex subunit delta-1
19.3412	16.5216	18.6082	21.2978	21.6425	23.8727	FALSE				22	6	11	6	241	27.5	1.6124	0.0705781	4.11403	3.52174	+	GSTO1	P78417	Glutathione S-transferase omega-1	GSTO1	Glutathione S-transferase omega-1
17.7306	17.4912	17.3087	20.8825	20.9759	23.0121	FALSE		+	CCW16_Biotin	33	4	9	4	180	19.6	2.36537	0.0315199	4.1133	5.83047	+	APRT	P07741	Adenine phosphoribosyltransferase	APRT	Adenine phosphoribosyltransferase
16.3549	14.3411	14.5417	18.5887	18.6649	20.3206	FALSE		+	CCW16_Biotin	3	1	2	1	335	36.4	2.06775	0.0426669	4.11214	4.81475	+	OSGEP	Q9NPF4	Probable tRNA N6-adenosine threonylcarbamoyltransferase	OSGEP	Probable tRNA N6-adenosine threonylcarbamoyltransferase {ECO:0000255|HAMAP-Rule:MF_03180}
17.1094	16.4554	17.6655	20.5779	20.7429	22.2454	FALSE		+	CCW16_Biotin	4	4	5	4	916	102.8	2.53205	0.0276522	4.11194	6.4716	+	OGA	O60502	Protein O-GlcNAcase	OGA	Protein O-GlcNAcase {ECO:0000303|PubMed:11148210, ECO:0000303|PubMed:11788610, ECO:0000305}
14.8831	14.0506	14.2544	17.6092	18.4285	19.4859	FALSE		+	CCW16_Biotin	21	3	8	3	195	22	2.62955	0.0256317	4.11182	6.87377	+	BID	P55957	BH3-interacting domain death agonist	BID	BH3-interacting domain death agonist
14.6181	14.6178	15.2864	15.8577	18.5406	22.4588	FALSE				18	5	16	1	364	39.4	0.999505	0.167054	4.11156	2.13083		ALDOC	P09972	Fructose-bisphosphate aldolase C	ALDOC	Fructose-bisphosphate aldolase C
19.8366	14.5318	17.382	20.2056	20.8658	23.0096	FALSE				39	4	6	4	152	16.5	1.10383	0.142446	4.1102	2.34744		MGST3	O14880	Microsomal glutathione S-transferase 3	MGST3	Microsomal glutathione S-transferase 3
14.8135	14.3823	14.2895	18.3184	18.2134	19.2838	FALSE		+	CCW16_Biotin	3	1	2	1	360	39.8	3.39603	0.0143617	4.1101	10.9031	+	GMPPB	Q9Y5P6	Mannose-1-phosphate guanyltransferase beta	GMPPB	Mannose-1-phosphate guanyltransferase beta
13.5807	13.9013	17.5263	18.5148	18.4772	20.3451	FALSE				1	1	1	1	730	80.7	1.3641	0.0980706	4.10959	2.92004	+	AFAP1	Q8N556	Actin filament-associated protein 1	AFAP1	Actin filament-associated protein 1
15.9127	14.5623	15.9207	18.7845	18.9731	20.9592	FALSE		+	CCW16_Biotin	7	4	5	4	793	91	2.11086	0.0407403	4.10702	4.95254	+	DNAJC10	Q8IXB1	DnaJ homolog subfamily C member 10	DNAJC10	DnaJ homolog subfamily C member 10
18.304	14.3826	18.8239	19.8949	20.3684	23.5627	FALSE				22	8	13	8	483	54.4	1.06333	0.151072	4.10514	2.2626		DDX6	P26196	Probable ATP-dependent RNA helicase DDX6	DDX6	Probable ATP-dependent RNA helicase DDX6 {ECO:0000305}
17.3309	13.911	19.2658	19.852	20.3297	22.6405	FALSE				12	13	19	8	1052	121.8	1.08007	0.146988	4.10488	2.29754		SMARCA5	O60264	SWI/SNF-related matrix-associated actin-dependent regulator of chromatin subfamily A member 5	SMARCA5	SWI/SNF-related matrix-associated actin-dependent regulator of chromatin subfamily A member 5
13.614	14.5108	14.7761	16.8008	17.8193	20.5938	FALSE				15	1	2	1	153	17.3	1.58758	0.0726932	4.10432	3.45873	+	NDUFB11	Q9NX14	NADH dehydrogenase [ubiquinone] 1 beta subcomplex subunit 11, mitochondrial	NDUFB11	NADH dehydrogenase [ubiquinone] 1 beta subcomplex subunit 11, mitochondrial
20.342	18.0443	20.4585	22.806	23.0207	25.3254	FALSE				30	21	46	21	1023	115.9	1.65944	0.0668639	4.10243	3.64303	+	OGDH	Q02218	2-oxoglutarate dehydrogenase, mitochondrial	OGDH	2-oxoglutarate dehydrogenase, mitochondrial
14.8115	13.9349	15.0266	18.8755	18.719	18.473	FALSE		+	CCW16_Biotin	2	2	2	2	1076	115	3.49837	0.0139612	4.09817	11.5827	+	ANKRD52	Q8NB46	Serine/threonine-protein phosphatase 6 regulatory ankyrin repeat subunit C	ANKRD52	Serine/threonine-protein phosphatase 6 regulatory ankyrin repeat subunit C
16.2333	13.7186	14.7042	18.5233	18.4221	19.9914	FALSE		+	CCW16_Biotin	2	1	1	1	570	61.8	1.99827	0.0463206	4.09352	4.59881	+	MSTO1	Q9BUK6	Protein misato homolog 1	MSTO1	Protein misato homolog 1
15.5861	14.1195	13.4499	17.6944	18.0819	19.6588	FALSE		+	CCW16_Biotin	2	2	2	2	1439	162	2.03078	0.0447927	4.09323	4.69893	+	PTPRK	Q15262	Receptor-type tyrosine-protein phosphatase kappa	PTPRK	Receptor-type tyrosine-protein phosphatase kappa
20.5774	17.0576	21.1772	23.1677	23.2311	24.687	FALSE				34	4	18	4	128	14.2	1.38576	0.0952337	4.09121	2.97017	+	SNU13	P55769	NHP2-like protein 1	SNU13	NHP2-like protein 1
16.6245	14.7205	15.2724	17.7893	19.2535	21.846	FALSE				1	4	4	4	2896	316.7	1.4465	0.0869254	4.09048	3.113	+	PRRC2C	Q9Y520	Protein PRRC2C	PRRC2C	Protein PRRC2C
19.2233	17.5616	20.0757	21.9537	22.3394	24.8313	FALSE				33	21	41	19	874	97.7	1.6069	0.0710379	4.08793	3.50773	+	COPG1	Q9Y678	Coatomer subunit gamma-1	COPG1	Coatomer subunit gamma-1
22.446	20.8904	22.7936	25.3755	25.621	27.3939	FALSE		+	CCW16_Biotin	45	50	124	49	1512	170.5	2.04055	0.044192	4.0868	4.72934	+	EPRS	P07814	Bifunctional glutamate/proline--tRNA ligase	EPRS	Bifunctional glutamate/proline--tRNA ligase
15.3858	14.3604	16.0061	18.9744	18.8765	20.1599	FALSE		+	CCW16_Biotin	2	1	2	1	612	65.7	2.52863	0.0276766	4.08617	6.45787	+	LPP	Q93052	Lipoma-preferred partner	LPP	Lipoma-preferred partner
15.5288	15.2124	15.6178	19.0554	18.9993	20.5625	FALSE		+	CCW16_Biotin	7	2	4	2	312	34.7	2.82798	0.0214807	4.08608	7.76031	+	NAPG	Q99747	Gamma-soluble NSF attachment protein	NAPG	Gamma-soluble NSF attachment protein
14.3283	13.4033	15.9235	17.3342	18.0769	20.4901	FALSE				4	3	3	3	1445	155.2	1.56055	0.0754613	4.08208	3.39088	+	TNS3	Q68CZ2	Tensin-3	TNS3	Tensin-3
17.9616	14.7704	19.0099	20.2616	20.628	23.0897	FALSE				29	3	5	3	86	10.1	1.23315	0.118731	4.07915	2.62554		SRP9	P49458	Signal recognition particle 9 kDa protein	SRP9	Signal recognition particle 9 kDa protein
17.3125	15.3304	18.3309	19.9372	20.4852	22.7783	FALSE				6	5	6	5	683	77.5	1.52036	0.0791029	4.07564	3.29145	+	PRPF3	O43395	U4/U6 small nuclear ribonucleoprotein Prp3	PRPF3	U4/U6 small nuclear ribonucleoprotein Prp3
19.9164	18.066	20.7439	23.0907	22.9984	24.8635	FALSE				33	9	24	9	319	35.3	1.82312	0.055843	4.07548	4.08575	+	MAGEB2	O15479	Melanoma-associated antigen B2	MAGEB2	Melanoma-associated antigen B2
20.5081	15.9727	18.8222	21.3852	21.8438	24.2886	FALSE				29	9	21	9	371	42.4	1.19524	0.124022	4.07156	2.5428		PRMT1	Q99873	Protein arginine N-methyltransferase 1	PRMT1	Protein arginine N-methyltransferase 1 {ECO:0000305}
19.8858	17.8396	19.6067	22.2562	22.6006	24.666	FALSE				16	37	60	23	3224	358	1.83243	0.0553519	4.06359	4.11197	+	RANBP2	P49792	E3 SUMO-protein ligase RanBP2	RANBP2	E3 SUMO-protein ligase RanBP2
18.1521	15.8488	18.1577	20.565	20.8124	22.9716	FALSE				19	5	10	5	327	36.9	1.69959	0.0645949	4.06347	3.74858	+	ANXA8L1	Q5VT79	Annexin A8-like protein 1	ANXA8L1	Annexin A8-like protein 1 {ECO:0000305}
15.9017	13.176	15.904	18.2615	18.5556	20.3525	FALSE				6	2	2	2	396	45.4	1.65404	0.0669385	4.06264	3.62899	+	VRK1	Q99986	Serine/threonine-protein kinase VRK1	VRK1	Serine/threonine-protein kinase VRK1
24.3087	22.4362	24.5766	27.1367	27.2915	29.0616	FALSE		+	CCW16_Biotin	52	15	101	14	334	36.6	1.94563	0.0485831	4.05611	4.44004	+	LDHB	P07195	L-lactate dehydrogenase B chain	LDHB	L-lactate dehydrogenase B chain
17.4775	13.184	17.6013	18.0939	19.7815	22.5534	FALSE				24	5	8	5	293	34.2	0.974911	0.174283	4.05529	2.08063		NIFK	Q9BYG3	MKI67 FHA domain-interacting nucleolar phosphoprotein	NIFK	MKI67 FHA domain-interacting nucleolar phosphoprotein
18.8275	15.8077	19.687	20.2966	21.559	24.6309	FALSE				44	14	27	12	406	45.6	1.09338	0.144743	4.05474	2.32546		PSMC5	P62195	26S proteasome regulatory subunit 8	PSMC5	26S proteasome regulatory subunit 8
15.6649	16.9448	17.5111	20.2206	20.3359	21.7269	FALSE		+	CCW16_Biotin	27	8	43	3	449	49.2	2.28927	0.0336997	4.05417	5.55584	+	HNRNPH2	P55795	Heterogeneous nuclear ribonucleoprotein H2	HNRNPH2	Heterogeneous nuclear ribonucleoprotein H2
14.4312	14.0517	14.407	17.8165	18.1487	19.0842	FALSE		+	CCW16_Biotin	18	1	2	1	122	13.4	3.27733	0.0159185	4.05316	10.1622	+	SELENOH	Q8IZQ5	Selenoprotein H	SELENOH	Selenoprotein H {ECO:0000305}
21.5694	19.467	22.0626	24.3284	24.5055	26.4196	FALSE				41	39	90	39	1176	134.4	1.75437	0.0603238	4.05151	3.89574	+	LARS	Q9P2J5	Leucine--tRNA ligase, cytoplasmic	LARS	Leucine--tRNA ligase, cytoplasmic
19.672	15.8599	20.6582	21.7938	22.1305	24.4176	FALSE				31	8	14	8	289	32	1.13442	0.13578	4.05061	2.41219		PGAM5	Q96HS1	Serine/threonine-protein phosphatase PGAM5, mitochondrial	PGAM5	Serine/threonine-protein phosphatase PGAM5, mitochondrial
14.7423	13.6757	15.6889	18.3452	18.4766	19.4298	FALSE		+	CCW16_Biotin	4	2	3	2	497	56.6	2.41136	0.0300844	4.04825	6.00179	+	XIAP	P98170	E3 ubiquitin-protein ligase XIAP	XIAP	E3 ubiquitin-protein ligase XIAP
21.2089	17.7991	20.9793	22.8964	23.4082	25.8252	FALSE				50	11	33	11	261	28.8	1.33057	0.103491	4.04751	2.84329	+	PCNA	P12004	Proliferating cell nuclear antigen	PCNA	Proliferating cell nuclear antigen
15.6201	13.804	15.2183	18.0105	18.4718	20.3016	FALSE		+	CCW16_Biotin	11	3	3	3	434	49.6	1.98071	0.0470074	4.04719	4.5454	+	MICU2	Q8IYU8	Calcium uptake protein 2, mitochondrial	MICU2	Calcium uptake protein 2, mitochondrial
19.5243	17.0254	19.151	21.6846	21.8755	24.2808	FALSE				17	15	22	15	1096	123.4	1.62125	0.069935	4.04672	3.54437	+	LARP1	Q6PKG0	La-related protein 1	LARP1	La-related protein 1
19.1978	15.951	18.5882	21.21	21.3244	23.3403	FALSE				25	5	9	5	163	18.6	1.53826	0.0775334	4.0459	3.33554	+	SKP1	P63208	S-phase kinase-associated protein 1	SKP1	S-phase kinase-associated protein 1
20.8094	19.3666	20.3445	23.1764	23.6288	25.8512	FALSE				46	8	18	8	241	26.9	1.91587	0.0501771	4.04532	4.35205	+	CLIC1	O00299	Chloride intracellular channel protein 1	CLIC1	Chloride intracellular channel protein 1
16.1899	16.3369	17.261	19.01	20.4463	22.4673	FALSE				9	6	8	6	984	112	1.72852	0.0622179	4.04526	3.82584	+	PKN2	Q16513	Serine/threonine-protein kinase N2	PKN2	Serine/threonine-protein kinase N2
17.8041	13.8499	19.6783	19.8819	20.5726	23.0095	FALSE				17	8	13	8	551	62.1	0.965108	0.177176	4.04387	2.06071		EIF2AK2	P19525	Interferon-induced, double-stranded RNA-activated protein kinase	EIF2AK2	Interferon-induced, double-stranded RNA-activated protein kinase
20.3035	15.8137	21.2577	22.12	22.4855	24.8899	FALSE				21	11	29	11	679	75.3	1.00288	0.166268	4.04015	2.13774		MISP	Q8IVT2	Mitotic interactor and substrate of PLK1	MISP	Mitotic interactor and substrate of PLK1 {ECO:0000303|PubMed:23574715}
14.5599	15.358	16.6561	17.9158	19.0782	21.6995	FALSE				9	4	4	4	499	55.4	1.46985	0.0836653	4.03979	3.16881	+	PRPF31	Q8WWY3	U4/U6 small nuclear ribonucleoprotein Prp31	PRPF31	U4/U6 small nuclear ribonucleoprotein Prp31
19.0879	17.3	19.3418	21.9307	21.8937	24.0182	FALSE				1	1	1	1	578	64.8	1.87823	0.0525341	4.03762	4.24257	+	HAS1	Q92839	Hyaluronan synthase 1	HAS1	Hyaluronan synthase 1
19.8327	17.904	20.144	22.9034	23.0052	24.0739	FALSE		+	CCW16_Biotin	33	6	24	6	268	28.1	2.14945	0.0392931	4.03393	5.07844	+	GATD3B	A0A0B4J2D5	Putative glutamine amidotransferase-like class 1 domain-containing protein 3B, mitochondrial	GATD3B	Glutamine amidotransferase-like class 1 domain-containing protein 3B, mitochondrial
16.5436	13.8525	16.8292	19.0912	19.4069	20.8289	FALSE				2	1	2	1	435	49	1.6835	0.065495	4.03391	3.70607	+	ZBTB25	P24278	Zinc finger and BTB domain-containing protein 25	ZBTB25	Zinc finger and BTB domain-containing protein 25
17.8806	15.2154	17.9496	20.3268	20.6971	22.1097	FALSE				17	1	3	1	58	6.5	1.73105	0.0619897	4.02936	3.83264	+	ATP5MD	Q96IX5	ATP synthase membrane subunit K, mitochondrial	ATP5MD	Up-regulated during skeletal muscle growth protein 5 {ECO:0000305}
13.5924	14.9062	14.9865	17.9465	18.1353	19.4868	FALSE		+	CCW16_Biotin	3	1	1	1	540	56.5	2.43085	0.0295961	4.02784	6.07564	+	MAVS	Q7Z434	Mitochondrial antiviral-signaling protein	MAVS	Mitochondrial antiviral-signaling protein {ECO:0000305}
15.2831	13.166	14.4076	16.115	18.5999	20.2219	FALSE				3	1	1	1	303	33.8	1.3979	0.09333	4.02667	2.99844	+	CTSZ	Q9UBR2	Cathepsin Z	CTSZ	Cathepsin Z
22.2663	19.2219	21.942	24.4269	24.6753	26.4066	FALSE				42	21	53	21	550	61.5	1.60585	0.0711144	4.02619	3.50505	+	CTTN	Q14247	Src substrate cortactin	CTTN	Src substrate cortactin
18.5961	17.9418	19.0981	21.8807	22.1939	23.6325	FALSE		+	CCW16_Biotin	38	4	8	4	125	14.2	2.49859	0.0284685	4.02371	6.33833	+	TRMT112	Q9UI30	Multifunctional methyltransferase subunit TRM112-like protein	TRMT112	Multifunctional methyltransferase subunit TRM112-like protein
20.3015	16.1306	19.7272	21.174	22.0308	25.0251	FALSE				28	15	35	8	644	70.7	1.08016	0.146988	4.0235	2.29773		PABPC4	Q13310	Polyadenylate-binding protein 4	PABPC4	Polyadenylate-binding protein 4
15.7063	14.6158	15.7877	18.8427	18.9838	20.3497	FALSE		+	CCW16_Biotin	4	2	2	2	476	54.3	2.55877	0.0270702	4.02212	6.57974	+	MICU1	Q9BPX6	Calcium uptake protein 1, mitochondrial	MICU1	Calcium uptake protein 1, mitochondrial
17.973	15.5121	17.751	20.1989	20.6362	22.4592	FALSE				2	1	1	1	399	46	1.73306	0.0617795	4.0194	3.83807	+	PCID2	Q5JVF3	PCI domain-containing protein 2	PCID2	PCI domain-containing protein 2
18.9205	15.1569	20.1599	21.3398	21.4569	23.4953	FALSE				7	10	19	9	1383	150.5	1.13903	0.134997	4.01824	2.422		PALLD	Q8WX93	Palladin	PALLD	Palladin
13.5185	14.5019	14.8746	17.5396	17.4614	19.9395	FALSE		+	CCW16_Biotin	3	1	1	1	389	41.5	1.939	0.0487329	4.01517	4.42033	+	MTCH1	Q9NZJ7	Mitochondrial carrier homolog 1	MTCH1	Mitochondrial carrier homolog 1
14.554	14.6153	14.8713	17.8638	18.2234	19.9935	FALSE		+	CCW16_Biotin	2	1	1	1	458	52.3	2.41933	0.0297847	4.01337	6.03192	+	TMEM135	Q86UB9	Transmembrane protein 135	TMEM135	Transmembrane protein 135
20.5382	14.0229	20.5367	20.8333	21.8457	24.4446	FALSE				37	9	23	9	350	38.4	0.760878	0.248219	4.00859	1.6542		STRAP	Q9Y3F4	Serine-threonine kinase receptor-associated protein	STRAP	Serine-threonine kinase receptor-associated protein
15.9832	13.2773	15.9728	17.9024	18.1061	21.2493	FALSE				30	2	2	2	67	7.6	1.33163	0.103325	4.00817	2.84569	+	POLR2L	P62875	DNA-directed RNA polymerases I, II, and III subunit RPABC5	POLR2L	DNA-directed RNA polymerases I, II, and III subunit RPABC5
16.7975	15.4316	17.5858	19.324	19.5979	22.9168	FALSE				23	3	6	3	180	20.4	1.419	0.0903291	4.00792	3.0479	+	NIP7	Q9Y221	60S ribosome subunit biogenesis protein NIP7 homolog	NIP7	60S ribosome subunit biogenesis protein NIP7 homolog
13.3635	15.9967	14.8792	17.92	18.372	19.9664	FALSE				1	1	1	1	1194	132.3	1.81864	0.0561107	4.00635	4.07319	+	GRM1	Q13255	Metabotropic glutamate receptor 1	GRM1	Metabotropic glutamate receptor 1
16.0224	14.8568	17.1535	18.967	19.3677	21.7142	FALSE				2	5	6	4	2671	303.9	1.6801	0.065688	4.00539	3.69712	+	ITPR3	Q14573	Inositol 1,4,5-trisphosphate receptor type 3	ITPR3	Inositol 1,4,5-trisphosphate receptor type 3
17.154	14.0125	14.8088	18.4115	18.6881	20.8808	FALSE				22	1	3	1	91	9.6	1.51093	0.0798357	4.00175	3.26836	+	LAMTOR5	O43504	Ragulator complex protein LAMTOR5	LAMTOR5	Ragulator complex protein LAMTOR5
15.005	14.8631	14.6101	18.1709	18.221	20.0848	FALSE		+	CCW16_Biotin	5	2	3	2	353	39.3	2.47517	0.0288706	3.99953	6.24646	+	THUMPD1	Q9NXG2	THUMP domain-containing protein 1	THUMPD1	THUMP domain-containing protein 1
14.6178	13.8585	16.8769	18.2187	18.4146	20.7178	FALSE				3	3	4	3	912	102.4	1.52532	0.0787014	3.99931	3.30362	+	ARHGEF1	Q92888	Rho guanine nucleotide exchange factor 1	ARHGEF1	Rho guanine nucleotide exchange factor 1
16.7139	13.1391	14.0165	16.2176	18.12	21.5165	FALSE				10	4	4	2	429	49.4	0.993043	0.168604	3.99484	2.11761		2011-09-01	Q9NVA2	Septin-11	2011-09-01	Septin-11
17.5427	15.5236	17.2002	19.8753	20.1991	22.1698	FALSE				16	4	8	4	314	36	1.86375	0.0531361	3.99256	4.20097	+	BCCIP	Q9P287	BRCA2 and CDKN1A-interacting protein	BCCIP	BRCA2 and CDKN1A-interacting protein
15.5213	13.2488	14.7778	17.2513	18.2659	19.9974	FALSE				1	2	3	2	1651	178.6	1.72643	0.0622652	3.98888	3.82022	+	WIZ	O95785	Protein Wiz	WIZ	Protein Wiz
17.0245	14.6453	19.4672	20.1227	20.2663	22.7121	FALSE				9	7	16	7	1194	133.9	1.15344	0.132428	3.98803	2.45276		DHX30	Q7L2E3	ATP-dependent RNA helicase DHX30	DHX30	ATP-dependent RNA helicase DHX30 {ECO:0000305}
15.4803	14.7498	14.1091	18.0134	17.551	20.7354	FALSE				5	2	3	2	337	37.1	1.69177	0.064729	3.98688	3.72789	+	APOL2	Q9BQE5	Apolipoprotein L2	APOL2	Apolipoprotein L2
18.5515	16.5567	19.8926	21.3384	21.6262	23.9959	FALSE				36	15	62	5	427	49.1	1.44327	0.0873379	3.98658	3.1053	+	DDX39A	O00148	ATP-dependent RNA helicase DDX39A	DDX39A	ATP-dependent RNA helicase DDX39A
16.9274	14.5916	16.6388	19.4835	19.5643	21.0643	FALSE		+	CCW16_Biotin	5	4	6	4	1083	121.8	1.94627	0.0485831	3.98483	4.44194	+	LIMCH1	Q9UPQ0	LIM and calponin homology domains-containing protein 1	LIMCH1	LIM and calponin homology domains-containing protein 1 {ECO:0000305}
19.5441	17.2141	20.8875	22.2992	22.6826	24.6077	FALSE				21	17	29	17	941	106.9	1.43619	0.0879795	3.98125	3.08849	+	PRPF6	O94906	Pre-mRNA-processing factor 6	PRPF6	Pre-mRNA-processing factor 6
14.9599	13.824	14.8632	15.4856	18.6182	21.4849	FALSE				8	4	5	4	437	49.6	1.05665	0.152321	3.98053	2.24871		BYSL	Q13895	Bystin	BYSL	Bystin
22.1874	20.0843	23.0286	24.9448	25.1445	27.1493	FALSE				39	26	88	26	847	94.6	1.62041	0.069935	3.97945	3.54222	+	MATR3	P43243	Matrin-3	MATR3	Matrin-3
17.5926	12.4227	17.5007	19	19.3127	21.1386	FALSE				19	2	4	2	99	10.9	1.01838	0.161955	3.97844	2.16956		NDUFA2	O43678	NADH dehydrogenase [ubiquinone] 1 alpha subcomplex subunit 2	NDUFA2	NADH dehydrogenase [ubiquinone] 1 alpha subcomplex subunit 2
21.3688	21.0484	21.2979	24.9921	24.9348	25.7019	FALSE		+	CCW16_Biotin	42	14	40	14	432	47.6	3.93624	0.0113606	3.97123	14.9761	+	TXNDC5	Q8NBS9	Thioredoxin domain-containing protein 5	TXNDC5	Thioredoxin domain-containing protein 5
17.9088	14.8421	16.2919	18.8813	19.4001	22.6671	FALSE				10	4	4	4	357	38.3	1.25897	0.114373	3.96856	2.68251		SORD	Q00796	Sorbitol dehydrogenase	SORD	Sorbitol dehydrogenase
19.5729	16.5829	19.9876	21.9547	22.0152	24.0781	FALSE				22	11	24	11	694	75.4	1.44154	0.0875293	3.96821	3.10118	+	TMPO	P42166	Lamina-associated polypeptide 2, isoform alpha	TMPO	Lamina-associated polypeptide 2, isoform alpha
19.2355	19.4545	20.1792	22.5718	23.0783	25.1203	FALSE		+	CCW16_Biotin	30	20	44	19	775	87.7	2.05751	0.0434422	3.96709	4.78247	+	QARS	P47897	Glutamine--tRNA ligase	QARS	Glutamine--tRNA ligase
15.1868	14.6126	16.6602	18.9401	18.2211	21.1885	FALSE				9	3	3	3	336	39.1	1.66714	0.066521	3.96334	3.66314	+	CDC123	O75794	Cell division cycle protein 123 homolog	CDC123	Cell division cycle protein 123 homolog
21.8991	18.8332	22.6364	24.377	24.5687	26.2978	FALSE				34	23	90	18	729	80.2	1.40294	0.092576	3.95829	3.01021	+	DDX17	Q92841	Probable ATP-dependent RNA helicase DDX17	DDX17	Probable ATP-dependent RNA helicase DDX17
19.4776	15.1225	20.0036	20.9676	21.6435	23.8587	FALSE				19	10	11	10	739	83.3	1.04611	0.154466	3.95537	2.22682		LETM1	O95202	Mitochondrial proton/calcium exchanger protein	LETM1	Mitochondrial proton/calcium exchanger protein {ECO:0000305}
14.8137	15.0822	14.7697	18.1575	18.3642	20.0045	FALSE		+	CCW16_Biotin	3	2	2	2	796	88.8	2.58177	0.0265007	3.95355	6.67407	+	SLC4A1AP	Q9BWU0	Kanadaptin	SLC4A1AP	Kanadaptin
21.3183	18.6756	21.5123	23.5277	23.9349	25.9027	FALSE				45	24	51	24	767	86.4	1.55274	0.0760734	3.95306	3.37143	+	NSUN2	Q08J23	RNA cytosine C(5)-methyltransferase NSUN2	NSUN2	tRNA (cytosine(34)-C(5))-methyltransferase
19.6914	18.1806	19.8053	22.24	22.6818	24.6132	FALSE		+	CCW16_Biotin	24	12	25	12	599	67.3	1.93382	0.0489759	3.9526	4.40496	+	ABCE1	P61221	ATP-binding cassette sub-family E member 1	ABCE1	ATP-binding cassette sub-family E member 1
18.2245	16.2731	17.4319	20.4694	20.7906	22.5258	FALSE		+	CCW16_Biotin	11	2	7	2	195	21.7	2.00803	0.0463206	3.95207	4.62869	+	LSM12	Q3MHD2	Protein LSM12 homolog	LSM12	Protein LSM12 homolog
12.8689	14.0404	15.6467	16.8092	16.959	20.6402	FALSE				8	3	3	3	401	46.5	1.24562	0.116608	3.95085	2.65299		CRTAP	O75718	Cartilage-associated protein	CRTAP	Cartilage-associated protein
21.2077	19.804	20.9319	23.9869	24.038	25.7646	FALSE		+	CCW16_Biotin	38	12	42	11	380	42.6	2.258	0.0344473	3.94862	5.44607	+	FEN1	P39748	Flap endonuclease 1	FEN1	Flap endonuclease 1 {ECO:0000255|HAMAP-Rule:MF_03140}
15.2902	14.733	14.6339	17.5162	18.5952	20.389	FALSE		+	CCW16_Biotin	5	2	3	2	551	60.2	1.99135	0.0465355	3.94773	4.57771	+	RELA	Q04206	Transcription factor p65	RELA	Transcription factor p65
14.0726	14.5729	15.2231	18.1576	18.4141	19.1385	FALSE		+	CCW16_Biotin	5	2	3	2	755	81.4	3.05304	0.0182657	3.94721	8.88899	+	TRIM56	Q9BRZ2	E3 ubiquitin-protein ligase TRIM56	TRIM56	E3 ubiquitin-protein ligase TRIM56
14.5555	12.8992	16.3413	18.077	17.6802	19.8717	FALSE				8	2	3	2	337	37.5	1.51744	0.0792169	3.9443	3.2843	+	2001-03-01	Q5VT66	Mitochondrial amidoxime-reducing component 1	2001-03-01	Mitochondrial amidoxime-reducing component 1
21.218	19.1009	22.3123	24.0523	24.2936	26.1167	FALSE				55	15	70	9	449	49.2	1.58078	0.0733786	3.9438	3.44159	+	HNRNPH1	P31943	Heterogeneous nuclear ribonucleoprotein H	HNRNPH1	Heterogeneous nuclear ribonucleoprotein H
14.595	14.165	14.7347	17.8223	17.8736	19.6302	FALSE		+	CCW16_Biotin	2	1	3	1	666	72.8	2.50824	0.0280491	3.94378	6.37654	+	SPART	Q8N0X7	Spartin	SPART	Spartin {ECO:0000305}
14.4631	13.5362	15.2167	17.6317	17.3594	20.039	FALSE				2	3	3	3	1755	192.1	1.79841	0.0574748	3.93804	4.01677	+	BCOR	Q6W2J9	BCL-6 corepressor	BCOR	BCL-6 corepressor
16.4863	12.4389	15.4291	16.811	18.4355	20.9	FALSE				2	4	6	3	1621	177.3	1.08862	0.145753	3.93076	2.31547		NES	P48681	Nestin	NES	Nestin
16.0882	13.3901	14.8185	17.5797	18.1372	20.3721	FALSE				9	3	3	3	341	39	1.56481	0.0751095	3.93074	3.40154	+	C9orf64	Q5T6V5	Queuosine salvage protein	C9orf64	Queuosine salvage protein {ECO:0000303|PubMed:24911101}
16.0971	14.6014	13.8633	18.554	18.4692	19.3286	FALSE		+	CCW16_Biotin	3	1	2	1	329	36.1	2.27971	0.0337885	3.92998	5.52209	+	FTSJ1	Q9UET6	Putative tRNA (cytidine(32)/guanosine(34)-2'-O)-methyltransferase	FTSJ1	Putative tRNA (cytidine(32)/guanosine(34)-2'-O)-methyltransferase {ECO:0000255|HAMAP-Rule:MF_03162}
14.2959	14.4314	15.3287	18.0352	18.2489	19.5571	FALSE		+	CCW16_Biotin	3	1	3	1	217	24	2.61804	0.025689	3.92842	6.82521	+	GCA	P28676	Grancalcin	GCA	Grancalcin
18.4066	16.0674	18.9982	20.9421	21.2961	23.0188	FALSE				38	3	8	3	113	12.7	1.63049	0.0695505	3.92827	3.5681	+	EIF1	P41567	Eukaryotic translation initiation factor 1	EIF1	Eukaryotic translation initiation factor 1
16.7371	13.8682	17.1789	19.2507	19.3306	20.9846	FALSE				2	1	1	1	348	36.4	1.53337	0.0780231	3.92724	3.32345	+	CTU1	Q7Z7A3	Cytoplasmic tRNA 2-thiolation protein 1	CTU1	Cytoplasmic tRNA 2-thiolation protein 1 {ECO:0000255|HAMAP-Rule:MF_03053}
15.3729	14.7853	15.7225	18.4986	18.4832	20.674	FALSE		+	CCW16_Biotin	5	2	4	2	426	46	2.14046	0.0396727	3.92502	5.0489	+	EGLN1	Q9GZT9	Egl nine homolog 1	EGLN1	Egl nine homolog 1
15.2339	14.0332	15.3171	18.3515	18.4372	19.5703	FALSE		+	CCW16_Biotin	3	1	1	1	267	30.3	2.62885	0.0256317	3.92492	6.87081	+	DPH6	Q7L8W6	Diphthine--ammonia ligase	DPH6	Diphthine--ammonia ligase
14.7118	15.6024	13.5628	17.875	18.1561	19.6168	FALSE		+	CCW16_Biotin	4	2	3	2	506	56.9	2.09595	0.0416081	3.92366	4.90457	+	CDK5RAP3	Q96JB5	CDK5 regulatory subunit-associated protein 3	CDK5RAP3	CDK5 regulatory subunit-associated protein 3 {ECO:0000312}
18.5385	15.4226	17.7663	19.2627	20.2258	24.0093	FALSE				28	13	13	13	677	76.6	1.06893	0.149526	3.92347	2.27428		POR	P16435	NADPH--cytochrome P450 reductase	POR	NADPH--cytochrome P450 reductase {ECO:0000255|HAMAP-Rule:MF_03212}
20.0742	18.8521	19.0425	22.6773	22.664	24.3855	FALSE	Acetyl [N-Term]	+	CCW16_Biotin	33	8	16	8	348	38.5	2.33279	0.032454	3.91936	5.71154	+	CAPG	P40121	Macrophage-capping protein	CAPG	Macrophage-capping protein
19.5019	13.7817	19.8206	19.5274	21.1945	24.1373	FALSE				18	9	16	9	655	70.3	0.756783	0.249585	3.91833	1.64618		ACADVL	P49748	Very long-chain specific acyl-CoA dehydrogenase, mitochondrial	ACADVL	Very long-chain specific acyl-CoA dehydrogenase, mitochondrial
20.0089	18.5001	21.131	23.3123	23.4973	24.5818	FALSE		+	CCW16_Biotin	27	9	27	9	501	58.8	1.98571	0.0468084	3.91713	4.56055	+	SF3A3	Q12874	Splicing factor 3A subunit 3	SF3A3	Splicing factor 3A subunit 3
13.9469	12.9678	16.1335	17.7774	17.7977	19.222	FALSE				3	1	2	1	493	57.8	1.69138	0.064729	3.91631	3.72684	+	ARIH2	O95376	E3 ubiquitin-protein ligase ARIH2	ARIH2	E3 ubiquitin-protein ligase ARIH2
23.7942	21.554	23.8898	26.2629	26.4052	28.305	FALSE				54	20	103	20	463	50.9	1.74906	0.0604518	3.91172	3.88131	+	HNRNPK	P61978	Heterogeneous nuclear ribonucleoprotein K	HNRNPK	Heterogeneous nuclear ribonucleoprotein K
19.2938	14.177	19.3933	19.9274	20.7096	23.9589	FALSE				33	9	14	8	418	47.3	0.857887	0.21145	3.91062	1.8455		PSMC4	P43686	26S proteasome regulatory subunit 6B	PSMC4	26S proteasome regulatory subunit 6B
15.1079	15.1844	15.3159	17.8347	17.5431	21.962	FALSE				9	6	7	6	938	102.9	1.28397	0.110547	3.91053	2.73817		DDX42	Q86XP3	ATP-dependent RNA helicase DDX42	DDX42	ATP-dependent RNA helicase DDX42
13.5154	12.7212	15.6915	16.8101	17.5481	19.2867	FALSE				8	2	3	1	244	27.5	1.56024	0.0754613	3.90561	3.39012	+	GSTT2B	P0CG30	Glutathione S-transferase theta-2B	GSTT2B	Glutathione S-transferase theta-2B
14.8874	13.1861	15.1653	16.5156	17.6297	20.7962	FALSE				3	2	3	2	698	77.9	1.28483	0.110492	3.9009	2.74009		ACSL1	P33121	Long-chain-fatty-acid--CoA ligase 1	ACSL1	Long-chain-fatty-acid--CoA ligase 1
16.1356	14.3717	16.1888	18.8179	18.9273	20.6479	FALSE		+	CCW16_Biotin	4	2	4	2	476	54.8	2.01012	0.0463206	3.89904	4.63512	+	RNMT	O43148	mRNA cap guanine-N7 methyltransferase	RNMT	mRNA cap guanine-N7 methyltransferase
20.3963	18.1075	20.6869	22.8306	22.9601	25.0968	FALSE				36	7	22	7	213	23.3	1.62402	0.0699233	3.89896	3.55147	+	ATP5PO	P48047	ATP synthase subunit O, mitochondrial	ATP5PO	ATP synthase subunit O, mitochondrial {ECO:0000305}
14.616	13.6503	16.0071	16.6728	18.2568	21.0398	FALSE				10	3	4	3	456	50.1	1.26335	0.113529	3.89865	2.69222		ADSS	P30520	Adenylosuccinate synthetase isozyme 2	ADSS	Adenylosuccinate synthetase isozyme 2 {ECO:0000255|HAMAP-Rule:MF_03127}
19.0948	16.0167	18.3716	20.0035	21.0297	24.138	FALSE				42	8	18	7	225	26.5	1.18032	0.126613	3.89606	2.51053		GSTM3	P21266	Glutathione S-transferase Mu 3	GSTM3	Glutathione S-transferase Mu 3
14.5528	14.0214	14.5176	17.2823	17.8162	19.6789	FALSE		+	CCW16_Biotin	7	1	2	1	122	13.1	2.19153	0.0375258	3.89523	5.21856	+	PSMG3	Q9BT73	Proteasome assembly chaperone 3	PSMG3	Proteasome assembly chaperone 3
16.4797	14.8933	14.0883	17.5996	18.3225	21.2231	FALSE				5	3	5	3	808	89.2	1.38575	0.0952337	3.89461	2.97013	+	LRRFIP1	Q32MZ4	Leucine-rich repeat flightless-interacting protein 1	LRRFIP1	Leucine-rich repeat flightless-interacting protein 1
18.717	16.5737	19.1195	20.8836	21.4207	23.7792	FALSE				36	9	10	9	352	39.9	1.51198	0.0797441	3.89109	3.27093	+	EIF3H	O15372	Eukaryotic translation initiation factor 3 subunit H	EIF3H	Eukaryotic translation initiation factor 3 subunit H {ECO:0000255|HAMAP-Rule:MF_03007}
16.5929	13.6698	16.8932	18.1802	18.9702	21.673	FALSE				11	2	2	2	142	17	1.23837	0.117938	3.8892	2.63702		AP2S1	P53680	AP-2 complex subunit sigma	AP2S1	AP-2 complex subunit sigma
24.2397	22.1685	24.2572	26.6921	26.9052	28.7186	FALSE				59	21	93	21	437	50.1	1.83071	0.0554895	3.88352	4.10712	+	EEF1G	P26641	Elongation factor 1-gamma	EEF1G	Elongation factor 1-gamma
14.5955	15.0441	14.4521	18.1133	18.5061	19.1211	FALSE		+	CCW16_Biotin	11	1	1	1	101	11.2	3.45845	0.0141147	3.8829	11.313	+	CRIPT	Q9P021	Cysteine-rich PDZ-binding protein	CRIPT	Cysteine-rich PDZ-binding protein
15.5	13.9671	15.1563	17.9891	17.7975	20.4848	FALSE				10	6	7	6	975	112.5	1.77516	0.0586718	3.88268	3.95256	+	IPO11	Q9UI26	Importin-11	IPO11	Importin-11
22.5426	20.9521	23.5949	25.3204	25.686	27.7276	FALSE				66	20	207	4	444	49.6	1.64978	0.0673139	3.88144	3.61791	+	TUBB	P07437	Tubulin beta chain	TUBB	Tubulin beta chain
13.885	13.6421	15.5789	16.6124	17.7271	20.4071	FALSE				8	2	2	2	297	33.2	1.41171	0.0912814	3.88021	3.03077	+	MPST	P25325	3-mercaptopyruvate sulfurtransferase	MPST	3-mercaptopyruvate sulfurtransferase
18.1254	15.4909	19.5424	20.4023	20.8546	23.5344	FALSE				19	9	13	7	765	86.1	1.18548	0.125747	3.87751	2.52167		SEC23A	Q15436	Protein transport protein Sec23A	SEC23A	Protein transport protein Sec23A {ECO:0000305}
15.2006	14.1958	16.0393	18.2789	18.4712	20.3158	FALSE		+	CCW16_Biotin	6	2	3	2	406	42.4	2.00369	0.0463206	3.87673	4.6154	+	RING1	Q06587	E3 ubiquitin-protein ligase RING1	RING1	E3 ubiquitin-protein ligase RING1
15.787	12.5733	15.4806	16.7565	18.537	20.1754	FALSE				2	4	5	4	2202	251.3	1.27808	0.111363	3.87599	2.72501		ASCC3	Q8N3C0	Activating signal cointegrator 1 complex subunit 3	ASCC3	Activating signal cointegrator 1 complex subunit 3
15.2007	15.682	16.099	18.1768	18.8145	21.6133	FALSE				42	3	5	3	81	9.1	1.62919	0.0695505	3.87427	3.56475	+	NEDD8	Q15843	NEDD8	NEDD8	NEDD8
15.0181	14.5077	16.5879	17.4697	19.2741	20.9918	FALSE				1	1	1	1	1435	160.9	1.50109	0.0806017	3.87393	3.24435	+	TRAPPC8	Q9Y2L5	Trafficking protein particle complex subunit 8	TRAPPC8	Trafficking protein particle complex subunit 8
16.9618	13.8455	16.4522	18.5039	19.1552	21.2196	FALSE				8	1	2	1	178	19.3	1.42433	0.0896125	3.87303	3.06045	+	NPM3	O75607	Nucleoplasmin-3	NPM3	Nucleoplasmin-3
16.4512	14.7013	15.8536	19.0046	19.1668	20.4512	FALSE		+	CCW16_Biotin	5	1	1	1	237	27.5	2.31001	0.033054	3.87215	5.62959	+	DCUN1D5	Q9BTE7	DCN1-like protein 5	DCUN1D5	DCN1-like protein 5
14.0468	14.2371	17.2598	17.1521	17.8384	22.1684	FALSE				16	2	3	2	140	15	0.962412	0.177862	3.87175	2.05523		ACOT13	Q9NPJ3	Acyl-coenzyme A thioesterase 13	ACOT13	Acyl-coenzyme A thioesterase 13
20.0996	18.0245	20.4564	22.547	22.7979	24.8502	FALSE				43	10	18	10	290	31.4	1.67342	0.0660544	3.87149	3.67956	+	ECHS1	P30084	Enoyl-CoA hydratase, mitochondrial	ECHS1	Enoyl-CoA hydratase, mitochondrial
13.4091	14.426	15.8617	18.0066	17.858	19.4465	FALSE		+	CCW16_Biotin	3	1	1	1	564	62.2	1.94324	0.0487094	3.87142	4.43292	+	CARS2	Q9HA77	Probable cysteine--tRNA ligase, mitochondrial	CARS2	Probable cysteine--tRNA ligase, mitochondrial
17.2176	13.3764	18.1113	18.0011	19.8881	22.428	FALSE				9	5	7	5	747	85.1	0.933908	0.185622	3.87062	1.99758		HNRNPUL2	Q1KMD3	Heterogeneous nuclear ribonucleoprotein U-like protein 2	HNRNPUL2	Heterogeneous nuclear ribonucleoprotein U-like protein 2
12.8449	13.2737	14.9684	17.1519	17.0078	18.5377	FALSE		+	CCW16_Biotin	9	4	6	1	622	68.9	2.05367	0.0435038	3.87012	4.77041	+	KLC2	Q9H0B6	Kinesin light chain 2	KLC2	Kinesin light chain 2
17.9773	17.5623	19.6112	21.6516	21.8069	23.3024	FALSE		+	CCW16_Biotin	6	4	4	2	632	71.1	2.04222	0.044192	3.87001	4.73456	+	FMR1	Q06787	Synaptic functional regulator FMR1	FMR1	Synaptic functional regulator FMR1 {ECO:0000305}
18.0754	17.0572	18.8316	21.0118	21.2966	23.2621	FALSE		+	CCW16_Biotin	15	6	10	6	463	50.3	1.94024	0.0487329	3.86877	4.42401	+	SUCLA2	Q9P2R7	Succinate--CoA ligase [ADP-forming] subunit beta, mitochondrial	SUCLA2	Succinate--CoA ligase [ADP-forming] subunit beta, mitochondrial {ECO:0000255|HAMAP-Rule:MF_03220}
16.6326	14.2501	15.503	18.5659	19.0357	20.3894	FALSE		+	CCW16_Biotin	2	2	5	2	979	107.1	1.93281	0.0490131	3.86839	4.40197	+	NEK9	Q8TD19	Serine/threonine-protein kinase Nek9	NEK9	Serine/threonine-protein kinase Nek9
23.9843	22.0861	24.6364	26.6127	26.8841	28.8004	FALSE				51	19	126	17	406	46.1	1.70163	0.0644895	3.86346	3.754	+	EIF4A1	P60842	Eukaryotic initiation factor 4A-I	EIF4A1	Eukaryotic initiation factor 4A-I
19.6642	15.4066	19.8894	21.151	21.6373	23.7599	FALSE				4	4	13	3	1032	112.5	1.09161	0.145142	3.86266	2.32173		RTN3	O95197	Reticulon-3	RTN3	Reticulon-3
17.4293	14.3356	16.5063	18.5301	19.3782	21.9476	FALSE				9	3	6	3	534	60.2	1.31331	0.1061	3.86158	2.80413	+	NAE1	Q13564	NEDD8-activating enzyme E1 regulatory subunit	NAE1	NEDD8-activating enzyme E1 regulatory subunit
13.9552	14.1635	14.9562	17.7239	17.652	19.2825	FALSE		+	CCW16_Biotin	4	1	3	1	383	43.5	2.4882	0.0286436	3.86115	6.29745	+	BABAM2	Q9NXR7	BRISC and BRCA1-A complex member 2	BABAM2	BRISC and BRCA1-A complex member 2 {ECO:0000312|HGNC:HGNC:1106}
14.3891	13.7137	16.7265	17.4046	17.9677	21.0395	FALSE				10	5	7	4	612	68.2	1.24814	0.116022	3.86081	2.65855		PGM2	Q96G03	Phosphoglucomutase-2	PGM2	Phosphoglucomutase-2
16.1033	14.8261	17.6448	18.5316	19.5031	22.12	FALSE				3	5	5	5	2035	208.6	1.34116	0.101926	3.86015	2.86741	+	HCFC1	P51610	Host cell factor 1	HCFC1	Host cell factor 1
17.0587	13.1484	17.1939	18.433	19.2446	21.3029	FALSE				16	2	5	2	230	24.7	1.15046	0.132964	3.85982	2.4464		LYPLA1	O75608	Acyl-protein thioesterase 1	LYPLA1	Acyl-protein thioesterase 1
17.5787	14.0774	18.4727	19.4501	19.7604	22.4963	FALSE				19	4	8	4	313	35.7	1.09718	0.144254	3.85931	2.33344		TYMS	P04818	Thymidylate synthase	TYMS	Thymidylate synthase
14.4506	13.2455	15.6578	17.43	17.1703	20.325	FALSE				6	1	1	1	137	15.3	1.45861	0.0849829	3.85716	3.14187	+	MRPS16	Q9Y3D3	28S ribosomal protein S16, mitochondrial	MRPS16	28S ribosomal protein S16, mitochondrial
21.574	19.908	22.0347	24.318	24.4794	26.2871	FALSE				36	27	57	27	919	103.2	1.88753	0.052339	3.8559	4.26943	+	NPEPPS	P55786	Puromycin-sensitive aminopeptidase	NPEPPS	Puromycin-sensitive aminopeptidase
17.8236	12.9946	18.7686	18.1489	19.8107	23.1934	FALSE				25	5	6	5	312	34.3	0.76336	0.247411	3.85537	1.65907		AIMP1	Q12904	Aminoacyl tRNA synthase complex-interacting multifunctional protein 1	AIMP1	Aminoacyl tRNA synthase complex-interacting multifunctional protein 1
17.1437	15.4924	18.0647	20.5268	19.2996	22.4269	FALSE				11	6	8	5	583	66.2	1.50823	0.0801267	3.85082	3.26176	+	ATL2	Q8NHH9	Atlastin-2	ATL2	Atlastin-2
16.7878	13.9371	13.4558	17.5746	18.0501	20.1044	FALSE				7	2	6	1	217	22.3	1.38427	0.0952644	3.84947	2.9667	+	GAR1	Q9NY12	H/ACA ribonucleoprotein complex subunit 1	GAR1	H/ACA ribonucleoprotein complex subunit 1
19.4899	15.2268	20.2761	20.7868	21.361	24.392	FALSE				26	9	12	7	440	49.2	0.934101	0.185622	3.84902	1.99797		PSMC1	P62191	26S proteasome regulatory subunit 4	PSMC1	26S proteasome regulatory subunit 4
17.7621	14.0459	18.3804	19.4555	20.0477	22.2285	FALSE				9	3	6	3	385	42.2	1.13472	0.13578	3.84779	2.41284		IDH3B	O43837	Isocitrate dehydrogenase [NAD] subunit beta, mitochondrial	IDH3B	Isocitrate dehydrogenase [NAD] subunit beta, mitochondrial
13.9892	14.8543	18.3805	18.0921	18.6985	21.9605	FALSE				15	5	7	4	534	60.6	1.00031	0.166942	3.84241	2.13248		EHD1	Q9H4M9	EH domain-containing protein 1	EHD1	EH domain-containing protein 1 {ECO:0000305}
19.5209	18.4328	19.034	21.9065	22.1617	24.4376	FALSE		+	CCW16_Biotin	16	23	33	23	1845	204.2	1.94704	0.0485831	3.83938	4.44424	+	ECPAS	Q5VYK3	Proteasome adapter and scaffold protein ECM29	ECPAS	Proteasome adapter and scaffold protein ECM29 {ECO:0000305}
18.683	15.8716	16.5003	20.0922	20.0762	22.3982	FALSE				15	5	7	5	397	41.3	1.53966	0.0774219	3.83721	3.33899	+	ACAT2	Q9BWD1	Acetyl-CoA acetyltransferase, cytosolic	ACAT2	Acetyl-CoA acetyltransferase, cytosolic
13.2628	13.5751	15.5932	16.6164	17.7015	19.6227	FALSE				5	1	1	1	315	34.3	1.54698	0.0766387	3.83646	3.35711	+	GIPC2	Q8TF65	PDZ domain-containing protein GIPC2	GIPC2	PDZ domain-containing protein GIPC2
14.5725	14.8012	14.7633	17.3776	18.783	19.4724	FALSE		+	CCW16_Biotin	6	2	3	2	708	81.8	2.4571	0.0293583	3.83199	6.17633	+	EXOC5	O00471	Exocyst complex component 5	EXOC5	Exocyst complex component 5
18.9092	16.4448	19.5734	21.3802	21.2681	23.7504	FALSE				9	8	9	8	1401	151.6	1.42444	0.0896125	3.82377	3.06071	+	EDC4	Q6P2E9	Enhancer of mRNA-decapping protein 4	EDC4	Enhancer of mRNA-decapping protein 4
15.7524	13.681	15.7218	17.9376	18.5768	20.1042	FALSE				3	4	5	4	2863	318.9	1.81632	0.0562463	3.82112	4.06668	+	LRBA	P50851	Lipopolysaccharide-responsive and beige-like anchor protein	LRBA	Lipopolysaccharide-responsive and beige-like anchor protein
19.8832	16.431	20.2299	21.6807	22.0108	24.2981	FALSE				26	9	19	9	418	45.4	1.22298	0.12	3.81517	2.60324		HSDL2	Q6YN16	Hydroxysteroid dehydrogenase-like protein 2	HSDL2	Hydroxysteroid dehydrogenase-like protein 2
20.9389	18.004	21.1548	22.8939	23.1954	25.4525	FALSE				39	13	33	13	421	46.6	1.37241	0.0966188	3.81473	2.93923	+	ACADM	P11310	Medium-chain specific acyl-CoA dehydrogenase, mitochondrial	ACADM	Medium-chain specific acyl-CoA dehydrogenase, mitochondrial
19.0879	15.6945	20.5292	21.1668	21.616	23.9682	FALSE				26	10	26	9	541	60.5	1.06949	0.149508	3.81313	2.27545		ATL3	Q6DD88	Atlastin-3	ATL3	Atlastin-3
23.9624	21.7687	24.281	26.3272	26.5701	28.5509	FALSE				58	38	165	38	730	77.5	1.64391	0.0679841	3.81205	3.6027	+	HNRNPM	P52272	Heterogeneous nuclear ribonucleoprotein M	HNRNPM	Heterogeneous nuclear ribonucleoprotein M
14.5637	15.0023	14.8728	14.6858	19.6295	21.5582	FALSE				4	3	4	3	680	77.8	0.864523	0.208962	3.81158	1.85869		FERMT2	Q96AC1	Fermitin family homolog 2	FERMT2	Fermitin family homolog 2
22.4193	20.5203	23.2803	25.1386	25.314	27.1931	FALSE				47	19	85	19	452	49.5	1.65679	0.0669385	3.80861	3.63614	+	TUFM	P49411	Elongation factor Tu, mitochondrial	TUFM	Elongation factor Tu, mitochondrial
20.5128	18.3428	20.9268	22.8097	23.1497	25.2454	FALSE				56	11	38	11	277	30.4	1.58179	0.0733609	3.80749	3.44414	+	CBR1	P16152	Carbonyl reductase [NADPH] 1	CBR1	Carbonyl reductase [NADPH] 1
14.1487	13.8825	12.9833	16.852	17.2448	18.3367	FALSE		+	CCW16_Biotin	4	1	1	1	339	39.9	2.59096	0.0263648	3.80633	6.71207	+	SNRNP48	Q6IEG0	U11/U12 small nuclear ribonucleoprotein 48 kDa protein	SNRNP48	U11/U12 small nuclear ribonucleoprotein 48 kDa protein
20.6214	19.0849	20.9532	23.3672	23.5694	25.1354	FALSE		+	CCW16_Biotin	28	13	36	13	488	52.7	2.0448	0.0441611	3.80416	4.74261	+	ANXA7	P20073	Annexin A7	ANXA7	Annexin A7
17.555	14.7432	13.3098	15.0414	18.7748	23.2024	FALSE				21	5	6	5	268	30	0.643755	0.304066	3.80352	1.42562		MAPRE1	Q15691	Microtubule-associated protein RP/EB family member 1	MAPRE1	Microtubule-associated protein RP/EB family member 1
17.2713	13.8828	14.1092	17.1487	17.8317	21.6772	FALSE				10	3	3	3	322	35.5	0.998545	0.167309	3.79808	2.12887		SEC13	P55735	Protein SEC13 homolog	SEC13	Protein SEC13 homolog {ECO:0000305}
22.6919	19.7061	23.2536	24.8055	25.1417	27.0933	FALSE				51	26	89	26	607	68.5	1.35281	0.099826	3.79627	2.89409	+	RPN1	P04843	Dolichyl-diphosphooligosaccharide--protein glycosyltransferase subunit 1	RPN1	Dolichyl-diphosphooligosaccharide--protein glycosyltransferase subunit 1
20.539	17.2674	20.9677	22.5813	22.6813	24.8837	FALSE				35	13	92	3	463	50.4	1.27969	0.111126	3.79076	2.7286		EEF1A2	Q05639	Elongation factor 1-alpha 2	EEF1A2	Elongation factor 1-alpha 2
15.5802	15.2199	18.2408	19.2079	19.5605	21.6432	FALSE				18	5	7	5	451	51.1	1.44545	0.0869845	3.79024	3.11048	+	TUBG1	P23258	Tubulin gamma-1 chain	TUBG1	Tubulin gamma-1 chain
14.9425	14.8696	14.9389	18.3734	18.0935	19.653	FALSE		+	CCW16_Biotin	2	1	1	1	342	38	2.85415	0.0213936	3.78962	7.88455	+	HOXC10	Q9NYD6	Homeobox protein Hox-C10	HOXC10	Homeobox protein Hox-C10
22.5081	19.6621	22.9781	24.9873	25.0663	26.4603	FALSE				39	5	27	5	132	14.5	1.53205	0.0781052	3.78854	3.3202	+	RPS12	P25398	40S ribosomal protein S12	RPS12	40S ribosomal protein S12
22.035	17.1266	22.1392	23.1845	23.6468	25.835	FALSE				43	22	47	22	645	72.9	0.961631	0.177949	3.78852	2.05365		PDIA4	P13667	Protein disulfide-isomerase A4	PDIA4	Protein disulfide-isomerase A4
15.4269	16.7863	14.004	17.793	18.6464	21.1384	FALSE				10	2	2	2	325	36.9	1.37531	0.0962047	3.78687	2.94593	+	MRPL1	Q9BYD6	39S ribosomal protein L1, mitochondrial	MRPL1	39S ribosomal protein L1, mitochondrial
16.3896	14.0592	16.4034	18.3941	18.7247	21.0909	FALSE				8	2	2	2	367	40.5	1.51773	0.0792169	3.78582	3.28501	+	DRG1	Q9Y295	Developmentally-regulated GTP-binding protein 1	DRG1	Developmentally-regulated GTP-binding protein 1
18.3767	13.6472	16.8208	18.4954	19.4815	22.2211	FALSE				17	5	8	4	375	42.8	0.995471	0.168244	3.78446	2.12258		NAP1L4	Q99733	Nucleosome assembly protein 1-like 4	NAP1L4	Nucleosome assembly protein 1-like 4
16.9065	15.1528	14.4886	18.169	18.6178	21.1101	FALSE				4	2	2	2	950	108.5	1.50235	0.0804447	3.78296	3.24742	+	XRN2	Q9H0D6	5'-3' exoribonuclease 2	XRN2	5'-3' exoribonuclease 2
19.7986	18.0364	20.4558	21.7979	22.476	25.3658	FALSE				20	18	33	18	1047	119.8	1.34922	0.100302	3.78296	2.88585	+	SUPT16H	Q9Y5B9	FACT complex subunit SPT16	SUPT16H	FACT complex subunit SPT16
17.0939	18.2901	17.1197	20.5291	20.7055	22.6179	FALSE		+	CCW16_Biotin	14	5	9	5	372	41.9	2.08571	0.0421123	3.78288	4.8718	+	GMDS	O60547	GDP-mannose 4,6 dehydratase	GMDS	GDP-mannose 4,6 dehydratase
20.1841	16.262	18.961	21.172	21.5286	24.0546	FALSE				17	6	14	6	369	41.3	1.20801	0.121749	3.78273	2.57055		ST13	P50502	Hsc70-interacting protein	ST13	Hsc70-interacting protein
15.1635	15.231	15.6821	17.8788	18.3059	21.2381	FALSE				10	3	5	3	522	53.2	1.61967	0.069935	3.78208	3.54031	+	NUP62	P37198	Nuclear pore glycoprotein p62	NUP62	Nuclear pore glycoprotein p62
19.6167	16.5779	20.4933	21.2819	22.2543	24.4974	FALSE				18	16	24	16	1152	120.9	1.16905	0.128838	3.78193	2.48624		MAP4	P27816	Microtubule-associated protein 4	MAP4	Microtubule-associated protein 4
19.7748	16.8233	20.2173	21.9055	22.0783	24.1654	FALSE				38	7	19	7	310	34.6	1.36852	0.0972407	3.7779	2.93025	+	PSMD14	O00487	26S proteasome non-ATPase regulatory subunit 14	PSMD14	26S proteasome non-ATPase regulatory subunit 14
16.9035	15.2126	16.7998	19.3038	18.9801	21.9591	FALSE				10	3	4	3	308	33.4	1.58859	0.0725999	3.77572	3.46129	+	BPNT1	O95861	3'(2'),5'-bisphosphate nucleotidase 1	BPNT1	3'(2'),5'-bisphosphate nucleotidase 1
25.3389	23.4753	26.006	27.9479	28.0588	30.1364	FALSE				56	63	340	60	1500	164.8	1.65506	0.0669385	3.77429	3.63163	+	CPS1	P31327	Carbamoyl-phosphate synthase [ammonia], mitochondrial	CPS1	Carbamoyl-phosphate synthase [ammonia], mitochondrial
17.7365	13.9686	14.833	18.282	18.7799	20.7937	FALSE				8	1	2	1	270	29.2	1.2872	0.110249	3.77248	2.74539		RPA2	P15927	Replication protein A 32 kDa subunit	RPA2	Replication protein A 32 kDa subunit
15.3881	13.4498	14.7366	17.9074	17.8323	19.152	FALSE		+	CCW16_Biotin	3	2	3	2	843	96.6	2.21439	0.0363125	3.77242	5.29593	+	TTC27	Q6P3X3	Tetratricopeptide repeat protein 27	TTC27	Tetratricopeptide repeat protein 27
14.6127	14.6983	15.1232	18.1082	17.3339	20.2996	FALSE				5	3	4	3	563	65.1	1.85589	0.0537179	3.76913	4.17851	+	CTNNBL1	Q8WYA6	Beta-catenin-like protein 1	CTNNBL1	Beta-catenin-like protein 1
21.7883	19.4577	22.3267	23.995	24.308	26.5687	FALSE	Acetyl [N-Term]			36	26	66	26	821	92.8	1.46067	0.0848272	3.76632	3.14681	+	MCM6	Q14566	DNA replication licensing factor MCM6	MCM6	DNA replication licensing factor MCM6
14.3795	14.8685	14.5182	18.7437	19.0152	17.3019	FALSE		+	CCW16_Biotin	1	1	2	1	1370	152.3	2.61927	0.025689	3.76484	6.83037	+	ZMYM3	Q14202	Zinc finger MYM-type protein 3	ZMYM3	Zinc finger MYM-type protein 3
26.4347	24.6453	26.9632	29.0489	29.2264	31.0622	FALSE				76	19	160	18	332	36.7	1.77612	0.0586505	3.76481	3.9552	+	LDHA	P00338	L-lactate dehydrogenase A chain	LDHA	L-lactate dehydrogenase A chain
14.0322	14.3881	13.9645	17.2632	17.7314	18.6812	FALSE		+	CCW16_Biotin	3	1	2	1	647	70.7	2.99908	0.0196256	3.76369	8.60552	+	WAC	Q9BTA9	WW domain-containing adapter protein with coiled-coil	WAC	WW domain-containing adapter protein with coiled-coil
14.6316	13.3755	15.978	17.8437	17.6675	19.7529	FALSE				4	2	4	2	839	92.7	1.69641	0.064729	3.75966	3.74015	+	COG5	Q9UP83	Conserved oligomeric Golgi complex subunit 5	COG5	Conserved oligomeric Golgi complex subunit 5
19.1768	14.6652	18.8746	19.573	20.5817	23.8385	FALSE				23	13	17	13	780	85.4	0.902345	0.196233	3.75888	1.93416		ACO2	Q99798	Aconitate hydratase, mitochondrial	ACO2	Aconitate hydratase, mitochondrial
22.1034	19.5172	22.1343	24.1058	24.4576	26.4659	FALSE				49	21	51	21	515	59.2	1.52612	0.0786325	3.75816	3.30561	+	G6PD	P11413	Glucose-6-phosphate 1-dehydrogenase	G6PD	Glucose-6-phosphate 1-dehydrogenase
16.0189	14.1249	14.4627	17.8445	17.947	20.0792	FALSE				2	1	3	1	412	46.6	1.8009	0.0574748	3.75474	4.02369	+	NOB1	Q9ULX3	RNA-binding protein NOB1	NOB1	RNA-binding protein NOB1
20.8547	16.773	20.8887	21.9823	22.4432	25.3471	FALSE				41	11	23	11	315	36.1	1.02103	0.161786	3.75213	2.17502		EIF2S1	P05198	Eukaryotic translation initiation factor 2 subunit 1	EIF2S1	Eukaryotic translation initiation factor 2 subunit 1
16.1055	13.8193	15.1248	18.1376	18.3713	19.7843	FALSE		+	CCW16_Biotin	1	1	3	1	971	110.5	1.95561	0.0483209	3.74786	4.46983	+	ZC3H7A	Q8IWR0	Zinc finger CCCH domain-containing protein 7A	ZC3H7A	Zinc finger CCCH domain-containing protein 7A
19.0315	13.1411	20.4831	19.6734	20.583	23.6359	FALSE				8	4	6	4	465	49.4	0.667502	0.290642	3.74551	1.47188		SLC16A3	O15427	Monocarboxylate transporter 4	SLC16A3	Monocarboxylate transporter 4
20.1702	17.4438	21.3108	22.4524	22.6772	25.0308	FALSE				29	15	35	15	622	71.6	1.24471	0.116689	3.7452	2.65099		COLGALT1	Q8NBJ5	Procollagen galactosyltransferase 1	COLGALT1	Procollagen galactosyltransferase 1
15.6087	13.7471	13.1012	16.9547	17.6267	19.1011	FALSE				3	1	1	1	492	57.2	1.72097	0.0625138	3.74184	3.80559	+	PPIL4	Q8WUA2	Peptidyl-prolyl cis-trans isomerase-like 4	PPIL4	Peptidyl-prolyl cis-trans isomerase-like 4
14.4463	15.3052	14.3874	18.0927	17.734	19.5341	FALSE		+	CCW16_Biotin	5	1	1	1	279	31.9	2.40701	0.0300844	3.74064	5.98542	+	CMSS1	Q9BQ75	Protein CMSS1	CMSS1	Protein CMSS1
16.2577	13.6236	14.4796	18.0877	18.0412	19.4538	FALSE				2	2	4	2	1077	122.4	1.84221	0.0548069	3.74057	4.13962	+	USP28	Q96RU2	Ubiquitin carboxyl-terminal hydrolase 28	USP28	Ubiquitin carboxyl-terminal hydrolase 28
18.5919	18.1925	20.6133	22.0098	22.257	24.3402	FALSE				18	30	49	30	2144	242.2	1.62353	0.0699233	3.73644	3.5502	+	HEATR1	Q9H583	HEAT repeat-containing protein 1	HEATR1	HEAT repeat-containing protein 1
18.9589	14.3453	16.9622	19.1011	19.9469	22.4247	FALSE				23	3	3	3	154	17.3	1.05283	0.153172	3.73542	2.24077		FAM162A	Q96A26	Protein FAM162A	FAM162A	Protein FAM162A
14.336	14.5194	15.9073	18.0963	18.2929	19.5734	FALSE		+	CCW16_Biotin	5	2	3	2	527	57.2	2.27383	0.0340051	3.73331	5.50141	+	NACC1	Q96RE7	Nucleus accumbens-associated protein 1	NACC1	Nucleus accumbens-associated protein 1
20.9274	18.8828	20.292	23.0888	23.5276	24.6851	FALSE		+	CCW16_Biotin	51	6	23	6	245	26.6	2.07982	0.042325	3.73307	4.85304	+	EIF6	P56537	Eukaryotic translation initiation factor 6	EIF6	Eukaryotic translation initiation factor 6 {ECO:0000255|HAMAP-Rule:MF_03132}
20.8131	18.7828	21.5966	22.9833	23.4206	25.9866	FALSE				39	17	32	17	501	57.1	1.38531	0.0952475	3.73265	2.96911	+	DARS	P14868	Aspartate--tRNA ligase, cytoplasmic	DARS	Aspartate--tRNA ligase, cytoplasmic
14.9049	13.2784	16.1593	18.2062	18.2719	19.0546	FALSE				6	2	2	2	466	52.3	1.88127	0.0524701	3.73	4.25134	+	MPP1	Q00013	55 kDa erythrocyte membrane protein	MPP1	55 kDa erythrocyte membrane protein
19.277	15.1209	20.3059	20.5808	21.2434	24.0686	FALSE				29	7	18	7	290	32.6	0.910598	0.193216	3.72969	1.95071		ERGIC1	Q969X5	Endoplasmic reticulum-Golgi intermediate compartment protein 1	ERGIC1	Endoplasmic reticulum-Golgi intermediate compartment protein 1
19.4433	18.3614	19.2756	22.1683	22.3406	23.7577	FALSE		+	CCW16_Biotin	21	8	18	8	386	42.3	2.45249	0.0294865	3.72878	6.15856	+	PPME1	Q9Y570	Protein phosphatase methylesterase 1	PPME1	Protein phosphatase methylesterase 1
15.3688	14.635	16.1246	17.9139	17.5461	21.8542	FALSE				13	2	3	2	185	18.8	1.21305	0.120879	3.7286	2.58154		CD99	P14209	CD99 antigen	CD99	CD99 antigen
14.4954	14.4948	15.5513	17.2083	17.4061	21.1072	FALSE				62	18	154	2	444	49.6	1.32562	0.104332	3.72671	2.83202	+	TUBB4A	P04350	Tubulin beta-4A chain	TUBB4A	Tubulin beta-4A chain
13.1332	14.3121	14.5364	16.5356	17.0918	19.5333	FALSE				5	2	2	2	386	43.5	1.66567	0.0666084	3.72636	3.65929	+	HIBCH	Q6NVY1	3-hydroxyisobutyryl-CoA hydrolase, mitochondrial	HIBCH	3-hydroxyisobutyryl-CoA hydrolase, mitochondrial
14.8051	15.4179	15.5405	18.2633	18.6541	20.0221	FALSE		+	CCW16_Biotin	4	2	2	2	863	92.9	2.5208	0.0279002	3.72533	6.42656	+	ADAM15	Q13444	Disintegrin and metalloproteinase domain-containing protein 15	ADAM15	Disintegrin and metalloproteinase domain-containing protein 15
18.4322	15.6376	19.7123	20.374	21.1212	23.4619	FALSE				8	15	20	10	1912	217.9	1.15193	0.132722	3.72496	2.44954		CHD4	Q14839	Chromodomain-helicase-DNA-binding protein 4	CHD4	Chromodomain-helicase-DNA-binding protein 4
18.565	16.3544	19.3581	20.754	21.4807	23.2169	FALSE				7	11	22	11	1593	182.7	1.48938	0.0819788	3.72471	3.21594	+	THOC2	Q8NI27	THO complex subunit 2	THOC2	THO complex subunit 2
17.8273	16.7443	17.3268	20.4576	20.7037	21.91	FALSE		+	CCW16_Biotin	37	2	3	2	68	7.4	2.61371	0.0257084	3.72425	6.80701	+	ATOX1	O00244	Copper transport protein ATOX1	ATOX1	Copper transport protein ATOX1
20.2503	14.4331	21.8114	21.5088	22.2064	23.9472	FALSE				38	3	20	1	84	9.5	0.721894	0.26519	3.72257	1.57794		RPS27	P42677	40S ribosomal protein S27	RPS27	40S ribosomal protein S27
18.2429	15.5926	17.0697	19.991	20.1128	21.9622	FALSE				11	3	6	2	272	31.2	1.69269	0.064729	3.72023	3.73032	+	SRSF5	Q13243	Serine/arginine-rich splicing factor 5	SRSF5	Serine/arginine-rich splicing factor 5
12.7405	14.1161	17.6959	15.453	18.2352	22.0245	FALSE				19	4	4	4	412	45.7	0.704283	0.273155	3.72006	1.54357		DNAJA2	O60884	DnaJ homolog subfamily A member 2	DNAJA2	DnaJ homolog subfamily A member 2
16.0602	15.277	16.8047	18.9461	19.195	21.1555	FALSE		+	CCW16_Biotin	12	2	4	2	261	29.3	1.96567	0.0476013	3.71826	4.50001	+	MRPL10	Q7Z7H8	39S ribosomal protein L10, mitochondrial	MRPL10	39S ribosomal protein L10, mitochondrial
15.5635	13.9822	16.3664	17.5371	18.6573	20.8618	FALSE				5	4	4	4	986	111.5	1.43724	0.0879099	3.71471	3.09099	+	ARHGEF2	Q92974	Rho guanine nucleotide exchange factor 2	ARHGEF2	Rho guanine nucleotide exchange factor 2
16.759	15.1025	16.4315	18.8407	19.1724	21.4207	FALSE				3	3	3	3	1075	113.3	1.75075	0.0603776	3.71363	3.88592	+	ATXN2L	Q8WWM7	Ataxin-2-like protein	ATXN2L	Ataxin-2-like protein
18.1578	15.2425	14.1636	18.768	19.0052	20.9315	FALSE				8	2	2	2	224	24.8	1.26663	0.113124	3.71363	2.6995		SYNGR2	O43760	Synaptogyrin-2	SYNGR2	Synaptogyrin-2 {ECO:0000305}
17.8136	12.965	14.5612	17.4638	18.2957	20.7144	FALSE				5	1	1	1	269	29.1	1.0078	0.164605	3.71132	2.14783		MPZL1	O95297	Myelin protein zero-like protein 1	MPZL1	Myelin protein zero-like protein 1
13.4251	13.9009	14.0673	16.3403	16.7979	19.3803	FALSE				0	1	1	1	2491	274.2	1.73383	0.0617464	3.70843	3.84015	+	IGF2R	P11717	Cation-independent mannose-6-phosphate receptor	IGF2R	Cation-independent mannose-6-phosphate receptor
14.7673	15.1732	15.0742	17.5362	18.0562	20.5371	FALSE				6	2	3	2	324	36.7	1.78045	0.0584126	3.70495	3.9671	+	FAM49B	Q9NUQ9	CYFIP-related Rac1 interactor B	FAM49B	Protein FAM49B
13.6625	14.076	15.746	16.1916	17.0378	21.3684	FALSE				12	2	2	2	156	18	1.00753	0.164605	3.70441	2.14729		NCBP2	P52298	Nuclear cap-binding protein subunit 2	NCBP2	Nuclear cap-binding protein subunit 2
21.5749	18.3247	21.8357	23.322	23.4929	26.0299	FALSE				57	14	48	13	289	32.6	1.21757	0.120335	3.70314	2.59141		PPA1	Q15181	Inorganic pyrophosphatase	PPA1	Inorganic pyrophosphatase
17.3367	13.9995	15.0655	20.2583	15.0663	22.1792	FALSE				7	1	1	1	153	17.2	0.723251	0.264558	3.70067	1.58059		NHP2	Q9NX24	H/ACA ribonucleoprotein complex subunit 2	NHP2	H/ACA ribonucleoprotein complex subunit 2
15.0419	14.8151	16.1475	18.0743	18.2288	20.8011	FALSE				10	3	4	3	296	34	1.71635	0.0629858	3.69991	3.79322	+	TMX2	Q9Y320	Thioredoxin-related transmembrane protein 2	TMX2	Thioredoxin-related transmembrane protein 2
14.7133	14.1221	15.7901	17.5545	17.9747	20.1954	FALSE				3	4	5	4	2271	254.2	1.74827	0.0604518	3.69969	3.87917	+	URB1	O60287	Nucleolar pre-ribosomal-associated protein 1	URB1	Nucleolar pre-ribosomal-associated protein 1
21.447	18.1059	22.6296	23.2298	23.697	26.3506	FALSE				34	27	55	27	1014	113	1.04206	0.155513	3.69833	2.21844		PARP1	P09874	Poly [ADP-ribose] polymerase 1	PARP1	Poly [ADP-ribose] polymerase 1
20.892	18.08	20.8257	22.8045	23.1059	24.9755	FALSE				40	5	20	5	154	17.9	1.49009	0.0819669	3.69606	3.21764	+	UBE2L3	P68036	Ubiquitin-conjugating enzyme E2 L3	UBE2L3	Ubiquitin-conjugating enzyme E2 L3
16.0061	13.1122	17.3617	18.3388	18.6983	20.5164	FALSE				1	1	1	1	1335	148.9	1.21876	0.120283	3.69116	2.594		RPTOR	Q8N122	Regulatory-associated protein of mTOR	RPTOR	Regulatory-associated protein of mTOR
17.2978	14.9564	16.6836	18.919	19.3518	21.7218	FALSE				18	3	6	3	227	26.3	1.52209	0.0789783	3.68489	3.29569	+	IDI1	Q13907	Isopentenyl-diphosphate Delta-isomerase 1	IDI1	Isopentenyl-diphosphate Delta-isomerase 1
21.2425	16.7587	21.1336	22.3259	22.6439	25.2174	FALSE				25	10	26	10	509	54.1	0.994363	0.168405	3.6841	2.12031		DLD	P09622	Dihydrolipoyl dehydrogenase, mitochondrial	DLD	Dihydrolipoyl dehydrogenase, mitochondrial
13.8795	14.7728	15.5405	17.1584	17.4212	20.6613	FALSE				12	2	3	2	252	27.9	1.40188	0.09272	3.68265	3.00774	+	PNO1	Q9NRX1	RNA-binding protein PNO1	PNO1	RNA-binding protein PNO1
23.2532	21.3437	24.1483	25.7828	26.009	27.999	FALSE				64	16	66	16	317	35.1	1.56011	0.0754613	3.68189	3.3898	+	RACK1	P63244	Receptor of activated protein C kinase 1	RACK1	Receptor of activated protein C kinase 1
16.9875	16.45	19.4636	20.832	20.2398	22.8645	FALSE				8	7	11	7	1118	121.8	1.40307	0.092576	3.6784	3.01051	+	FAM120A	Q9NZB2	Constitutive coactivator of PPAR-gamma-like protein 1	FAM120A	Constitutive coactivator of PPAR-gamma-like protein 1
17.8291	14.7063	19.5955	19.8282	20.5344	22.7941	FALSE				42	6	16	3	198	22.4	1.02326	0.161158	3.67527	2.17962		SAR1B	Q9Y6B6	GTP-binding protein SAR1b	SAR1B	GTP-binding protein SAR1b
17.2406	13.9211	18.8384	18.1441	19.7761	23.1054	FALSE				19	7	8	7	380	39.8	0.828497	0.222345	3.67521	1.78726		VASP	P50552	Vasodilator-stimulated phosphoprotein	VASP	Vasodilator-stimulated phosphoprotein
15.8081	14.8711	15.0646	18.1341	18.5151	20.1191	FALSE		+	CCW16_Biotin	0	1	2	1	2715	305.2	2.26461	0.0344072	3.67481	5.46912	+	CHD6	Q8TD26	Chromodomain-helicase-DNA-binding protein 6	CHD6	Chromodomain-helicase-DNA-binding protein 6
14.5445	15.3314	15.765	17.7443	18.3584	20.5592	FALSE				18	4	5	2	356	39.4	1.78016	0.0584126	3.67365	3.96631	+	PRPSAP1	Q14558	Phosphoribosyl pyrophosphate synthase-associated protein 1	PRPSAP1	Phosphoribosyl pyrophosphate synthase-associated protein 1
16.6457	13.603	15.2098	16.9892	17.9829	21.5035	FALSE				19	2	3	2	150	17.1	1.06055	0.151747	3.67236	2.25682		POLR2H	P52434	DNA-directed RNA polymerases I, II, and III subunit RPABC3	POLR2H	DNA-directed RNA polymerases I, II, and III subunit RPABC3
22.5078	21.0107	23.9502	25.4225	25.7276	27.3197	FALSE				46	30	127	29	795	90.9	1.62403	0.0699233	3.66701	3.5515	+	DHX15	O43143	ATP-dependent RNA helicase DHX15	DHX15	Pre-mRNA-splicing factor ATP-dependent RNA helicase DHX15
17.6907	16.4471	17.7718	20.8516	20.7027	21.3496	FALSE		+	CCW16_Biotin	10	1	5	1	106	11.8	2.83166	0.0214807	3.66477	7.77771	+	GLRX	P35754	Glutaredoxin-1	GLRX	Glutaredoxin-1
16.0459	14.8418	14.2396	17.6866	18.2075	20.2122	FALSE				3	1	1	1	301	32.9	1.76074	0.0598273	3.65966	3.9131	+	SLC25A20	O43772	Mitochondrial carnitine/acylcarnitine carrier protein	SLC25A20	Mitochondrial carnitine/acylcarnitine carrier protein
17.0142	13.2622	17.5102	18.9698	18.8018	20.9925	FALSE				2	1	5	1	492	54.2	1.13624	0.135773	3.65919	2.41606		SLC39A14	Q15043	Metal cation symporter ZIP14	SLC39A14	Zinc transporter ZIP14
17.5587	13.2679	18.9668	18.3908	19.7356	22.6395	FALSE				40	5	7	5	181	20.4	0.795624	0.234514	3.65751	1.72243		ARL1	P40616	ADP-ribosylation factor-like protein 1	ARL1	ADP-ribosylation factor-like protein 1
18.6314	15.5587	18.9099	20.3655	20.6642	23.0342	FALSE				7	4	8	2	915	102.6	1.25593	0.114839	3.6546	2.67577		SAFB	Q15424	Scaffold attachment factor B1	SAFB	Scaffold attachment factor B1
19.1832	13.659	19.2732	18.2359	20.4779	24.3564	FALSE				32	9	12	9	325	36.5	0.639211	0.306499	3.65159	1.41678		EIF3I	Q13347	Eukaryotic translation initiation factor 3 subunit I	EIF3I	Eukaryotic translation initiation factor 3 subunit I {ECO:0000255|HAMAP-Rule:MF_03008}
14.4625	15.3096	14.0861	17.4027	17.1618	20.2449	FALSE				5	1	1	1	333	36	1.5894	0.072541	3.65043	3.46333	+	GIPC1	O14908	PDZ domain-containing protein GIPC1	GIPC1	PDZ domain-containing protein GIPC1
20.531	17.4489	20.8026	21.8279	22.3855	25.5159	FALSE				52	18	40	18	422	47.4	1.09072	0.145342	3.64894	2.31986		PSMD11	O00231	26S proteasome non-ATPase regulatory subunit 11	PSMD11	26S proteasome non-ATPase regulatory subunit 11
13.5118	13.9901	15.4495	16.8601	16.7371	20.2969	FALSE				3	2	3	2	785	87.1	1.31015	0.106539	3.64756	2.797	+	SUN1	O94901	SUN domain-containing protein 1	SUN1	SUN domain-containing protein 1
21.3422	19.2434	21.7091	23.8023	23.7396	25.6952	FALSE				10	4	4	4	483	55.8	1.65999	0.066856	3.64748	3.64445	+	CCDC47	Q96A33	PAT complex subunit CCDC47	CCDC47	Coiled-coil domain-containing protein 47
22.3808	20.7653	23.0714	24.8204	25.2516	27.0876	FALSE				53	17	68	17	412	46.5	1.69706	0.064729	3.64738	3.7419	+	ASS1	P00966	Argininosuccinate synthase	ASS1	Argininosuccinate synthase {ECO:0000305}
17.2604	13.9829	19.17	19.2547	19.7715	22.3265	FALSE				28	4	7	4	201	22.8	0.954758	0.179812	3.64645	2.03972		RAB9A	P51151	Ras-related protein Rab-9A	RAB9A	Ras-related protein Rab-9A
20.9437	19.1688	21.8964	23.6321	23.6771	25.6339	FALSE				45	11	49	6	365	38.6	1.61037	0.0707582	3.64472	3.51656	+	PCBP2	Q15366	Poly(rC)-binding protein 2	PCBP2	Poly(rC)-binding protein 2
15.5314	15.0874	14.7993	18.2133	18.549	19.5713	FALSE		+	CCW16_Biotin	5	2	2	2	400	46.5	2.85742	0.0213936	3.63849	7.90017	+	TBC1D13	Q9NVG8	TBC1 domain family member 13	TBC1D13	TBC1 domain family member 13
15.646	14.5011	14.3723	17.0311	17.3238	21.0792	FALSE				3	2	2	2	960	110	1.25145	0.115319	3.63822	2.66586		KIF23	Q02241	Kinesin-like protein KIF23	KIF23	Kinesin-like protein KIF23
23.986	21.3514	24.3142	26.0881	26.3666	28.1114	FALSE				46	93	310	81	2725	290.8	1.4892	0.0819788	3.63814	3.2155	+	FLNC	Q14315	Filamin-C	FLNC	Filamin-C
21.714	20.882	21.6963	24.8305	24.8667	25.5054	FALSE		+	CCW16_Biotin	24	2	18	2	98	11.1	3.30883	0.0154673	3.63676	10.3541	+	CSTB	P04080	Cystatin-B	CSTB	Cystatin-B
14.3993	13.6389	15.2183	17.3899	17.4822	19.2857	FALSE		+	CCW16_Biotin	3	1	1	1	442	49.4	2.04255	0.044192	3.63377	4.73557	+	NADK2	Q4G0N4	NAD kinase 2, mitochondrial	NADK2	NAD kinase 2, mitochondrial
16.5608	14.5601	18.1794	18.7576	19.6096	21.831	FALSE				20	5	8	5	350	41.2	1.22676	0.119353	3.63265	2.61152		CSNK2A2	P19784	Casein kinase II subunit alpha'	CSNK2A2	Casein kinase II subunit alpha'
21.4402	17.9716	21.2819	22.5319	23.2492	25.8021	FALSE				26	16	42	16	739	83.1	1.13466	0.13578	3.62983	2.41269		GARS	P41250	Glycine--tRNA ligase	GARS	Glycine--tRNA ligase
21.0338	17.6824	21.716	22.2663	22.9316	26.1228	FALSE				38	16	39	16	474	51.3	0.987323	0.170208	3.62948	2.10593		HADHB	P55084	Trifunctional enzyme subunit beta, mitochondrial	HADHB	Trifunctional enzyme subunit beta, mitochondrial
15.4178	13.7728	15.1697	17.0647	17.1626	21.0213	FALSE				6	3	3	3	756	84.4	1.21816	0.120335	3.62946	2.59269		DNTTIP2	Q5QJE6	Deoxynucleotidyltransferase terminal-interacting protein 2	DNTTIP2	Deoxynucleotidyltransferase terminal-interacting protein 2
14.8391	14.3997	16.5473	17.5711	17.6404	21.4566	FALSE				4	3	5	3	1066	114.1	1.18323	0.126108	3.62735	2.51681		PUM2	Q8TB72	Pumilio homolog 2	PUM2	Pumilio homolog 2
20.6213	19.7177	21.0978	23.2935	23.4899	25.5347	FALSE		+	CCW16_Biotin	48	15	45	15	520	56.1	1.93462	0.0489621	3.62714	4.40734	+	OXCT1	P55809	Succinyl-CoA:3-ketoacid coenzyme A transferase 1, mitochondrial	OXCT1	Succinyl-CoA:3-ketoacid coenzyme A transferase 1, mitochondrial
12.7812	15.1404	14.0911	16.3682	16.8286	19.6949	FALSE				4	1	1	1	253	28.3	1.36144	0.0985458	3.62633	2.91391	+	CD151	P48509	CD151 antigen	CD151	CD151 antigen
17.011	14.911	18.9046	19.5997	19.9496	22.1556	FALSE				12	4	7	4	351	39.8	1.21385	0.120747	3.6261	2.58327		MCU	Q8NE86	Calcium uniporter protein, mitochondrial	MCU	Calcium uniporter protein, mitochondrial {ECO:0000303|PubMed:21685886}
13.9749	14.2823	15.6121	16.9165	17.0916	20.737	FALSE				9	4	4	4	737	80.9	1.26669	0.113124	3.62525	2.69965		ADD1	P35611	Alpha-adducin	ADD1	Alpha-adducin
15.461	14.7354	14.2517	18.564	16.6313	20.1251	FALSE				3	2	2	2	894	101.9	1.5592	0.0755434	3.62405	3.38752	+	EXOC1	Q9NV70	Exocyst complex component 1	EXOC1	Exocyst complex component 1
19.7739	17.6627	21.0459	22.1968	22.461	24.6933	FALSE				31	11	22	11	389	45.5	1.33959	0.102209	3.62288	2.86383	+	PSMD6	Q15008	26S proteasome non-ATPase regulatory subunit 6	PSMD6	26S proteasome non-ATPase regulatory subunit 6
16.7756	15.0147	18.4769	19.9691	19.5162	21.6462	FALSE				7	5	9	5	863	98.2	1.41585	0.0906548	3.62145	3.04049	+	DPP9	Q86TI2	Dipeptidyl peptidase 9	DPP9	Dipeptidyl peptidase 9
16.7277	15.0096	14.0127	17.892	18.4458	20.2764	FALSE	Acetyl [N-Term]			20	1	4	1	81	9.1	1.55629	0.075819	3.62143	3.38027	+	ABRACL	Q9P1F3	Costars family protein ABRACL	ABRACL	Costars family protein ABRACL
17.3556	14.66	19.2332	19.0362	20.0834	22.993	FALSE				23	7	10	7	377	42.5	0.953095	0.180128	3.62127	2.03635		NDUFA9	Q16795	NADH dehydrogenase [ubiquinone] 1 alpha subcomplex subunit 9, mitochondrial	NDUFA9	NADH dehydrogenase [ubiquinone] 1 alpha subcomplex subunit 9, mitochondrial
20.7587	19.0469	21.4298	23.183	23.5186	25.3936	FALSE				19	15	31	15	885	100.8	1.66729	0.066521	3.61992	3.66353	+	EXOSC10	Q01780	Exosome component 10	EXOSC10	Exosome component 10 {ECO:0000305}
17.6163	17.3167	19.512	20.7721	20.9651	23.5639	FALSE				30	8	16	8	374	42.5	1.48078	0.0828288	3.61871	3.19515	+	EIF3M	Q7L2H7	Eukaryotic translation initiation factor 3 subunit M	EIF3M	Eukaryotic translation initiation factor 3 subunit M {ECO:0000255|HAMAP-Rule:MF_03012}
19.8891	17.207	19.1808	21.5488	21.6673	23.9136	FALSE				30	14	45	8	509	57.4	1.50516	0.0803846	3.61761	3.25428	+	HARS	P12081	Histidine--tRNA ligase, cytoplasmic	HARS	Histidine--tRNA ligase, cytoplasmic
20.4222	17.958	21.707	22.6345	23.0296	25.2756	FALSE				42	18	43	18	564	66.7	1.23696	0.118141	3.6175	2.63392		EIF3L	Q9Y262	Eukaryotic translation initiation factor 3 subunit L	EIF3L	Eukaryotic translation initiation factor 3 subunit L {ECO:0000255|HAMAP-Rule:MF_03011}
14.2006	13.7961	13.7646	16.8943	16.7457	18.965	FALSE		+	CCW16_Biotin	5	1	1	1	209	23.9	2.11075	0.0407403	3.61458	4.95218	+	GPX8	Q8TED1	Probable glutathione peroxidase 8	GPX8	Probable glutathione peroxidase 8
20.401	17.5788	20.7916	22.4492	22.8654	24.2945	FALSE				13	24	39	24	3256	358.5	1.45141	0.0862625	3.6126	3.12467	+	MKI67	P46013	Proliferation marker protein Ki-67	MKI67	Proliferation marker protein Ki-67 {ECO:0000305}
18.1624	19.8175	15.9948	20.096	21.2321	23.4784	FALSE				29	6	13	6	397	44.8	1.1415	0.134604	3.6106	2.42727		DNAJA1	P31689	DnaJ homolog subfamily A member 1	DNAJA1	DnaJ homolog subfamily A member 1
16.47	13.394	17.5027	18.2351	18.8004	21.1608	FALSE				6	2	3	2	381	43.6	1.11315	0.139892	3.60987	2.36711		KRR1	Q13601	KRR1 small subunit processome component homolog	KRR1	KRR1 small subunit processome component homolog
15.0178	15.3671	12.7505	17.2672	15.6794	21.0075	FALSE				8	5	8	3	953	107.4	0.948166	0.18155	3.60624	2.02638		SAFB2	Q14151	Scaffold attachment factor B2	SAFB2	Scaffold attachment factor B2
21.0694	18.0491	20.6639	22.4313	22.8041	25.3638	FALSE				51	11	76	6	245	27.7	1.27997	0.111126	3.6056	2.72925		YWHAQ	P27348	14-3-3 protein theta	YWHAQ	14-3-3 protein theta
13.6005	14.2198	13.7647	17.063	17.2241	18.1047	FALSE		+	CCW16_Biotin	5	1	1	1	214	22.9	3.19178	0.0173156	3.60225	9.65778	+	PTRH1	Q86Y79	Probable peptidyl-tRNA hydrolase	PTRH1	Probable peptidyl-tRNA hydrolase
16.6869	13.4446	17.4998	18.8592	18.8805	20.6872	FALSE				3	2	2	2	687	79.8	1.22593	0.119368	3.59848	2.60969		SDAD1	Q9NVU7	Protein SDA1 homolog	SDAD1	Protein SDA1 homolog
16.9102	17.0506	17.8821	20.0044	20.4783	22.1554	FALSE		+	CCW16_Biotin	5	4	7	4	916	103.6	2.12576	0.0402395	3.59839	5.00086	+	CHERP	Q8IWX8	Calcium homeostasis endoplasmic reticulum protein	CHERP	Calcium homeostasis endoplasmic reticulum protein
23.2861	21.4426	23.9852	25.5309	25.8856	28.0907	FALSE				33	122	266	122	4646	532.1	1.50841	0.0801267	3.59775	3.26221	+	DYNC1H1	Q14204	Cytoplasmic dynein 1 heavy chain 1	DYNC1H1	Cytoplasmic dynein 1 heavy chain 1
14.9516	13.6354	14.2052	18.4909	15.5708	19.5225	FALSE				6	1	2	1	216	24.2	1.35255	0.099826	3.59729	2.89348	+	DCAF16	Q9NXF7	DDB1- and CUL4-associated factor 16	DCAF16	DDB1- and CUL4-associated factor 16
19.6007	14.4972	18.9491	19.0251	20.6893	24.1237	FALSE				13	9	11	9	798	88.8	0.752389	0.251454	3.59704	1.63757		CSDE1	O75534	Cold shock domain-containing protein E1	CSDE1	Cold shock domain-containing protein E1
21.5103	20.6434	21.2428	24.14	24.3968	25.6485	FALSE		+	CCW16_Biotin	39	14	37	14	551	60.5	2.60303	0.0259398	3.59628	6.76232	+	CBS	P35520	Cystathionine beta-synthase	CBS	Cystathionine beta-synthase {ECO:0000305}
20.0622	17.1253	19.481	21.3235	22.028	24.1053	FALSE				55	15	27	15	434	47	1.36965	0.0970709	3.59609	2.93285	+	PLIN3	O60664	Perilipin-3	PLIN3	Perilipin-3
18.8362	14.6073	19.0935	19.7127	20.3228	23.2887	FALSE				20	4	11	4	271	29.7	0.919673	0.190336	3.59574	1.96893		SRPRB	Q9Y5M8	Signal recognition particle receptor subunit beta	SRPRB	Signal recognition particle receptor subunit beta
15.8769	14.8915	14.201	19.6438	16.2559	19.8485	FALSE				4	2	2	2	620	67.2	1.33187	0.103325	3.59294	2.84625	+	RANBP10	Q6VN20	Ran-binding protein 10	RANBP10	Ran-binding protein 10
16.2346	12.9364	17.0874	17.9066	18.629	20.491	FALSE				4	1	1	1	334	36.6	1.13945	0.13496	3.58942	2.4229		WDR5	P61964	WD repeat-containing protein 5	WDR5	WD repeat-containing protein 5
17.1044	15.5104	18.864	19.3378	20.3441	22.5611	FALSE				30	4	9	4	175	20.1	1.2406	0.117424	3.58807	2.64193		ARF6	P62330	ADP-ribosylation factor 6	ARF6	ADP-ribosylation factor 6
21.9001	21.2478	21.1005	24.4947	24.545	25.964	FALSE		+	CCW16_Biotin	38	10	33	10	261	29.7	2.57135	0.0266629	3.58513	6.6312	+	LASP1	Q14847	LIM and SH3 domain protein 1	LASP1	LIM and SH3 domain protein 1
16.6964	13.9654	18.2399	18.5649	19.0386	22.0535	FALSE				29	11	17	3	351	40.6	1.01361	0.163227	3.58508	2.15977		PRKACA	P17612	cAMP-dependent protein kinase catalytic subunit alpha	PRKACA	cAMP-dependent protein kinase catalytic subunit alpha
20.4317	18.0021	19.4437	21.99	22.2317	24.4046	FALSE				18	8	18	8	530	58.9	1.57872	0.0734976	3.58293	3.43641	+	AHCYL1	O43865	S-adenosylhomocysteine hydrolase-like protein 1	AHCYL1	S-adenosylhomocysteine hydrolase-like protein 1 {ECO:0000312|HGNC:HGNC:344}
23.2291	21.012	23.1086	25.1363	25.5447	27.4113	FALSE				68	14	65	14	224	25	1.62961	0.0695505	3.58085	3.56583	+	PRDX6	P30041	Peroxiredoxin-6	PRDX6	Peroxiredoxin-6
20.0025	17.9312	21.2974	22.0963	22.6899	25.1784	FALSE				33	24	41	20	847	97.1	1.23461	0.118602	3.57779	2.62875		PYGL	P06737	Glycogen phosphorylase, liver form	PYGL	Glycogen phosphorylase, liver form
25.3409	23.4281	25.4871	27.4756	27.7335	29.7778	FALSE				57	39	216	38	858	95.3	1.65493	0.0669385	3.57696	3.63129	+	EEF2	P13639	Elongation factor 2	EEF2	Elongation factor 2
18.0106	16.7246	19.664	21.0941	21.2456	22.7893	FALSE				8	6	11	6	926	105.1	1.62207	0.069935	3.57659	3.54647	+	CASK	O14936	Peripheral plasma membrane protein CASK	CASK	Peripheral plasma membrane protein CASK
15.9419	14.4945	16.4618	18.508	18.2957	20.8238	FALSE				5	4	7	4	974	110.4	1.6324	0.0693442	3.5764	3.57301	+	EXOC4	Q96A65	Exocyst complex component 4	EXOC4	Exocyst complex component 4
21.7394	20.7194	22.0419	24.4218	24.5874	26.2154	FALSE		+	CCW16_Biotin	63	14	58	9	356	37.5	2.1619	0.0386618	3.57465	5.11957	+	PCBP1	Q15365	Poly(rC)-binding protein 1	PCBP1	Poly(rC)-binding protein 1
19.7604	18.0527	21.0622	22.5347	22.6518	24.4096	FALSE				25	15	37	13	720	80.4	1.55062	0.0763487	3.57361	3.36617	+	ACSL3	O95573	Fatty acid CoA ligase Acsl3	ACSL3	Long-chain-fatty-acid--CoA ligase 3
25.2454	24.8581	25.0811	28.3848	28.4202	29.0967	FALSE		+	CCW16_Biotin	61	52	300	52	1178	129.6	3.80618	0.0118621	3.57236	13.8791	+	PC	P11498	Pyruvate carboxylase, mitochondrial	PC	Pyruvate carboxylase, mitochondrial
14.6805	13.3	15.5399	17.5026	17.7753	18.9571	FALSE		+	CCW16_Biotin	1	1	1	1	1258	138.5	1.97165	0.0471823	3.57154	4.51801	+	INPPL1	O15357	Phosphatidylinositol 3,4,5-trisphosphate 5-phosphatase 2	INPPL1	Phosphatidylinositol 3,4,5-trisphosphate 5-phosphatase 2
17.2589	15.4191	17.7636	19.4634	19.9712	21.7188	FALSE				2	4	5	4	1430	160.1	1.64966	0.0673139	3.57059	3.61762	+	YTHDC2	Q9H6S0	3'-5' RNA helicase YTHDC2	YTHDC2	3'-5' RNA helicase YTHDC2 {ECO:0000305}
18.1895	15.9352	19.2929	20.4355	20.3929	23.285	FALSE				15	12	18	12	1054	120.9	1.21777	0.120335	3.56524	2.59184		CEBPZ	Q03701	CCAAT/enhancer-binding protein zeta	CEBPZ	CCAAT/enhancer-binding protein zeta
15.0021	14.316	14.6188	17.3054	17.2617	20.0643	FALSE				1	1	1	1	1214	132.8	1.70401	0.0643482	3.56485	3.76034	+	SMARCC2	Q8TAQ2	SWI/SNF complex subunit SMARCC2	SMARCC2	SWI/SNF complex subunit SMARCC2
16.3658	13.7017	18.4909	18.6034	19.0479	21.5988	FALSE				12	2	3	2	277	30.2	1.0008	0.166857	3.5639	2.13349		CLPP	Q16740	ATP-dependent Clp protease proteolytic subunit, mitochondrial	CLPP	ATP-dependent Clp protease proteolytic subunit, mitochondrial
15.685	12.7839	14.2006	17.4739	17.1004	18.7808	FALSE				3	1	1	1	567	64.6	1.65574	0.0669385	3.56185	3.6334	+	ZNF512	Q96ME7	Zinc finger protein 512	ZNF512	Zinc finger protein 512
18.0133	13.3866	17.2784	18.8277	18.9452	21.5777	FALSE				1	1	1	1	1034	117.5	0.984975	0.17092	3.55744	2.10114		CNKSR2	Q8WXI2	Connector enhancer of kinase suppressor of ras 2	CNKSR2	Connector enhancer of kinase suppressor of ras 2
14.5728	13.731	15.5592	17.1866	17.4922	19.8559	FALSE				7	3	3	3	745	82.8	1.6329	0.0693423	3.55726	3.57428	+	PAPOLA	P51003	Poly(A) polymerase alpha	PAPOLA	Poly(A) polymerase alpha
14.699	14.2904	15.6747	17.9702	17.9044	19.4519	FALSE		+	CCW16_Biotin	4	1	1	1	252	28.3	2.26172	0.0344473	3.55414	5.45905	+	C4BPB	P20851	C4b-binding protein beta chain	C4BPB	C4b-binding protein beta chain
16.0101	14.5448	14.3456	17.7169	18.1418	19.6991	FALSE		+	CCW16_Biotin	2	2	2	2	1064	115.3	1.94761	0.0485831	3.55247	4.44592	+	LLGL1	Q15334	Lethal(2) giant larvae protein homolog 1	LLGL1	Lethal(2) giant larvae protein homolog 1
26.2056	24.5818	26.8051	28.6532	28.9145	30.6662	FALSE				63	29	236	28	531	57.9	1.74458	0.0606158	3.54714	3.86917	+	PKM	P14618	Pyruvate kinase PKM	PKM	Pyruvate kinase PKM
17.5872	14.4753	18.5561	19.8263	19.8685	21.5623	FALSE				8	2	3	2	196	22.2	1.22728	0.119353	3.54617	2.61267		MRPS18A	Q9NVS2	39S ribosomal protein S18a, mitochondrial	MRPS18A	39S ribosomal protein S18a, mitochondrial
14.6579	14.6176	14.7592	17.5414	17.7451	19.3855	FALSE		+	CCW16_Biotin	4	2	2	2	703	77.9	2.42637	0.0295961	3.54576	6.05861	+	ATG7	O95352	Ubiquitin-like modifier-activating enzyme ATG7	ATG7	Ubiquitin-like modifier-activating enzyme ATG7
18.1787	18.9908	18.6727	20.9811	21.4019	24.0939	FALSE				19	7	14	7	474	53.2	1.61697	0.0701417	3.54489	3.53342	+	CORO1C	Q9ULV4	Coronin-1C	CORO1C	Coronin-1C
17.6299	15.9915	19.108	20.6377	20.3357	22.3846	FALSE				21	5	11	5	298	33.8	1.48705	0.0822321	3.54288	3.21028	+	GOLPH3	Q9H4A6	Golgi phosphoprotein 3	GOLPH3	Golgi phosphoprotein 3
21.6088	19.9086	22.095	23.9466	24.4211	25.8719	FALSE				57	19	121	7	448	49.9	1.80132	0.0574748	3.54239	4.02484	+	TUBA4A	P68366	Tubulin alpha-4A chain	TUBA4A	Tubulin alpha-4A chain
19.2354	16.9489	19.2969	20.9081	21.3448	23.8491	FALSE				16	4	6	3	282	31.3	1.37872	0.0956836	3.54028	2.95382	+	SNRPA	P09012	U1 small nuclear ribonucleoprotein A	SNRPA	U1 small nuclear ribonucleoprotein A
20.9123	17.4216	20.5876	22.1799	22.6571	24.7043	FALSE				49	4	19	4	150	16.7	1.22617	0.119368	3.53994	2.61021		CYB5B	O43169	Cytochrome b5 type B	CYB5B	Cytochrome b5 type B
15.6399	13.623	17.9099	17.4801	19.3045	21.0052	FALSE				7	2	5	2	538	62.2	1.03699	0.157039	3.53902	2.20795		CLPTM1L	Q96KA5	Cleft lip and palate transmembrane protein 1-like protein	CLPTM1L	Cleft lip and palate transmembrane protein 1-like protein
18.3545	13.0396	18.8988	19.2418	19.5647	22.0963	FALSE				5	2	2	2	337	38.9	0.786269	0.238008	3.53665	1.70403		CSNK1A1	P48729	Casein kinase I isoform alpha	CSNK1A1	Casein kinase I isoform alpha
20.0674	16.5533	20.6897	21.3877	21.7813	24.7505	FALSE				42	11	20	11	357	37.5	0.993819	0.168511	3.5364	2.1192		EIF3F	O00303	Eukaryotic translation initiation factor 3 subunit F	EIF3F	Eukaryotic translation initiation factor 3 subunit F {ECO:0000255|HAMAP-Rule:MF_03005}
14.3795	18.8471	14.9714	21.0217	18.2027	19.5815	FALSE				1	2	2	2	2005	226.2	1.02458	0.160872	3.53593	2.18234		SMCHD1	A6NHR9	Structural maintenance of chromosomes flexible hinge domain-containing protein 1	SMCHD1	Structural maintenance of chromosomes flexible hinge domain-containing protein 1 {ECO:0000250|UniProtKB:Q6P5D8}
18.8283	17.1189	19.4901	20.7321	21.1906	24.1171	FALSE				15	14	17	14	1086	113.8	1.29999	0.107835	3.53418	2.77411		NNT	Q13423	NAD(P) transhydrogenase, mitochondrial	NNT	NAD(P) transhydrogenase, mitochondrial
20.7509	19.1018	20.7811	22.9356	23.1077	25.1836	FALSE				66	20	181	1	445	49.8	1.74739	0.0604518	3.53105	3.87679	+	TUBB4B	P68371	Tubulin beta-4B chain	TUBB4B	Tubulin beta-4B chain
14.4057	14.9438	15.2793	17.2196	17.6693	20.3321	FALSE				5	3	3	3	1003	113.6	1.61036	0.0707582	3.53075	3.51653	+	MOV10	Q9HCE1	Helicase MOV-10	MOV10	Helicase MOV-10 {ECO:0000305}
20.7788	17.1354	22.0667	22.2011	22.8415	25.526	FALSE				24	23	40	23	1304	145.7	0.918906	0.190371	3.52923	1.96739		SF3B1	O75533	Splicing factor 3B subunit 1	SF3B1	Splicing factor 3B subunit 1
15.1073	14.8018	15.7224	19.2699	16.5817	20.3664	FALSE				3	1	1	1	300	32.9	1.42053	0.09024	3.52881	3.05149	+	ZC3HAV1L	Q96H79	Zinc finger CCCH-type antiviral protein 1-like	ZC3HAV1L	Zinc finger CCCH-type antiviral protein 1-like
20.8487	18.8206	21.0362	22.4928	23.223	25.5668	FALSE				15	20	45	20	1599	175.4	1.40711	0.0920118	3.5257	3.01998	+	EIF4G1	Q04637	Eukaryotic translation initiation factor 4 gamma 1	EIF4G1	Eukaryotic translation initiation factor 4 gamma 1
18.838	13.3117	17.5636	17.237	19.858	23.1853	FALSE				32	8	37	4	246	28.2	0.665735	0.291533	3.5223	1.46843		YWHAH	Q04917	14-3-3 protein eta	YWHAH	14-3-3 protein eta
14.333	14.7396	14.2888	18.2462	16.32	19.3616	FALSE				1	1	1	1	798	89.9	1.76108	0.0598273	3.52214	3.91403	+	ELOA	Q14241	Elongin-A	ELOA	Elongin-A
15.3559	13.7684	13.6441	14.9983	18.2699	20.0554	FALSE				25	2	3	2	118	13.3	1.04616	0.154466	3.51838	2.22694		BET1	O15155	BET1 homolog	BET1	BET1 homolog
14.7481	15.3979	19.0324	19.0578	19.5553	21.1177	FALSE				16	3	4	1	218	23.5	1.12499	0.137558	3.51751	2.39217		RRAS	P10301	Ras-related protein R-Ras	RRAS	Ras-related protein R-Ras
19.3803	16.0812	19.5848	20.4661	20.9333	24.1969	FALSE				29	4	12	4	144	16.5	1.01068	0.163819	3.51665	2.15374		EIF1AX	P47813	Eukaryotic translation initiation factor 1A, X-chromosomal	EIF1AX	Eukaryotic translation initiation factor 1A, X-chromosomal
20.0107	18.4262	20.396	22.4338	22.5024	24.432	FALSE				1	1	1	1	1024	116.9	1.7726	0.0587635	3.51181	3.94553	+	TRHDE	Q9UKU6	Thyrotropin-releasing hormone-degrading ectoenzyme	TRHDE	Thyrotropin-releasing hormone-degrading ectoenzyme
18.1791	16.995	17.6101	20.0881	19.9463	23.2741	FALSE				20	7	8	7	341	39.8	1.43268	0.0884543	3.50812	3.08019	+	CAB39	Q9Y376	Calcium-binding protein 39	CAB39	Calcium-binding protein 39
14.4333	13.7629	15.425	16.9293	17.539	19.6745	FALSE				2	1	2	1	665	75.7	1.66026	0.066856	3.5072	3.64518	+	RPAP3	Q9H6T3	RNA polymerase II-associated protein 3	RPAP3	RNA polymerase II-associated protein 3
18.8201	13.2085	18.5073	18.3594	19.6219	23.0731	FALSE				7	3	5	3	656	68.4	0.693767	0.277784	3.50613	1.52306		EWSR1	Q01844	RNA-binding protein EWS	EWSR1	RNA-binding protein EWS
22.4897	19.8452	22.4227	24.2378	24.5355	26.5003	FALSE				35	13	56	13	408	44.9	1.44978	0.0865078	3.50534	3.12079	+	SERBP1	Q8NC51	Plasminogen activator inhibitor 1 RNA-binding protein	SERBP1	Plasminogen activator inhibitor 1 RNA-binding protein {ECO:0000305}
21.4828	19.9512	21.7868	23.5756	24.0515	26.1088	FALSE				67	5	35	5	126	13.8	1.65853	0.066928	3.50504	3.64066	+	HINT1	P49773	Adenosine 5'-monophosphoramidase HINT1	HINT1	Histidine triad nucleotide-binding protein 1
20.6017	18.933	22.1128	23.1154	23.7132	25.3339	FALSE				35	6	28	6	214	24.6	1.4389	0.0877159	3.50499	3.09493	+	RPL10	P27635	60S ribosomal protein L10	RPL10	60S ribosomal protein L10 {ECO:0000305}
21.5683	19.3318	22.9144	23.9698	24.0783	26.2762	FALSE				66	7	26	7	115	12.8	1.27683	0.111596	3.50325	2.72222		RPL30	P62888	60S ribosomal protein L30	RPL30	60S ribosomal protein L30
15.6545	13.5807	17.5093	18.1298	18.5037	20.6207	FALSE				4	2	3	2	688	80.3	1.19807	0.123485	3.50321	2.54894		NOL10	Q9BSC4	Nucleolar protein 10	NOL10	Nucleolar protein 10
15.1324	14.4759	14.2095	18.1156	18.6579	17.5539	FALSE		+	CCW16_Biotin	3	2	2	2	715	80.6	2.94532	0.0203533	3.50317	8.33139	+	EPS8L2	Q9H6S3	Epidermal growth factor receptor kinase substrate 8-like protein 2	EPS8L2	Epidermal growth factor receptor kinase substrate 8-like protein 2
14.5247	15.4305	16.4608	16.7229	18.6127	21.589	FALSE				4	4	4	4	1312	153.8	1.08139	0.146988	3.50287	2.30032		RAD50	Q92878	DNA repair protein RAD50	RAD50	DNA repair protein RAD50
21.5261	19.2051	21.6855	23.746	23.8346	25.3419	FALSE				27	6	28	6	256	27.7	1.66966	0.0662888	3.5019	3.66973	+	PRDX3	P30048	Thioredoxin-dependent peroxide reductase, mitochondrial	PRDX3	Thioredoxin-dependent peroxide reductase, mitochondrial
15.2349	14.3699	15.5016	16.8734	17.9309	20.8064	FALSE				10	4	4	4	432	46.5	1.33848	0.102279	3.50147	2.8613	+	SUCLG2	Q96I99	Succinate--CoA ligase [GDP-forming] subunit beta, mitochondrial	SUCLG2	Succinate--CoA ligase [GDP-forming] subunit beta, mitochondrial {ECO:0000255|HAMAP-Rule:MF_03221}
20.2046	14.6582	20.3128	20.8568	21.3411	23.4815	FALSE				29	2	6	2	51	5.8	0.795185	0.234514	3.50128	1.72157		ATP5EP2	Q5VTU8	ATP synthase subunit epsilon-like protein, mitochondrial	ATP5EP2	ATP synthase subunit epsilon-like protein, mitochondrial
18.6362	15.6682	18.5405	20.1764	20.5408	22.6309	FALSE				10	2	5	2	223	25.3	1.32367	0.104545	3.50101	2.8276	+	AK4	P27144	Adenylate kinase 4, mitochondrial	AK4	Adenylate kinase 4, mitochondrial {ECO:0000255|HAMAP-Rule:MF_03170}
17.4118	15.8488	17.5255	19.6781	19.8835	21.7266	FALSE				7	2	4	2	462	52	1.8405	0.0548676	3.5007	4.13477	+	NUDT12	Q9BQG2	NAD-capped RNA hydrolase NUDT12	NUDT12	Peroxisomal NADH pyrophosphatase NUDT12
14.2663	15.1669	15.9549	17.8751	18.0339	19.9773	FALSE				2	3	4	3	1686	190.6	1.86287	0.0531675	3.49937	4.19844	+	PIK3C2A	O00443	Phosphatidylinositol 4-phosphate 3-kinase C2 domain-containing subunit alpha	PIK3C2A	Phosphatidylinositol 4-phosphate 3-kinase C2 domain-containing subunit alpha
19.1709	16.4415	20.1062	21.1817	21.4503	23.5771	FALSE				15	7	15	7	547	61.6	1.23018	0.118917	3.4968	2.61901		DDX56	Q9NY93	Probable ATP-dependent RNA helicase DDX56	DDX56	Probable ATP-dependent RNA helicase DDX56
19.6375	17.1832	20.793	22.0119	22.4192	23.6713	FALSE				18	5	14	5	262	31.3	1.38739	0.0952018	3.49623	2.97396	+	SRSF10	O75494	Serine/arginine-rich splicing factor 10	SRSF10	Serine/arginine-rich splicing factor 10
13.6441	15.5333	13.9755	16.7315	17.0947	19.8137	FALSE				1	1	1	1	2346	264.9	1.43417	0.0883006	3.49562	3.08371	+	PDE4DIP	Q5VU43	Myomegalin	PDE4DIP	Myomegalin
24.9621	23.1812	25.2107	27.1928	27.3325	29.3094	FALSE				46	16	115	6	462	50.1	1.69394	0.064729	3.49358	3.73363	+	EEF1A1	P68104	Elongation factor 1-alpha 1	EEF1A1	Elongation factor 1-alpha 1
20.1917	17.9987	19.1412	21.8002	22.2895	23.7182	FALSE				28	3	8	3	118	12.9	1.82157	0.0559207	3.4921	4.08141	+	MTPN	P58546	Myotrophin	MTPN	Myotrophin
15.4607	13.7973	14.3487	16.9254	17.2982	19.8545	FALSE				2	2	5	2	1311	143.1	1.54341	0.0769276	3.49049	3.34827	+	GAK	O14976	Cyclin-G-associated kinase	GAK	Cyclin-G-associated kinase
18.7838	19.2719	19.3599	22.5159	22.3144	23.0487	FALSE		+	CCW16_Biotin	17	11	26	11	728	80	3.60374	0.0131012	3.4878	12.3244	+	PCCA	P05165	Propionyl-CoA carboxylase alpha chain, mitochondrial	PCCA	Propionyl-CoA carboxylase alpha chain, mitochondrial
17.6348	14.9654	17.1774	18.4384	19.6465	22.1552	FALSE				41	3	5	3	147	15.9	1.19635	0.123797	3.48748	2.5452		CARHSP1	Q9Y2V2	Calcium-regulated heat-stable protein 1	CARHSP1	Calcium-regulated heat-stable protein 1
20.7726	16.2172	20.7755	21.3632	21.8119	25.0473	FALSE				53	11	25	11	333	35.1	0.846813	0.215685	3.48574	1.82352		ETFA	P13804	Electron transfer flavoprotein subunit alpha, mitochondrial	ETFA	Electron transfer flavoprotein subunit alpha, mitochondrial
21.1073	19.2368	21.2265	23.2235	23.5908	25.2135	FALSE				6	1	1	1	119	12.9	1.7649	0.0597056	3.48571	3.92446	+	IGHV3-15	A0A0B4J1V0	Immunoglobulin heavy variable 3-15	IGHV3-15	Immunoglobulin heavy variable 3-15 {ECO:0000303|PubMed:11340299, ECO:0000303|Ref.3}
14.333	13.403	15.649	17.7597	17.667	18.4072	FALSE		+	CCW16_Biotin	2	1	2	1	458	50.3	2.1359	0.0399612	3.48301	5.03396	+	GALK2	Q01415	N-acetylgalactosamine kinase	GALK2	N-acetylgalactosamine kinase
21.2436	18.9605	20.8011	22.4024	23.2036	25.8466	FALSE				36	12	29	12	337	37.5	1.3017	0.107586	3.48242	2.77794	+	TALDO1	P37837	Transaldolase	TALDO1	Transaldolase
15.9497	13.634	16.4318	17.6944	18.4098	20.3579	FALSE				4	1	1	1	309	35.8	1.38363	0.0952881	3.48217	2.96521	+	AASDHPPT	Q9NRN7	L-aminoadipate-semialdehyde dehydrogenase-phosphopantetheinyl transferase	AASDHPPT	L-aminoadipate-semialdehyde dehydrogenase-phosphopantetheinyl transferase
21.8191	19.2407	21.7318	23.4546	23.8308	25.9428	FALSE				48	24	58	24	528	59.1	1.4134	0.0910884	3.47885	3.03472	+	YARS	P54577	Tyrosine--tRNA ligase, cytoplasmic	YARS	Tyrosine--tRNA ligase, cytoplasmic
21.6119	18.4259	21.0528	22.9366	23.298	25.2924	FALSE				53	8	17	8	161	18.5	1.32882	0.103739	3.47883	2.8393	+	ATP5PD	O75947	ATP synthase subunit d, mitochondrial	ATP5PD	ATP synthase subunit d, mitochondrial {ECO:0000305}
19.0668	16.7828	19.578	21.2848	21.4675	23.1042	FALSE				17	5	12	5	429	47.1	1.54656	0.0766387	3.4763	3.35608	+	SCCPDH	Q8NBX0	Saccharopine dehydrogenase-like oxidoreductase	SCCPDH	Saccharopine dehydrogenase-like oxidoreductase
17.4868	14.2001	17.9266	18.3533	19.573	22.1055	FALSE				15	3	5	3	328	35.6	1.00996	0.163987	3.47277	2.15228		GRHPR	Q9UBQ7	Glyoxylate reductase/hydroxypyruvate reductase	GRHPR	Glyoxylate reductase/hydroxypyruvate reductase
16.085	15.3537	15.4283	18.5616	18.4859	20.2378	FALSE		+	CCW16_Biotin	1	1	1	1	584	61.4	2.30924	0.033054	3.47275	5.62685	+	ZBTB7A	O95365	Zinc finger and BTB domain-containing protein 7A	ZBTB7A	Zinc finger and BTB domain-containing protein 7A {ECO:0000305}
17.2371	15.2221	13.6792	17.3113	16.7545	22.4837	FALSE				17	3	4	3	226	25	0.762121	0.247985	3.47035	1.65664		SPCS2	Q15005	Signal peptidase complex subunit 2	SPCS2	Signal peptidase complex subunit 2
16.9054	14.2634	17.7093	18.4408	18.6655	22.1817	FALSE				21	6	27	2	323	37	1.01996	0.161786	3.47002	2.17282		PPP1CC	P36873	Serine/threonine-protein phosphatase PP1-gamma catalytic subunit	PPP1CC	Serine/threonine-protein phosphatase PP1-gamma catalytic subunit
17.5675	14.356	18.5265	18.4308	19.6389	22.79	FALSE				48	9	27	4	180	20.5	0.893431	0.199139	3.46995	1.91632		ARF5	P84085	ADP-ribosylation factor 5	ARF5	ADP-ribosylation factor 5
20.0587	17.3465	21.5992	22.2492	22.5262	24.6317	FALSE				28	13	21	13	477	53.3	1.12233	0.137711	3.46754	2.38654		SLC25A24	Q6NUK1	Calcium-binding mitochondrial carrier protein SCaMC-1	SLC25A24	Calcium-binding mitochondrial carrier protein SCaMC-1
15.1762	13.6726	15.4499	17.5838	17.6639	19.4469	FALSE				3	1	1	1	349	40	1.86955	0.0528133	3.4653	4.2176	+	ERI1	Q8IV48	3'-5' exoribonuclease 1	ERI1	3'-5' exoribonuclease 1
14.9257	12.394	16.4474	16.8056	17.5401	19.817	FALSE				1	1	1	1	798	87.1	1.09365	0.144743	3.46519	2.32602		USP10	Q14694	Ubiquitin carboxyl-terminal hydrolase 10	USP10	Ubiquitin carboxyl-terminal hydrolase 10
23.8619	22.0821	25.5551	26.6292	26.7599	28.501	FALSE				48	45	197	45	1270	140.9	1.38137	0.0955511	3.46366	2.95998	+	DHX9	Q08211	ATP-dependent RNA helicase A	DHX9	ATP-dependent RNA helicase A {ECO:0000305}
17.471	13.0912	15.392	17.777	17.0423	21.5197	FALSE				23	3	3	3	298	32.4	0.857399	0.211454	3.46156	1.84453		SDCBP	O00560	Syntenin-1	SDCBP	Syntenin-1
14.2882	15.4143	15.183	17.3951	17.4372	20.4339	FALSE				13	1	1	1	102	12.3	1.50557	0.0803846	3.46022	3.25527	+	MRPL57	Q9BQC6	Ribosomal protein 63, mitochondrial	MRPL57	Ribosomal protein 63, mitochondrial
13.2811	14.5778	14.3639	16.1039	17.1213	19.3742	FALSE				1	1	1	1	1116	128	1.52623	0.0786325	3.45884	3.30587	+	ERC1	Q8IUD2	ELKS/Rab6-interacting/CAST family member 1	ERC1	ELKS/Rab6-interacting/CAST family member 1
13.7503	13.8431	16.3415	14.8688	18.4494	20.9623	FALSE				8	2	3	2	279	32.6	0.813883	0.227798	3.44853	1.7584		ELOVL1	Q9BW60	Elongation of very long chain fatty acids protein 1	ELOVL1	Elongation of very long chain fatty acids protein 1 {ECO:0000255|HAMAP-Rule:MF_03201, ECO:0000305}
16.0438	14.0687	16.6398	18.9627	17.6211	20.5108	FALSE				8	2	2	2	361	40.7	1.40829	0.0919237	3.44742	3.02273	+	ATAD1	Q8NBU5	Outer mitochondrial transmembrane helix translocase	ATAD1	ATPase family AAA domain-containing protein 1
20.7635	18.73	21.4656	22.8117	23.2503	25.2301	FALSE				36	5	21	5	173	19	1.44542	0.0869845	3.44433	3.11042	+	SSR4	P51571	Translocon-associated protein subunit delta	SSR4	Translocon-associated protein subunit delta
17.913	13.8715	18.6538	19.211	19.4536	22.1059	FALSE				13	2	2	2	149	16.8	0.918334	0.190402	3.44408	1.96624		OSTC	Q9NRP0	Oligosaccharyltransferase complex subunit OSTC	OSTC	Oligosaccharyltransferase complex subunit OSTC
17.2358	14.6664	17.3615	19.1747	19.1351	21.2846	FALSE				14	3	3	3	264	30.2	1.4196	0.0903291	3.44356	3.04931	+	NDUFS3	O75489	NADH dehydrogenase [ubiquinone] iron-sulfur protein 3, mitochondrial	NDUFS3	NADH dehydrogenase [ubiquinone] iron-sulfur protein 3, mitochondrial
13.7572	13.4921	15.8593	17.0679	17.0482	19.3193	FALSE				4	1	1	1	199	21.5	1.49923	0.0807526	3.44224	3.23983	+	SSSCA1	O60232	Protein ZNRD2	SSSCA1	Sjoegren syndrome/scleroderma autoantigen 1
19.0162	17.4794	19.5203	20.9193	21.3116	24.1105	FALSE				14	16	21	16	1233	143.1	1.3655	0.0978376	3.44185	2.92327	+	SMC1A	Q14683	Structural maintenance of chromosomes protein 1A	SMC1A	Structural maintenance of chromosomes protein 1A
18.7711	14.1284	18.4941	19.3588	19.8911	22.4509	FALSE				18	3	6	3	231	25.7	0.899882	0.196926	3.43574	1.92923		PAFAH1B3	Q15102	Platelet-activating factor acetylhydrolase IB subunit alpha1	PAFAH1B3	Platelet-activating factor acetylhydrolase IB subunit gamma
15.9489	13.5927	14.1793	17.5205	17.4393	19.0655	FALSE				7	3	6	1	577	60.9	1.75067	0.0603776	3.43478	3.88568	+	CSTF2	P33240	Cleavage stimulation factor subunit 2	CSTF2	Cleavage stimulation factor subunit 2
15.0252	13.9078	15.9928	17.5372	17.635	20.0561	FALSE				2	1	1	1	445	51.4	1.55014	0.0763557	3.4342	3.36498	+	DCAF13	Q9NV06	DDB1- and CUL4-associated factor 13	DCAF13	DDB1- and CUL4-associated factor 13
17.1282	18.0754	19.6159	20.7503	20.6193	23.7494	FALSE				11	10	12	10	797	88.5	1.28457	0.110492	3.43318	2.73952		AFG3L2	Q9Y4W6	AFG3-like protein 2	AFG3L2	AFG3-like protein 2
15.9106	14.8155	16.4444	19.5135	17.626	20.3285	FALSE				6	3	3	3	472	52.4	1.67321	0.0660544	3.43251	3.67903	+	SELENBP1	Q13228	Methanethiol oxidase	SELENBP1	Methanethiol oxidase {ECO:0000303|PubMed:29255262}
23.2771	21.3959	23.9147	25.1786	25.6986	27.9958	FALSE				58	24	110	24	531	58	1.39136	0.0944989	3.42843	2.9832	+	CCT6A	P40227	T-complex protein 1 subunit zeta	CCT6A	T-complex protein 1 subunit zeta
19.9975	17.2589	19.6609	20.6062	22.1328	24.4612	FALSE				28	10	11	10	466	51.7	1.13989	0.134916	3.42766	2.42384		CS	O75390	Citrate synthase, mitochondrial	CS	Citrate synthase, mitochondrial
19.2989	17.1877	20.1249	21.2379	21.6217	24.0343	FALSE				42	8	17	7	207	23.7	1.29826	0.108179	3.42746	2.77022		RAB8A	P61006	Ras-related protein Rab-8A	RAB8A	Ras-related protein Rab-8A
15.9587	14.7948	15.5171	17.3621	18.516	20.6663	FALSE				16	3	3	3	277	30.2	1.53932	0.0774219	3.42461	3.33816	+	IMPA1	P29218	Inositol monophosphatase 1	IMPA1	Inositol monophosphatase 1
20.4693	19.0618	19.695	22.2465	22.4429	24.8087	FALSE				40	11	23	11	421	44.9	1.69191	0.064729	3.42402	3.72826	+	RCC1	P18754	Regulator of chromosome condensation	RCC1	Regulator of chromosome condensation
17.6476	14.4506	19.8338	19.4704	19.992	22.7366	FALSE				9	7	9	7	796	89.8	0.853773	0.212985	3.42232	1.83733		DDX27	Q96GQ7	Probable ATP-dependent RNA helicase DDX27	DDX27	Probable ATP-dependent RNA helicase DDX27
22.5716	20.5408	22.6418	24.5954	24.9289	26.4941	FALSE				53	6	37	6	135	15.5	1.71321	0.0633279	3.42139	3.78484	+	RPS17	P08708	40S ribosomal protein S17	RPS17	40S ribosomal protein S17 {ECO:0000305}
20.6972	19.425	21.5643	22.9133	23.2817	25.7532	FALSE				47	16	47	16	453	48.4	1.46103	0.0848272	3.42055	3.14767	+	UQCRC2	P22695	Cytochrome b-c1 complex subunit 2, mitochondrial	UQCRC2	Cytochrome b-c1 complex subunit 2, mitochondrial
14.6271	14.7228	15.5812	17.4104	17.3245	20.4566	FALSE				22	5	6	3	369	40.9	1.47667	0.0829719	3.42015	3.18522	+	PRPSAP2	O60256	Phosphoribosyl pyrophosphate synthase-associated protein 2	PRPSAP2	Phosphoribosyl pyrophosphate synthase-associated protein 2
18.5709	17.1124	18.0352	20.4113	20.6509	22.8736	FALSE				9	4	5	4	443	51.6	1.72541	0.0622887	3.40577	3.8175	+	COPS2	P61201	COP9 signalosome complex subunit 2	COPS2	COP9 signalosome complex subunit 2
20.6611	17.621	21.3254	22.0018	22.5513	25.2405	FALSE				35	13	30	13	437	49	1.05153	0.153336	3.39538	2.23806		ETF1	P62495	Eukaryotic peptide chain release factor subunit 1	ETF1	Eukaryotic peptide chain release factor subunit 1
14.8372	14.4361	15.5443	18.2119	18.0825	18.7075	FALSE		+	CCW16_Biotin	7	1	1	1	188	20.1	3.07992	0.0181468	3.39477	9.03334	+	C5orf24	Q7Z6I8	UPF0461 protein C5orf24	C5orf24	UPF0461 protein C5orf24
17.3021	14.1809	16.8047	18.5968	18.5079	21.3657	FALSE				6	5	6	5	1019	117.9	1.18364	0.1261	3.39421	2.5177		IDE	P14735	Insulin-degrading enzyme	IDE	Insulin-degrading enzyme
18.4355	17.2038	19.426	20.4409	21.557	23.2377	FALSE				7	10	16	10	1483	170.8	1.5122	0.0797441	3.39008	3.27145	+	BAZ1B	Q9UIG0	Tyrosine-protein kinase BAZ1B	BAZ1B	Tyrosine-protein kinase BAZ1B
20.9479	17.7112	22.133	22.6484	23.0439	25.2683	FALSE				47	11	32	11	322	35.6	1.02481	0.160872	3.38946	2.18281		SFXN1	Q9H9B4	Sideroflexin-1	SFXN1	Sideroflexin-1
14.3927	14.8112	16.257	18.0753	18.2752	19.2779	FALSE		+	CCW16_Biotin	4	2	2	2	928	103.1	2.12901	0.0402395	3.38919	5.01146	+	FAM129A	Q9BZQ8	Protein Niban 1	FAM129A	Protein Niban
15.8631	14.4871	15.0148	18.3406	18.1571	19.0271	FALSE		+	CCW16_Biotin	5	1	2	1	131	15.8	2.67076	0.0246814	3.38664	7.05017	+	MED31	Q9Y3C7	Mediator of RNA polymerase II transcription subunit 31	MED31	Mediator of RNA polymerase II transcription subunit 31
15.7883	13.3117	15.777	17.2324	17.4461	20.3566	FALSE				2	2	2	2	684	75.4	1.22229	0.120013	3.38603	2.60173		HBS1L	Q9Y450	HBS1-like protein	HBS1L	HBS1-like protein
14.6838	14.6717	14.1789	16.2889	17.5324	19.8656	FALSE				9	3	6	2	523	58.7	1.47789	0.0829719	3.38415	3.18816	+	PSPC1	Q8WXF1	Paraspeckle component 1	PSPC1	Paraspeckle component 1
23.1106	20.6201	22.8835	24.5032	24.846	27.4084	FALSE				39	32	95	32	1023	112.8	1.30552	0.107246	3.38117	2.78656	+	ATP1A1	P05023	Sodium/potassium-transporting ATPase subunit alpha-1	ATP1A1	Sodium/potassium-transporting ATPase subunit alpha-1
16.1931	13.6725	16.5693	18.3482	18.3466	19.8819	FALSE				5	1	2	1	211	23.6	1.49932	0.0807526	3.3806	3.24006	+	RHOF	Q9HBH0	Rho-related GTP-binding protein RhoF	RHOF	Rho-related GTP-binding protein RhoF
15.6891	14.4332	15.3741	18.0393	18.0325	19.565	FALSE		+	CCW16_Biotin	3	1	2	1	454	51.1	2.22453	0.0358724	3.38012	5.33053	+	ODR4	Q5SWX8	Protein odr-4 homolog	ODR4	Protein odr-4 homolog
14.0762	14.8864	16.2983	17.4947	17.9193	19.9834	FALSE				1	1	1	1	631	73.9	1.54743	0.0766387	3.37882	3.35823	+	DEF6	Q9H4E7	Differentially expressed in FDCP 6 homolog	DEF6	Differentially expressed in FDCP 6 homolog
21.7361	20.1676	22.4368	23.8684	24.1993	26.3934	FALSE				30	26	62	26	1042	114.7	1.5032	0.0804447	3.37354	3.2495	+	ATP2A2	P16615	Sarcoplasmic/endoplasmic reticulum calcium ATPase 2	ATP2A2	Sarcoplasmic/endoplasmic reticulum calcium ATPase 2
16.1759	15.6427	16.8578	18.7024	18.9735	21.1181	FALSE				6	2	2	2	312	33.2	1.79582	0.0574748	3.37253	4.00959	+	PURB	Q96QR8	Transcriptional activator protein Pur-beta	PURB	Transcriptional activator protein Pur-beta
14.8477	13.5903	17.514	18.2436	18.0795	19.7456	FALSE				2	1	2	1	399	44.2	1.24433	0.116689	3.37222	2.65016		RRAGC	Q9HB90	Ras-related GTP-binding protein C	RRAGC	Ras-related GTP-binding protein C
19.3207	18.6839	19.9987	21.6823	22.069	24.3563	FALSE				20	12	22	12	773	88.3	1.67141	0.0661419	3.36814	3.67431	+	CPT1A	P50416	Carnitine O-palmitoyltransferase 1, liver isoform	CPT1A	Carnitine O-palmitoyltransferase 1, liver isoform
14.0831	15.0217	13.8658	14.1184	18.1163	20.8292	FALSE				9	3	4	1	282	32.7	0.783355	0.239221	3.36442	1.69831		TRA2A	Q13595	Transformer-2 protein homolog alpha	TRA2A	Transformer-2 protein homolog alpha
12.7614	13.9842	15.0588	16.4178	17.1645	18.3134	FALSE				2	1	2	1	595	66.6	1.7555	0.0602447	3.36378	3.89881	+	SNX9	Q9Y5X1	Sorting nexin-9	SNX9	Sorting nexin-9
17.0917	14.0688	16.9747	18.0478	18.5479	21.6294	FALSE				11	4	4	4	523	56.5	1.05795	0.152261	3.36334	2.25141		DYNC1LI1	Q9Y6G9	Cytoplasmic dynein 1 light intermediate chain 1	DYNC1LI1	Cytoplasmic dynein 1 light intermediate chain 1
21.8022	19.1599	21.1852	22.4983	23.291	26.446	FALSE				61	21	45	21	445	50.6	1.09348	0.144743	3.36264	2.32565		GDI2	P50395	Rab GDP dissociation inhibitor beta	GDI2	Rab GDP dissociation inhibitor beta
17.3109	14.0778	17.3525	18.6022	18.5023	21.7153	FALSE				2	4	5	4	2357	251.7	1.04303	0.155266	3.3595	2.22045		SEC16A	O15027	Protein transport protein Sec16A	SEC16A	Protein transport protein Sec16A
14.1771	13.4593	14.2914	16.7735	16.8225	18.4034	FALSE		+	CCW16_Biotin	3	2	3	2	1485	171.2	2.31275	0.033054	3.35725	5.63943	+	AQR	O60306	RNA helicase aquarius	AQR	RNA helicase aquarius {ECO:0000303|PubMed:25599396}
20.0922	18.7923	21.4475	22.5247	22.808	25.0664	FALSE				2	1	3	1	500	57.4	1.40732	0.0920118	3.35573	3.02047	+	TRIM4	Q9C037	E3 ubiquitin-protein ligase TRIM4	TRIM4	E3 ubiquitin-protein ligase TRIM4
19.9941	19.5883	21.4629	22.683	23.1624	25.2592	FALSE				43	20	53	20	529	59.5	1.58026	0.0733907	3.35313	3.44027	+	NOP58	Q9Y2X3	Nucleolar protein 58	NOP58	Nucleolar protein 58
14.8897	15.0207	14.6194	17.5023	17.6626	19.4179	FALSE		+	CCW16_Biotin	3	1	1	1	346	39.4	2.23397	0.0354607	3.35098	5.36294	+	HPF1	Q9NWY4	Histone PARylation factor 1	HPF1	Histone PARylation factor 1 {ECO:0000303|PubMed:27067600, ECO:0000312|HGNC:HGNC:26051}
18.4163	14.6011	17.8472	18.0041	19.435	23.4692	FALSE				18	6	8	6	480	53.1	0.761563	0.248171	3.34786	1.65555		GRSF1	Q12849	G-rich sequence factor 1	GRSF1	G-rich sequence factor 1
17.1579	14.3605	13.2647	15.8374	18.2597	20.7128	FALSE				12	2	5	1	147	16.7	0.851657	0.213783	3.34227	1.83313		UBE2D2	P62837	Ubiquitin-conjugating enzyme E2 D2	UBE2D2	Ubiquitin-conjugating enzyme E2 D2
22.2245	20.0881	23.322	24.2807	24.5751	26.8002	FALSE				44	24	100	19	614	69.1	1.26551	0.113205	3.34044	2.69703		DDX5	P17844	Probable ATP-dependent RNA helicase DDX5	DDX5	Probable ATP-dependent RNA helicase DDX5
13.5856	13.3105	15.5341	15.5985	16.9773	19.8693	FALSE				30	2	2	2	142	15.6	1.09002	0.145451	3.3383	2.31839		FKBP2	P26885	Peptidyl-prolyl cis-trans isomerase FKBP2	FKBP2	Peptidyl-prolyl cis-trans isomerase FKBP2
20.0653	19.6658	20.3228	22.4301	22.7624	24.8732	FALSE				46	11	26	11	296	33.4	1.87463	0.0526206	3.33726	4.23219	+	BLVRA	P53004	Biliverdin reductase A	BLVRA	Biliverdin reductase A
16.9653	15.8345	19.9103	19.3099	20.3427	23.0628	FALSE				7	11	15	11	1871	208.6	0.94454	0.182682	3.3351	2.01904		PDCD11	Q14690	Protein RRP5 homolog	PDCD11	Protein RRP5 homolog
19.8077	17.3549	20.8048	21.1561	22.1383	24.6651	FALSE				48	13	20	13	338	38.3	1.06936	0.149508	3.33064	2.27517		AHSA1	O95433	Activator of 90 kDa heat shock protein ATPase homolog 1	AHSA1	Activator of 90 kDa heat shock protein ATPase homolog 1
20.8489	18.3365	21.6504	22.5939	23.056	25.1655	FALSE				65	11	37	5	205	22.7	1.22663	0.119353	3.32653	2.61123		RAB1A	P62820	Ras-related protein Rab-1A	RAB1A	Ras-related protein Rab-1A
14.9329	13.4577	16.8808	17.6635	17.4991	20.088	FALSE				5	3	5	3	752	82.6	1.205	0.122329	3.32639	2.56401		ABCB7	O75027	Iron-sulfur clusters transporter ABCB7, mitochondrial	ABCB7	ATP-binding cassette sub-family B member 7, mitochondrial
16.4512	16.4832	16.8333	19.0036	19.1722	21.5674	FALSE				17	5	7	5	439	48.5	1.78262	0.0584126	3.32517	3.97308	+	OAT	P04181	Ornithine aminotransferase, mitochondrial	OAT	Ornithine aminotransferase, mitochondrial
21.3706	18.7412	21.4008	22.7511	23.1603	25.5739	FALSE				83	13	48	13	261	26.9	1.2523	0.115319	3.32421	2.66774		HSD17B10	Q99714	3-hydroxyacyl-CoA dehydrogenase type-2	HSD17B10	3-hydroxyacyl-CoA dehydrogenase type-2
16.6819	15.1999	17.1956	18.979	19.0696	20.9982	FALSE				13	2	2	2	125	14.2	1.6945	0.064729	3.32314	3.73511	+	MRPS6	P82932	28S ribosomal protein S6, mitochondrial	MRPS6	28S ribosomal protein S6, mitochondrial
14.618	13.1962	15.2558	16.9978	17.145	18.8899	FALSE				4	1	2	1	538	60.6	1.74156	0.0609622	3.32094	3.86099	+	CWF19L1	Q69YN2	CWF19-like protein 1	CWF19L1	CWF19-like protein 1
19.1692	13.8258	18.881	19.4153	20.0564	22.365	FALSE				14	6	9	6	519	56.1	0.78442	0.238764	3.32029	1.7004		LAP3	P28838	Cytosol aminopeptidase	LAP3	Cytosol aminopeptidase
19.5885	13.9079	20.0425	18.688	20.5661	24.2439	FALSE				33	6	9	6	320	35.6	0.577453	0.344254	3.31971	1.2964		EIF3G	O75821	Eukaryotic translation initiation factor 3 subunit G	EIF3G	Eukaryotic translation initiation factor 3 subunit G {ECO:0000255|HAMAP-Rule:MF_03006}
21.3135	18.7422	21.3958	22.5403	23.0714	25.7974	FALSE				70	9	30	9	142	15.9	1.17085	0.128478	3.31921	2.49012		COTL1	Q14019	Coactosin-like protein	COTL1	Coactosin-like protein
16.004	15.8468	17.0299	17.6634	19.2534	21.9176	FALSE				17	5	5	5	400	44.4	1.20384	0.122567	3.31789	2.56148		MAP2K2	P36507	Dual specificity mitogen-activated protein kinase kinase 2	MAP2K2	Dual specificity mitogen-activated protein kinase kinase 2
18.0205	15.1919	16.5798	17.381	19.8478	22.5167	FALSE				8	5	6	5	783	85.9	0.915136	0.191657	3.31778	1.95981		PNPT1	Q8TCS8	Polyribonucleotide nucleotidyltransferase 1, mitochondrial	PNPT1	Polyribonucleotide nucleotidyltransferase 1, mitochondrial
19.9058	18.7931	20.1151	21.7754	22.1559	24.8321	FALSE				25	14	22	14	759	85.2	1.47108	0.0835893	3.31646	3.17177	+	LIMA1	Q9UHB6	LIM domain and actin-binding protein 1	LIMA1	LIM domain and actin-binding protein 1
20.4211	19.1458	21.9931	23.0743	23.1994	25.2337	FALSE				28	13	37	13	594	66	1.42765	0.0892475	3.31581	3.06828	+	NOP56	O00567	Nucleolar protein 56	NOP56	Nucleolar protein 56
24.0909	22.6301	24.7526	26.3328	26.5204	28.5546	FALSE				53	18	135	6	449	49.9	1.60073	0.0715752	3.31142	3.49203	+	TUBA1C	Q9BQE3	Tubulin alpha-1C chain	TUBA1C	Tubulin alpha-1C chain
20.3309	17.1576	20.3699	20.7406	21.97	25.0769	FALSE				29	21	37	20	972	109.4	0.924548	0.188657	3.30971	1.97873		EFTUD2	Q15029	116 kDa U5 small nuclear ribonucleoprotein component	EFTUD2	116 kDa U5 small nuclear ribonucleoprotein component
16.8898	13.3491	14.643	18.0436	17.5604	19.2068	FALSE				1	1	1	1	875	100.6	1.35237	0.099826	3.30961	2.89309	+	UBE3A	Q05086	Ubiquitin-protein ligase E3A	UBE3A	Ubiquitin-protein ligase E3A
18.9937	17.5279	19.3265	20.5483	21.1168	24.107	FALSE				22	13	22	13	749	85.2	1.25787	0.114503	3.30803	2.68007		PLA2G4A	P47712	Cytosolic phospholipase A2	PLA2G4A	Cytosolic phospholipase A2
14.2077	14.6529	14.4323	16.0113	16.949	20.2549	FALSE				3	2	2	2	1118	122.2	1.20182	0.122843	3.30741	2.55709		DSG2	Q14126	Desmoglein-2	DSG2	Desmoglein-2
21.0117	18.6542	21.3425	22.7225	23.1957	25.0084	FALSE				51	11	30	11	244	28.1	1.40539	0.0922973	3.30608	3.01593	+	RTRAF	Q9Y224	RNA transcription, translation and transport factor protein	RTRAF	RNA transcription, translation and transport factor protein {ECO:0000312|HGNC:HGNC:23169}
17.0638	14.6889	17.4344	17.101	19.0721	22.9314	FALSE				16	6	8	6	452	51.3	0.797041	0.234174	3.30575	1.72522		TIMM44	O43615	Mitochondrial import inner membrane translocase subunit TIM44	TIMM44	Mitochondrial import inner membrane translocase subunit TIM44
15.7545	14.9529	18.3465	18.3894	19.0041	21.5689	FALSE				6	3	3	3	550	64.7	1.09902	0.14384	3.30285	2.3373		SOAT1	P35610	Sterol O-acyltransferase 1	SOAT1	Sterol O-acyltransferase 1
13.3933	14.9494	16.7017	16.9773	16.3092	21.6635	FALSE				5	3	3	3	802	92.2	0.786722	0.237889	3.30189	1.70492		CDC5L	Q99459	Cell division cycle 5-like protein	CDC5L	Cell division cycle 5-like protein
14.7163	12.9396	14.1957	14.9278	17.7471	19.0757	FALSE				1	1	1	1	919	101.7	1.16508	0.129649	3.29969	2.47771		LIG1	P18858	DNA ligase 1	LIG1	DNA ligase 1
15.4199	13.5235	15.2236	17.6942	17.9274	18.4386	FALSE		+	CCW16_Biotin	2	1	1	1	460	51.6	2.16956	0.0383069	3.29776	5.14505	+	WRAP73	Q9P2S5	WD repeat-containing protein WRAP73	WRAP73	WD repeat-containing protein WRAP73
16.0747	14.9102	16.6847	18.0478	18.6414	20.8729	FALSE				13	3	6	3	368	40.9	1.51578	0.0793571	3.29749	3.28021	+	RAE1	P78406	mRNA export factor RAE1	RAE1	mRNA export factor
15.2416	14.0409	14.5645	16.7876	17.4458	19.5006	FALSE				1	1	1	1	1082	120.1	1.6857	0.0653183	3.29564	3.71186	+	SUGP2	Q8IX01	SURP and G-patch domain-containing protein 2	SUGP2	SURP and G-patch domain-containing protein 2
13.3788	15.5038	15.1892	16.5412	16.4205	20.9904	FALSE				30	2	2	2	113	12.4	0.937398	0.184905	3.29344	2.00462		DYNLT1	P63172	Dynein light chain Tctex-type 1	DYNLT1	Dynein light chain Tctex-type 1
19.0529	15.2846	18.6764	19.56	19.7973	23.5367	FALSE				35	6	9	6	162	18.8	0.871309	0.206784	3.29336	1.87219		SNX3	O60493	Sorting nexin-3	SNX3	Sorting nexin-3
17.1604	15.4612	17.7704	19.07	19.5719	21.6214	FALSE				4	1	1	1	239	27.6	1.46495	0.0843472	3.29047	3.15706	+	PDCL3	Q9H2J4	Phosducin-like protein 3	PDCL3	Phosducin-like protein 3
15.423	14.6957	17.144	18.2927	18.4862	20.355	FALSE				3	3	4	3	981	112.3	1.54791	0.0766387	3.29036	3.35944	+	USP15	Q9Y4E8	Ubiquitin carboxyl-terminal hydrolase 15	USP15	Ubiquitin carboxyl-terminal hydrolase 15
15.1539	13.7829	14.625	17.0345	16.4411	19.9566	FALSE				2	3	5	3	1859	206.3	1.33019	0.103497	3.29017	2.84242	+	GBF1	Q92538	Golgi-specific brefeldin A-resistance guanine nucleotide exchange factor 1	GBF1	Golgi-specific brefeldin A-resistance guanine nucleotide exchange factor 1
15.4054	15.0304	15.9521	18.1778	18.1985	19.882	FALSE		+	CCW16_Biotin	6	3	6	3	683	78.5	2.20537	0.0367482	3.29007	5.2653	+	THOC5	Q13769	THO complex subunit 5 homolog	THOC5	THO complex subunit 5 homolog
22.2247	20.2642	22.4354	24.0292	24.6018	26.1602	FALSE				53	14	50	14	346	38.7	1.60364	0.0712681	3.28895	3.49941	+	ANXA1	P04083	Annexin A1	ANXA1	Annexin A1
18.4306	13.5059	20.1121	19.018	20.0932	22.8042	FALSE				11	6	11	6	623	71.2	0.652467	0.298871	3.28895	1.44259		ABCF2	Q9UG63	ATP-binding cassette sub-family F member 2	ABCF2	ATP-binding cassette sub-family F member 2
19.9913	18.1359	19.0233	21.3214	21.8029	23.8828	FALSE				27	5	12	5	241	26.4	1.58575	0.0729238	3.28553	3.45411	+	PSMA5	P28066	Proteasome subunit alpha type-5	PSMA5	Proteasome subunit alpha type-5
14.6179	13.3532	15.6148	17.3895	17.7384	18.3142	FALSE		+	CCW16_Biotin	1	1	3	1	723	83.5	2.01235	0.0462377	3.28544	4.64196	+	LRSAM1	Q6UWE0	E3 ubiquitin-protein ligase LRSAM1	LRSAM1	E3 ubiquitin-protein ligase LRSAM1 {ECO:0000305}
14.5958	15.0169	14.9539	17.5191	17.7272	19.1721	FALSE		+	CCW16_Biotin	4	1	2	1	460	50.4	2.44397	0.0295961	3.28393	6.12582	+	TFAP2B	Q92481	Transcription factor AP-2-beta	TFAP2B	Transcription factor AP-2-beta
14.6724	14.5586	14.7929	15.3432	18.2803	20.2517	FALSE				11	6	20	1	505	58.2	1.08128	0.146988	3.28376	2.30008		HSP90AB4P	Q58FF6	Putative heat shock protein HSP 90-beta 4	HSP90AB4P	Putative heat shock protein HSP 90-beta 4
14.2841	14.9115	15.2529	17.0351	17.7256	19.5384	FALSE				5	1	3	1	341	37.8	1.8324	0.0553519	3.28356	4.11187	+	ARFIP2	P53365	Arfaptin-2	ARFIP2	Arfaptin-2
15.7422	16.9064	16.5418	17.9344	19.1999	21.8996	FALSE				11	8	13	5	870	98	1.26326	0.113529	3.28113	2.69203		DNM2	P50570	Dynamin-2	DNM2	Dynamin-2
20.0639	19.37	21.215	22.3258	22.6757	25.4898	FALSE				27	19	38	19	906	102.4	1.34923	0.100302	3.28079	2.88588	+	COPB2	P35606	Coatomer subunit beta'	COPB2	Coatomer subunit beta'
16.2988	14.4294	14.8508	19.068	18.9769	17.3713	FALSE				5	1	3	1	197	22	1.8461	0.0544738	3.27906	4.15064	+	ZNF581	Q9P0T4	Zinc finger protein 581	ZNF581	Zinc finger protein 581
15.2259	15.0038	14.0041	17.1734	17.6311	19.2657	FALSE		+	CCW16_Biotin	2	1	1	1	540	61.1	1.94674	0.0485831	3.27876	4.44334	+	MPP6	Q9NZW5	Protein PALS2	MPP6	MAGUK p55 subfamily member 6
13.935	13.4963	14.8449	16.7728	17.0241	18.3147	FALSE		+	CCW16_Biotin	4	1	2	1	492	52	2.2091	0.0365143	3.27848	5.27795	+	GTPBP3	Q969Y2	tRNA modification GTPase GTPBP3, mitochondrial	GTPBP3	tRNA modification GTPase GTPBP3, mitochondrial
18.0511	15.4508	19.5697	20.0208	20.3795	22.5011	FALSE				7	4	6	4	760	87.9	1.077	0.147717	3.27661	2.29113		SEC63	Q9UGP8	Translocation protein SEC63 homolog	SEC63	Translocation protein SEC63 homolog
14.0357	13.2423	16.379	15.0428	17.562	20.8718	FALSE				7	1	1	1	169	18.3	0.78094	0.240165	3.27321	1.69356		SPCS1	Q9Y6A9	Signal peptidase complex subunit 1	SPCS1	Signal peptidase complex subunit 1
18.5092	12.4542	16.3046	15.261	18.8271	22.995	FALSE				12	7	7	7	953	105.8	0.501639	0.391497	3.27171	1.14778		PSMD1	Q99460	26S proteasome non-ATPase regulatory subunit 1	PSMD1	26S proteasome non-ATPase regulatory subunit 1
14.208	14.2631	15.8728	17.8516	18.2404	18.0642	FALSE		+	CCW16_Biotin	5	2	3	2	574	65	2.37541	0.0312249	3.27077	5.86752	+	SENP3	Q9H4L4	Sentrin-specific protease 3	SENP3	Sentrin-specific protease 3
15.6052	14.6845	15.1698	17.3087	17.889	20.0684	FALSE				8	3	3	3	535	59.8	1.68495	0.0653548	3.26889	3.70987	+	NRBP1	Q9UHY1	Nuclear receptor-binding protein	NRBP1	Nuclear receptor-binding protein
23.7236	22.054	24.3443	25.676	26.106	28.1414	FALSE				61	27	117	26	539	57.9	1.48065	0.0828288	3.26717	3.19483	+	CCT4	P50991	T-complex protein 1 subunit delta	CCT4	T-complex protein 1 subunit delta
18.1167	15.4373	18.2419	19.4541	19.8413	22.2976	FALSE				13	3	6	3	297	33.3	1.20241	0.122843	3.26572	2.55836		UBXN1	Q04323	UBX domain-containing protein 1	UBXN1	UBX domain-containing protein 1
16.5139	14.2451	15.3777	18.2522	18.4366	19.2212	FALSE		+	CCW16_Biotin	11	2	4	2	254	28.4	1.9756	0.0470074	3.25776	4.52992	+	NFU1	Q9UMS0	NFU1 iron-sulfur cluster scaffold homolog, mitochondrial	NFU1	NFU1 iron-sulfur cluster scaffold homolog, mitochondrial
15.3638	14.6017	13.2897	16.8201	17.3979	18.8062	FALSE				2	1	1	1	310	34.5	1.73811	0.0612941	3.25639	3.85169	+	GPN2	Q9H9Y4	GPN-loop GTPase 2	GPN2	GPN-loop GTPase 2 {ECO:0000305}
16.4249	15.4289	17.6144	19.2236	19.3696	20.6435	FALSE				8	3	10	2	372	42.8	1.86179	0.0532226	3.2562	4.19536	+	CDK9	P50750	Cyclin-dependent kinase 9	CDK9	Cyclin-dependent kinase 9
22.4865	21.7567	23.6977	25.3443	25.4366	26.9279	FALSE				40	21	58	21	494	56.4	1.88477	0.052339	3.25597	4.26146	+	DNAJC7	Q99615	DnaJ homolog subfamily C member 7	DNAJC7	DnaJ homolog subfamily C member 7
14.8393	14.7614	13.5644	17.2892	15.1482	20.4912	FALSE				11	1	1	1	125	14.1	0.947949	0.18155	3.25449	2.02594		COA6	Q5JTJ3	Cytochrome c oxidase assembly factor 6 homolog	COA6	Cytochrome c oxidase assembly factor 6 homolog
17.2604	16.1395	19.5824	19.8608	20.1237	22.7545	FALSE				11	5	10	5	553	61.2	1.11501	0.139485	3.25224	2.37103		HP1BP3	Q5SSJ5	Heterochromatin protein 1-binding protein 3	HP1BP3	Heterochromatin protein 1-binding protein 3
16.3153	13.6415	14.454	15.8325	17.3119	21.0152	FALSE				8	2	2	2	489	54.2	0.872992	0.206559	3.24963	1.87554		CORO1B	Q9BR76	Coronin-1B	CORO1B	Coronin-1B
20.2401	17.4763	20.6336	21.5073	22.1268	24.4633	FALSE				15	5	14	5	443	48.2	1.13994	0.134916	3.24918	2.42395		KHDRBS1	Q07666	KH domain-containing, RNA-binding, signal transduction-associated protein 1	KHDRBS1	KH domain-containing, RNA-binding, signal transduction-associated protein 1
17.4957	15.7074	16.8576	19.3984	19.2935	21.1163	FALSE				10	3	6	3	642	72.9	1.83408	0.055293	3.24915	4.11662	+	MCMBP	Q9BTE3	Mini-chromosome maintenance complex-binding protein	MCMBP	Mini-chromosome maintenance complex-binding protein
16.8511	15.3727	17.2642	18.6382	18.2903	22.2947	FALSE				10	4	4	4	423	48.6	1.08697	0.146113	3.24505	2.31201		AP1M1	Q9BXS5	AP-1 complex subunit mu-1	AP1M1	AP-1 complex subunit mu-1
22.9693	21.0564	23.9316	24.8445	25.2616	27.5743	FALSE				55	22	86	22	556	60.3	1.26944	0.112623	3.24101	2.70577		TCP1	P17987	T-complex protein 1 subunit alpha	TCP1	T-complex protein 1 subunit alpha
15.6176	14.3385	17.4172	18.4704	18.6347	19.9763	FALSE				9	3	4	3	303	34.8	1.48135	0.0828288	3.23601	3.19652	+	STUB1	Q9UNE7	E3 ubiquitin-protein ligase CHIP	STUB1	E3 ubiquitin-protein ligase CHIP {ECO:0000305}
15.975	14.7666	14.2795	17.8015	17.6314	19.2954	FALSE		+	CCW16_Biotin	2	2	3	1	1050	116.8	1.94236	0.0487094	3.23577	4.4303	+	TRIM24	O15164	Transcription intermediary factor 1-alpha	TRIM24	Transcription intermediary factor 1-alpha
20.6215	17.7681	21.1569	22.0072	22.1544	25.0896	FALSE				19	13	33	13	709	81	1.04519	0.154693	3.23491	2.22493		SSRP1	Q08945	FACT complex subunit SSRP1	SSRP1	FACT complex subunit SSRP1
16.5374	13.1223	16.1335	16.9739	18.365	20.1548	FALSE				13	2	3	2	198	22.1	1.07247	0.148895	3.23346	2.28167		DENR	O43583	Density-regulated protein	DENR	Density-regulated protein
18.9019	16.8772	17.6115	20.8775	20.6773	21.532	FALSE		+	CCW16_Biotin	9	1	3	1	98	11.1	2.12743	0.0402395	3.23208	5.00629	+	S100A2	P29034	Protein S100-A2	S100A2	Protein S100-A2
16.5743	13.7009	18.4032	18.3857	18.7229	21.2613	FALSE				5	3	3	3	702	79.3	0.918826	0.190371	3.23045	1.96723		NOL9	Q5SY16	Polynucleotide 5'-hydroxyl-kinase NOL9	NOL9	Polynucleotide 5'-hydroxyl-kinase NOL9
18.1494	14.3296	18.1011	19.5331	19.2721	21.4606	FALSE				13	4	4	4	389	44.8	1.05248	0.153184	3.22852	2.24004		RRM2	P31350	Ribonucleoside-diphosphate reductase subunit M2	RRM2	Ribonucleoside-diphosphate reductase subunit M2
18.0188	15.5989	14.783	16.0534	19.8987	22.133	FALSE				8	2	4	2	238	25.6	0.730639	0.260776	3.22818	1.59503		CD63	P08962	CD63 antigen	CD63	CD63 antigen
17.8795	14.2792	18.1137	18.4612	18.9074	22.5868	FALSE				6	3	3	3	543	61.1	0.830246	0.221699	3.22768	1.79072		EHD2	Q9NZN4	EH domain-containing protein 2	EHD2	EH domain-containing protein 2 {ECO:0000305}
16.0763	14.2453	14.413	17.2667	17.6309	19.5196	FALSE				1	1	1	1	708	79.8	1.6214	0.069935	3.22756	3.54474	+	RUFY1	Q96T51	RUN and FYVE domain-containing protein 1	RUFY1	RUN and FYVE domain-containing protein 1
16.6347	13.5072	16.5686	17.5405	18.141	20.7023	FALSE				8	2	3	2	226	24.4	1.07053	0.149368	3.22444	2.2776		PSMD10	O75832	26S proteasome non-ATPase regulatory subunit 10	PSMD10	26S proteasome non-ATPase regulatory subunit 10
16.3473	16.1946	17.3072	19.3567	19.4316	20.7078	FALSE		+	CCW16_Biotin	6	3	5	3	398	45.1	2.34159	0.0322863	3.21564	5.74347	+	ABHD12	Q8N2K0	Lysophosphatidylserine lipase ABHD12	ABHD12	Monoacylglycerol lipase ABHD12 {ECO:0000305}
17.2017	15.5436	15.7744	18.7213	18.7259	20.7155	FALSE				6	1	2	1	145	15.9	1.72466	0.0622887	3.21434	3.81549	+	MRPL14	Q6P1L8	39S ribosomal protein L14, mitochondrial	MRPL14	39S ribosomal protein L14, mitochondrial
13.3102	12.7637	15.285	16.5902	16.3694	18.0313	FALSE				2	1	1	1	596	67.6	1.59057	0.0724983	3.21064	3.46629	+	VPS33A	Q96AX1	Vacuolar protein sorting-associated protein 33A	VPS33A	Vacuolar protein sorting-associated protein 33A
18.517	18.1069	19.6914	21.0348	21.1692	23.7346	FALSE				23	9	23	8	488	55.3	1.488	0.0821288	3.2078	3.21259	+	HDAC2	Q92769	Histone deacetylase 2	HDAC2	Histone deacetylase 2
17.5782	15.5096	18.0455	19.2882	19.6687	21.7872	FALSE				2	1	1	1	441	49.1	1.36004	0.0985744	3.20362	2.9107	+	SGPP1	Q9BX95	Sphingosine-1-phosphate phosphatase 1	SGPP1	Sphingosine-1-phosphate phosphatase 1
20.8198	15.5074	19.4899	19.2099	21.4135	24.7969	FALSE				40	15	19	15	606	66.2	0.633431	0.309374	3.20107	1.40552		WDR1	O75083	WD repeat-containing protein 1	WDR1	WD repeat-containing protein 1
17.9866	16.6073	17.9233	19.2459	20.3006	22.5671	FALSE				7	3	4	3	306	34.8	1.3845	0.0952644	3.19874	2.96725	+	EBNA1BP2	Q99848	Probable rRNA-processing protein EBP2	EBNA1BP2	Probable rRNA-processing protein EBP2
18.9803	13.8379	21.5321	19.8444	20.7779	23.3224	FALSE				30	7	15	7	376	42.6	0.57131	0.347473	3.19813	1.2844		ACTR1A	P61163	Alpha-centractin	ACTR1A	Alpha-centractin
17.8338	13.9008	18.6955	18.722	19.4306	21.8716	FALSE				6	2	5	2	322	34.9	0.844997	0.216229	3.19804	1.81992		PURA	Q00577	Transcriptional activator protein Pur-alpha	PURA	Transcriptional activator protein Pur-alpha
13.7111	14.3083	14.3122	16.6831	16.6063	18.6309	FALSE		+	CCW16_Biotin	2	1	1	1	700	78.8	2.00504	0.0463206	3.19626	4.61953	+	PTCD1	O75127	Pentatricopeptide repeat-containing protein 1, mitochondrial	PTCD1	Pentatricopeptide repeat-containing protein 1, mitochondrial
13.8735	14.5465	16.6721	17.0354	17.6242	20.0144	FALSE				9	3	3	1	602	69.9	1.2091	0.121714	3.19396	2.57293		PPP2R5D	Q14738	Serine/threonine-protein phosphatase 2A 56 kDa regulatory subunit delta isoform	PPP2R5D	Serine/threonine-protein phosphatase 2A 56 kDa regulatory subunit delta isoform
15.5856	12.9193	19.6711	16.0397	19.0944	22.6212	FALSE				13	3	10	3	269	30.4	0.512036	0.38473	3.19314	1.16826		SURF4	O15260	Surfeit locus protein 4	SURF4	Surfeit locus protein 4
17.9694	16.1984	15.246	18.0785	19.2193	21.6745	FALSE				4	3	4	3	708	76.5	1.12872	0.137195	3.18614	2.40008		CAST	P20810	Calpastatin	CAST	Calpastatin
19.7921	18.395	20.6349	21.9203	22.1731	24.2858	FALSE				11	8	13	8	1008	114.7	1.48418	0.0826996	3.18576	3.20334	+	DHX36	Q9H2U1	ATP-dependent DNA/RNA helicase DHX36	DHX36	ATP-dependent DNA/RNA helicase DHX36 {ECO:0000305}
20.1417	18.1014	21.4824	21.8207	22.401	25.0596	FALSE				39	10	23	10	321	33.8	1.06926	0.149508	3.18528	2.27497		FBL	P22087	rRNA 2'-O-methyltransferase fibrillarin	FBL	rRNA 2'-O-methyltransferase fibrillarin
21.7053	19.0108	20.3922	22.529	22.7442	25.3672	FALSE				52	11	28	11	249	28.7	1.24432	0.116689	3.17735	2.65013		PSME1	Q06323	Proteasome activator complex subunit 1	PSME1	Proteasome activator complex subunit 1
14.9356	13.8186	15.207	17.2217	17.4426	18.8289	FALSE		+	CCW16_Biotin	1	1	1	1	950	106.9	2.07127	0.0426599	3.1773	4.82591	+	PPP4R1	Q8TF05	Serine/threonine-protein phosphatase 4 regulatory subunit 1	PPP4R1	Serine/threonine-protein phosphatase 4 regulatory subunit 1
18.6697	13.9652	18.3756	18.5666	19.6243	22.3474	FALSE				12	5	5	5	514	58.7	0.772891	0.243529	3.17593	1.67776		SARS	P49591	Serine--tRNA ligase, cytoplasmic	SARS	Serine--tRNA ligase, cytoplasmic
16.8191	16.9081	19.3412	20.4135	19.9648	22.1983	FALSE				8	3	8	3	410	45.8	1.38057	0.0955511	3.16946	2.95812	+	AUP1	Q9Y679	Lipid droplet-regulating VLDL assembly factor AUP1	AUP1	Ancient ubiquitous protein 1
14.7059	13.2454	15.6285	17.3199	17.2783	18.4833	FALSE				2	1	1	1	523	58.7	1.7806	0.0584126	3.16727	3.96752	+	EARS2	Q5JPH6	Probable glutamate--tRNA ligase, mitochondrial	EARS2	Probable glutamate--tRNA ligase, mitochondrial
15.1829	14.133	14.3023	16.8751	16.9143	19.3296	FALSE				2	1	1	1	470	51.2	1.65112	0.0672396	3.16696	3.62139	+	TOR1AIP2	Q8NFQ8	Torsin-1A-interacting protein 2	TOR1AIP2	Torsin-1A-interacting protein 2
14.6696	13.6718	14.9059	17.6006	15.5495	19.5959	FALSE				2	1	2	1	605	68.2	1.21179	0.121052	3.16626	2.57879		NCAPH2	Q6IBW4	Condensin-2 complex subunit H2	NCAPH2	Condensin-2 complex subunit H2
18.9045	16.6399	19.7043	19.3976	21.0704	24.2795	FALSE				42	8	14	8	211	23.8	0.865834	0.20869	3.16625	1.86129		BAG2	O95816	BAG family molecular chaperone regulator 2	BAG2	BAG family molecular chaperone regulator 2
17.6118	13.9731	17.9996	17.8382	18.9719	22.2716	FALSE				7	1	3	1	126	13.9	0.791155	0.236113	3.16575	1.71364		SNRPD3	P62318	Small nuclear ribonucleoprotein Sm D3	SNRPD3	Small nuclear ribonucleoprotein Sm D3
17.4136	13.7888	15.2053	17.5841	18.1139	20.2006	FALSE				5	2	3	2	313	34.8	1.12459	0.137558	3.16365	2.39133		GLOD4	Q9HC38	Glyoxalase domain-containing protein 4	GLOD4	Glyoxalase domain-containing protein 4
15.7641	15.2749	17.6444	15.6765	19.3996	23.0976	FALSE				27	4	11	2	212	24.4	0.630224	0.310897	3.16341	1.39927		KDELR2	P33947	ER lumen protein-retaining receptor 2	KDELR2	ER lumen protein-retaining receptor 2
16.8248	14.0556	17.4895	18.2938	18.5084	21.0551	FALSE				5	3	6	1	678	74.7	1.08078	0.146988	3.16243	2.29903		SLC25A12	O75746	Calcium-binding mitochondrial carrier protein Aralar1	SLC25A12	Calcium-binding mitochondrial carrier protein Aralar1
20.922	17.6716	20.7567	21.6382	22.1093	25.0897	FALSE				30	8	18	8	255	27.8	0.980513	0.172473	3.1623	2.09204		ETFB	P38117	Electron transfer flavoprotein subunit beta	ETFB	Electron transfer flavoprotein subunit beta {ECO:0000305}
14.2524	13.1622	14.8416	16.5916	16.6016	18.5474	FALSE				2	1	1	1	531	59.7	1.74756	0.0604518	3.16145	3.87726	+	RIC8A	Q9NPQ8	Synembryn-A	RIC8A	Synembryn-A
15.1669	13.1661	14.532	17.1979	14.7419	20.4002	FALSE				2	1	1	1	451	49.7	0.841909	0.217405	3.15833	1.8138		SDE2	Q6IQ49	Replication stress response regulator SDE2	SDE2	Replication stress response regulator SDE2 {ECO:0000305}
15.4137	12.7069	16.0864	17.3504	17.5141	18.7891	FALSE				5	1	1	1	172	20	1.30722	0.10703	3.14891	2.7904	+	AK6	Q9Y3D8	Adenylate kinase isoenzyme 6	AK6	Adenylate kinase isoenzyme 6 {ECO:0000255|HAMAP-Rule:MF_03173}
17.6896	16.3339	18.3101	19.4597	19.9978	22.3174	FALSE				19	1	1	1	68	7.7	1.39353	0.0941103	3.14713	2.98824	+	SEC61G	P60059	Protein transport protein Sec61 subunit gamma	SEC61G	Protein transport protein Sec61 subunit gamma
15.2664	15.1977	15.1122	17.849	17.8074	19.3561	FALSE		+	CCW16_Biotin	2	1	1	1	326	36.9	2.45048	0.0295314	3.1454	6.15081	+	BMI1	P35226	Polycomb complex protein BMI-1	BMI1	Polycomb complex protein BMI-1
16.247	15.3452	16.8658	18.9491	18.0528	20.8901	FALSE				3	2	4	2	776	86.4	1.53279	0.0780493	3.14464	3.32203	+	QRICH1	Q2TAL8	Transcriptional regulator QRICH1	QRICH1	Glutamine-rich protein 1
19.0358	16.2868	14.7127	17.7278	19.5081	22.233	FALSE				8	2	2	2	258	29	0.798382	0.233614	3.14453	1.72786		EIF3J	O75822	Eukaryotic translation initiation factor 3 subunit J	EIF3J	Eukaryotic translation initiation factor 3 subunit J {ECO:0000255|HAMAP-Rule:MF_03009}
14.6782	14.0341	15.8075	17.4793	17.7099	18.7604	FALSE		+	CCW16_Biotin	8	2	4	2	467	52.3	2.07158	0.0426599	3.14329	4.82687	+	SMAD2	Q15796	Mothers against decapentaplegic homolog 2	SMAD2	Mothers against decapentaplegic homolog 2
18.6917	14.3316	18.943	19.358	20.229	21.8012	FALSE				8	5	7	4	688	77.5	0.881824	0.203559	3.14064	1.89314		SRPK2	P78362	SRSF protein kinase 2	SRPK2	SRSF protein kinase 2
19.3455	17.2208	19.4574	20.3698	20.8938	24.1727	FALSE				14	13	17	13	1220	132.9	1.05705	0.152321	3.13756	2.24953		SEC31A	O94979	Protein transport protein Sec31A	SEC31A	Protein transport protein Sec31A
14.4549	14.0836	15.3755	17.2977	17.7274	18.3013	FALSE		+	CCW16_Biotin	3	1	1	1	465	51.3	2.54254	0.0274738	3.13748	6.5139	+	MKNK1	Q9BUB5	MAP kinase-interacting serine/threonine-protein kinase 1	MKNK1	MAP kinase-interacting serine/threonine-protein kinase 1
20.9958	17.8357	21.077	21.5782	22.3721	25.3666	FALSE				30	21	36	21	968	106.7	0.932994	0.185792	3.13614	1.99574		AARS	P49588	Alanine--tRNA ligase, cytoplasmic	AARS	Alanine--tRNA ligase, cytoplasmic {ECO:0000255|HAMAP-Rule:MF_03133}
13.5483	14.0671	14.8194	16.4946	16.7295	18.6186	FALSE				0	1	1	1	2813	307.4	1.82435	0.055843	3.13598	4.08922	+	AKAP13	Q12802	A-kinase anchor protein 13	AKAP13	A-kinase anchor protein 13
24.6405	22.6868	24.6824	25.9925	26.3709	29.052	FALSE				65	21	133	21	417	44.6	1.26134	0.113885	3.13526	2.68776		PGK1	P00558	Phosphoglycerate kinase 1	PGK1	Phosphoglycerate kinase 1
22.0318	19.0118	22.6185	22.9485	23.5766	26.5388	FALSE				29	54	88	54	2364	274.4	0.931343	0.186296	3.13391	1.99241		SPTBN1	Q01082	Spectrin beta chain, non-erythrocytic 1	SPTBN1	Spectrin beta chain, non-erythrocytic 1
18.8886	17.4776	20.8072	21.4151	21.8359	23.3221	FALSE				13	6	14	6	461	52.8	1.30492	0.107308	3.13331	2.7852	+	RRP1	P56182	Ribosomal RNA processing protein 1 homolog A	RRP1	Ribosomal RNA processing protein 1 homolog A
13.8952	13.9827	15.2814	16.9092	17.0135	18.6262	FALSE		+	CCW16_Biotin	8	9	14	1	1278	148.3	1.92663	0.0493529	3.12987	4.38371	+	CYFIP2	Q96F07	Cytoplasmic FMR1-interacting protein 2	CYFIP2	Cytoplasmic FMR1-interacting protein 2
20.4399	19.6972	20.2342	22.4371	22.7562	24.5671	FALSE		+	CCW16_Biotin	19	15	27	15	962	107.8	1.95768	0.0482483	3.12969	4.47602	+	USO1	O60763	General vesicular transport factor p115	USO1	General vesicular transport factor p115
21.5347	18.7009	21.8869	23.1058	23.2475	25.1538	FALSE				58	6	31	3	143	15.1	1.21929	0.120283	3.12822	2.59517		H2AFX	P16104	Histone H2AX	H2AFX	Histone H2AX
14.5443	13.2201	16.5319	16.6845	16.9615	20.0227	FALSE				3	2	2	2	582	66.1	1.01924	0.161786	3.12418	2.17134		MTPAP	Q9NVV4	Poly(A) RNA polymerase, mitochondrial	MTPAP	Poly(A) RNA polymerase, mitochondrial
14.0015	15.2317	15.9117	16.8944	16.5788	21.0395	FALSE				25	5	8	2	323	36.8	0.947457	0.181647	3.1226	2.02494		AKR1C3	P42330	Aldo-keto reductase family 1 member C3	AKR1C3	Aldo-keto reductase family 1 member C3
17.9005	16.2839	17.8445	18.2572	19.9672	23.1703	FALSE				17	5	6	5	400	43.4	0.952309	0.180278	3.12194	2.03476		TFG	Q92734	Protein TFG	TFG	Protein TFG
18.1693	13.7871	18.3698	19.2158	19.7048	20.7714	FALSE				6	2	3	2	365	41.3	0.933046	0.185792	3.12193	1.99585		PHF6	Q8IWS0	PHD finger protein 6	PHF6	PHD finger protein 6
14.7214	13.4493	15.1177	15.9258	16.8183	19.9069	FALSE				4	2	2	2	508	55.6	1.12299	0.13765	3.12084	2.38792		NFIC	P08651	Nuclear factor 1 C-type	NFIC	Nuclear factor 1 C-type
17.6502	14.9256	19.5405	18.6484	20.1747	22.6379	FALSE				23	5	12	5	287	31.3	0.812909	0.228169	3.11489	1.75648		SLC25A10	Q9UBX3	Mitochondrial dicarboxylate carrier	SLC25A10	Mitochondrial dicarboxylate carrier
20.931	17.999	20.615	21.3968	22.157	25.334	FALSE				38	16	33	16	459	51.8	0.957744	0.179005	3.11427	2.04577		FKBP4	Q02790	Peptidyl-prolyl cis-trans isomerase FKBP4	FKBP4	Peptidyl-prolyl cis-trans isomerase FKBP4
22.0216	20.4795	21.7125	23.9355	24.0804	25.534	FALSE		+	CCW16_Biotin	21	5	23	4	238	27.4	1.95929	0.0481478	3.11214	4.48085	+	SRSF7	Q16629	Serine/arginine-rich splicing factor 7	SRSF7	Serine/arginine-rich splicing factor 7
13.8307	13.3886	17.8902	15.6872	18.0929	20.6634	FALSE				4	2	2	2	487	56	0.699112	0.27509	3.1113	1.53348		LPCAT3	Q6P1A2	Lysophospholipid acyltransferase 5	LPCAT3	Lysophospholipid acyltransferase 5
16.1008	15.4141	17.6781	17.9023	18.9724	21.6516	FALSE				8	4	4	2	579	62.3	1.12461	0.137558	3.11107	2.39136		YTHDF2	Q9Y5A9	YTH domain-containing family protein 2	YTHDF2	YTH domain-containing family protein 2 {ECO:0000305}
15.6045	12.615	15.1125	14.7263	17.9081	20.0278	FALSE				10	2	2	2	253	28.1	0.799716	0.233409	3.11009	1.73048		TP53RK	Q96S44	EKC/KEOPS complex subunit TP53RK	TP53RK	EKC/KEOPS complex subunit TP53RK {ECO:0000305}
16.7717	13.7033	17.8198	18.0785	18.4169	21.1234	FALSE				14	1	2	1	139	16.1	0.927213	0.187725	3.10803	1.9841		CNIH4	Q9P003	Protein cornichon homolog 4	CNIH4	Protein cornichon homolog 4
14.3253	13.397	14.0069	14.991	16.6964	19.3617	FALSE				3	2	2	2	1173	133.4	1.12329	0.13765	3.10665	2.38855		CTR9	Q6PD62	RNA polymerase-associated protein CTR9 homolog	CTR9	RNA polymerase-associated protein CTR9 homolog
21.7973	19.7516	22.705	23.377	23.9723	26.2211	FALSE				38	4	27	4	140	14.9	1.18697	0.125567	3.10554	2.52488		RPL23	P62829	60S ribosomal protein L23	RPL23	60S ribosomal protein L23
18.5152	17.7225	18.4903	20.4702	20.9132	22.6463	FALSE				13	5	9	5	511	56.5	1.9145	0.0502579	3.10058	4.34804	+	ATP6V1B2	P21281	V-type proton ATPase subunit B, brain isoform	ATP6V1B2	V-type proton ATPase subunit B, brain isoform
25.0046	23.2509	25.073	26.7019	27.0346	28.8912	FALSE				49	92	327	81	2647	280.6	1.57386	0.0740942	3.09976	3.4242	+	FLNA	P21333	Filamin-A	FLNA	Filamin-A
18.9628	17.5679	17.4647	19.8098	20.8618	22.6213	FALSE				21	6	10	6	477	54.1	1.50588	0.0803846	3.09916	3.25603	+	NARS2	Q96I59	Probable asparagine--tRNA ligase, mitochondrial	NARS2	Probable asparagine--tRNA ligase, mitochondrial
14.5868	13.406	16.3919	17.1493	17.1014	19.4235	FALSE				1	1	1	1	886	101.2	1.2552	0.114943	3.09648	2.67415		GTF3C3	Q9Y5Q9	General transcription factor 3C polypeptide 3	GTF3C3	General transcription factor 3C polypeptide 3
19.7148	16.7657	19.7879	20.4542	21.1398	23.9631	FALSE				18	6	20	4	420	46.4	0.991572	0.169071	3.09624	2.11461		HNRNPDL	O14979	Heterogeneous nuclear ribonucleoprotein D-like	HNRNPDL	Heterogeneous nuclear ribonucleoprotein D-like
18.3728	14.4108	18.0191	18.7222	19.338	22.0276	FALSE				12	2	6	2	229	25.6	0.889087	0.201024	3.09504	1.90764		PAFAH1B2	P68402	Platelet-activating factor acetylhydrolase IB subunit alpha2	PAFAH1B2	Platelet-activating factor acetylhydrolase IB subunit beta
14.4323	14.1681	14.1236	16.7194	16.9984	18.2912	FALSE		+	CCW16_Biotin	11	1	1	1	198	21.8	2.48107	0.0288561	3.09498	6.26949	+	COMMD9	Q9P000	COMM domain-containing protein 9	COMMD9	COMM domain-containing protein 9
17.6723	18.0025	18.8884	20.3296	20.3835	23.1295	FALSE				11	9	10	9	963	109.6	1.44708	0.08689	3.09313	3.11435	+	KIF5B	P33176	Kinesin-1 heavy chain	KIF5B	Kinesin-1 heavy chain
20.2383	17.9897	21.7478	21.4604	22.4275	25.3614	FALSE				16	22	37	22	1382	166.5	0.89982	0.196926	3.0912	1.92911		EIF3A	Q14152	Eukaryotic translation initiation factor 3 subunit A	EIF3A	Eukaryotic translation initiation factor 3 subunit A {ECO:0000255|HAMAP-Rule:MF_03000}
22.5668	19.9206	22.1031	23.6466	24.0122	26.1977	FALSE				43	16	39	16	425	47	1.27091	0.112469	3.08869	2.70903		PAICS	P22234	Multifunctional protein ADE2	PAICS	Multifunctional protein ADE2
19.3032	16.638	19.0207	20.4669	20.968	22.7903	FALSE				16	4	12	2	365	40.8	1.31316	0.1061	3.08776	2.8038	+	HLA-A	P04439	HLA class I histocompatibility antigen, A alpha chain	HLA-A	HLA class I histocompatibility antigen, A-3 alpha chain
20.8357	16.2297	18.9622	20.2601	21.165	23.8644	FALSE				12	4	7	4	316	35.8	0.832079	0.220957	3.08732	1.79434		AKR1B1	P15121	Aldo-keto reductase family 1 member B1	AKR1B1	Aldose reductase
22.4408	19.9396	23.2153	23.86	24.2987	26.6966	FALSE				32	4	16	4	119	13.4	1.09575	0.144445	3.08652	2.33044		RPS20	P60866	40S ribosomal protein S20	RPS20	40S ribosomal protein S20
16.3523	13.2182	15.7431	17.8175	17.8197	18.9342	FALSE				1	1	1	1	843	92.5	1.39817	0.09333	3.08592	2.99906	+	OTUD7B	Q6GQQ9	OTU domain-containing protein 7B	OTUD7B	OTU domain-containing protein 7B
22.7465	20.4452	23.479	24.3213	24.6025	27.0009	FALSE				44	14	70	14	418	46.4	1.16199	0.130395	3.08467	2.47108		SERPINH1	P50454	Serpin H1	SERPINH1	Serpin H1
14.683	14.4604	14.0303	16.0478	16.7744	19.5971	FALSE				3	3	3	3	1002	113	1.313	0.1061	3.08193	2.80344	+	GOLGA2	Q08379	Golgin subfamily A member 2	GOLGA2	Golgin subfamily A member 2
18.6386	16.562	18.6244	20.0001	20.2731	22.7953	FALSE				2	1	1	1	473	55.5	1.28333	0.110547	3.08114	2.73674		PTDSS1	P48651	Phosphatidylserine synthase 1	PTDSS1	Phosphatidylserine synthase 1
16.9093	15.1992	18.1177	18.48	18.9326	22.0546	FALSE				13	4	5	4	445	52.6	1.02798	0.159923	3.08035	2.18935		FAF2	Q96CS3	FAS-associated factor 2	FAF2	FAS-associated factor 2
20.8285	13.367	15.9758	14.8134	21.0021	23.5932	FALSE				18	3	5	3	106	12.2	0.380489	0.480931	3.07913	0.905522		ATP5IF1	Q9UII2	ATPase inhibitor, mitochondrial	ATP5IF1	ATPase inhibitor, mitochondrial {ECO:0000305}
15.641	13.4185	15.4621	15.6268	17.9702	20.1549	FALSE				5	1	2	1	176	20.8	0.967808	0.176292	3.07683	2.06619		TMEM97	Q5BJF2	Sigma intracellular receptor 2	TMEM97	Sigma intracellular receptor 2 {ECO:0000305}
20.059	19.3753	20.5585	22.1354	22.2904	24.7959	FALSE				16	8	19	8	548	63.9	1.53015	0.078292	3.07632	3.31552	+	EIF3D	O15371	Eukaryotic translation initiation factor 3 subunit D	EIF3D	Eukaryotic translation initiation factor 3 subunit D {ECO:0000255|HAMAP-Rule:MF_03003}
15.8737	14.016	14.2862	17.4282	17.4997	18.4667	FALSE		+	CCW16_Biotin	1	1	1	1	788	86.7	1.99586	0.0463206	3.07292	4.59145	+	MED15	Q96RN5	Mediator of RNA polymerase II transcription subunit 15	MED15	Mediator of RNA polymerase II transcription subunit 15
19.0094	16.7477	21.0274	20.776	21.6032	23.6221	FALSE				15	13	23	12	1108	127	0.960622	0.178255	3.07225	2.0516		MYO1E	Q12965	Unconventional myosin-Ie	MYO1E	Unconventional myosin-Ie
16.0325	15.261	17.5217	18.2963	18.3955	21.3324	FALSE				34	6	13	4	215	23.7	1.20552	0.122273	3.06965	2.56513		RAB5B	P61020	Ras-related protein Rab-5B	RAB5B	Ras-related protein Rab-5B
15.3444	14.305	15.9812	16.4499	17.7561	20.6309	FALSE				5	2	2	2	492	54.1	1.08635	0.146224	3.06874	2.31071		DYNC1LI2	O43237	Cytoplasmic dynein 1 light intermediate chain 2	DYNC1LI2	Cytoplasmic dynein 1 light intermediate chain 2
15.0409	13.2329	13.9019	14.9335	16.3181	20.1263	FALSE				7	1	1	1	400	44.8	0.870526	0.207038	3.06738	1.87063		TMEM43	Q9BTV4	Transmembrane protein 43	TMEM43	Transmembrane protein 43
24.1109	21.8794	24.2944	25.3842	25.763	28.3221	FALSE				43	33	124	32	803	92.4	1.19355	0.124237	3.06153	2.53912		HSP90B1	P14625	Endoplasmin	HSP90B1	Endoplasmin
15.8555	15.5334	17.4219	18.251	18.7948	20.948	FALSE				3	3	3	3	1282	145.7	1.41281	0.0911311	3.06098	3.03335	+	BMS1	Q14692	Ribosome biogenesis protein BMS1 homolog	BMS1	Ribosome biogenesis protein BMS1 homolog
14.1171	13.614	16.2342	17.0687	16.9668	19.1126	FALSE				2	1	1	1	422	46.6	1.34479	0.101245	3.06094	2.87572	+	REXO4	Q9GZR2	RNA exonuclease 4	REXO4	RNA exonuclease 4
20.7801	19.7497	21.7499	22.7099	23.3356	25.4004	FALSE				22	16	38	16	765	90.7	1.42591	0.0894577	3.05538	3.06418	+	TOP1	P11387	DNA topoisomerase 1	TOP1	DNA topoisomerase 1
18.1355	16.2468	19.2301	19.6009	20.3044	22.8613	FALSE				14	3	6	3	274	29.6	1.08744	0.146052	3.05142	2.31299		UQCRFS1	P47985	Cytochrome b-c1 complex subunit Rieske, mitochondrial	UQCRFS1	Cytochrome b-c1 complex subunit Rieske, mitochondrial
18.3408	18.5565	19.7652	21.199	21.5523	23.0623	FALSE				25	6	11	6	289	32.2	1.86972	0.0528133	3.05036	4.21808	+	TXNL1	O43396	Thioredoxin-like protein 1	TXNL1	Thioredoxin-like protein 1
14.3143	15.9831	15.1196	16.9797	17.4396	20.1431	FALSE				2	2	2	2	1051	116.5	1.30084	0.10771	3.04846	2.77603	+	ITGA3	P26006	Integrin alpha-3	ITGA3	Integrin alpha-3
20.0455	17.3039	21.2683	20.9815	21.8529	24.9168	FALSE				33	14	27	14	511	57.2	0.845111	0.216229	3.04453	1.82015		ARCN1	P48444	Coatomer subunit delta	ARCN1	Coatomer subunit delta
14.8953	13.8753	16.5137	16.9186	17.7604	19.7384	FALSE				8	2	3	2	364	40.7	1.2587	0.114373	3.04434	2.68191		DRG2	P55039	Developmentally-regulated GTP-binding protein 2	DRG2	Developmentally-regulated GTP-binding protein 2
14.4313	16.3148	16.1936	16.6515	17.4462	21.9747	FALSE				12	3	3	3	271	31.5	0.796281	0.234363	3.04424	1.72372		PITPNB	P48739	Phosphatidylinositol transfer protein beta isoform	PITPNB	Phosphatidylinositol transfer protein beta isoform
19.5437	12.3858	19.6135	16.6466	19.7262	24.2696	FALSE				43	10	13	10	361	41.5	0.392231	0.470676	3.03315	0.929395		2002-09-01	Q15019	Septin-2	2002-09-01	Septin-2
20.9809	17.9287	20.7552	21.7835	22.5133	24.4674	FALSE				29	3	13	3	95	10.9	1.12554	0.137558	3.03314	2.39334		SUMO2	P61956	Small ubiquitin-related modifier 2	SUMO2	Small ubiquitin-related modifier 2 {ECO:0000305}
13.661	14.0072	15.7926	16.4091	16.5807	19.5695	FALSE				2	1	1	1	486	55.7	1.16868	0.128857	3.03283	2.48544		PACSIN2	Q9UNF0	Protein kinase C and casein kinase substrate in neurons protein 2	PACSIN2	Protein kinase C and casein kinase substrate in neurons protein 2
15.329	14.4541	15.0706	17.5205	17.5574	18.8609	FALSE		+	CCW16_Biotin	2	1	2	1	698	77.5	2.38966	0.0307323	3.02837	5.92045	+	QSOX2	Q6ZRP7	Sulfhydryl oxidase 2	QSOX2	Sulfhydryl oxidase 2
15.702	16.7643	16.5459	18.3703	18.6483	21.0749	FALSE				10	4	5	4	510	56.5	1.52284	0.0789192	3.0271	3.29753	+	TOE1	Q96GM8	Target of EGR1 protein 1	TOE1	Target of EGR1 protein 1
15.7562	14.0129	15.166	17.7676	17.2491	18.9956	FALSE				10	1	2	1	202	22.4	1.84775	0.0544738	3.02574	4.15534	+	ASF1B	Q9NVP2	Histone chaperone ASF1B	ASF1B	Histone chaperone ASF1B
15.8106	15.2118	14.3239	17.0655	18.0052	19.3488	FALSE				2	1	1	1	444	50.6	1.72783	0.0622179	3.02441	3.824	+	NEMP1	O14524	Nuclear envelope integral membrane protein 1	NEMP1	Nuclear envelope integral membrane protein 1
14.3389	13.8845	14.1525	14.7666	16.2284	20.4532	FALSE				4	2	2	2	432	47.5	0.818966	0.226017	3.0241	1.76843		SLC35B2	Q8TB61	Adenosine 3'-phospho 5'-phosphosulfate transporter 1	SLC35B2	Adenosine 3'-phospho 5'-phosphosulfate transporter 1
13.7297	14.8449	15.533	16.8827	17.1308	19.1628	FALSE				2	1	1	1	486	53.8	1.55802	0.0755951	3.0229	3.38457	+	FOXRED1	Q96CU9	FAD-dependent oxidoreductase domain-containing protein 1	FOXRED1	FAD-dependent oxidoreductase domain-containing protein 1 {ECO:0000312|HGNC:HGNC:26927}
20.2907	18.2887	21.2207	21.5557	22.3468	24.9647	FALSE				20	11	19	11	571	64.7	1.05574	0.152541	3.02238	2.24683		GALNT2	Q10471	Polypeptide N-acetylgalactosaminyltransferase 2	GALNT2	Polypeptide N-acetylgalactosaminyltransferase 2
22.9565	20.8036	23.1534	24.1258	24.5373	27.312	FALSE				54	12	50	12	317	34.3	1.1346	0.13578	3.02057	2.41258		RPLP0	P05388	60S acidic ribosomal protein P0	RPLP0	60S acidic ribosomal protein P0
16.2642	14.8814	14.3833	16.6729	18.0028	19.9073	FALSE				6	1	1	1	211	23.3	1.29281	0.109359	3.01802	2.75797		SNAP23	O00161	Synaptosomal-associated protein 23	SNAP23	Synaptosomal-associated protein 23
15.8243	14.1579	15.4367	17.5683	17.747	19.1516	FALSE				2	3	3	2	2549	288.7	1.88006	0.0524701	3.016	4.24785	+	MTOR	P42345	Serine/threonine-protein kinase mTOR	MTOR	Serine/threonine-protein kinase mTOR
16.2368	14.7803	16.939	17.8186	18.509	20.673	FALSE				9	4	5	4	620	70.3	1.32005	0.104903	3.01485	2.8194	+	SLC27A2	O14975	Very long-chain acyl-CoA synthetase	SLC27A2	Very long-chain acyl-CoA synthetase
14.6742	14.1771	14.1301	16.7606	16.6622	18.5957	FALSE		+	CCW16_Biotin	21	3	7	1	183	20.7	2.0043	0.0463206	3.01236	4.61726	+	RAP2C	Q9Y3L5	Ras-related protein Rap-2c	RAP2C	Ras-related protein Rap-2c
15.78	13.3136	14.7724	15.0435	17.3939	20.4547	FALSE				7	1	1	1	195	19.5	0.808008	0.229605	3.00871	1.74682		MARCKSL1	P49006	MARCKS-related protein	MARCKSL1	MARCKS-related protein
14.1986	15.5117	18.1258	18.4103	18.5014	19.9457	FALSE				4	2	2	2	607	68.6	1.12522	0.137558	3.00711	2.39266		GNL1	P36915	Guanine nucleotide-binding protein-like 1	GNL1	Guanine nucleotide-binding protein-like 1
14.9754	15.5697	16.0362	18.0367	18.0801	19.4852	FALSE		+	CCW16_Biotin	1	1	3	1	1087	121.1	2.21872	0.0361121	3.0069	5.3107	+	OAS3	Q9Y6K5	2'-5'-oligoadenylate synthase 3	OAS3	2'-5'-oligoadenylate synthase 3
14.7116	14.661	14.9639	17.5193	17.2583	18.5745	FALSE		+	CCW16_Biotin	19	3	5	1	183	20.6	2.72196	0.0238539	3.00518	7.27482	+	RAP2A	P10114	Ras-related protein Rap-2a	RAP2A	Ras-related protein Rap-2a
14.9692	15.0664	15.51	17.4657	17.6489	19.439	FALSE		+	CCW16_Biotin	23	3	3	3	199	21.8	2.00254	0.0463206	3.00265	4.61186	+	COMMD4	Q9H0A8	COMM domain-containing protein 4	COMMD4	COMM domain-containing protein 4
21.0207	19.192	21.5174	22.2277	22.8858	25.6202	FALSE				26	15	37	15	736	79.6	1.12328	0.13765	3.00121	2.38855		HSD17B4	P51659	Peroxisomal multifunctional enzyme type 2	HSD17B4	Peroxisomal multifunctional enzyme type 2
20.1774	17.8397	19.0252	20.4046	21.029	24.6014	FALSE				41	7	17	7	239	26.5	0.953621	0.180059	2.99757	2.03741		AK2	P54819	Adenylate kinase 2, mitochondrial	AK2	Adenylate kinase 2, mitochondrial {ECO:0000255|HAMAP-Rule:MF_03168}
13.2177	14.911	14.4448	15.328	16.1588	20.0771	FALSE				3	2	2	2	695	76.1	0.902617	0.196225	2.99679	1.93471		NUFIP2	Q7Z417	Nuclear fragile X mental retardation-interacting protein 2	NUFIP2	Nuclear fragile X mental retardation-interacting protein 2
16.3288	12.429	16.2492	16.4517	16.8521	20.6909	FALSE				7	3	3	3	647	69	0.736007	0.259062	2.99591	1.60552		DLAT	P10515	Dihydrolipoyllysine-residue acetyltransferase component of pyruvate dehydrogenase complex, mitochondrial	DLAT	Dihydrolipoyllysine-residue acetyltransferase component of pyruvate dehydrogenase complex, mitochondrial
14.9486	14.8889	14.705	16.4837	16.9104	20.131	FALSE				4	2	2	2	404	44.8	1.21948	0.120283	2.99424	2.59559		UBA5	Q9GZZ9	Ubiquitin-like modifier-activating enzyme 5	UBA5	Ubiquitin-like modifier-activating enzyme 5
19.5756	19.3028	17.1563	20.2973	20.9081	23.8106	FALSE				17	5	12	4	391	45.3	1.06054	0.151747	2.9938	2.25681		NAP1L1	P55209	Nucleosome assembly protein 1-like 1	NAP1L1	Nucleosome assembly protein 1-like 1
18.5343	16.3042	17.1141	18.9031	19.517	22.5117	FALSE				8	4	8	4	494	53.8	1.08981	0.145451	2.99308	2.31797		ALDH9A1	P49189	4-trimethylaminobutyraldehyde dehydrogenase	ALDH9A1	4-trimethylaminobutyraldehyde dehydrogenase
20.0304	17.4383	19.7164	20.1838	21.5236	24.449	FALSE				23	12	19	12	586	65.4	0.931301	0.186296	2.99043	1.99233		2009-09-01	Q9UHD8	Septin-9	2009-09-01	Septin-9
15.1048	14.0266	17.7193	16.4396	18.4309	20.9484	FALSE				5	2	2	2	515	59.3	0.811804	0.22838	2.9894	1.7543		FAR1	Q8WVX9	Fatty acyl-CoA reductase 1	FAR1	Fatty acyl-CoA reductase 1 {ECO:0000305|PubMed:15220348}
18.9929	16.7155	18.0136	19.7975	20.5037	22.3886	FALSE				7	5	5	5	689	78.8	1.37319	0.0965274	2.98926	2.94104	+	THOP1	P52888	Thimet oligopeptidase	THOP1	Thimet oligopeptidase
16.4833	17.1975	17.5008	19.7252	19.575	20.8452	FALSE		+	CCW16_Biotin	25	4	6	3	183	20.5	2.3996	0.0302864	2.98788	5.95758	+	RAP2B	P61225	Ras-related protein Rap-2b	RAP2B	Ras-related protein Rap-2b
16.0599	13.2325	17.3502	17.5718	18.0514	19.9777	FALSE				5	6	11	1	1054	122.5	0.985153	0.17092	2.98609	2.1015		SMARCA1	P28370	Probable global transcription activator SNF2L1	SMARCA1	Probable global transcription activator SNF2L1
17.2141	15.0784	18.3767	17.5244	19.8419	22.2603	FALSE				5	4	5	4	749	84	0.826672	0.223033	2.98581	1.78365		MAP7	Q14244	Ensconsin	MAP7	Ensconsin
16.0194	14.4151	14.3272	15.5669	17.0905	21.057	FALSE				8	3	4	3	504	55.7	0.798825	0.233614	2.98425	1.72873		SRP54	P61011	Signal recognition particle 54 kDa protein	SRP54	Signal recognition particle 54 kDa protein
18.6183	16.5771	18.9905	19.6865	20.0579	23.3888	FALSE				10	3	6	3	347	38.3	1.00236	0.166362	2.9824	2.13669		SCAMP3	O14828	Secretory carrier-associated membrane protein 3	SCAMP3	Secretory carrier-associated membrane protein 3
15.9465	16.492	16.9184	18.2047	18.6729	21.4234	FALSE				6	4	4	4	738	80.5	1.33761	0.102335	2.98138	2.85932	+	LARP4B	Q92615	La-related protein 4B	LARP4B	La-related protein 4B
17.2287	15.136	16.9049	18.5558	18.8297	20.8255	FALSE				3	1	1	1	356	38.1	1.43383	0.0883006	2.98045	3.0829	+	IBA57	Q5T440	Putative transferase CAF17, mitochondrial	IBA57	Putative transferase CAF17, mitochondrial
14.8062	14.2552	16.7025	16.9979	17.3581	20.3471	FALSE				7	2	2	2	471	52	1.082	0.146988	2.97972	2.30158		CPSF7	Q8N684	Cleavage and polyadenylation specificity factor subunit 7	CPSF7	Cleavage and polyadenylation specificity factor subunit 7 {ECO:0000305}
13.9928	15.3543	15.892	17.0757	17.3821	19.7167	FALSE				9	2	2	2	259	30.1	1.37983	0.0955516	2.97845	2.95639	+	DCUN1D1	Q96GG9	DCN1-like protein 1	DCUN1D1	DCN1-like protein 1
19.5349	17.6585	18.7538	20.6886	21.0624	23.1299	FALSE				8	3	4	3	375	42.6	1.47786	0.0829719	2.97796	3.1881	+	DEK	P35659	Protein DEK	DEK	Protein DEK
15.4612	13.6599	16.1244	17.1184	17.3311	19.7271	FALSE				2	3	3	3	2472	274.3	1.25407	0.115152	2.97705	2.67167		RIF1	Q5UIP0	Telomere-associated protein RIF1	RIF1	Telomere-associated protein RIF1 {ECO:0000305}
20.4059	18.436	21.0709	21.2754	22.0833	25.4787	FALSE				23	8	21	7	378	39.6	0.919384	0.190351	2.97487	1.96835		HNRNPA3	P51991	Heterogeneous nuclear ribonucleoprotein A3	HNRNPA3	Heterogeneous nuclear ribonucleoprotein A3
15.7158	14.1198	14.5558	14.6473	17.4981	21.1704	FALSE				5	2	3	2	414	48.9	0.696175	0.276672	2.9748	1.52776		LCLAT1	Q6UWP7	Lysocardiolipin acyltransferase 1	LCLAT1	Lysocardiolipin acyltransferase 1
21.0733	18.041	21.2022	21.3499	22.3869	25.5005	FALSE				26	17	36	17	814	92.4	0.85327	0.213111	2.97364	1.83633		EIF3B	P55884	Eukaryotic translation initiation factor 3 subunit B	EIF3B	Eukaryotic translation initiation factor 3 subunit B {ECO:0000255|HAMAP-Rule:MF_03001}
14.6374	14.5617	15.4739	16.5197	16.7001	20.3647	FALSE				21	3	3	3	268	29.3	1.08566	0.146359	2.97051	2.30927		RPP30	P78346	Ribonuclease P protein subunit p30	RPP30	Ribonuclease P protein subunit p30
21.5402	17.5686	20.4837	21.2924	22.1255	25.0819	FALSE				27	17	37	13	644	67.5	0.833013	0.220785	2.96908	1.79619		FUBP1	Q96AE4	Far upstream element-binding protein 1	FUBP1	Far upstream element-binding protein 1
14.7704	14.1926	14.6407	16.3939	17.111	19.0046	FALSE				1	2	3	2	1909	212.6	1.6885	0.0650527	2.96857	3.71924	+	DENND4C	Q5VZ89	DENN domain-containing protein 4C	DENND4C	DENN domain-containing protein 4C
14.5206	14.0049	17.3053	16.7312	18.1793	19.8223	FALSE				3	2	2	2	805	92.5	1.02482	0.160872	2.96735	2.18283		PNISR	Q8TF01	Arginine/serine-rich protein PNISR	PNISR	Arginine/serine-rich protein PNISR
19.2952	17.7511	20.6516	21.3471	21.6417	23.5759	FALSE				20	6	16	6	422	47.1	1.27072	0.112469	2.95563	2.70861		AGK	Q53H12	Acylglycerol kinase, mitochondrial	AGK	Acylglycerol kinase, mitochondrial {ECO:0000303|PubMed:15939762}
23.953	22.1224	24.8792	26.0216	26.1928	27.6056	FALSE				44	8	65	8	184	21.4	1.44161	0.0875293	2.95516	3.10135	+	RPL17	P18621	60S ribosomal protein L17	RPL17	60S ribosomal protein L17
15.5099	15.582	16.6141	17.0631	18.1738	21.3262	FALSE				16	5	5	5	509	57.2	1.04619	0.154466	2.95238	2.227		CYP51A1	Q16850	Lanosterol 14-alpha demethylase	CYP51A1	Lanosterol 14-alpha demethylase
14.335	13.4625	14.4585	16.1975	16.2978	18.6172	FALSE				2	1	1	1	453	50.5	1.59283	0.0722744	2.95218	3.472	+	SERINC1	Q9NRX5	Serine incorporator 1	SERINC1	Serine incorporator 1
14.167	14.5599	14.1705	16.6334	16.7261	18.3869	FALSE		+	CCW16_Biotin	1	1	1	1	1125	128.8	2.13993	0.0396727	2.94961	5.04717	+	XPO6	Q96QU8	Exportin-6	XPO6	Exportin-6
20.52	17.6726	20.6476	21.3736	21.8637	24.4422	FALSE				31	5	16	5	191	21.2	1.01711	0.162327	2.94645	2.16695		CDC42	P60953	Cell division control protein 42 homolog	CDC42	Cell division control protein 42 homolog
17.738	14.2221	17.5519	17.7449	19.0045	21.583	FALSE				13	2	4	2	191	22.2	0.850211	0.214374	2.94014	1.83026		CBX5	P45973	Chromobox protein homolog 5	CBX5	Chromobox protein homolog 5
16.7999	14.1385	16.3324	17.8409	18.0518	20.174	FALSE				3	1	2	1	264	29.4	1.24229	0.117056	2.93195	2.64566		PSMG2	Q969U7	Proteasome assembly chaperone 2	PSMG2	Proteasome assembly chaperone 2
19.0854	14.8199	18.9912	19.042	20.13	22.5183	FALSE				28	4	6	4	172	19.8	0.775777	0.242382	2.93126	1.68342		MYL12B	O14950	Myosin regulatory light chain 12B	MYL12B	Myosin regulatory light chain 12B
19.5764	12.7492	14.9292	14.6567	18.477	22.8892	FALSE				11	2	4	2	209	24	0.396427	0.468033	2.92272	0.937901		HMGB2	P26583	High mobility group protein B2	HMGB2	High mobility group protein B2
21.9419	20.1504	22.8692	23.417	23.7733	26.5379	FALSE				51	12	41	12	272	29.8	1.08286	0.146988	2.92223	2.30338		PHB	P35232	Prohibitin 1	PHB	Prohibitin
15.6781	14.2437	15.6608	17.476	17.6074	19.2654	FALSE				4	1	1	1	178	20	1.76092	0.0598273	2.92203	3.91358	+	DCTD	P32321	Deoxycytidylate deaminase	DCTD	Deoxycytidylate deaminase
21.0019	18.4633	22.5704	22.232	22.9637	25.6055	FALSE				38	6	21	6	215	24.7	0.862581	0.20966	2.92189	1.85482		SEC22B	O75396	Vesicle-trafficking protein SEC22b	SEC22B	Vesicle-trafficking protein SEC22b
16.6458	16.7227	18.5402	18.8978	19.5149	22.244	FALSE				8	5	7	5	727	79.4	1.14269	0.134423	2.916	2.4298		NDUFS1	P28331	NADH-ubiquinone oxidoreductase 75 kDa subunit, mitochondrial	NDUFS1	NADH-ubiquinone oxidoreductase 75 kDa subunit, mitochondrial
17.4444	16.1943	19.8675	19.8427	20.1563	22.2472	FALSE				3	3	4	3	820	95.5	1.03971	0.156157	2.91335	2.21358		DDX23	Q9BUQ8	Probable ATP-dependent RNA helicase DDX23	DDX23	Probable ATP-dependent RNA helicase DDX23
21.1695	18.5896	21.9708	22.1767	22.8126	25.4785	FALSE				26	9	30	8	332	36.2	0.948765	0.181427	2.91263	2.02759		HNRNPAB	Q99729	Heterogeneous nuclear ribonucleoprotein A/B	HNRNPAB	Heterogeneous nuclear ribonucleoprotein A/B
17.5046	16.8107	18.0441	19.6979	19.6462	21.7526	FALSE				14	10	18	5	977	107.5	1.69381	0.064729	2.91247	3.73329	+	AP2A1	O95782	AP-2 complex subunit alpha-1	AP2A1	AP-2 complex subunit alpha-1
13.9027	15.3033	14.612	16.7343	16.8151	19.0026	FALSE				1	2	5	1	1512	164.8	1.58083	0.0733786	2.91135	3.44171	+	CDK13	Q14004	Cyclin-dependent kinase 13	CDK13	Cyclin-dependent kinase 13
21.8295	19.2342	22.9818	23.3377	23.6894	25.7513	FALSE				34	12	37	12	394	44.7	1.01994	0.161786	2.91098	2.17278		ACTR2	P61160	Actin-related protein 2	ACTR2	Actin-related protein 2
20.682	18.3388	21.7068	21.377	22.2122	25.869	FALSE				24	42	59	42	2335	273.4	0.789339	0.236974	2.91025	1.71007		PRPF8	Q6P2Q9	Pre-mRNA-processing-splicing factor 8	PRPF8	Pre-mRNA-processing-splicing factor 8
14.5602	13.9023	14.8929	14.3868	17.5655	20.1315	FALSE				7	3	3	3	558	61.6	0.796869	0.234174	2.90948	1.72488		GPC1	P35052	Glypican-1	GPC1	Glypican-1
13.0716	14.7509	18.5029	17.1158	17.5948	20.3379	FALSE				9	2	2	2	250	29.4	0.700233	0.274521	2.90771	1.53567		MRPL47	Q9HD33	39S ribosomal protein L47, mitochondrial	MRPL47	39S ribosomal protein L47, mitochondrial
19.1039	17.2188	19.4045	19.5637	20.9263	23.9419	FALSE				26	6	8	6	324	37	0.92664	0.187861	2.90155	1.98294		PSMD7	P51665	26S proteasome non-ATPase regulatory subunit 7	PSMD7	26S proteasome non-ATPase regulatory subunit 7
14.5343	14.5549	13.5306	16.9073	16.4522	17.9585	FALSE		+	CCW16_Biotin	4	1	1	1	544	60	2.18024	0.0379851	2.89935	5.18066	+	COQ8B	Q96D53	Atypical kinase COQ8B, mitochondrial	COQ8B	Atypical kinase COQ8B, mitochondrial {ECO:0000305}
13.6713	14.6936	16.7089	17.6015	18.0392	18.1289	FALSE				8	2	2	2	289	33.1	1.48089	0.0828288	2.89857	3.1954	+	KCTD7	Q96MP8	BTB/POZ domain-containing protein KCTD7	KCTD7	BTB/POZ domain-containing protein KCTD7
14.5994	15.4943	16.2364	17.3972	17.8669	19.7615	FALSE				5	2	3	2	451	50.2	1.54635	0.0766387	2.89853	3.35556	+	IFRD1	O00458	Interferon-related developmental regulator 1	IFRD1	Interferon-related developmental regulator 1
16.1027	15.4819	18.7644	18.4058	19.0636	21.5742	FALSE				7	3	5	3	563	62.9	0.973523	0.174606	2.89819	2.07781		NCLN	Q969V3	Nicalin	NCLN	Nicalin
15.053	14.9566	15.6735	17.8659	18.1154	18.3761	FALSE		+	CCW16_Biotin	1	1	2	1	950	108.4	3.37445	0.0145237	2.89141	10.7648	+	OSBPL1A	Q9BXW6	Oxysterol-binding protein-related protein 1	OSBPL1A	Oxysterol-binding protein-related protein 1
23.4367	21.6262	24.1629	24.7459	25.1842	27.9698	FALSE				48	29	104	29	760	84.8	1.0786	0.147292	2.89141	2.29447		TFRC	P02786	Transferrin receptor protein 1	TFRC	Transferrin receptor protein 1
22.6619	21.1383	23.4703	24.4431	24.9949	26.5039	FALSE				6	5	12	5	1037	119.9	1.45829	0.0849829	2.89047	3.14111	+	IPO8	O15397	Importin-8	IPO8	Importin-8
22.981	21.1436	23.4367	24.4184	24.7109	27.0894	FALSE				55	8	45	8	165	17.8	1.23389	0.118621	2.8858	2.62716		RPL12	P30050	60S ribosomal protein L12	RPL12	60S ribosomal protein L12
16.3012	13.6506	17.2131	17.0129	17.9914	20.8117	FALSE				4	1	1	1	314	34.4	0.858507	0.211275	2.88375	1.84673		YIF1B	Q5BJH7	Protein YIF1B	YIF1B	Protein YIF1B
14.1893	14.6301	15.2189	17.9862	17.3449	17.3414	FALSE		+	CCW16_Biotin	1	1	1	1	789	90.8	2.84403	0.0214655	2.87803	7.83629	+	TAX1BP1	Q86VP1	Tax1-binding protein 1	TAX1BP1	Tax1-binding protein 1
15.0682	14.6676	16.4986	16.4804	17.4468	20.9367	FALSE				14	2	2	2	188	21.6	0.918246	0.190402	2.87651	1.96606		ARL6IP5	O75915	PRA1 family protein 3	ARL6IP5	PRA1 family protein 3
16.5458	14.6566	17.0763	18.1826	17.4907	21.2281	FALSE				14	3	5	3	216	25.1	0.988931	0.169788	2.87427	2.10921		MOB1B	Q7L9L4	MOB kinase activator 1B	MOB1B	MOB kinase activator 1B
13.2448	13.7643	14.9068	15.1643	16.409	18.9648	FALSE				2	1	1	1	417	46.9	1.10629	0.141833	2.87406	2.35262		PPP4R2	Q9NY27	Serine/threonine-protein phosphatase 4 regulatory subunit 2	PPP4R2	Serine/threonine-protein phosphatase 4 regulatory subunit 2
26.4839	24.7269	26.5207	27.6419	28.0914	30.6195	FALSE				67	20	191	17	434	47.1	1.22762	0.119353	2.87378	2.61341		ENO1	P06733	Alpha-enolase	ENO1	Alpha-enolase
19.9681	18.8628	20.6041	21.9021	21.9815	24.1702	FALSE				38	7	23	6	215	23.9	1.47868	0.0829719	2.87296	3.19008	+	RAB14	P61106	Ras-related protein Rab-14	RAB14	Ras-related protein Rab-14
14.0772	14.3464	14.8089	17.142	16.8626	17.8447	FALSE		+	CCW16_Biotin	1	1	1	1	597	67.6	2.86482	0.0213936	2.87227	7.9357	+	GAN	Q9H2C0	Gigaxonin	GAN	Gigaxonin
14.0805	15.1912	15.498	16.6735	16.7143	19.9941	FALSE				4	2	3	2	698	77.6	1.14276	0.134423	2.87069	2.42995		MTRR	Q9UBK8	Methionine synthase reductase	MTRR	Methionine synthase reductase
15.5105	13.2404	15.8244	16.5294	17.3312	19.3203	FALSE				17	4	11	1	366	40.6	1.16051	0.130654	2.86851	2.46792		HLA-C	P10321	HLA class I histocompatibility antigen, C alpha chain	HLA-C	HLA class I histocompatibility antigen, Cw-7 alpha chain
19.8703	14.0988	15.0887	15.7212	19.6662	22.2744	FALSE				21	3	5	3	182	20.6	0.477219	0.406979	2.868	1.09955		CNPY2	Q9Y2B0	Protein canopy homolog 2	CNPY2	Protein canopy homolog 2
21.525	19.1534	21.9519	22.8717	23.1348	25.226	FALSE				11	4	14	4	340	37.4	1.17682	0.127456	2.86742	2.50298		GNB1	P62873	Guanine nucleotide-binding protein G(I)/G(S)/G(T) subunit beta-1	GNB1	Guanine nucleotide-binding protein G(I)/G(S)/G(T) subunit beta-1
16.656	14.8857	18.705	18.4083	19.0735	21.3657	FALSE				6	2	6	2	346	35.9	0.94357	0.182841	2.86691	2.01708		LYPD3	O95274	Ly6/PLAUR domain-containing protein 3	LYPD3	Ly6/PLAUR domain-containing protein 3
14.6461	14.6518	14.9422	16.6216	17.0378	19.1807	FALSE				4	2	4	1	586	65.6	1.63844	0.0686156	2.86669	3.58857	+	CTPS2	Q9NRF8	CTP synthase 2	CTPS2	CTP synthase 2
23.1372	23.2437	24.6146	26.3107	26.2902	26.9811	FALSE		+	CCW16_Biotin	35	36	115	36	1226	136	2.25344	0.0345692	2.86214	5.43023	+	ADAR	P55265	Double-stranded RNA-specific adenosine deaminase	ADAR	Double-stranded RNA-specific adenosine deaminase
19.9979	18.0151	20.2246	21.2951	21.8208	23.7043	FALSE				15	3	7	3	192	21.4	1.32139	0.10475	2.86085	2.82244	+	RAC1	P63000	Ras-related C3 botulinum toxin substrate 1	RAC1	Ras-related C3 botulinum toxin substrate 1
17.8348	18.0792	19.3359	19.7134	20.6644	23.4501	FALSE				42	6	12	6	153	17.6	1.10775	0.141547	2.85937	2.3557		SAP18	O00422	Histone deacetylase complex subunit SAP18	SAP18	Histone deacetylase complex subunit SAP18
14.064	13.6458	14.5468	14.8993	16.0308	19.9018	FALSE				12	2	2	2	277	31.5	0.865197	0.208876	2.85843	1.86003		RSU1	Q15404	Ras suppressor protein 1	RSU1	Ras suppressor protein 1
18.2286	13.8368	19.6295	18.6479	19.0051	22.6125	FALSE				14	6	6	6	558	61.4	0.592186	0.33423	2.8569	1.32514		GLUD1	P00367	Glutamate dehydrogenase 1, mitochondrial	GLUD1	Glutamate dehydrogenase 1, mitochondrial
15.7505	15.6658	16.7674	18.1316	18.4552	20.1659	FALSE				3	3	4	3	1564	175.4	1.77331	0.0587635	2.85632	3.94749	+	TTC37	Q6PGP7	Tetratricopeptide repeat protein 37	TTC37	Tetratricopeptide repeat protein 37
20.0011	17.874	21.0188	20.6123	21.9001	24.9501	FALSE				55	9	38	4	181	20.6	0.835871	0.21946	2.85616	1.80184		ARF3	P61204	ADP-ribosylation factor 3	ARF3	ADP-ribosylation factor 3
14.7342	15.1881	15.7146	17.7058	17.578	18.9171	FALSE		+	CCW16_Biotin	2	1	2	1	528	57.2	2.29446	0.0334633	2.8547	5.57421	+	NELFA	Q9H3P2	Negative elongation factor A	NELFA	Negative elongation factor A
16.7998	13.5208	17.5407	16.7358	18.1982	21.4854	FALSE				7	1	1	1	169	19.4	0.694905	0.277341	2.85269	1.52528		NAA50	Q9GZZ1	N-alpha-acetyltransferase 50	NAA50	N-alpha-acetyltransferase 50 {ECO:0000305}
22.4331	20.0276	23.6596	23.8407	24.1528	26.6798	FALSE				31	10	35	10	362	40.1	0.956768	0.179293	2.85102	2.04379		SLC25A3	Q00325	Phosphate carrier protein, mitochondrial	SLC25A3	Phosphate carrier protein, mitochondrial
19.8947	16.1884	18.1013	18.8296	20.6498	23.257	FALSE				11	7	8	7	788	85.2	0.786721	0.237889	2.85069	1.70492		NASP	P49321	Nuclear autoantigenic sperm protein	NASP	Nuclear autoantigenic sperm protein
18.0752	14.2266	17.4962	17.1161	18.346	22.875	FALSE				22	5	6	5	366	41.2	0.600599	0.329101	2.84636	1.34155		SMS	P52788	Spermine synthase	SMS	Spermine synthase
17.2929	13.3629	17.7851	16.0979	18.111	22.7589	FALSE				8	8	8	8	1150	132.7	0.515639	0.383519	2.84232	1.17534		CCAR1	Q8IX12	Cell division cycle and apoptosis regulator protein 1	CCAR1	Cell division cycle and apoptosis regulator protein 1
19.0962	14.9488	19.3439	18.9781	20.1643	22.773	FALSE				10	2	5	2	189	21.5	0.716437	0.267904	2.84215	1.56729		REEP5	Q00765	Receptor expression-enhancing protein 5	REEP5	Receptor expression-enhancing protein 5
14.9533	14.5122	17.1039	16.5203	16.0183	22.5565	FALSE				31	9	23	4	425	47.6	0.560937	0.354503	2.8419	1.26413		RBBP4	Q09028	Histone-binding protein RBBP4	RBBP4	Histone-binding protein RBBP4
23.1202	20.1271	21.6265	23.0267	24.0029	26.3664	FALSE				39	4	17	4	105	11.7	1.01376	0.163227	2.84069	2.16007		S100A11	P31949	Protein S100-A11	S100A11	Protein S100-A11
14.4474	14.734	14.4665	14.6081	18.0323	19.5141	FALSE				1	1	1	1	425	46.6	0.909172	0.193738	2.83551	1.94784		SCRN2	Q96FV2	Secernin-2	SCRN2	Secernin-2
15.1311	13.1237	15.4038	16.1033	17.1692	18.8908	FALSE				4	1	2	1	583	66.7	1.22781	0.119353	2.83492	2.61383		NUDCD1	Q96RS6	NudC domain-containing protein 1	NUDCD1	NudC domain-containing protein 1
14.2689	14.4248	15.2489	16.6821	16.8743	18.8892	FALSE				1	1	1	1	754	84.9	1.67662	0.065767	2.83432	3.68797	+	NBN	O60934	Nibrin	NBN	Nibrin
17.1764	14.4082	15.0501	16.4441	17.5689	21.1236	FALSE				8	1	1	1	275	30.3	0.798619	0.233614	2.83395	1.72832		COPS7A	Q9UBW8	COP9 signalosome complex subunit 7a	COPS7A	COP9 signalosome complex subunit 7a
15.129	13.1729	17.1984	16.4843	17.5009	20.0015	FALSE				5	1	1	1	225	25	0.83994	0.217902	2.82882	1.8099		RAB32	Q13637	Ras-related protein Rab-32	RAB32	Ras-related protein Rab-32
19.1247	17.3574	20.161	20.856	20.0672	24.2048	FALSE				44	9	16	9	356	38.5	0.872069	0.206559	2.82833	1.8737		STOML2	Q9UJZ1	Stomatin-like protein 2, mitochondrial	STOML2	Stomatin-like protein 2, mitochondrial
15.4617	13.7007	16.2814	17.3148	17.3256	19.2842	FALSE				6	2	2	2	429	46.7	1.31828	0.10516	2.82692	2.81538	+	NSUN5	Q96P11	28S rRNA (cytosine-C(5))-methyltransferase	NSUN5	Probable 28S rRNA (cytosine-C(5))-methyltransferase
17.4289	15.0069	17.1416	17.6731	18.4982	21.8768	FALSE				18	3	4	3	342	36.7	0.87908	0.204303	2.82356	1.88767		WDR77	Q9BQA1	Methylosome protein 50	WDR77	Methylosome protein 50
19.7137	13.7933	17.9264	16.4413	20.1999	23.2487	FALSE				31	5	8	5	184	20.8	0.461962	0.417351	2.81887	1.06929		GLO1	Q04760	Lactoylglutathione lyase	GLO1	Lactoylglutathione lyase
15.6862	13.0349	15.8803	15.8652	16.2608	20.9314	FALSE				18	4	4	4	368	42	0.686575	0.281128	2.81866	1.50904		POLDIP2	Q9Y2S7	Polymerase delta-interacting protein 2	POLDIP2	Polymerase delta-interacting protein 2
18.1262	16.2163	19.191	19.0174	19.7664	23.2045	FALSE				25	5	8	5	319	33.3	0.840996	0.217617	2.81825	1.81199		PYCR1	P32322	Pyrroline-5-carboxylate reductase 1, mitochondrial	PYCR1	Pyrroline-5-carboxylate reductase 1, mitochondrial
15.7357	15.3046	16.4876	17.6305	18.0751	20.277	FALSE				1	1	1	1	808	89.6	1.47157	0.0835893	2.81822	3.17294	+	SCYL1	Q96KG9	N-terminal kinase-like protein	SCYL1	N-terminal kinase-like protein
16.6655	16.1919	14.9258	18.1831	18.0791	19.9639	FALSE				3	1	2	1	457	50.2	1.60678	0.0710379	2.8143	3.50742	+	NFS1	Q9Y697	Cysteine desulfurase, mitochondrial	NFS1	Cysteine desulfurase, mitochondrial
14.9464	13.9586	14.6597	16.714	16.8661	18.4229	FALSE		+	CCW16_Biotin	4	1	1	1	359	39.6	1.97813	0.0470074	2.81278	4.53758	+	AKR7A2	O43488	Aflatoxin B1 aldehyde reductase member 2	AKR7A2	Aflatoxin B1 aldehyde reductase member 2
14.6765	14.0274	15.1603	15.6437	17.1696	19.4853	FALSE				2	2	2	2	902	102.5	1.13593	0.135776	2.81151	2.41541		TUBGCP2	Q9BSJ2	Gamma-tubulin complex component 2	TUBGCP2	Gamma-tubulin complex component 2
13.4875	14.0776	15.192	16.6406	16.948	17.6004	FALSE		+	CCW16_Biotin	3	1	2	1	370	41.3	2.09265	0.0417213	2.81066	4.89398	+	CAMK1	Q14012	Calcium/calmodulin-dependent protein kinase type 1	CAMK1	Calcium/calmodulin-dependent protein kinase type 1
16.8472	16.713	17.5967	19.2113	19.2976	21.0711	FALSE				8	2	4	2	440	47.7	1.86998	0.0528133	2.8077	4.21884	+	SQSTM1	Q13501	Sequestosome-1	SQSTM1	Sequestosome-1
15.9183	15.0333	15.1645	15.7439	16.8714	21.9195	FALSE				32	2	2	2	72	8	0.662756	0.293095	2.80624	1.46263		GNG12	Q9UBI6	Guanine nucleotide-binding protein G(I)/G(S)/G(O) subunit gamma-12	GNG12	Guanine nucleotide-binding protein G(I)/G(S)/G(O) subunit gamma-12
18.0219	13.5339	17.4596	18.1366	17.3967	21.8996	FALSE				5	3	3	3	625	68.2	0.637893	0.307278	2.8058	1.41421		CLINT1	Q14677	Clathrin interactor 1	CLINT1	Clathrin interactor 1
20.3285	16.5711	17.7804	18.5289	20.7935	23.7689	FALSE				13	4	7	4	248	27.1	0.678146	0.285185	2.80375	1.49261		CLTA	P09496	Clathrin light chain A	CLTA	Clathrin light chain A
18.9589	17.1097	19.1342	20.5698	20.6367	22.4073	FALSE				6	3	5	3	490	54.7	1.47104	0.0835893	2.80367	3.17168	+	PLD3	Q8IV08	5'-3' exonuclease PLD3	PLD3	Phospholipase D3
17.4149	13.4359	15.0266	16.1755	17.4353	20.6771	FALSE				5	1	1	1	243	26.2	0.72468	0.263827	2.8035	1.58339		TMEM109	Q9BVC6	Transmembrane protein 109	TMEM109	Transmembrane protein 109
13.8623	14.9329	14.6167	14.4236	17.3945	20.0032	FALSE				3	1	1	1	323	35.2	0.787414	0.237768	2.80312	1.70628		CD47	Q08722	Leukocyte surface antigen CD47	CD47	Leukocyte surface antigen CD47
21.4952	19.1748	21.4641	21.8694	22.6694	26.0028	FALSE				56	17	31	17	323	36.4	0.881626	0.203559	2.80253	1.89275		ANXA3	P12429	Annexin A3	ANXA3	Annexin A3
17.1105	15.4792	17.3032	18.646	18.8299	20.8207	FALSE				5	3	3	1	733	83.2	1.43866	0.0877159	2.80126	3.09435	+	RPS6KA2	Q15349	Ribosomal protein S6 kinase alpha-2	RPS6KA2	Ribosomal protein S6 kinase alpha-2
17.671	15.6608	17.7704	18.7946	19.2177	21.4931	FALSE				0	1	1	1	1896	206.8	1.2145	0.120653	2.80106	2.5847		OBSL1	O75147	Obscurin-like protein 1	OBSL1	Obscurin-like protein 1
14.2814	13.4692	15.0167	17.0768	15.5324	18.558	FALSE				5	1	1	1	507	55.3	1.33514	0.102834	2.79995	2.85368	+	SLC30A1	Q9Y6M5	Zinc transporter 1	SLC30A1	Zinc transporter 1
18.5098	16.1469	20.177	19.0679	20.5083	23.6567	FALSE				38	8	9	8	239	27.5	0.714984	0.268383	2.79973	1.56445		MRTO4	Q9UKD2	mRNA turnover protein 4 homolog	MRTO4	mRNA turnover protein 4 homolog {ECO:0000250|UniProtKB:P33201}
19.5435	19.2479	19.5989	21.8572	21.2981	23.6216	FALSE				12	14	17	14	1410	152.4	1.77246	0.0587635	2.79551	3.94515	+	RRBP1	Q9P2E9	Ribosome-binding protein 1	RRBP1	Ribosome-binding protein 1
22.5799	20.0827	22.9753	23.0135	23.8442	27.1586	FALSE				46	25	75	25	609	69.8	0.831946	0.220957	2.79277	1.79408		XRCC6	P12956	X-ray repair cross-complementing protein 6	XRCC6	X-ray repair cross-complementing protein 6
16.2956	13.3367	13.9427	15.0393	15.6596	21.2491	FALSE				15	4	4	4	411	46.4	0.57187	0.347193	2.79096	1.28549		BROX	Q5VW32	BRO1 domain-containing protein BROX	BROX	BRO1 domain-containing protein BROX
16.7507	13.6769	15.3636	16.303	16.4657	21.3852	FALSE				16	2	2	2	111	13.5	0.669201	0.289653	2.7876	1.47519		UQCRB	P14927	Cytochrome b-c1 complex subunit 7	UQCRB	Cytochrome b-c1 complex subunit 7
23.5791	23.8531	24.3192	25.9253	26.1227	28.0557	FALSE				60	26	119	26	545	60.5	1.75739	0.0601364	2.78411	3.90396	+	CCT3	P49368	T-complex protein 1 subunit gamma	CCT3	T-complex protein 1 subunit gamma
16.1833	14.3507	15.5579	15.225	19.0391	20.1775	FALSE				7	3	4	3	597	70.1	0.809146	0.229276	2.7832	1.74906		UTP6	Q9NYH9	U3 small nucleolar RNA-associated protein 6 homolog	UTP6	U3 small nucleolar RNA-associated protein 6 homolog
17.2664	13.509	21.2383	18.5014	19.1385	22.7175	FALSE				4	3	6	3	638	71.4	0.464511	0.415658	2.78119	1.07435		DYNC1I2	Q13409	Cytoplasmic dynein 1 intermediate chain 2	DYNC1I2	Cytoplasmic dynein 1 intermediate chain 2
16.1339	14.4908	14.7587	16.7135	17.177	19.8329	FALSE				1	1	1	1	585	69	1.19123	0.124812	2.77998	2.53411		SWAP70	Q9UH65	Switch-associated protein 70	SWAP70	Switch-associated protein 70
20.8916	17.961	22.6334	21.6329	22.6418	25.5496	FALSE				37	9	29	9	298	33	0.704911	0.273155	2.7794	1.5448		ATP5F1C	P36542	ATP synthase subunit gamma, mitochondrial	ATP5F1C	ATP synthase subunit gamma, mitochondrial {ECO:0000305}
20.8085	19.105	21.531	22.1559	22.5714	25.0459	FALSE				23	12	30	12	577	63.4	1.13171	0.136441	2.77624	2.40643		IGF2BP1	Q9NZI8	Insulin-like growth factor 2 mRNA-binding protein 1	IGF2BP1	Insulin-like growth factor 2 mRNA-binding protein 1
16.9462	15.5832	19.6235	17.7476	20.1269	22.603	FALSE				10	3	4	3	514	57.6	0.687508	0.280811	2.77487	1.51086		DKC1	O60832	H/ACA ribonucleoprotein complex subunit DKC1	DKC1	H/ACA ribonucleoprotein complex subunit DKC1
15.2677	13.0668	13.781	15.2821	15.0763	20.0793	FALSE				21	5	8	3	298	33.9	0.721763	0.26519	2.77407	1.57769		CDK2	P24941	Cyclin-dependent kinase 2	CDK2	Cyclin-dependent kinase 2
14.8842	14.8269	16.3762	17.8676	17.7245	18.8151	FALSE		+	CCW16_Biotin	5	1	1	1	336	36.8	1.97662	0.0470074	2.77327	4.53301	+	RDH14	Q9HBH5	Retinol dehydrogenase 14	RDH14	Retinol dehydrogenase 14 {ECO:0000305}
17.7935	15.4066	18.268	19.123	19.0902	21.5476	FALSE				2	2	3	1	776	83.6	1.08062	0.146988	2.76424	2.29871		RTN1	Q16799	Reticulon-1	RTN1	Reticulon-1
14.8317	13.9182	14.9428	15.3328	17.3528	19.2996	FALSE				0	1	1	1	1636	178.9	1.09183	0.145142	2.76415	2.3222		PTPN23	Q9H3S7	Tyrosine-protein phosphatase non-receptor type 23	PTPN23	Tyrosine-protein phosphatase non-receptor type 23
14.1848	14.5272	16.852	16.5078	17.0918	20.2564	FALSE				5	1	2	1	195	21.5	0.898627	0.197344	2.76402	1.92672		TMEM126A	Q9H061	Transmembrane protein 126A	TMEM126A	Transmembrane protein 126A
24.3821	22.4957	25.4374	25.8798	26.3327	28.3925	FALSE				28	19	93	19	825	90.5	1.12339	0.13765	2.76329	2.38877		HNRNPU	Q00839	Heterogeneous nuclear ribonucleoprotein U	HNRNPU	Heterogeneous nuclear ribonucleoprotein U {ECO:0000303|PubMed:1628625}
20.6601	19.9073	21.6671	22.6839	23.0069	24.8252	FALSE				42	23	66	9	634	71.3	1.5197	0.0791029	2.76052	3.28984	+	ATAD3A	Q9NVI7	ATPase family AAA domain-containing protein 3A	ATAD3A	ATPase family AAA domain-containing protein 3A {ECO:0000312|HGNC:HGNC:25567}
16.7263	12.6398	16.2119	14.6724	17.2667	21.9184	FALSE				22	3	3	3	144	16.7	0.484216	0.402489	2.75984	1.11339		NDUFA13	Q9P0J0	NADH dehydrogenase [ubiquinone] 1 alpha subcomplex subunit 13	NDUFA13	NADH dehydrogenase [ubiquinone] 1 alpha subcomplex subunit 13
20.3796	17.2473	20.5108	20.6381	21.4808	24.2971	FALSE				18	8	19	8	541	56.6	0.832728	0.220806	2.75942	1.79563		SLC1A5	Q15758	Neutral amino acid transporter B(0)	SLC1A5	Neutral amino acid transporter B(0)
15.0769	15.0838	15.4551	17.8676	17.3733	18.6496	FALSE		+	CCW16_Biotin	2	1	1	1	396	45.3	2.66759	0.0247555	2.75826	7.03646	+	MAEA	Q7L5Y9	E3 ubiquitin-protein transferase MAEA	MAEA	E3 ubiquitin-protein transferase MAEA
20.7286	18.2534	20.8217	21.4206	22.0769	24.574	FALSE				17	16	23	16	1217	135.5	1.013	0.163353	2.75589	2.15852		SF3B3	Q15393	Splicing factor 3B subunit 3	SF3B3	Splicing factor 3B subunit 3
22.3382	20.8501	23.4409	24.1587	24.5385	26.1769	FALSE				34	35	82	35	1328	148.8	1.32218	0.104646	2.74825	2.82423	+	MYBBP1A	Q9BQG0	Myb-binding protein 1A	MYBBP1A	Myb-binding protein 1A
14.3812	15.1962	14.2695	15.0048	16.9723	20.114	FALSE				4	2	2	2	857	97.6	0.841231	0.217617	2.74808	1.81246		NOP14	P78316	Nucleolar protein 14	NOP14	Nucleolar protein 14
20.0506	16.5894	20.7278	19.9123	21.4407	24.258	FALSE				29	7	13	7	329	35.2	0.692849	0.278205	2.74771	1.52127		CRYZ	Q08257	Quinone oxidoreductase	CRYZ	Quinone oxidoreductase
16.7643	14.3988	15.4847	16.906	17.595	20.3883	FALSE				3	1	1	1	206	23.6	1.01918	0.161786	2.74717	2.17122		MRPL22	Q9NWU5	39S ribosomal protein L22, mitochondrial	MRPL22	39S ribosomal protein L22, mitochondrial
14.936	14.3979	14.5399	15.7999	16.7523	19.5631	FALSE				4	3	3	3	1135	128.1	1.13224	0.136367	2.74716	2.40757		POLR1B	Q9H9Y6	DNA-directed RNA polymerase I subunit RPA2	POLR1B	DNA-directed RNA polymerase I subunit RPA2
17.816	13.7012	21.3031	19.1438	20.0518	21.8639	FALSE				12	4	5	4	420	46.3	0.515322	0.38362	2.74642	1.17472		GMPPA	Q96IJ6	Mannose-1-phosphate guanyltransferase alpha	GMPPA	Mannose-1-phosphate guanyltransferase alpha
19.4178	13.9641	18.652	18.2479	18.898	23.1264	FALSE				27	5	5	5	210	23.7	0.527735	0.375802	2.74614	1.1991		SARNP	P82979	SAP domain-containing ribonucleoprotein	SARNP	SAP domain-containing ribonucleoprotein
17.6512	15.523	16.4954	17.875	18.6219	21.407	FALSE				13	1	3	1	89	10.1	1.04116	0.155736	2.74477	2.21658		BANF1	O75531	Barrier-to-autointegration factor	BANF1	Barrier-to-autointegration factor
22.7184	21.8353	23.6128	24.4261	24.769	27.2051	FALSE				46	33	75	33	910	101.9	1.26964	0.112623	2.74456	2.70622		SND1	Q7KZF4	Staphylococcal nuclease domain-containing protein 1	SND1	Staphylococcal nuclease domain-containing protein 1
19.8885	19.2547	20.4555	21.4627	21.9415	24.4202	FALSE				22	15	21	15	819	93.4	1.31058	0.10652	2.7419	2.79797	+	NUP93	Q8N1F7	Nuclear pore complex protein Nup93	NUP93	Nuclear pore complex protein Nup93
25.9019	24.7121	26.6482	27.6008	27.9314	29.9527	FALSE				62	22	157	22	339	38.6	1.38084	0.0955511	2.74094	2.95875	+	ANXA2	P07355	Annexin A2	ANXA2	Annexin A2
18.9301	16.1584	20.3969	19.6515	21.1713	22.8677	FALSE				11	4	9	4	516	60.1	0.81613	0.227106	2.73508	1.76283		DHCR24	Q15392	Delta(24)-sterol reductase	DHCR24	Delta(24)-sterol reductase
17.3719	13.2735	18.3918	17.9129	17.8228	21.5055	FALSE				11	2	3	2	213	23.5	0.621205	0.316325	2.73471	1.38171		NDUFS7	O75251	NADH dehydrogenase [ubiquinone] iron-sulfur protein 7, mitochondrial	NDUFS7	NADH dehydrogenase [ubiquinone] iron-sulfur protein 7, mitochondrial
14.5097	14.3996	16.3191	17.411	17.1313	18.8859	FALSE				1	1	1	1	1243	140.3	1.52635	0.0786325	2.73327	3.30615	+	PPIP5K2	O43314	Inositol hexakisphosphate and diphosphoinositol-pentakisphosphate kinase 2	PPIP5K2	Inositol hexakisphosphate and diphosphoinositol-pentakisphosphate kinase 2
18.5016	16.4332	17.7769	18.1482	20.024	22.7323	FALSE				15	6	17	2	344	39.6	0.86914	0.207581	2.73092	1.86787		SRSF6	Q13247	Serine/arginine-rich splicing factor 6	SRSF6	Serine/arginine-rich splicing factor 6
13.659	15.7522	16.1862	17.0685	17.5007	19.2113	FALSE				2	1	1	1	1009	113.9	1.25738	0.114544	2.72773	2.67899		HLTF	Q14527	Helicase-like transcription factor	HLTF	Helicase-like transcription factor
21.3223	18.8018	20.4893	21.7425	22.3511	24.6914	FALSE				22	14	23	14	744	82.5	1.09921	0.14384	2.72385	2.3377		NSF	P46459	Vesicle-fusing ATPase	NSF	Vesicle-fusing ATPase
20.2469	18.8308	21.0115	21.9599	22.3293	23.9713	FALSE				32	3	9	3	81	9.4	1.42585	0.0894577	2.72379	3.06404	+	NDUFA4	O00483	Cytochrome c oxidase subunit NDUFA4	NDUFA4	Cytochrome c oxidase subunit NDUFA4
22.6594	21.2726	23.8266	24.4635	24.8169	26.6467	FALSE				34	57	124	57	2115	238.1	1.27547	0.111857	2.72284	2.71919		NUMA1	Q14980	Nuclear mitotic apparatus protein 1	NUMA1	Nuclear mitotic apparatus protein 1 {ECO:0000312|HGNC:HGNC:8059}
15.3699	14.0773	14.405	17.1009	15.7212	19.197	FALSE				1	1	1	1	1313	140.2	1.18245	0.126108	2.7223	2.51511		ATXN2	Q99700	Ataxin-2	ATXN2	Ataxin-2
15.7381	14.023	14.1116	16.9815	17.2224	17.8313	FALSE		+	CCW16_Biotin	9	2	5	2	399	44.1	1.94712	0.0485831	2.72083	4.44446	+	PDSS2	Q86YH6	All trans-polyprenyl-diphosphate synthase PDSS2	PDSS2	Decaprenyl-diphosphate synthase subunit 2
14.7918	12.5506	15.7396	14.7972	16.6035	19.8417	FALSE				1	3	4	2	2758	313.7	0.708649	0.271481	2.72013	1.55209		ITPR1	Q14643	Inositol 1,4,5-trisphosphate receptor type 1	ITPR1	Inositol 1,4,5-trisphosphate receptor type 1
16.2494	14.3766	16.6257	16.767	17.2854	21.3536	FALSE				9	2	2	2	245	26.4	0.779109	0.240789	2.7181	1.68997		EXOSC4	Q9NPD3	Exosome complex component RRP41	EXOSC4	Exosome complex component RRP41
14.9255	15.2998	17.4113	16.0671	18.0623	21.6584	FALSE				13	5	5	5	522	58.7	0.682634	0.283258	2.71708	1.50136		UAP1	Q16222	UDP-N-acetylhexosamine pyrophosphorylase	UAP1	UDP-N-acetylhexosamine pyrophosphorylase
19.8709	19.0055	20.7794	21.4439	21.888	24.4705	FALSE				17	25	40	17	1531	174.3	1.18904	0.125171	2.71553	2.52937		TOP2A	P11388	DNA topoisomerase 2-alpha	TOP2A	DNA topoisomerase 2-alpha
21.5251	20.0445	22.7893	23.1209	23.5518	25.8292	FALSE				48	6	30	6	178	20.2	1.10463	0.142279	2.71433	2.34913		RPL11	P62913	60S ribosomal protein L11	RPL11	60S ribosomal protein L11
14.2971	12.8458	15.2985	17.0365	15.2956	18.2522	FALSE				2	1	1	1	402	46.3	1.1449	0.134103	2.71426	2.43451		NKAPL	Q5M9Q1	NKAP-like protein	NKAPL	NKAP-like protein
19.4928	17.1451	20.5755	19.6633	21.3107	24.3714	FALSE				25	10	16	10	613	66.9	0.725094	0.263713	2.71066	1.58419		AIFM1	O95831	Apoptosis-inducing factor 1, mitochondrial	AIFM1	Apoptosis-inducing factor 1, mitochondrial
14.7195	17.6091	14.817	17.1615	17.2918	20.8215	FALSE				11	2	2	2	212	24.7	0.821484	0.225085	2.70974	1.7734		PDCD10	Q9BUL8	Programmed cell death protein 10	PDCD10	Programmed cell death protein 10
20.5857	17.9588	20.5628	20.4057	21.7425	25.0765	FALSE				24	9	18	9	419	48.2	0.758764	0.248713	2.7058	1.65006		FDPS	P14324	Farnesyl pyrophosphate synthase	FDPS	Farnesyl pyrophosphate synthase
18.625	16.9052	20.0931	19.9273	20.3021	23.5047	FALSE				19	2	6	2	155	17.6	0.859814	0.2108	2.70361	1.84932		MGST1	P10620	Microsomal glutathione S-transferase 1	MGST1	Microsomal glutathione S-transferase 1
17.3629	13.9119	17.8065	15.1795	19.3104	22.7004	FALSE				11	6	6	6	616	68.1	0.468213	0.413062	2.70299	1.0817		RPA1	P27694	Replication protein A 70 kDa DNA-binding subunit	RPA1	Replication protein A 70 kDa DNA-binding subunit
18.7262	16.8815	20.594	19.338	20.7936	24.1781	FALSE				20	8	9	7	437	50.6	0.68698	0.281009	2.70265	1.50983		2007-09-01	Q16181	Septin-7	2007-09-01	Septin-7
14.6487	14.8489	15.7512	16.7805	17.4429	19.1312	FALSE				5	1	1	1	205	22.3	1.59388	0.0722697	2.70192	3.47466	+	DRAP1	Q14919	Dr1-associated corepressor	DRAP1	Dr1-associated corepressor
14.5162	13.4125	15.3586	15.9361	16.6058	18.8399	FALSE				3	1	1	1	597	68.5	1.21535	0.120599	2.69817	2.58656		RNGTT	O60942	mRNA-capping enzyme	RNGTT	mRNA-capping enzyme
14.6136	15.3678	15.9602	16.14	17.8255	20.0667	FALSE				2	1	1	1	611	70.6	1.05403	0.152882	2.69686	2.24327		KAT7	O95251	Histone acetyltransferase KAT7	KAT7	Histone acetyltransferase KAT7
17.8216	14.1824	18.7055	17.337	18.6419	22.8123	FALSE				10	3	6	3	506	56	0.553879	0.358759	2.6939	1.25033		SLC38A2	Q96QD8	Sodium-coupled neutral amino acid transporter 2	SLC38A2	Sodium-coupled neutral amino acid transporter 2
16.6181	14.3293	16.9495	16.0452	18.0774	21.8559	FALSE				14	4	4	4	318	36.8	0.64311	0.304366	2.6939	1.42437		UBLCP1	Q8WVY7	Ubiquitin-like domain-containing CTD phosphatase 1	UBLCP1	Ubiquitin-like domain-containing CTD phosphatase 1
14.8267	14.4785	15.4749	16.5206	17.1556	19.1745	FALSE				3	3	5	3	1328	149.2	1.4656	0.0843322	2.69021	3.15862	+	FANCI	Q9NVI1	Fanconi anemia group I protein	FANCI	Fanconi anemia group I protein
20.5438	19.0027	20.7484	22.0086	22.2293	24.1215	FALSE				26	15	22	15	727	83.5	1.43994	0.087615	2.68816	3.09739	+	PLOD1	Q02809	Procollagen-lysine,2-oxoglutarate 5-dioxygenase 1	PLOD1	Procollagen-lysine,2-oxoglutarate 5-dioxygenase 1
20.6865	19.6945	21.5086	22.2712	22.5395	25.1398	FALSE				34	5	12	4	201	23	1.19776	0.123485	2.68699	2.54826		RAB35	Q15286	Ras-related protein Rab-35	RAB35	Ras-related protein Rab-35
21.2	19.9073	22.3648	22.7961	23.1282	25.5976	FALSE				64	12	36	12	207	23.5	1.1133	0.139892	2.68331	2.36743		RAB7A	P51149	Ras-related protein Rab-7a	RAB7A	Ras-related protein Rab-7a
14.3814	14.3097	15.5628	16.456	16.4983	19.3489	FALSE				1	2	2	2	1729	181.7	1.21234	0.120988	2.68307	2.57998		TNKS1BP1	Q9C0C2	182 kDa tankyrase-1-binding protein	TNKS1BP1	182 kDa tankyrase-1-binding protein
18.4489	16.9559	20.4026	19.8797	20.4368	23.5351	FALSE				5	4	5	4	733	75.4	0.820963	0.22523	2.68137	1.77237		FOXK1	P85037	Forkhead box protein K1	FOXK1	Forkhead box protein K1
16.4753	15.1988	19.0357	17.3261	18.9148	22.5061	FALSE				33	5	14	4	212	24.5	0.63475	0.308895	2.67907	1.40809		KDELR1	P24390	ER lumen protein-retaining receptor 1	KDELR1	ER lumen protein-retaining receptor 1
16.1478	12.7335	18.083	17.7056	17.8496	19.4435	FALSE				1	1	2	1	1299	150	0.74001	0.256955	2.67814	1.61335			Q6Y7W6	GRB10-interacting GYF protein 2		GRB10-interacting GYF protein 2 {ECO:0000303|PubMed:12771153}
18.1292	14.814	14.5147	15.1641	18.2519	22.0737	FALSE				6	3	4	3	709	78.3	0.507393	0.387241	2.67728	1.15912		CAPRIN1	Q14444	Caprin-1	CAPRIN1	Caprin-1
20.1755	17.9656	20.3986	21.2146	21.7183	23.6311	FALSE				10	1	9	1	97	11.2	1.17544	0.12773	2.6748	2.49999		S100A10	P60903	Protein S100-A10	S100A10	Protein S100-A10
16.4747	14.7247	17.2184	17.0044	18.6264	20.8082	FALSE				3	2	3	2	727	84.6	0.942513	0.183177	2.67375	2.01495		YTHDC1	Q96MU7	YTH domain-containing protein 1	YTHDC1	YTH domain-containing protein 1 {ECO:0000305}
22.0821	19.7505	23.6434	23.0775	23.9807	26.4358	FALSE				35	34	80	34	1224	138.3	0.818544	0.226111	2.67264	1.7676		COPA	P53621	Coatomer subunit alpha	COPA	Coatomer subunit alpha
19.6787	18.5298	19.2459	21.0273	21.37	23.0747	FALSE				8	3	7	3	330	37.4	1.69295	0.064729	2.6725	3.73101	+	ZRANB2	O95218	Zinc finger Ran-binding domain-containing protein 2	ZRANB2	Zinc finger Ran-binding domain-containing protein 2
16.5022	14.5354	15.1885	17.1173	17.6325	19.4936	FALSE				4	1	1	1	222	25.1	1.35084	0.100095	2.6724	2.88957	+	CHMP4A	Q9BY43	Charged multivesicular body protein 4a	CHMP4A	Charged multivesicular body protein 4a
20.7373	18.1496	21.3623	20.9734	22.1005	25.1913	FALSE				25	13	28	13	740	82.4	0.769474	0.244738	2.67198	1.67106		DDX1	Q92499	ATP-dependent RNA helicase DDX1	DDX1	ATP-dependent RNA helicase DDX1
14.24	14.8509	13.5729	16.1876	16.2753	18.2166	FALSE				4	1	1	1	493	54.6	1.61344	0.0704859	2.67186	3.52439	+	EFEMP1	Q12805	EGF-containing fibulin-like extracellular matrix protein 1	EFEMP1	EGF-containing fibulin-like extracellular matrix protein 1
15.3325	15.3585	14.4591	16.5495	17.4081	19.2051	FALSE				7	5	7	3	871	97.6	1.48003	0.0828546	2.67086	3.19332	+	COPG2	Q9UBF2	Coatomer subunit gamma-2	COPG2	Coatomer subunit gamma-2
15.9627	14.0806	16.9411	16.6497	17.2729	21.0725	FALSE				5	3	3	3	852	92.8	0.759396	0.248484	2.67026	1.6513		KDM1A	O60341	Lysine-specific histone demethylase 1A	KDM1A	Lysine-specific histone demethylase 1A
19.2672	17.0405	18.4985	20.0905	20.2617	22.4352	FALSE				19	4	6	4	288	31.7	1.25144	0.115319	2.66037	2.66585		NAXE	Q8NCW5	NAD(P)H-hydrate epimerase	NAXE	NAD(P)H-hydrate epimerase {ECO:0000255|HAMAP-Rule:MF_03159}
22.2841	20.8868	23.9873	24.1452	24.5512	26.4402	FALSE				37	22	81	21	662	73.2	1.09515	0.144445	2.65948	2.32917		DDX3X	O00571	ATP-dependent RNA helicase DDX3X	DDX3X	ATP-dependent RNA helicase DDX3X
14.6407	13.838	16.1888	16.4645	16.5473	19.6301	FALSE				6	2	2	2	491	54.5	0.997872	0.167464	2.65812	2.12749		SLC43A3	Q8NBI5	Equilibrative nucleobase transporter 1	SLC43A3	Solute carrier family 43 member 3
15.948	14.4864	17.2422	17.7371	17.6188	20.291	FALSE				8	2	4	2	229	25.7	1.05758	0.152291	2.65678	2.25064		PRXL2A	Q9BRX8	Peroxiredoxin-like 2A	PRXL2A	Peroxiredoxin-like 2A {ECO:0000305}
15.4374	14.8671	15.5649	15.9997	16.6491	21.1865	FALSE				5	3	3	3	567	60.2	0.740168	0.256955	2.65533	1.61366		RANBP3	Q9H6Z4	Ran-binding protein 3	RANBP3	Ran-binding protein 3
16.3263	12.9651	19.7116	16.2178	19.0269	21.7154	FALSE				4	2	3	2	435	49.6	0.455146	0.42243	2.65238	1.05573		AP2M1	Q96CW1	AP-2 complex subunit mu	AP2M1	AP-2 complex subunit mu
19.221	14.2079	14.5719	18.054	16.9603	20.9372	FALSE				18	2	2	2	138	15.7	0.591213	0.334654	2.65021	1.32325		CRABP2	P29373	Cellular retinoic acid-binding protein 2	CRABP2	Cellular retinoic acid-binding protein 2
24.3181	23.1371	25.9671	26.1205	27.0293	28.2201	FALSE				32	118	347	118	4128	468.8	1.21873	0.120283	2.6492	2.59393		PRKDC	P78527	DNA-dependent protein kinase catalytic subunit	PRKDC	DNA-dependent protein kinase catalytic subunit
15.1824	14.8933	17.0125	17.1472	17.6589	20.2267	FALSE				2	1	2	1	373	42.1	1.07213	0.148913	2.64821	2.28096		PEX3	P56589	Peroxisomal biogenesis factor 3	PEX3	Peroxisomal biogenesis factor 3
24.6516	23.0538	24.8777	25.8551	25.9786	28.6918	FALSE				56	33	133	32	679	73.6	1.1431	0.134423	2.64747	2.43068		HSPA9	P38646	Stress-70 protein, mitochondrial	HSPA9	Stress-70 protein, mitochondrial
15.6549	13.8511	14.3409	16.8363	15.9862	18.9639	FALSE				3	2	3	2	583	67.3	1.20016	0.123071	2.64653	2.55348		KIAA0391	O15091	Mitochondrial ribonuclease P catalytic subunit	KIAA0391	Mitochondrial ribonuclease P catalytic subunit
17.8968	16.9826	18.2589	19.5422	19.9061	21.6268	FALSE				5	3	5	3	710	80.6	1.62081	0.069935	2.64556	3.54324	+	PREP	P48147	Prolyl endopeptidase	PREP	Prolyl endopeptidase
19.4266	18.7121	19.8053	20.8153	21.0451	24.0178	FALSE				30	6	12	6	183	20.9	1.15163	0.132722	2.64477	2.4489		UBE2M	P61081	NEDD8-conjugating enzyme Ubc12	UBE2M	NEDD8-conjugating enzyme Ubc12
15.5348	14.5919	17.5974	15.1991	18.35	22.1012	FALSE				12	4	4	4	427	47.3	0.533314	0.37206	2.64206	1.21005		FLOT1	O75955	Flotillin-1	FLOT1	Flotillin-1
20.9999	19.7522	21.1132	22.3003	22.6052	24.8777	FALSE				30	5	24	4	164	19.3	1.33821	0.102279	2.63932	2.86068	+	SRSF3	P84103	Serine/arginine-rich splicing factor 3	SRSF3	Serine/arginine-rich splicing factor 3
15.1002	13.755	13.9311	15.4391	15.8922	19.3729	FALSE				2	1	1	1	556	63.3	0.940585	0.183882	2.6393	2.01106		RAD21L1	Q9H4I0	Double-strand-break repair protein rad21-like protein 1	RAD21L1	Double-strand-break repair protein rad21-like protein 1
16.8232	13.7786	17.2922	16.9054	18.1775	20.7251	FALSE				14	4	12	1	362	40.4	0.772556	0.243529	2.63797	1.6771		HLA-B	P01889	HLA class I histocompatibility antigen, B alpha chain	HLA-B	HLA class I histocompatibility antigen, B-7 alpha chain
16.0355	16.0107	14.7046	16.2254	17.2564	21.1815	FALSE				18	3	4	3	197	22.6	0.772629	0.243529	2.63747	1.67725		VBP1	P61758	Prefoldin subunit 3	VBP1	Prefoldin subunit 3
19.2214	20.1841	21.5809	22.0357	22.47	24.3907	FALSE				41	9	20	9	320	35.3	1.24256	0.117056	2.63665	2.64625		AIMP2	Q13155	Aminoacyl tRNA synthase complex-interacting multifunctional protein 2	AIMP2	Aminoacyl tRNA synthase complex-interacting multifunctional protein 2
16.8744	14.7841	18.4466	17.9978	18.0154	21.9799	FALSE				14	3	3	3	206	23.6	0.707328	0.272027	2.62934	1.54951		RALA	P11233	Ras-related protein Ral-A	RALA	Ras-related protein Ral-A
16.2869	15.5162	15.5648	17.8317	17.8196	19.5971	FALSE				2	1	1	1	718	81	1.82768	0.0557225	2.62681	4.09857	+	TARS2	Q9BW92	Threonine--tRNA ligase, mitochondrial	TARS2	Threonine--tRNA ligase, mitochondrial
14.3135	14.8743	14.0553	16.2112	16.5707	18.3412	FALSE				3	3	6	2	1538	169.3	1.69839	0.0646587	2.62669	3.74542	+	CLASP1	Q7Z460	CLIP-associating protein 1	CLASP1	CLIP-associating protein 1
17.0227	15.3727	17.4043	17.1906	18.8041	21.6833	FALSE				10	2	2	2	357	39.3	0.837798	0.218709	2.6261	1.80566		SNRNP40	Q96DI7	U5 small nuclear ribonucleoprotein 40 kDa protein	SNRNP40	U5 small nuclear ribonucleoprotein 40 kDa protein
21.0396	18.4986	20.7765	21.2192	22.0236	24.9469	FALSE				40	8	19	8	261	29	0.87915	0.204303	2.62502	1.88781		ERP29	P30040	Endoplasmic reticulum resident protein 29	ERP29	Endoplasmic reticulum resident protein 29
14.6786	14.569	14.9158	17.0335	15.7344	19.269	FALSE				12	1	1	1	125	13.5	1.18944	0.125145	2.62453	2.53024		LAMTOR2	Q9Y2Q5	Ragulator complex protein LAMTOR2	LAMTOR2	Ragulator complex protein LAMTOR2
22.6747	21.0024	22.8083	24.0829	24.3703	25.9047	FALSE				21	30	91	30	1488	152	1.49797	0.0807983	2.62419	3.23676	+	TCOF1	Q13428	Treacle protein	TCOF1	Treacle protein
16.0479	13.8878	16.012	16.3923	17.8501	19.5756	FALSE				9	1	2	1	173	19.8	1.05849	0.15217	2.6234	2.25253		PTP4A1	Q93096	Protein tyrosine phosphatase type IVA 1	PTP4A1	Protein tyrosine phosphatase type IVA 1
14.6915	15.1783	15.4169	17.3271	17.0486	18.7742	FALSE		+	CCW16_Biotin	3	2	8	1	564	63.1	1.9827	0.0469677	2.62104	4.55142	+	CPNE8	Q86YQ8	Copine-8	CPNE8	Copine-8 {ECO:0000305}
14.3517	15.9714	14.9416	14.9916	17.069	21.0639	FALSE				15	2	2	2	122	14.2	0.641426	0.305396	2.61992	1.42109		PFDN1	O60925	Prefoldin subunit 1	PFDN1	Prefoldin subunit 1
19.6159	18.8524	20.8464	21.2384	21.8396	24.0883	FALSE				48	7	25	5	216	23.5	1.17882	0.126963	2.61721	2.50728		RAB5C	P51148	Ras-related protein Rab-5C	RAB5C	Ras-related protein Rab-5C
21.103	19.1612	21.4766	21.9098	22.4339	25.2392	FALSE				39	3	11	3	70	8.2	0.97331	0.174606	2.61402	2.07737		RPL38	P63173	60S ribosomal protein L38	RPL38	60S ribosomal protein L38
22.2819	21.1733	24.0919	23.9146	24.5897	26.8807	FALSE				57	7	34	7	130	14.8	0.99064	0.169225	2.61262	2.1127		RPS15A	P62244	40S ribosomal protein S15a	RPS15A	40S ribosomal protein S15a
20.8641	16.9766	20.3525	20.5362	21.3622	24.1238	FALSE				14	9	19	9	798	88.4	0.732642	0.260392	2.60971	1.59894		ITGB1	P05556	Integrin beta-1	ITGB1	Integrin beta-1
20.4701	17.4119	19.6561	20.1645	21.204	23.9934	FALSE				40	11	33	6	425	47.8	0.825573	0.22337	2.60791	1.78148		RBBP7	Q16576	Histone-binding protein RBBP7	RBBP7	Histone-binding protein RBBP7
25.4234	23.5415	25.7643	26.3015	26.8326	29.4129	FALSE				59	36	208	22	724	83.2	1.03391	0.157957	2.60591	2.20158		HSP90AB1	P08238	Heat shock protein HSP 90-beta	HSP90AB1	Heat shock protein HSP 90-beta
17.3377	14.2916	18.7488	15.5834	21.3533	21.2553	FALSE				14	3	3	3	169	18.1	0.489735	0.398938	2.60466	1.1243		SPRR3	Q9UBC9	Small proline-rich protein 3	SPRR3	Small proline-rich protein 3
18.561	17.3049	19.9653	19.5668	20.3388	23.7353	FALSE				31	9	14	9	508	57.5	0.806246	0.230305	2.60326	1.74334		FARSA	Q9Y285	Phenylalanine--tRNA ligase alpha subunit	FARSA	Phenylalanine--tRNA ligase alpha subunit
20.6531	19.4545	21.8251	22.6072	22.8279	24.2996	FALSE				21	18	46	18	1297	143.6	1.39943	0.0931631	2.60068	3.00202	+	RRP12	Q5JTH9	RRP12-like protein	RRP12	RRP12-like protein
16.3521	14.2347	15.1776	17.0394	17.2486	19.2764	FALSE				1	1	1	1	1410	155.2	1.29612	0.108627	2.60001	2.7654		POGZ	Q7Z3K3	Pogo transposable element with ZNF domain	POGZ	Pogo transposable element with ZNF domain
23.3063	21.4987	24.088	24.1445	25.0157	27.5297	FALSE				49	25	116	20	641	70	0.956522	0.179293	2.59896	2.04329		HSPA1B	P0DMV9	Heat shock 70 kDa protein 1B	HSPA1B	Heat shock 70 kDa protein 1B {ECO:0000312|HGNC:HGNC:5233}
17.6154	12.9325	18.8532	17.5818	18.5348	21.0786	FALSE				4	1	1	1	163	18.2	0.552218	0.359446	2.59805	1.24708		VKORC1	Q9BQB6	Vitamin K epoxide reductase complex subunit 1	VKORC1	Vitamin K epoxide reductase complex subunit 1
13.5472	14.4519	14.6503	14.4646	16.6805	19.2918	FALSE				8	1	1	1	176	18.4	0.838963	0.21827	2.59582	1.80797		TRIR	Q9BQ61	Telomerase RNA component interacting RNase	TRIR	Telomerase RNA component interacting RNase {ECO:0000303|PubMed:28322335, ECO:0000312|HGNC:HGNC:28424}
20.1019	19.194	20.2148	21.4432	21.9549	23.898	FALSE				19	10	21	10	606	64.9	1.47701	0.0829719	2.59516	3.18604	+	MAGED2	Q9UNF1	Melanoma-associated antigen D2	MAGED2	Melanoma-associated antigen D2
19.1793	18.5461	20.312	21.4461	21.6666	22.7093	FALSE				41	5	14	5	174	19.1	1.7963	0.0574748	2.59487	4.01091	+	DNPH1	O43598	2'-deoxynucleoside 5'-phosphate N-hydrolase 1	DNPH1	2'-deoxynucleoside 5'-phosphate N-hydrolase 1 {ECO:0000255|HAMAP-Rule:MF_03036}
14.7666	14.8751	15.353	16.2497	17.1554	19.3705	FALSE				3	1	1	1	420	49.9	1.28772	0.110239	2.59362	2.74658		PRIM1	P49642	DNA primase small subunit	PRIM1	DNA primase small subunit
16.6318	13.9684	17.8602	16.7673	18.0263	21.446	FALSE				18	4	5	4	407	43.4	0.647679	0.301587	2.59308	1.43327		DAZAP1	Q96EP5	DAZ-associated protein 1	DAZAP1	DAZ-associated protein 1
13.654	14.2929	15.0809	15.9944	16.1323	18.6748	FALSE				2	2	2	2	1812	201.9	1.26123	0.113885	2.59124	2.68752		VIRMA	Q69YN4	Protein virilizer homolog	VIRMA	Protein virilizer homolog {ECO:0000305}
14.8293	14.5546	14.8176	16.2147	16.6326	19.1274	FALSE				1	1	1	1	1076	120.2	1.3273	0.104016	2.59106	2.83585	+	LUZP1	Q86V48	Leucine zipper protein 1	LUZP1	Leucine zipper protein 1
21.1904	17.7446	21.9401	21.4311	22.2134	25.0026	FALSE				30	8	29	7	346	36.9	0.700545	0.274465	2.59065	1.53628		HNRNPH3	P31942	Heterogeneous nuclear ribonucleoprotein H3	HNRNPH3	Heterogeneous nuclear ribonucleoprotein H3
15.1688	13.9012	14.367	16.2443	16.5597	18.4016	FALSE				3	1	1	1	396	44.6	1.55314	0.0760734	2.5895	3.37243	+	C17orf75	Q9HAS0	Protein Njmu-R1	C17orf75	Protein Njmu-R1
17.9891	14.3664	15.8796	15.9562	17.9971	22.0498	FALSE				21	4	5	4	359	40.3	0.552271	0.359446	2.58929	1.24718		NANS	Q9NR45	Sialic acid synthase	NANS	Sialic acid synthase
20.8816	18.1743	22.4468	22.2385	22.5389	24.492	FALSE				30	8	21	7	372	40.9	0.837602	0.218709	2.58889	1.80527		ARPC1B	O15143	Actin-related protein 2/3 complex subunit 1B	ARPC1B	Actin-related protein 2/3 complex subunit 1B
15.811	13.9775	15.1366	15.7438	16.5281	20.4088	FALSE				8	3	3	3	561	64.9	0.774276	0.242959	2.58517	1.68048		NT5C2	P49902	Cytosolic purine 5'-nucleotidase	NT5C2	Cytosolic purine 5'-nucleotidase
19.435	16.9207	19.9144	18.6949	20.0567	25.2711	FALSE				39	14	19	14	508	56.9	0.512943	0.38473	2.58419	1.17004		UGP2	Q16851	UTP--glucose-1-phosphate uridylyltransferase	UGP2	UTP--glucose-1-phosphate uridylyltransferase
15.5502	15.7693	15.3778	15.2443	18.2786	20.9243	FALSE				6	3	3	3	904	100.2	0.7181	0.267158	2.58333	1.57053		ERMP1	Q7Z2K6	Endoplasmic reticulum metallopeptidase 1	ERMP1	Endoplasmic reticulum metallopeptidase 1 {ECO:0000250|UniProtKB:Q6UPR8, ECO:0000312|HGNC:HGNC:23703}
15.2307	13.8175	14.4003	16.1417	16.4583	18.5981	FALSE				4	4	8	1	864	97.3	1.37997	0.0955516	2.58321	2.95673	+	DNM1	Q05193	Dynamin-1	DNM1	Dynamin-1
19.7173	15.5707	19.8511	18.2442	20.9628	23.6758	FALSE				43	4	9	4	100	10.7	0.541459	0.366535	2.58123	1.22601		HMGN1	P05114	Non-histone chromosomal protein HMG-14	HMGN1	Non-histone chromosomal protein HMG-14
23.4502	22.6638	23.7256	25.4629	25.5296	26.5807	FALSE		+	CCW16_Biotin	30	23	71	23	900	101.1	2.22996	0.0355855	2.57787	5.34917	+	MARS	P56192	Methionine--tRNA ligase, cytoplasmic	MARS	Methionine--tRNA ligase, cytoplasmic
13.4245	14.2775	15.3612	15.72	16.332	18.7421	FALSE				2	1	1	1	425	47.6	1.12282	0.13765	2.57697	2.38757		CLP1	Q92989	Polyribonucleotide 5'-hydroxyl-kinase Clp1	CLP1	Polyribonucleotide 5'-hydroxyl-kinase Clp1 {ECO:0000255|HAMAP-Rule:MF_03035}
14.9899	14.5816	15.8528	16.7553	16.9039	19.4942	FALSE				6	2	2	2	508	56.7	1.25328	0.115273	2.57636	2.66992		UBXN4	Q92575	UBX domain-containing protein 4	UBXN4	UBX domain-containing protein 4
19.8525	18.1904	21.3326	21.2579	21.9624	23.8832	FALSE				16	9	23	9	549	62	1.00752	0.164605	2.57595	2.14725		GNL3	Q9BVP2	Guanine nucleotide-binding protein-like 3	GNL3	Guanine nucleotide-binding protein-like 3
17.5656	15.795	17.7381	18.2644	19.1407	21.407	FALSE				6	2	5	2	286	33.7	1.07576	0.14787	2.57116	2.28853		NIPSNAP2	O75323	Protein NipSnap homolog 2	NIPSNAP2	Protein NipSnap homolog 2
16.2461	13.9059	15.7609	17.0175	17.6736	18.9351	FALSE				1	1	1	1	904	98.6	1.32492	0.104332	2.57107	2.83044	+	ZNF598	Q86UK7	E3 ubiquitin-protein ligase ZNF598	ZNF598	E3 ubiquitin-protein ligase ZNF598 {ECO:0000305}
20.2816	19.4379	20.3782	21.5507	21.4401	24.8192	FALSE				27	15	23	15	597	68	1.05223	0.153184	2.57078	2.23953		KARS	Q15046	Lysine--tRNA ligase	KARS	Lysine--tRNA ligase
21.4515	18.7638	20.76	21.4255	22.1567	25.0946	FALSE				44	7	20	7	214	22.1	0.864848	0.208925	2.5672	1.85933		PRDX5	P30044	Peroxiredoxin-5, mitochondrial	PRDX5	Peroxiredoxin-5, mitochondrial
20.0394	17.0333	19.7978	19.3149	21.0075	24.2483	FALSE				30	5	14	5	228	26.2	0.669553	0.289564	2.56675	1.47587		CACYBP	Q9HB71	Calcyclin-binding protein	CACYBP	Calcyclin-binding protein
15.3349	13.9201	15.4648	15.6225	16.6233	20.1671	FALSE				21	2	2	2	163	17.2	0.809989	0.228958	2.56437	1.75072		HINT2	Q9BX68	Adenosine 5'-monophosphoramidase HINT2	HINT2	Histidine triad nucleotide-binding protein 2, mitochondrial {ECO:0000305}
17.7198	13.7063	17.2904	16.7782	18.2071	21.4192	FALSE				7	4	7	2	767	86.4	0.614886	0.319701	2.56265	1.36939		SEC23B	Q15437	Protein transport protein Sec23B	SEC23B	Protein transport protein Sec23B {ECO:0000305}
18.1209	15.376	13.8717	14.5081	18.5757	21.9656	FALSE				8	4	4	2	409	43.1	0.441566	0.432546	2.56024	1.02866		RAD23B	P54727	UV excision repair protein RAD23 homolog B	RAD23B	UV excision repair protein RAD23 homolog B
14.7377	15.1874	14.4206	16.3841	16.951	18.6901	FALSE				6	1	1	1	214	23.8	1.60923	0.0707912	2.55984	3.51364	+	OSTF1	Q92882	Osteoclast-stimulating factor 1	OSTF1	Osteoclast-stimulating factor 1
17.0573	13.6516	14.7218	14.9969	16.5236	21.5862	FALSE				8	2	2	2	253	29.8	0.501224	0.391691	2.55867	1.14697		DNAJC8	O75937	DnaJ homolog subfamily C member 8	DNAJC8	DnaJ homolog subfamily C member 8
13.498	13.6629	16.6082	16.3255	16.7882	18.3279	FALSE				1	1	1	1	1390	155.4	1.01929	0.161786	2.55749	2.17145		MET	P08581	Hepatocyte growth factor receptor	MET	Hepatocyte growth factor receptor
24.3908	23.2251	24.4471	26.2729	26.2163	27.2327	FALSE		+	CCW16_Biotin	35	3	12	3	105	11.7	2.10607	0.0409665	2.55296	4.93711	+	TXN	P10599	Thioredoxin	TXN	Thioredoxin
14.7587	14.3124	16.1726	16.6934	16.8541	19.3527	FALSE				3	1	1	1	278	29.5	1.16809	0.128939	2.55217	2.48419		DHRS4	Q9BTZ2	Dehydrogenase/reductase SDR family member 4	DHRS4	Dehydrogenase/reductase SDR family member 4
14.1915	13.3081	15.6517	15.3772	15.949	19.475	FALSE				6	2	2	2	396	45.8	0.812686	0.228169	2.54998	1.75604		MRPS9	P82933	28S ribosomal protein S9, mitochondrial	MRPS9	28S ribosomal protein S9, mitochondrial
19.901	13.4331	19.2266	17.7083	18.7438	23.7576	FALSE				24	12	12	12	602	66	0.386941	0.475271	2.54969	0.918652		CKAP4	Q07065	Cytoskeleton-associated protein 4	CKAP4	Cytoskeleton-associated protein 4
20.0119	17.2674	19.4369	19.9741	20.8598	23.5275	FALSE				45	4	12	4	109	12.3	0.874901	0.205906	2.54839	1.87934		SLIRP	Q9GZT3	SRA stem-loop-interacting RNA-binding protein, mitochondrial	SLIRP	SRA stem-loop-interacting RNA-binding protein, mitochondrial
16.5389	14.2473	18.1899	17.892	17.9754	20.7496	FALSE				21	3	6	3	225	24.3	0.795247	0.234514	2.54692	1.72169		RAB21	Q9UL25	Ras-related protein Rab-21	RAB21	Ras-related protein Rab-21
23.6238	22.0877	25.1047	24.739	25.4294	28.2816	FALSE				77	18	88	18	243	26.7	0.849896	0.214409	2.54459	1.82963		RPS3	P23396	40S ribosomal protein S3	RPS3	40S ribosomal protein S3
14.7465	13.764	14.175	16.5186	14.9279	18.8686	FALSE				1	1	1	1	672	75.1	1.01184	0.163587	2.54322	2.15613		AACS	Q86V21	Acetoacetyl-CoA synthetase	AACS	Acetoacetyl-CoA synthetase
14.8316	14.2821	14.3939	14.8558	16.104	20.1676	FALSE				3	1	1	1	236	25.8	0.720567	0.265782	2.53993	1.57535		CD81	P60033	CD81 antigen	CD81	CD81 antigen
17.6928	16.5703	18.2174	19.0108	19.4915	21.5936	FALSE				4	1	1	1	137	15	1.28008	0.111126	2.53844	2.72947		KRTAP15-1	Q3LI76	Keratin-associated protein 15-1	KRTAP15-1	Keratin-associated protein 15-1
15.6908	12.8315	15.4597	16.78	17.0104	17.805	FALSE				4	1	1	1	457	50.8	1.23122	0.118897	2.53779	2.62129		KLF5	Q13887	Krueppel-like factor 5	KLF5	Krueppel-like factor 5
25.7857	24.044	26.4234	26.7086	27.3097	29.8469	FALSE				58	31	200	24	646	70.9	0.994931	0.168289	2.53735	2.12147		HSPA8	P11142	Heat shock cognate 71 kDa protein	HSPA8	Heat shock cognate 71 kDa protein
13.7221	14.0649	15.2177	16.2745	15.7501	18.5744	FALSE				3	1	1	1	245	28.2	1.2159	0.120599	2.53139	2.58775		TPMT	P51580	Thiopurine S-methyltransferase	TPMT	Thiopurine S-methyltransferase {ECO:0000303|PubMed:18484748}
23.5594	20.6246	22.9355	23.5656	24.2605	26.8807	FALSE				44	21	61	21	508	57.1	0.873709	0.206354	2.52909	1.87697		P4HB	P07237	Protein disulfide-isomerase	P4HB	Protein disulfide-isomerase
17.2649	14.2642	18.4534	18.9837	19.1706	19.409	FALSE				7	2	3	2	334	38.7	0.943761	0.182841	2.52695	2.01747		RSRC1	Q96IZ7	Serine/Arginine-related protein 53	RSRC1	Serine/Arginine-related protein 53
19.3647	14.6037	18.9419	17.4595	18.7791	24.2493	FALSE				60	10	15	10	314	34.3	0.41758	0.451275	2.52588	0.980593		HADH	Q16836	Hydroxyacyl-coenzyme A dehydrogenase, mitochondrial	HADH	Hydroxyacyl-coenzyme A dehydrogenase, mitochondrial
19.63	18.659	21.4775	21.5779	21.7932	23.97	FALSE				19	10	23	10	588	68	1.05393	0.152882	2.52485	2.24306		PES1	O00541	Pescadillo homolog	PES1	Pescadillo homolog {ECO:0000255|HAMAP-Rule:MF_03028}
15.4263	14.2478	14.3067	16.3782	16.5886	18.5846	FALSE				0	1	1	1	3859	437.3	1.46257	0.0846111	2.52351	3.15136	+	TRRAP	Q9Y4A5	Transformation/transcription domain-associated protein	TRRAP	Transformation/transcription domain-associated protein
18.3545	15.6389	18.595	19.0052	19.2971	21.8519	FALSE				2	1	1	1	358	39.8	0.897912	0.197554	2.52201	1.92529		HAUS7	Q99871	HAUS augmin-like complex subunit 7	HAUS7	HAUS augmin-like complex subunit 7
15.405	13.326	15.9163	15.0397	16.6941	20.4785	FALSE				4	2	2	2	919	103	0.633481	0.309374	2.52168	1.40562		DHTKD1	Q96HY7	Probable 2-oxoglutarate dehydrogenase E1 component DHKTD1, mitochondrial	DHTKD1	Probable 2-oxoglutarate dehydrogenase E1 component DHKTD1, mitochondrial
15.5673	13.7228	15.0677	15.7625	16.3602	19.7875	FALSE				17	5	31	2	434	47.2	0.854165	0.212913	2.51748	1.83811		ENO2	P09104	Gamma-enolase	ENO2	Gamma-enolase
20.0893	18.5014	21.2497	21.0705	21.8125	24.5043	FALSE				57	10	38	6	180	20.5	0.893575	0.199139	2.5156	1.91661		ARF4	P18085	ADP-ribosylation factor 4	ARF4	ADP-ribosylation factor 4
17.6548	15.4835	17.9619	17.014	19.4172	22.2152	FALSE				19	4	8	3	243	27.2	0.674512	0.28671	2.51539	1.48553		VAPB	O95292	Vesicle-associated membrane protein-associated protein B/C	VAPB	Vesicle-associated membrane protein-associated protein B/C
20.4952	17.0424	22.5607	20.854	21.9926	24.7959	FALSE				53	11	23	11	300	34.3	0.560464	0.354551	2.51472	1.26321		ARPC2	O15144	Actin-related protein 2/3 complex subunit 2	ARPC2	Actin-related protein 2/3 complex subunit 2
20.2976	18.9114	21.8908	21.9724	22.1651	24.5053	FALSE				4	6	8	6	1720	194.7	0.995315	0.168244	2.51434	2.12226		POLR1A	O95602	DNA-directed RNA polymerase I subunit RPA1	POLR1A	DNA-directed RNA polymerase I subunit RPA1
19.5834	18.8447	20.0124	21.4846	21.471	23.0277	FALSE				5	5	11	5	1029	118.2	1.81441	0.0562722	2.51425	4.06135	+	U2SURP	O15042	U2 snRNP-associated SURP motif-containing protein	U2SURP	U2 snRNP-associated SURP motif-containing protein
16.4803	17.212	14.6486	18.5559	17.9513	19.3548	FALSE				1	1	2	1	1162	132.7	1.35616	0.0993747	2.507	2.90179	+	KDM2A	Q9Y2K7	Lysine-specific demethylase 2A	KDM2A	Lysine-specific demethylase 2A
13.9477	15.2233	16.2208	16.6608	17.4907	18.757	FALSE				5	1	1	1	194	22.6	1.30881	0.106781	2.50552	2.79398	+	SSU72	Q9NP77	RNA polymerase II subunit A C-terminal domain phosphatase SSU72	SSU72	RNA polymerase II subunit A C-terminal domain phosphatase SSU72
20.9167	18.8098	22.1441	21.9689	22.4802	24.9347	FALSE				44	7	23	7	191	21.9	0.872258	0.206559	2.50444	1.87408		PDCD6	O75340	Programmed cell death protein 6	PDCD6	Programmed cell death protein 6
14.7708	14.5689	14.6894	16.0693	16.6874	18.7777	FALSE				13	1	1	1	123	13.8	1.41788	0.0903925	2.5018	3.04525	+	PSMG4	Q5JS54	Proteasome assembly chaperone 4	PSMG4	Proteasome assembly chaperone 4
23.0482	23.3986	23.9091	24.8608	25.3376	27.661	FALSE				55	29	96	29	732	82.7	1.30174	0.107586	2.50115	2.77803	+	XRCC5	P13010	X-ray repair cross-complementing protein 5	XRCC5	X-ray repair cross-complementing protein 5
17.9795	14.9481	18.2665	18.2246	18.3678	22.0897	FALSE				16	4	6	3	350	40.3	0.687754	0.280795	2.49602	1.51134		TWF1	Q12792	Twinfilin-1	TWF1	Twinfilin-1
14.766	14.1082	16.2207	15.2694	16.9623	20.3372	FALSE				18	1	1	1	108	12.6	0.703795	0.27326	2.49137	1.54262		ATP5PF	P18859	ATP synthase-coupling factor 6, mitochondrial	ATP5PF	ATP synthase-coupling factor 6, mitochondrial {ECO:0000305}
15.1991	14.465	15.4501	15.816	16.7838	19.987	FALSE				13	2	2	2	187	20.8	0.897306	0.197715	2.49089	1.92407		MRPS28	Q9Y2Q9	28S ribosomal protein S28, mitochondrial	MRPS28	28S ribosomal protein S28, mitochondrial
18.3645	17.2217	19.3518	19.852	20.4376	22.1187	FALSE				13	3	3	3	406	46.2	1.27425	0.112084	2.49008	2.71647		VMP1	Q96GC9	Vacuole membrane protein 1	VMP1	Vacuole membrane protein 1
14.8352	14.2139	16.0523	14.7372	16.9065	20.9169	FALSE				21	2	2	2	125	14.3	0.587652	0.336918	2.4864	1.3163		PDCD5	O14737	Programmed cell death protein 5	PDCD5	Programmed cell death protein 5
14.8458	13.2859	16.7755	17.4334	17.1788	17.7413	FALSE				1	1	1	1	740	83.5	1.14185	0.134591	2.48207	2.428		DTX3L	Q8TDB6	E3 ubiquitin-protein ligase DTX3L	DTX3L	E3 ubiquitin-protein ligase DTX3L
13.2725	13.9806	17.8767	15.7973	16.2011	20.5763	FALSE				5	2	2	2	410	46	0.520243	0.37996	2.48163	1.18439		COX15	Q7KZN9	Cytochrome c oxidase assembly protein COX15 homolog	COX15	Cytochrome c oxidase assembly protein COX15 homolog
16.2837	13.7961	16.5936	17.5912	15.7778	20.7466	FALSE				8	4	4	4	709	79.7	0.660852	0.293942	2.48077	1.45892		ABCF3	Q9NUQ8	ATP-binding cassette sub-family F member 3	ABCF3	ATP-binding cassette sub-family F member 3
13.9982	14.7611	14.8357	15.7569	16.2758	19.0042	FALSE				2	1	1	1	531	59.9	1.11944	0.138351	2.48062	2.3804		PAF1	Q8N7H5	RNA polymerase II-associated factor 1 homolog	PAF1	RNA polymerase II-associated factor 1 homolog
20.5987	20.3217	20.6174	21.9012	22.2689	24.8083	FALSE				22	14	28	14	669	69.4	1.26639	0.113124	2.48015	2.69899		RBM14	Q96PK6	RNA-binding protein 14	RBM14	RNA-binding protein 14
18.1252	16.4181	13.8771	16.0076	18.0923	21.7593	FALSE				30	3	3	3	140	14.5	0.522558	0.379056	2.47962	1.18894		SNCA	P37840	Alpha-synuclein	SNCA	Alpha-synuclein
19.2754	18.1679	22.1388	21.2605	21.7156	24.0366	FALSE				22	6	17	6	247	28	0.781028	0.240165	2.47689	1.69373		TMEM33	P57088	Transmembrane protein 33	TMEM33	Transmembrane protein 33
22.4686	20.8696	23.9366	23.4084	24.1523	27.1349	FALSE				49	20	74	18	471	54.2	0.79174	0.235924	2.47357	1.71479		NONO	Q15233	Non-POU domain-containing octamer-binding protein	NONO	Non-POU domain-containing octamer-binding protein
14.7246	13.5497	14.744	15.5961	15.8979	18.94	FALSE				2	2	2	2	1953	219.5	1.0191	0.161786	2.47191	2.17106		THADA	Q6YHU6	Thyroid adenoma-associated protein	THADA	Thyroid adenoma-associated protein
13.6088	14.3823	16.4144	16.2916	15.8709	19.6576	FALSE				3	1	1	1	358	40.6	0.779727	0.240645	2.47156	1.69118		PTPA	Q15257	Serine/threonine-protein phosphatase 2A activator	PTPA	Serine/threonine-protein phosphatase 2A activator
14.4309	14.5069	16.6797	17.5132	17.5432	17.9676	FALSE				3	1	1	1	294	32.9	1.51739	0.0792169	2.46883	3.28416	+	ZNF346	Q9UL40	Zinc finger protein 346	ZNF346	Zinc finger protein 346
15.7527	14.4482	14.463	16.6795	17.0572	18.327	FALSE				0	1	1	1	1785	201.9	1.69594	0.064729	2.46661	3.73891	+	ARFGEF2	Q9Y6D5	Brefeldin A-inhibited guanine nucleotide-exchange protein 2	ARFGEF2	Brefeldin A-inhibited guanine nucleotide-exchange protein 2
19.5776	16.8768	18.5834	19.1587	20.1344	23.1443	FALSE				26	3	12	3	156	16.5	0.793501	0.235097	2.46653	1.71825		CDKN2A	P42771	Cyclin-dependent kinase inhibitor 2A	CDKN2A	Cyclin-dependent kinase inhibitor 2A {ECO:0000312|HGNC:HGNC:1787}
19.7677	19.2872	20.1976	20.278	21.2997	25.0642	FALSE				23	9	15	9	437	51.5	0.766643	0.245942	2.46311	1.6655		SNRNP70	P08621	U1 small nuclear ribonucleoprotein 70 kDa	SNRNP70	U1 small nuclear ribonucleoprotein 70 kDa
24.5652	22.7628	25.8855	25.5396	26.1474	28.9074	FALSE				52	25	118	25	553	59.7	0.828975	0.222225	2.46026	1.78821		ATP5F1A	P25705	ATP synthase subunit alpha, mitochondrial	ATP5F1A	ATP synthase subunit alpha, mitochondrial {ECO:0000305}
16.1658	13.8585	17.6254	15.8315	17.919	21.2704	FALSE				9	5	5	5	993	111.7	0.566647	0.350378	2.45703	1.27529		EMC1	Q8N766	ER membrane protein complex subunit 1	EMC1	ER membrane protein complex subunit 1
17.4748	14.4757	14.9746	15.9297	16.8995	21.4548	FALSE				6	4	4	2	624	65.7	0.561225	0.354439	2.45293	1.26469		UBQLN2	Q9UHD9	Ubiquilin-2	UBQLN2	Ubiquilin-2
20.0281	20.2905	20.7106	21.227	22.0634	25.0893	FALSE				20	17	27	17	998	112.3	0.964387	0.177362	2.45023	2.05924		GTF2I	P78347	General transcription factor II-I	GTF2I	General transcription factor II-I
20.3353	19.0504	22.2845	21.7561	22.5221	24.7341	FALSE				25	14	40	14	812	89.2	0.879047	0.204303	2.44733	1.88761		NOP2	P46087	Probable 28S rRNA (cytosine(4447)-C(5))-methyltransferase	NOP2	Probable 28S rRNA (cytosine(4447)-C(5))-methyltransferase
16.4439	14.7943	17.6888	15.3128	18.6955	22.2589	FALSE				7	6	6	6	923	102.8	0.490425	0.398938	2.44671	1.12566		CCAR2	Q8N163	Cell cycle and apoptosis regulator protein 2	CCAR2	Cell cycle and apoptosis regulator protein 2
14.7697	15.4833	15.118	16.5286	16.7709	19.3968	FALSE				7	2	2	2	469	53.2	1.21893	0.120283	2.44179	2.59439		UFSP2	Q9NUQ7	Ufm1-specific protease 2	UFSP2	Ufm1-specific protease 2
17.4055	15.8323	18.2877	18.515	19.0118	21.3233	FALSE				13	2	2	2	186	21.5	1.01922	0.161786	2.44151	2.17131		ARL8B	Q9NVJ2	ADP-ribosylation factor-like protein 8B	ARL8B	ADP-ribosylation factor-like protein 8B
18.3483	15.4646	18.8049	18.1772	19.4451	22.3157	FALSE				10	3	4	3	410	46.6	0.689952	0.279662	2.44008	1.51562		PAFAH1B1	P43034	Platelet-activating factor acetylhydrolase IB subunit beta	PAFAH1B1	Platelet-activating factor acetylhydrolase IB subunit alpha {ECO:0000255|HAMAP-Rule:MF_03141}
21.6927	19.4328	21.7443	21.9857	22.5149	25.6836	FALSE				16	6	23	6	507	55	0.815915	0.227106	2.43815	1.76241		SLC7A5	Q01650	Large neutral amino acids transporter small subunit 1	SLC7A5	Large neutral amino acids transporter small subunit 1
17.7606	17.5573	14.236	18.0461	19.0694	19.7451	FALSE				4	1	3	1	247	28.4	0.913631	0.192154	2.43557	1.95679		FAM133B	Q5BKY9	Protein FAM133B	FAM133B	Protein FAM133B
20.6983	14.8175	19.499	18.0597	20.3514	23.8917	FALSE				44	4	6	4	172	19.6	0.419217	0.449935	2.42932	0.983885		TPT1	P13693	Translationally-controlled tumor protein	TPT1	Translationally-controlled tumor protein
21.9131	20.3202	21.9606	22.6851	23.4004	25.3824	FALSE				17	19	42	19	1031	117.3	1.17496	0.12773	2.42465	2.49897		DDX46	Q7L014	Probable ATP-dependent RNA helicase DDX46	DDX46	Probable ATP-dependent RNA helicase DDX46
12.9402	14.0296	15.5736	15.0689	15.7683	18.9777	FALSE				3	1	1	1	317	36.9	0.78443	0.238764	2.42384	1.70042		RCN2	Q14257	Reticulocalbin-2	RCN2	Reticulocalbin-2
14.5852	14.4986	16.6	16.67	17.0913	19.1924	FALSE				2	1	1	1	439	49.9	1.09647	0.144394	2.42332	2.33195		ACOT9	Q9Y305	Acyl-coenzyme A thioesterase 9, mitochondrial	ACOT9	Acyl-coenzyme A thioesterase 9, mitochondrial
15.743	14.7037	15.3104	16.3167	17.4361	19.2531	FALSE				16	2	2	2	190	20.7	1.25044	0.115498	2.41624	2.66362		NTPCR	Q9BSD7	Cancer-related nucleoside-triphosphatase	NTPCR	Cancer-related nucleoside-triphosphatase
13.8092	15.144	13.8203	16.0312	15.9375	18.0411	FALSE				3	1	1	1	425	47.2	1.37849	0.0956836	2.41211	2.95328	+	PLEKHA2	Q9HB19	Pleckstrin homology domain-containing family A member 2	PLEKHA2	Pleckstrin homology domain-containing family A member 2
14.0923	13.8378	15.8933	16.0447	16.3898	18.6235	FALSE				2	1	1	1	474	53.3	1.09527	0.144445	2.41155	2.32942		CCDC6	Q16204	Coiled-coil domain-containing protein 6	CCDC6	Coiled-coil domain-containing protein 6
17.3745	14.1101	14.8497	15.5151	17.6206	20.4242	FALSE				8	1	1	1	103	11.6	0.62596	0.31319	2.40856	1.39097		LSM7	Q9UK45	U6 snRNA-associated Sm-like protein LSm7	LSM7	U6 snRNA-associated Sm-like protein LSm7
22.0885	20.9256	23.6941	23.4749	24.1949	26.2606	FALSE				62	16	85	4	298	32.8	0.97403	0.17453	2.4074	2.07884		SLC25A5	P05141	ADP/ATP translocase 2	SLC25A5	ADP/ATP translocase 2
16.5322	14.5714	15.2745	15.3319	17.7171	20.5473	FALSE				7	3	3	3	708	80.5	0.677754	0.285298	2.40607	1.49185		MRE11	P49959	Double-strand break repair protein MRE11	MRE11	Double-strand break repair protein MRE11
19.1922	16.1712	20.5869	19.5692	20.3491	23.2456	FALSE				9	4	10	4	492	54	0.630678	0.310853	2.40451	1.40016		SLC2A1	P11166	Solute carrier family 2, facilitated glucose transporter member 1	SLC2A1	Solute carrier family 2, facilitated glucose transporter member 1
16.2494	14.6962	14.8702	16.7802	17.0417	19.2043	FALSE				1	1	2	1	1129	125.9	1.23784	0.117994	2.40344	2.63584		WDHD1	O75717	WD repeat and HMG-box DNA-binding protein 1	WDHD1	WD repeat and HMG-box DNA-binding protein 1
13.6511	15.23	16.0945	15.9338	16.29	19.9459	FALSE				7	2	2	2	414	47.6	0.750206	0.252321	2.39801	1.6333		MRPS27	Q92552	28S ribosomal protein S27, mitochondrial	MRPS27	28S ribosomal protein S27, mitochondrial {ECO:0000305}
21.8932	20.2286	21.4628	22.128	23.0934	25.546	FALSE				34	17	57	13	623	69.6	0.990816	0.169225	2.39425	2.11306		SYNCRIP	O60506	Heterogeneous nuclear ribonucleoprotein Q	SYNCRIP	Heterogeneous nuclear ribonucleoprotein Q
13.7852	14.2681	16.1519	16.568	16.3873	18.431	FALSE				1	1	1	1	1272	147.7	1.15616	0.131694	2.39374	2.45858		UPF2	Q9HAU5	Regulator of nonsense transcripts 2	UPF2	Regulator of nonsense transcripts 2
20.6848	17.2623	20.7817	19.1688	21.7209	25.0168	FALSE				35	11	29	11	466	52.1	0.5113	0.385025	2.39258	1.16681		G3BP1	Q13283	Ras GTPase-activating protein-binding protein 1	G3BP1	Ras GTPase-activating protein-binding protein 1
15.7027	13.3526	15.532	16.7867	15.5401	19.4376	FALSE				4	2	2	2	759	84.5	0.803958	0.231394	2.39239	1.73884		GIT2	Q14161	ARF GTPase-activating protein GIT2	GIT2	ARF GTPase-activating protein GIT2
19.4403	16.5528	20.2886	20.0913	20.2545	23.1113	FALSE				13	3	7	3	239	27.1	0.732171	0.260446	2.39178	1.59802		TMCO1	Q9UM00	Calcium load-activated calcium channel	TMCO1	Calcium load-activated calcium channel {ECO:0000305|PubMed:27212239}
17.5826	14.0958	17.1767	17.0972	16.4297	22.4867	FALSE				5	1	2	1	261	29.9	0.466967	0.413875	2.3862	1.07923		MT-CO3	P00414	Cytochrome c oxidase subunit 3	MT-CO3	Cytochrome c oxidase subunit 3
15.0271	14.3809	16.3322	15.9866	16.8253	20.0791	FALSE				13	6	18	2	494	56.6	0.802095	0.232262	2.38361	1.73517		SRSF4	Q08170	Serine/arginine-rich splicing factor 4	SRSF4	Serine/arginine-rich splicing factor 4
23.1121	22.0419	23.7791	24.4861	25.0298	26.5647	FALSE				45	21	65	21	561	64.3	1.38583	0.0952337	2.38247	2.97033	+	ASNS	P08243	Asparagine synthetase [glutamine-hydrolyzing]	ASNS	Asparagine synthetase [glutamine-hydrolyzing]
21.895	22.5047	23.2214	24.952	24.0114	25.8039	FALSE				31	22	42	22	795	87.2	1.68048	0.065688	2.38204	3.69811	+	ALDH18A1	P54886	Delta-1-pyrroline-5-carboxylate synthase	ALDH18A1	Delta-1-pyrroline-5-carboxylate synthase
14.3116	14.3396	17.3466	15.2565	17.2767	20.6098	FALSE				20	3	4	3	218	25.6	0.570214	0.348015	2.38173	1.28226		MRPS34	P82930	28S ribosomal protein S34, mitochondrial	MRPS34	28S ribosomal protein S34, mitochondrial
16.0359	13.4465	18.2889	17.5604	15.9021	21.452	FALSE				7	3	3	3	551	59.2	0.478812	0.405674	2.38105	1.1027		CPSF6	Q16630	Cleavage and polyadenylation specificity factor subunit 6	CPSF6	Cleavage and polyadenylation specificity factor subunit 6 {ECO:0000305}
15.3818	13.8819	15.7546	16.1293	16.1777	19.8355	FALSE				3	2	2	2	977	107.1	0.811395	0.22847	2.37473	1.75349		RBM15	Q96T37	RNA-binding protein 15	RBM15	RNA-binding protein 15 {ECO:0000305}
18.399	15.215	13.5279	13.6213	18.1536	22.49	FALSE				24	5	9	5	204	23.2	0.334009	0.525307	2.37435	0.809878		ARHGDIA	P52565	Rho GDP-dissociation inhibitor 1	ARHGDIA	Rho GDP-dissociation inhibitor 1
14.6126	13.9287	14.3977	16.2769	15.3168	18.4529	FALSE				2	1	1	1	553	60.5	1.17328	0.127965	2.36921	2.49535		GLYR1	Q49A26	Putative oxidoreductase GLYR1	GLYR1	Putative oxidoreductase GLYR1
21.3176	19.7518	21.2369	21.987	22.4695	24.955	FALSE				17	14	30	14	944	103	1.05893	0.15217	2.36843	2.25345		UNC45A	Q9H3U1	Protein unc-45 homolog A	UNC45A	Protein unc-45 homolog A
17.664	16.1502	18.0484	18.6406	19.1946	21.1269	FALSE				7	3	3	3	499	56.3	1.17057	0.128478	2.36652	2.48952		CAMK2D	Q13557	Calcium/calmodulin-dependent protein kinase type II subunit delta	CAMK2D	Calcium/calmodulin-dependent protein kinase type II subunit delta
18.5548	17.7523	19.9692	20.1949	20.5669	22.6106	FALSE				6	4	4	4	889	98.3	1.12147	0.137891	2.36539	2.38471		ACO1	P21399	Cytoplasmic aconitate hydratase	ACO1	Cytoplasmic aconitate hydratase
14.7024	14.1094	14.1319	14.7673	15.8883	19.3637	FALSE				15	2	2	2	311	34.9	0.778127	0.241204	2.35851	1.68804		MRPL4	Q9BYD3	39S ribosomal protein L4, mitochondrial	MRPL4	39S ribosomal protein L4, mitochondrial
17.3271	13.0008	17.8175	17.1276	17.4978	20.5917	FALSE				7	1	1	1	149	17.4	0.554425	0.358576	2.3572	1.25139		MRPL20	Q9BYC9	39S ribosomal protein L20, mitochondrial	MRPL20	39S ribosomal protein L20, mitochondrial
19.909	17.0611	19.1075	18.3496	20.2772	24.5084	FALSE				24	7	12	7	274	30.8	0.514085	0.384321	2.35253	1.17229		NQO1	P15559	NAD(P)H dehydrogenase [quinone] 1	NQO1	NAD(P)H dehydrogenase [quinone] 1
17.3673	13.3737	13.3643	13.5797	16.2699	21.289	FALSE				18	3	3	3	289	32.6	0.374751	0.485447	2.3444	0.893816		GNPDA1	P46926	Glucosamine-6-phosphate isomerase 1	GNPDA1	Glucosamine-6-phosphate isomerase 1
16.0972	16.51	17.5983	17.8552	18.2313	21.1392	FALSE				9	3	3	3	518	58.4	0.969981	0.175734	2.34008	2.07061		UTP15	Q8TED0	U3 small nucleolar RNA-associated protein 15 homolog	UTP15	U3 small nucleolar RNA-associated protein 15 homolog
15.3147	13.478	15.2547	16.1079	16.3611	18.5971	FALSE				9	2	2	2	455	48.3	1.10649	0.141833	2.33955	2.35305		MFSD10	Q14728	Major facilitator superfamily domain-containing protein 10	MFSD10	Major facilitator superfamily domain-containing protein 10
20.7795	19.4865	21.808	22.1371	22.4038	24.548	FALSE				8	1	4	1	115	13	1.08137	0.146988	2.3383	2.30027		RPS26	P62854	40S ribosomal protein S26	RPS26	40S ribosomal protein S26
23.0611	21.5226	24.1819	24.1652	24.6487	26.9654	FALSE				63	10	34	10	146	16.4	0.944469	0.182682	2.33787	2.0189		RPS16	P62249	40S ribosomal protein S16	RPS16	40S ribosomal protein S16
15.2095	13.5847	15.2134	16.2852	16.4107	18.3252	FALSE				3	1	1	1	450	50.7	1.28333	0.110547	2.33785	2.73674		CSK	P41240	Tyrosine-protein kinase CSK	CSK	Tyrosine-protein kinase CSK
21.3719	18.8379	20.5403	20.8671	21.9221	24.9744	FALSE				26	4	13	4	160	18.7	0.745369	0.254742	2.33783	1.62383		PTGES3	Q15185	Prostaglandin E synthase 3	PTGES3	Prostaglandin E synthase 3
17.6092	17.1924	19.1024	19.1173	19.9229	21.8737	FALSE				10	3	3	3	457	49.8	1.09552	0.144445	2.33668	2.32995		PDLIM7	Q9NR12	PDZ and LIM domain protein 7	PDLIM7	PDZ and LIM domain protein 7
20.617	16.9195	20.7509	18.9158	21.2241	25.1505	FALSE				35	16	20	16	592	64.6	0.455196	0.42243	2.33434	1.05584		ATIC	P31939	Bifunctional purine biosynthesis protein ATIC	ATIC	Bifunctional purine biosynthesis protein PURH
18.6829	17.716	19.2535	19.4339	20.4611	22.7488	FALSE				8	3	9	3	305	33.7	1.01504	0.162897	2.3305	2.1627		EIF2B1	Q14232	Translation initiation factor eIF-2B subunit alpha	EIF2B1	Translation initiation factor eIF-2B subunit alpha
15.9332	14.0072	14.1005	15.1182	16.6718	19.2184	FALSE				10	1	1	1	184	21.8	0.794816	0.234514	2.3225	1.72084		IMP3	Q9NV31	U3 small nucleolar ribonucleoprotein protein IMP3	IMP3	U3 small nucleolar ribonucleoprotein protein IMP3
22.1377	21.2588	23.6498	23.6837	24.2335	26.0935	FALSE				26	45	105	45	2061	234.6	1.08102	0.146988	2.32147	2.29955		MYOF	Q9NZM1	Myoferlin	MYOF	Myoferlin
16.685	14.8671	16.9971	17.6473	17.9572	19.9083	FALSE				4	1	5	1	210	23.7	1.12476	0.137558	2.32117	2.39167		NDUFS8	O00217	NADH dehydrogenase [ubiquinone] iron-sulfur protein 8, mitochondrial	NDUFS8	NADH dehydrogenase [ubiquinone] iron-sulfur protein 8, mitochondrial
20.6508	19.0513	21.1745	22.2358	22.0415	23.5573	FALSE				20	12	25	12	714	81.8	1.36037	0.0985744	2.31929	2.91146	+	CAPN1	P07384	Calpain-1 catalytic subunit	CAPN1	Calpain-1 catalytic subunit {ECO:0000305}
17.7853	12.9502	17.4691	15.9651	18.1411	21.0516	FALSE				3	1	1	1	228	25.4	0.467104	0.413875	2.31772	1.0795		CD9	P21926	CD9 antigen	CD9	CD9 antigen {ECO:0000303|PubMed:1840589}
22.4326	21.2148	23.4601	23.4217	24.0272	26.6041	FALSE				36	21	59	20	704	80.1	0.92305	0.189197	2.31511	1.97572		TRAP1	Q12931	Heat shock protein 75 kDa, mitochondrial	TRAP1	Heat shock protein 75 kDa, mitochondrial
20.1883	16.1625	19.5665	18.0127	21.0308	23.8168	FALSE				16	11	14	11	895	100.2	0.480748	0.404421	2.31432	1.10653		SF3B2	Q13435	Splicing factor 3B subunit 2	SF3B2	Splicing factor 3B subunit 2
14.9726	15.0781	15.701	15.3557	16.7525	20.5839	FALSE				3	2	2	2	591	66.5	0.663902	0.292472	2.31345	1.46486		ENAH	Q8N8S7	Protein enabled homolog	ENAH	Protein enabled homolog
15.4437	14.1192	15.3889	14.7041	17.4358	19.7402	FALSE				10	1	2	1	144	16.1	0.692665	0.278205	2.30945	1.52091		SRP19	P09132	Signal recognition particle 19 kDa protein	SRP19	Signal recognition particle 19 kDa protein
20.6705	20.1076	22.4681	21.2423	23.149	25.7731	FALSE				48	6	20	6	192	21.9	0.704353	0.273155	2.30608	1.54371		RPL9;RPL9P7;RPL9P8;RPL9P9	P32969	60S ribosomal protein L9	RPL9;RPL9P7;RPL9P8;RPL9P9	60S ribosomal protein L9
15.0955	15.2062	16.5085	17.1167	17.1927	19.4136	FALSE				3	4	6	4	1749	195.9	1.23078	0.118897	2.30423	2.62034		NUP188	Q5SRE5	Nucleoporin NUP188	NUP188	Nucleoporin NUP188 homolog
18.3908	13.5323	18.4859	18.0891	18.788	20.4391	FALSE				13	2	2	2	228	24.9	0.576793	0.344443	2.30241	1.29511		RPE	Q96AT9	Ribulose-phosphate 3-epimerase	RPE	Ribulose-phosphate 3-epimerase
23.0344	19.0398	23.4219	22.2728	23.5122	26.6152	FALSE				33	67	99	67	2472	284.4	0.532263	0.372785	2.30138	1.20799		SPTAN1	Q13813	Spectrin alpha chain, non-erythrocytic 1	SPTAN1	Spectrin alpha chain, non-erythrocytic 1
16.9994	14.4695	17.0682	17.4304	17.7972	20.2135	FALSE				4	1	2	1	306	34.2	0.876888	0.205084	2.30132	1.8833		PPT1	P50897	Palmitoyl-protein thioesterase 1	PPT1	Palmitoyl-protein thioesterase 1
18.4662	13.4598	17.2133	16.3265	18.0461	21.6354	FALSE				28	2	2	2	86	10.1	0.454855	0.422524	2.28953	1.05516		SF3B5	Q9BWJ5	Splicing factor 3B subunit 5	SF3B5	Splicing factor 3B subunit 5
14.0846	13.2927	15.2126	15.8216	15.8803	17.7565	FALSE				1	1	1	1	1259	138.3	1.2711	0.112469	2.28952	2.70945		ITPRID2	P28290	Protein ITPRID2	ITPRID2	Protein ITPRID2 {ECO:0000305}
15.184	15.5662	15.8007	16.9453	17.4282	19.0319	FALSE				3	1	1	1	598	65.9	1.59772	0.0718525	2.28486	3.48439	+	POLA2	Q14181	DNA polymerase alpha subunit B	POLA2	DNA polymerase alpha subunit B
16.4252	13.1892	15.5223	16.5121	16.8409	18.6247	FALSE				4	2	4	1	541	61.1	0.912864	0.192324	2.28031	1.95525		EHD4	Q9H223	EH domain-containing protein 4	EHD4	EH domain-containing protein 4 {ECO:0000305}
14.7883	14.0375	18.6051	17.3077	15.923	21.0395	FALSE				2	3	4	3	1647	184.5	0.474939	0.408749	2.27974	1.09503		SMARCA4	P51532	Transcription activator BRG1	SMARCA4	Transcription activator BRG1
18.7509	17.0765	19.6066	19.0101	19.6778	23.5792	FALSE				26	7	8	7	327	38.1	0.639548	0.306414	2.27771	1.41743		VPS26A	O75436	Vacuolar protein sorting-associated protein 26A	VPS26A	Vacuolar protein sorting-associated protein 26A
17.4662	13.4082	16.106	14.4976	17.9675	21.3466	FALSE				17	5	11	3	526	53.4	0.420385	0.449447	2.27715	0.986233		FUS	P35637	RNA-binding protein FUS	FUS	RNA-binding protein FUS
16.6252	13.3818	15.8016	16.6808	16.0824	19.8664	FALSE				9	2	2	2	213	23.5	0.677113	0.285558	2.27363	1.4906		CDIPT	O14735	CDP-diacylglycerol--inositol 3-phosphatidyltransferase	CDIPT	CDP-diacylglycerol--inositol 3-phosphatidyltransferase
15.0717	14.0907	16.1317	15.6776	16.5272	19.8872	FALSE				2	2	2	2	1214	136	0.734535	0.259532	2.26599	1.60264		SLC4A7	Q9Y6M7	Sodium bicarbonate cotransporter 3	SLC4A7	Sodium bicarbonate cotransporter 3
18.1412	16.9182	19.806	19.3291	19.6619	22.6633	FALSE				17	4	8	4	300	32.9	0.77165	0.243776	2.26299	1.67533		HSD17B11	Q8NBQ5	Estradiol 17-beta-dehydrogenase 11	HSD17B11	Estradiol 17-beta-dehydrogenase 11
16.6004	14.0718	16.3865	16.1552	17.4092	20.2811	FALSE				5	3	3	1	585	63.8	0.704506	0.273155	2.26225	1.544		YTHDF3	Q7Z739	YTH domain-containing family protein 3	YTHDF3	YTH domain-containing family protein 3 {ECO:0000305}
15.3764	17.3285	13.2599	15.2915	18.0045	19.4421	FALSE				5	2	4	2	508	59.3	0.597154	0.331236	2.25779	1.33483		SREK1	Q8WXA9	Splicing regulatory glutamine/lysine-rich protein 1	SREK1	Splicing regulatory glutamine/lysine-rich protein 1
14.6464	14.5754	14.7714	15.6068	16.4149	18.7418	FALSE				7	1	1	1	291	32.8	1.1273	0.137548	2.25675	2.39707		MBD3	O95983	Methyl-CpG-binding domain protein 3	MBD3	Methyl-CpG-binding domain protein 3
20.3622	17.202	19.2376	19.1396	20.7799	23.6487	FALSE				31	6	11	6	228	26.2	0.631132	0.310708	2.25544	1.40104		TSN	Q15631	Translin	TSN	Translin
16.0363	14.2711	17.0176	16.3664	17.3445	20.3691	FALSE				8	1	1	1	124	13.6	0.710064	0.270738	2.25164	1.55485		LAMTOR3	Q9UHA4	Ragulator complex protein LAMTOR3	LAMTOR3	Ragulator complex protein LAMTOR3
17.9181	13.6876	16.2742	13.9087	17.9465	22.7679	FALSE				17	7	7	7	637	72.6	0.324984	0.534082	2.24774	0.791064		PRMT5	O14744	Protein arginine N-methyltransferase 5	PRMT5	Protein arginine N-methyltransferase 5
22.2038	20.7186	23.6485	23.0564	23.8156	26.4386	FALSE				36	4	30	4	151	16.3	0.779604	0.240645	2.24658	1.69094		RPS14	P62263	40S ribosomal protein S14	RPS14	40S ribosomal protein S14
14.7284	13.696	17.7389	17.0466	17.3012	18.5501	FALSE				6	1	2	1	335	38.8	0.798738	0.233614	2.24486	1.72856		MEST	Q5EB52	Mesoderm-specific transcript homolog protein	MEST	Mesoderm-specific transcript homolog protein
21.529	19.8463	22.8786	22.4976	23.0582	25.4322	FALSE				16	11	21	11	1024	114.6	0.82823	0.222358	2.24468	1.78673		POP1	Q99575	Ribonucleases P/MRP protein subunit POP1	POP1	Ribonucleases P/MRP protein subunit POP1
17.8524	17.573	14.6928	17.0333	18.4167	21.4019	FALSE				3	2	2	2	663	75.7	0.615579	0.319505	2.24459	1.37074		TM9SF2	Q99805	Transmembrane 9 superfamily member 2	TM9SF2	Transmembrane 9 superfamily member 2
13.3455	15.4799	19.3119	19.4186	16.4318	19.0188	FALSE				2	1	2	1	414	43.9	0.494112	0.396322	2.24391	1.13294		VSIG8	P0DPA2	V-set and immunoglobulin domain-containing protein 8	VSIG8	V-set and immunoglobulin domain-containing protein 8
16.2585	18.6078	14.3576	16.4183	18.538	20.9959	FALSE				11	3	3	3	326	36.7	0.549672	0.360698	2.24277	1.24209		NUP37	Q8NFH4	Nucleoporin Nup37	NUP37	Nucleoporin Nup37
15.849	14.595	17.5991	17.0467	17.673	20.0471	FALSE				6	2	2	2	477	54.2	0.822405	0.224734	2.24123	1.77522		ZNF622	Q969S3	Zinc finger protein 622	ZNF622	Zinc finger protein 622
15.366	14.2753	18.0887	17.4634	17.8931	19.0938	FALSE				9	1	1	1	183	20.1	0.84238	0.217292	2.24015	1.81473		EMC4	Q5J8M3	ER membrane protein complex subunit 4	EMC4	ER membrane protein complex subunit 4
18.8367	15.6735	14.5888	16.4569	18.0426	21.318	FALSE				9	3	3	3	393	41.9	0.512243	0.38473	2.23953	1.16866		VAT1	Q99536	Synaptic vesicle membrane protein VAT-1 homolog	VAT1	Synaptic vesicle membrane protein VAT-1 homolog
17.6847	16.9495	17.9711	17.936	19.0224	22.3544	FALSE				5	5	5	5	1098	123.8	0.753431	0.250985	2.23584	1.63961		TCERG1	O14776	Transcription elongation regulator 1	TCERG1	Transcription elongation regulator 1
19.9653	18.4196	21.7566	20.9912	21.6997	24.1476	FALSE				22	11	22	11	634	73.9	0.755646	0.249981	2.23234	1.64395		GTPBP4	Q9BZE4	GTP-binding protein 4	GTPBP4	Nucleolar GTP-binding protein 1
15.6473	15.5966	16.2671	17.1976	17.7681	19.2317	FALSE				6	2	3	2	477	53.2	1.59062	0.0724983	2.22878	3.46642	+	YARS2	Q9Y2Z4	Tyrosine--tRNA ligase, mitochondrial	YARS2	Tyrosine--tRNA ligase, mitochondrial
20.2521	14.3039	19.8192	18.0795	20.0185	22.9621	FALSE				10	3	13	1	592	61.8	0.394949	0.468815	2.22825	0.934905		TAF15	Q92804	TATA-binding protein-associated factor 2N	TAF15	TATA-binding protein-associated factor 2N
20.9386	17.8435	23.0651	21.5559	22.0633	24.9084	FALSE				20	8	20	8	476	52.2	0.533335	0.37206	2.22686	1.21009		SEC61A1	P61619	Protein transport protein Sec61 subunit alpha isoform 1	SEC61A1	Protein transport protein Sec61 subunit alpha isoform 1
17.1543	14.4886	19.9913	17.3263	19.9266	21.0598	FALSE				19	2	4	2	208	23.3	0.5029	0.390725	2.22617	1.15027		FADD	Q13158	FAS-associated death domain protein	FADD	FAS-associated death domain protein
13.3226	13.4019	16.1111	15.0311	15.6674	18.8068	FALSE				1	1	1	1	1005	112.5	0.681011	0.28403	2.22325	1.4982		EPB41L2	O43491	Band 4.1-like protein 2	EPB41L2	Band 4.1-like protein 2
24.1494	22.2391	24.4492	23.9847	25.1028	28.4155	FALSE				39	107	188	107	5890	628.7	0.672479	0.28791	2.22178	1.48157		AHNAK	Q09666	Neuroblast differentiation-associated protein AHNAK	AHNAK	Neuroblast differentiation-associated protein AHNAK
13.3702	14.0879	15.1208	16.0156	15.6288	17.584	FALSE				1	1	1	1	1318	145.6	1.32264	0.104621	2.2165	2.82527	+	USP19	O94966	Ubiquitin carboxyl-terminal hydrolase 19	USP19	Ubiquitin carboxyl-terminal hydrolase 19
19.6926	17.9333	21.33	20.5985	21.4448	23.5601	FALSE				13	9	12	9	749	84.9	0.774541	0.242942	2.21581	1.681		NOC2L	Q9Y3T9	Nucleolar complex protein 2 homolog	NOC2L	Nucleolar complex protein 2 homolog
23.3589	21.2544	23.8992	23.3473	24.4625	27.3501	FALSE				42	20	92	20	630	68	0.701865	0.273932	2.2158	1.53885		SLC3A2	P08195	4F2 cell-surface antigen heavy chain	SLC3A2	4F2 cell-surface antigen heavy chain
21.0363	19.8864	21.77	22.116	22.4257	24.7955	FALSE				45	8	30	6	200	22.5	1.03149	0.158737	2.21484	2.19659		RAB10	P61026	Ras-related protein Rab-10	RAB10	Ras-related protein Rab-10
22.0233	20.828	22.6474	22.5484	23.3208	26.2668	FALSE				28	19	46	18	707	76.1	0.818076	0.22623	2.21245	1.76667		SFPQ	P23246	Splicing factor, proline- and glutamine-rich	SFPQ	Splicing factor, proline- and glutamine-rich
17.2101	13.1408	15.3002	15.9303	16.0379	20.3199	FALSE				3	1	1	1	245	27.6	0.521791	0.37937	2.21238	1.18743		OCIAD1	Q9NX40	OCIA domain-containing protein 1	OCIAD1	OCIA domain-containing protein 1
15.796	14.4336	14.0886	16.214	16.5406	18.1992	FALSE				3	1	1	1	508	56	1.28691	0.110249	2.21186	2.74475		EDC3	Q96F86	Enhancer of mRNA-decapping protein 3	EDC3	Enhancer of mRNA-decapping protein 3
19.0434	13.8809	17.4182	15.4013	19.0926	22.4812	FALSE				11	2	4	2	198	21.3	0.361669	0.498369	2.21087	0.867028		MRPL12	P52815	39S ribosomal protein L12, mitochondrial	MRPL12	39S ribosomal protein L12, mitochondrial
17.1217	14.3639	18.4636	17.0836	17.8262	21.664	FALSE				3	1	2	1	380	42.7	0.520692	0.37989	2.20818	1.18527		MT-CYB	P00156	Cytochrome b	MT-CYB	Cytochrome b
17.7035	17.5717	20.1598	19.085	20.2202	22.7461	FALSE				8	8	15	5	826	93.6	0.737747	0.258162	2.20546	1.60892		STT3B	Q8TCJ2	Dolichyl-diphosphooligosaccharide--protein glycosyltransferase subunit STT3B	STT3B	Dolichyl-diphosphooligosaccharide--protein glycosyltransferase subunit STT3B
18.3811	16.4181	20.3607	18.8572	20.1119	22.8066	FALSE				26	2	6	2	94	10.9	0.60697	0.324943	2.20528	1.35397		ATP5MF	P56134	ATP synthase subunit f, mitochondrial	ATP5MF	ATP synthase subunit f, mitochondrial {ECO:0000305}
14.4727	13.9406	16.0024	15.1318	15.2818	20.6085	FALSE				10	4	4	2	434	49.7	0.50605	0.388081	2.2021	1.15647		2006-09-01	Q14141	Septin-6	2006-09-01	Septin-6
16.3546	13.4482	16.5048	15.1793	16.7946	20.9388	FALSE				7	2	2	2	296	33.4	0.482692	0.403351	2.20169	1.11038		MRPL15	Q9P015	39S ribosomal protein L15, mitochondrial	MRPL15	39S ribosomal protein L15, mitochondrial
15.6065	15.1618	14.3646	15.1512	16.6663	19.9101	FALSE				5	1	1	1	205	22.8	0.690179	0.279659	2.1982	1.51606		MRPL21	Q7Z2W9	39S ribosomal protein L21, mitochondrial	MRPL21	39S ribosomal protein L21, mitochondrial
16.5406	14.7428	16.1006	16.2508	17.1057	20.6198	FALSE				5	1	2	1	286	32.2	0.694097	0.277715	2.19741	1.5237		SSR1	P43307	Translocon-associated protein subunit alpha	SSR1	Translocon-associated protein subunit alpha
23.0967	21.4416	24.4006	23.7226	24.4962	27.3123	FALSE				33	11	53	11	297	34.3	0.725336	0.263703	2.19737	1.58467		RPL5	P46777	60S ribosomal protein L5	RPL5	60S ribosomal protein L5
15.53	14.6027	14.9876	16.1613	16.4445	19.1035	FALSE				2	1	1	1	496	53.9	1.0586	0.15217	2.19633	2.25277		SLC2A3	P11169	Solute carrier family 2, facilitated glucose transporter member 3	SLC2A3	Solute carrier family 2, facilitated glucose transporter member 3
24.3015	22.2361	24.5335	24.2335	25.1912	28.2217	FALSE				52	29	130	26	654	72.3	0.711874	0.270171	2.19178	1.55838		HSPA5	P11021	Endoplasmic reticulum chaperone BiP	HSPA5	Endoplasmic reticulum chaperone BiP {ECO:0000305}
15.0435	14.6554	14.8351	16.2402	15.9364	18.9236	FALSE				4	1	1	1	660	74.4	1.07649	0.147717	2.18875	2.29006		ACOX1	Q15067	Peroxisomal acyl-coenzyme A oxidase 1	ACOX1	Peroxisomal acyl-coenzyme A oxidase 1 {ECO:0000303|PubMed:8117268}
19.857	17.3787	18.8519	18.7773	20.2981	23.5758	FALSE				32	4	9	4	158	18	0.61908	0.317563	2.18788	1.37757		ACP1	P24666	Low molecular weight phosphotyrosine protein phosphatase	ACP1	Low molecular weight phosphotyrosine protein phosphatase
22.0859	18.5995	20.629	19.4567	22.2717	26.1414	FALSE				38	25	40	23	840	94.3	0.427146	0.444376	2.18513	0.999806		HSPA4	P34932	Heat shock 70 kDa protein 4	HSPA4	Heat shock 70 kDa protein 4
14.2868	15.3334	16.8598	17.4924	15.8596	19.6689	FALSE				5	1	1	1	293	32	0.751707	0.251716	2.18028	1.63624		YIF1A	O95070	Protein YIF1A	YIF1A	Protein YIF1A
17.9	15.1256	17.3469	17.2017	18.2227	21.4873	FALSE				2	1	2	1	558	58.6	0.63587	0.308406	2.17979	1.41027		PODXL	O00592	Podocalyxin	PODXL	Podocalyxin
22.3539	19.2885	21.3142	21.3049	22.483	25.7078	FALSE				31	11	26	11	432	47.7	0.613749	0.320382	2.17972	1.36718		AHCY	P23526	Adenosylhomocysteinase	AHCY	Adenosylhomocysteinase
15.4776	14.1569	15.8886	16.7314	16.8216	18.4955	FALSE				3	1	1	1	316	34.8	1.31308	0.1061	2.17513	2.80361	+	GTF2B	Q00403	Transcription initiation factor IIB	GTF2B	Transcription initiation factor IIB {ECO:0000303|PubMed:1876184}
22.2472	19.7124	21.7944	21.4228	22.7412	26.1112	FALSE				26	19	33	19	894	95.3	0.609638	0.32327	2.17375	1.35917		ILF3	Q12906	Interleukin enhancer-binding factor 3	ILF3	Interleukin enhancer-binding factor 3
22.8747	23.3761	23.175	24.83	24.8677	26.2433	FALSE		+	CCW16_Biotin	31	18	50	18	671	74.6	1.95136	0.0485831	2.17175	4.45712	+	SRP72	O76094	Signal recognition particle subunit SRP72	SRP72	Signal recognition particle subunit SRP72
15.441	14.0307	15.0361	14.9428	17.5546	18.4946	FALSE				2	1	1	1	777	86.1	0.881382	0.203559	2.1614	1.89226		HGS	O14964	Hepatocyte growth factor-regulated tyrosine kinase substrate	HGS	Hepatocyte growth factor-regulated tyrosine kinase substrate
15.2002	13.7063	16.5254	17.2867	15.9436	18.6817	FALSE				2	1	2	1	1089	122	0.886921	0.201795	2.15998	1.90332		TTI1	O43156	TELO2-interacting protein 1 homolog	TTI1	TELO2-interacting protein 1 homolog
24.5718	23.0798	25.8775	25.6422	26.1784	28.1879	FALSE				37	151	370	145	4684	531.5	0.8998	0.196926	2.15984	1.92907		PLEC	Q15149	Plectin	PLEC	Plectin
15.5244	14.5478	15.4128	17.0526	15.7108	19.1999	FALSE				12	2	2	1	218	25.7	0.951653	0.180442	2.15941	2.03343		GSTM5	P46439	Glutathione S-transferase Mu 5	GSTM5	Glutathione S-transferase Mu 5
21.4615	18.2706	20.1505	19.7401	21.681	24.9324	FALSE				48	10	28	9	240	26.8	0.535806	0.370324	2.15693	1.21493		HDGF	P51858	Hepatoma-derived growth factor	HDGF	Hepatoma-derived growth factor
15.9534	13.2324	15.6022	15.8059	16.4282	19.0199	FALSE				4	1	2	1	276	30.6	0.760614	0.248219	2.15534	1.65369		NIT2	Q9NQR4	Omega-amidase NIT2	NIT2	Omega-amidase NIT2
15.1653	14.5069	14.3172	16.9699	16.1481	17.3238	FALSE		+	CCW16_Biotin	3	2	2	2	729	78.8	2.11613	0.0405681	2.1508	4.96961	+	NCDN	Q9UBB6	Neurochondrin	NCDN	Neurochondrin
16.2585	16.4308	19.2779	18.5011	17.547	22.3582	FALSE				20	5	6	5	305	34.1	0.535757	0.370324	2.14635	1.21484		CYB5R1	Q9UHQ9	NADH-cytochrome b5 reductase 1	CYB5R1	NADH-cytochrome b5 reductase 1
20.2489	17.8154	19.7728	19.091	20.8381	24.3456	FALSE				24	4	6	4	147	16.5	0.554309	0.358576	2.14586	1.25117		UBE2V1	Q13404	Ubiquitin-conjugating enzyme E2 variant 1	UBE2V1	Ubiquitin-conjugating enzyme E2 variant 1
19.6335	18.799	21.7544	20.895	21.5374	24.1912	FALSE				31	8	27	8	353	41.4	0.734692	0.259532	2.14558	1.60295		BRIX1	Q8TDN6	Ribosome biogenesis protein BRX1 homolog	BRIX1	Ribosome biogenesis protein BRX1 homolog
14.0187	16.778	16.4343	18.438	15.3584	19.8592	FALSE				4	1	1	1	285	31.1	0.604679	0.326342	2.14152	1.3495		DDAH1	O94760	N(G),N(G)-dimethylarginine dimethylaminohydrolase 1	DDAH1	N(G),N(G)-dimethylarginine dimethylaminohydrolase 1
[truncated: 777 more rows]
