# Supplementary material for: Cysteine-reactive covalent chloro-N-acetamide ligands induce ferroptosis mediated cell death
Source: EMBO Rep. 2025 Oct 16;26(22):5501–32. doi: 10.1038/s44319-025-00593-4 (PMC12635392; doi:10.1038/s44319-025-00593-4)
Supplement: Supplementary file 7 — Source data Fig. 1 [file 44319_2025_593_MOESM7_ESM.zip]

Archive with 10 entries (6 files):
- Figure 1/1C/
- Figure 1/1C/CRISPR Drop out_OCI-AML3.xlsx
- Figure 1/1D/
- Figure 1/1D/CRISPR Drop out_MV4-11.xlsx
- Figure 1/1E/
- Figure 1/1E/Cell viability after RNF4 KD_Rep1_Rep2.xlsx
- Figure 1/1E/Cell viability after RNF4 KD_Rep3_Rep4_Rep5.xlsx
- Figure 1/1F/
- Figure 1/1F/dose response_Decitabine.xlsx
- Figure 1/1E/Cell viability after RNF4 KD_Rep6_Rep7_Rep8.xlsx
