# Supplementary material for: Cysteine-reactive covalent chloro-N-acetamide ligands induce ferroptosis mediated cell death
Source: EMBO Rep. 2025 Oct 16;26(22):5501–32. doi: 10.1038/s44319-025-00593-4 (PMC12635392; doi:10.1038/s44319-025-00593-4)
Supplement: Supplementary file 7 — Source data Fig. 1 [file 44319_2025_593_MOESM7_ESM.zip › Figure 1/1C/CRISPR Drop out_OCI-AML3.xlsx]

## Sheet: Ex161_CRISPR Drop out
D3 Cells/single/DAPIneg/PEpos%	Triplicates			Average		Normalize to day 3				Percentage				Avg	Stdev		Change in PE% empty vector D3			Average change
RNF4 #1	61.3	57.1	58.2	58.8667		1.04134	0.969989	0.988675		104.134	96.9989	98.8675		100	3.02083		1	1	1	1
RNF4 #2	53.2	53.7	48.9	51.9333		1.02439	1.03402	0.941592		102.439	103.402	94.1592		100	4.14875		Change in PE% empty vector D6			Average change
RNF4 #3	51.2	56.8	56	54.6667		0.936585	1.03902	1.02439		93.6585	103.902	102.439		100	4.52372		0.767123	0.868132	0.931034	0.85543
NTC #1	54.8	52.3	49.8	52.3		1.0478	1	0.952199		104.78	100	95.2199		100	3.90295		Change in PE% empty vector D9			Average change
NTC #2	47.8	47.8	53.1	49.5667		0.964358	0.964358	1.07128		96.4358	96.4358	107.128		100	5.04057		0.868493	0.824176	0.784483	0.825717
Empty vector	36.5	36.4	34.8	35.9		1.01671	1.01393	0.969359		101.671	101.393	96.9359		100	2.1696		Average change in PE% empty vector D12			Average change
RPA3 #1	50.4	49.3	49.9	49.8667		1.0107	0.988636	1.00067		101.07	98.8636	100.067		100	0.901787		0.821918	0.914835	0.821839	0.852864
RPA3 #2	53.6	56.4	50.8	53.6		1	1.05224	0.947761		100	105.224	94.7761		100	4.26528		Average change in PE% empty vector D15			Average change
																	0.783562	0.950549	0.821839	0.851983
D6 Cells/single/DAPIneg/PEpos%						Normalize to day 3				Percentage				Avg		Avg %PE change normalized to Empty vector				Percentage Final Analysis				Average
RNF4 #1	46.3	52.7	46.4	48.4667		0.786523	0.895243	0.788222		78.6523	89.5243	78.8222		82.333		0.919448	1.04654	0.921434		91.9448	104.654	92.1434	RNF4 #1	96.2475
RNF4 #2	41.7	44.6	42.8	43.0333		0.802953	0.858793	0.824134		80.2953	85.8793	82.4134		82.8626		0.938654	1.00393	0.963414		93.8654	100.393	96.3414	RNF4 #2	96.8667
RNF4 #3	36.2	36.8	38.4	37.1333		0.662195	0.673171	0.702439		66.2195	67.3171	70.2439		67.9268		0.774108	0.786939	0.821153		77.4108	78.6939	82.1153	RNF4 #3	79.4067
NTC #1	46.1	45.1	39	43.4		0.881453	0.862333	0.745698		88.1453	86.2333	74.5698		82.9828		1.03042	1.00807	0.871723		103.042	100.807	87.1723	NTC #1	97.0071
NTC #2	40.2	42.5	43.4	42.0333		0.811029	0.857431	0.875588		81.1029	85.7431	87.5588		84.8016		0.948095	1.00234	1.02357		94.8095	100.234	102.357	NTC #2	99.1333
Empty vector	28	31.6	32.4	30.6667		0.779944	0.868132	0.931034		77.9944	86.8132	93.1034		85.9704		0.911757	1.01485	1.08838		91.1757	101.485	108.838	Empty vector	100.5
RPA3 #1	9.91	13.4	12.6	11.97		0.196627	0.271805	0.252505		19.6627	27.1805	25.2505		24.0312		0.229858	0.317741	0.295179		22.9858	31.7741	29.5179	RPA3 #1	28.0926
RPA3 #2	21.5	21.6	19.4	20.8333		0.401119	0.402985	0.36194		40.1119	40.2985	36.194		38.8682		0.46891	0.471091	0.423109		46.891	47.1091	42.3109	RPA3 #2	45.437
D9 Cells/single/DAPIneg/PEpos%						Normalize to day 3				Percentage				Avg		Avg %PE change normalized to Empty vector				Percentage Final Analysis				Average
RNF4 #1	47.8	46	48.1	47.3		0.812005	0.781427	0.817101		81.2005	78.1427	81.7101		80.3511		0.983393	0.946361	0.989565		98.3393	94.6361	98.9565	RNF4 #1	97.3106
RNF4 #2	41.8	45.3	42.4	43.1667		0.804878	0.872272	0.816431		80.4878	87.2272	81.6431		83.1194		0.974762	1.05638	0.988754		97.4762	105.638	98.8754	RNF4 #2	100.663
RNF4 #3	20.7	26.7	25	24.1333		0.378659	0.488415	0.457317		37.8659	48.8415	45.7317		44.1463		0.458581	0.591503	0.553842		45.8581	59.1503	55.3842	RNF4 #3	53.4642
NTC #1	44.9	41.1	42.3	42.7667		0.858509	0.785851	0.808795		85.8509	78.5851	80.8795		81.7718		1.03971	0.951719	0.979507		103.971	95.1719	97.9507	NTC #1	99.0313
NTC #2	41.1	41.5	39.6	40.7333		0.829186	0.837256	0.798924		82.9186	83.7256	79.8924		82.1789		1.0042	1.01397	0.967552		100.42	101.397	96.7552	NTC #2	99.5242
Empty vector	31.7	30	27.3	29.6667		0.883008	0.835655	0.760446		88.3008	83.5655	76.0446		82.637		1.06938	1.01203	0.920952		106.938	101.203	92.0952	Empty vector	100.079
RPA3 #1	3.29	2.93	2	2.74		0.0659759	0.0587567	0.040107		6.59759	5.87567	4.0107		5.49465		0.0799014	0.0711584	0.0485723		7.99014	7.11584	4.85723	RPA3 #1	6.6544
RPA3 #2	4.21	6.59	4.98	5.26		0.0785448	0.122948	0.0929104		7.85448	12.2948	9.29104		9.81343		0.0951231	0.148898	0.112521		9.51231	14.8898	11.2521	RPA3 #2	11.8847
D13 Cells/single/DAPIneg/PEpos%						Normalize to day 3				Percentage				Avg		Avg %PE change normalized to Empty vector				Percentage Final Analysis				Average
RNF4 #1	44.2	45.4	46.5	45.3667		0.721044	0.795096	0.798969		72.1044	79.5096	79.8969		77.1703		0.845438	0.932266	0.936807		84.5438	93.2266	93.6807	RNF4 #1	90.4837
RNF4 #2	37.4	43.2	44.3	41.6333		0.703008	0.804469	0.90593		70.3008	80.4469	90.593		80.4469		0.82429	0.943256	1.06222		82.429	94.3256	106.222	RNF4 #2	94.3256
RNF4 #3	10.7	15.5	12.2	12.8		0.208984	0.272887	0.217857		20.8984	27.2887	21.7857		23.3243		0.245038	0.319966	0.255442		24.5038	31.9966	25.5442	RNF4 #3	27.3482
NTC #1	46.1	44.4	42.4	44.3		0.841241	0.848948	0.851406		84.1241	84.8948	85.1406		84.7198		0.986372	0.995409	0.99829		98.6372	99.5409	99.829	NTC #1	99.3357
NTC #2	41.7	42.3	39.1	41.0333		0.872385	0.884937	0.736347		87.2385	88.4937	73.6347		83.1223		1.02289	1.03761	0.863381		102.289	103.761	86.3381	NTC #2	97.4625
Empty vector	30	33.3	28.6	30.6333		0.821918	0.914835	0.821839		82.1918	91.4835	82.1839		85.2864		0.963715	1.07266	0.963623		96.3715	107.266	96.3623	Empty vector	100
RPA3 #1	0.8	0.87	0.37	0.68		0.015873	0.0176471	0.00741483		1.5873	1.76471	0.741483		1.3645		0.0186114	0.0206915	0.00869404		1.86114	2.06915	0.869404	RPA3 #1	1.5999
RPA3 #2	0.99	1.44	2.56	1.66333		0.0184701	0.0255319	0.0503937		1.84701	2.55319	5.03937		3.14653		0.0216566	0.0299367	0.0590876		2.16566	2.99367	5.90876	RPA3 #2	3.68936
0
D15 Cells/single/DAPIneg/PEpos%						Normalize to day 3				Percentage				Avg		Avg %PE change normalized to Empty vector				Percentage Final Analysis				Average
RNF4 #1	42.9	45.1	45.5	44.5		0.699837	0.789842	0.781787		69.9837	78.9842	78.1787		75.7155		0.821421	0.927063	0.917608		82.1421	92.7063	91.7608	RNF4 #1	88.8697
RNF4 #2	39.4	44.1	40.4	41.3		0.740602	0.821229	0.826176		74.0602	82.1229	82.6176		79.6002		0.869268	0.963903	0.969709		86.9268	96.3903	96.9709	RNF4 #2	93.4293
RNF4 #3	7.78	9.69	5.82	7.76333		0.151953	0.170599	0.103929		15.1953	17.0599	10.3929		14.216		0.178352	0.200237	0.121984		17.8352	20.0237	12.1984	RNF4 #3	16.6858
NTC #1	44.7	44.4	42.5	43.8667		0.815693	0.848948	0.853414		81.5693	84.8948	85.3414		83.9352		0.957405	0.996438	1.00168		95.7405	99.6438	100.168	NTC #1	98.5174
NTC #2	38.8	40.3	42.6	40.5667		0.811715	0.843096	0.80226		81.1715	84.3096	80.226		81.9024		0.952736	0.989569	0.941638		95.2736	98.9569	94.1638	NTC #2	96.1314
Empty vector	28.6	34.6	28.6	30.6		0.783562	0.950549	0.821839		78.3562	95.0549	82.1839		85.1983		0.919691	1.11569	0.964619		91.9691	111.569	96.4619	Empty vector	100
RPA3 #1	0.83	1.1	0.44	0.79		0.0164683	0.0223124	0.00881764		1.64683	2.23124	0.881764		1.58661		0.0193293	0.0261887	0.0103495		1.93293	2.61887	1.03495	RPA3 #1	1.86225
RPA3 #2	0.74	0.74	2.01	1.16333		0.013806	0.0131206	0.0395669		1.3806	1.31206	3.95669		2.21645		0.0162045	0.0154	0.046441		1.62045	1.54	4.6441	RPA3 #2	2.60152

## Sheet: day3_raw
		Sample:	cells/Single Cells/DAPIneg/PEpos | Freq. of Parent
		01-Well-A1.fcs	61.3
		01-Well-A2.fcs	53.2
		01-Well-A3(1).fcs	51.2
		01-Well-A7.fcs	54.8
		01-Well-A8.fcs	47.8
		01-Well-A9.fcs	36.5
		01-Well-A10.fcs	50.4
		01-Well-A11.fcs	53.6
		01-Well-A12.fcs	0.33
		01-Well-B1.fcs	57.1
		01-Well-B2.fcs	53.7
		01-Well-B3.fcs	56.8
		01-Well-B7.fcs	52.3
		01-Well-B8.fcs	47.8
		01-Well-B9.fcs	36.4
		01-Well-B10.fcs	49.3
		01-Well-B11.fcs	56.4
		01-Well-C1.fcs	58.2
		01-Well-C2.fcs	48.9
		01-Well-C3.fcs	56
		01-Well-C7.fcs	49.8
		01-Well-C8.fcs	53.1
		01-Well-C9.fcs	34.8
		01-Well-C10.fcs	49.9
		01-Well-C11.fcs	50.8
		Mean	45.4
		SD	12.2

## Sheet: day6_raw
		Sample:	cells/Single Cells/DAPIneg/Repos | Freq. of Parent
		01-Well-A1.fcs	46.3
		01-Well-A2.fcs	41.7
		01-Well-A3(1).fcs	36.2
		01-Well-A7.fcs	46.1
		01-Well-A8.fcs	40.2
		01-Well-A9.fcs	28
		01-Well-A10.fcs	9.91
		01-Well-A11.fcs	21.5
		01-Well-A12.fcs	0.038
		01-Well-B1.fcs	52.7
		01-Well-B2.fcs	44.6
		01-Well-B3.fcs	36.8
		01-Well-B7.fcs	45.1
		01-Well-B8.fcs	42.5
		01-Well-B9.fcs	31.6
		01-Well-B10.fcs	13.4
		01-Well-B11.fcs	21.6
		01-Well-C1.fcs	46.4
		01-Well-C2.fcs	42.8
		01-Well-C3.fcs	38.4
		01-Well-C7.fcs	39
		01-Well-C8.fcs	43.4
		01-Well-C9.fcs	32.4
		01-Well-C10.fcs	12.6
		01-Well-C11.fcs	19.4
		Mean	29.4
		SD	15

## Sheet: day9_raw
		Sample:	cells/Single Cells/DAPIneg/REpos | Freq. of Parent
		01-Well-A1.fcs	47.8
		01-Well-A2.fcs	41.8
		01-Well-A3(1).fcs	20.7
		01-Well-A7.fcs	44.9
		01-Well-A8.fcs	41.1
		01-Well-A9.fcs	31.7
		01-Well-A10.fcs	3.29
		01-Well-A11.fcs	4.21
		01-Well-A12.fcs	0.18
		01-Well-B1.fcs	46
		01-Well-B2.fcs	45.3
		01-Well-B3.fcs	26.7
		01-Well-B7.fcs	41.1
		01-Well-B8.fcs	41.5
		01-Well-B9.fcs	30
		01-Well-B10.fcs	2.93
		01-Well-B11.fcs	6.59
		01-Well-C1.fcs	48.1
		01-Well-C2.fcs	42.4
		01-Well-C3.fcs	25
		01-Well-C7.fcs	42.3
		01-Well-C8.fcs	39.6
		01-Well-C9.fcs	27.3
		01-Well-C10.fcs	2
		01-Well-C11.fcs	4.98
		Mean	24.7
		SD	17.9

## Sheet: day13_raw
	Sample:	cells/Single Cells/DAPIneg/PEpos | Freq. of Parent
	01-Well-A1.fcs	44.2
	01-Well-A2.fcs	37.4
	01-Well-A3(1).fcs	10.7
	01-Well-A7.fcs	46.1
	01-Well-A8.fcs	41.7
	01-Well-A9.fcs	30
	01-Well-A10.fcs	0.8
	01-Well-A11.fcs	0.99
	01-Well-A12.fcs	0.18
	01-Well-B1.fcs	45.4
	01-Well-B2.fcs	43.2
	01-Well-B3.fcs	15.5
	01-Well-B7.fcs	44.4
	01-Well-B8.fcs	42.3
	01-Well-B9.fcs	33.3
	01-Well-B10.fcs	0.87
	01-Well-B11.fcs	1.44
	01-Well-C1.fcs	46.5
	01-Well-C2.fcs	44.3
	01-Well-C3.fcs	12.2
	01-Well-C7.fcs	42.4
	01-Well-C8.fcs	39.1
	01-Well-C9.fcs	28.6
	01-Well-C10.fcs	0.37
	01-Well-C11.fcs	2.56
	Mean	22.7
	SD	18.5

## Sheet: day15_raw
	Sample:	cells/Single Cells/DAPIneg/REpos | Freq. of Parent
	01-Well-A1.fcs	42.9
	01-Well-A2.fcs	39.4
	01-Well-A3(1).fcs	7.78
	01-Well-A7.fcs	44.7
	01-Well-A8.fcs	38.8
	01-Well-A9.fcs	28.6
	01-Well-A10.fcs	0.83
	01-Well-A11.fcs	0.74
	01-Well-A12.fcs	0.38
	01-Well-B1.fcs	45.1
	01-Well-B2.fcs	44.1
	01-Well-B3.fcs	9.69
	01-Well-B7.fcs	44.4
	01-Well-B8.fcs	40.3
	01-Well-B9.fcs	34.6
	01-Well-B10.fcs	1.1
	01-Well-B11.fcs	0.74
	01-Well-C1.fcs	45.5
	01-Well-C2.fcs	40.4
	01-Well-C3.fcs	5.82
	01-Well-C7.fcs	42.5
	01-Well-C8.fcs	42.6
	01-Well-C9.fcs	28.6
	01-Well-C10.fcs	0.44
	01-Well-C11.fcs	2.01
	Mean	21.7
	SD	18.5
