# Supplementary material for: Cysteine-reactive covalent chloro-N-acetamide ligands induce ferroptosis mediated cell death
Source: EMBO Rep. 2025 Oct 16;26(22):5501–32. doi: 10.1038/s44319-025-00593-4 (PMC12635392; doi:10.1038/s44319-025-00593-4)
Supplement: Supplementary file 7 — Source data Fig. 1 [file 44319_2025_593_MOESM7_ESM.zip › Figure 1/1D/CRISPR Drop out_MV4-11.xlsx]

## Sheet: CRISPR Drop out
D3 Cells/single/DAPIneg/PEpos%	Triplicates			Average		Normalize to day 3				Percentage				Avg	Stdev		Change in PE% empty vector D3			Average change
RNF4 #1	44.1	48.6	50.2	47.6333		0.925822	1.02029	1.05388		92.5822	102.029	105.388		100	5.42145		1	1	1	1
RNF4 #2	37.3	36.6	36.6	36.8333		1.01267	0.993665	0.993665		101.267	99.3665	99.3665		100	0.895882		Change in PE% empty vector D6			Average change
RNF4 #3	39.5	43.3	46.7	43.1667		0.915058	1.00309	1.08185		91.5058	100.309	108.185		100	6.81289		1	1.16908	1.06481	1.07797
NTC #1	39.7	44.4	41.6	41.9		0.947494	1.05967	0.99284		94.7494	105.967	99.284		100	4.6073		Change in PE% empty vector D9			Average change
NTC #2	32.8	33.7	32.7	33.0667		0.991935	1.01915	0.988911		99.1935	101.915	98.8911		100	1.35995		0.964143	1.08696	1.125	1.0587
Empty vector	25.1	20.7	21.6	22.4667		1.11721	0.921365	0.961424		111.721	92.1365	96.1424		100	8.44786
RPA3 #1	41.5	41.7	44.6	42.6		0.974178	0.978873	1.04695		97.4178	97.8873	104.695		100	3.32528
RPA3 #2	41.7	42.1	40.4	41.4		1.00725	1.01691	0.975845		100.725	101.691	97.5845		100	1.75294		Average change in PE% empty vector D15			Average change
																	0.940239	1.02415	0.986111	0.983502
D6 Cells/single/DAPIneg/PEpos%						Normalize to day 3				Percentage				Avg		Avg %PE change normalized to Empty vector				Percentage Final Analysis				Average
RNF4 #1	42.3	44	38.3	41.5333		0.888034	0.923723	0.804059		88.8034	92.3723	80.4059		87.1938		0.823805	0.856913	0.745904		82.3805	85.6913	74.5904	RNF4 #1	80.8874
RNF4 #2	39.9	39.7	36	38.5333		1.08326	1.07783	0.977376		108.326	107.783	97.7376		104.615		1.00491	0.999872	0.906685		100.491	99.9872	90.6685	RNF4 #2	97.0489
RNF4 #3	23.9	25.7	31.9	27.1667		0.553668	0.595367	0.738996		55.3668	59.5367	73.8996		62.9344		0.513623	0.552306	0.685547		51.3623	55.2306	68.5547	RNF4 #3	58.3825
NTC #1	37.7	46	43.6	42.4333		0.899761	1.09785	1.04057		89.9761	109.785	104.057		101.273		0.834685	1.01845	0.965312		83.4685	101.845	96.5312	NTC #1	93.9481
NTC #2	34.5	32.4	36.5	34.4667		1.04335	0.979839	1.10383		104.335	97.9839	110.383		104.234		0.967885	0.90897	1.02399		96.7885	90.897	102.399	NTC #2	96.695
Empty vector	25.1	24.2	23	24.1		1.11721	1.16908	1.06481		111.721	116.908	106.481		111.704		1.03641	1.08453	0.9878		103.641	108.453	98.78	Empty vector	103.624
RPA3 #1	18.2	20.3	21.9	20.1333		0.438554	0.486811	0.491031		43.8554	48.6811	49.1031		47.2132		0.406835	0.451601	0.455517		40.6835	45.1601	45.5517	RPA3 #1	43.7984
RPA3 #2	17.8	17.9	19.4	18.3667		0.429952	0.432367	0.468599		42.9952	43.2367	46.8599		44.3639		0.398855	0.401095	0.434707		39.8855	40.1095	43.4707	RPA3 #2	41.1552
D9 Cells/single/DAPIneg/PEpos%						Normalize to day 3				Percentage				Avg		Avg %PE change normalized to Empty vector				Percentage Final Analysis				Average
RNF4 #1	31.3	35.6	30.3	32.4		0.657103	0.747376	0.636109		65.7103	74.7376	63.6109		68.0196		0.62067	0.705937	0.60084		62.067	70.5937	60.084	RNF4 #1	64.2482
RNF4 #2	41.5	37.4	37	38.6333		1.1267	1.01538	1.00452		112.67	101.538	100.452		104.887		1.06423	0.959086	0.948829		106.423	95.9086	94.8829	RNF4 #2	99.0714
RNF4 #3	17	12.7	8.76	12.82		0.393822	0.294208	0.202934		39.3822	29.4208	20.2934		29.6988		0.371987	0.277896	0.191683		37.1987	27.7896	19.1683	RNF4 #3	28.0522
NTC #1	40.3	46.9	43.4	43.5333		0.961814	1.11933	1.0358		96.1814	111.933	103.58		103.898		0.908486	1.05727	0.978369		90.8486	105.727	97.8369	NTC #1	98.1375
NTC #2	38.9	38	35	37.3		1.17641	1.14919	1.05847		117.641	114.919	105.847		112.802		1.11118	1.08548	0.999781		111.118	108.548	99.9781	NTC #2	106.548
Empty vector	24.2	22.5	24.3	23.6667		1.07715	1.00148	1.0816		107.715	100.148	108.16		105.341		1.01743	0.945956	1.02163		101.743	94.5956	102.163	Empty vector	99.5006
RPA3 #1	2.21	1.36	4.26	2.61		0.0518779	0.0319249	0.1		5.18779	3.19249	10		6.12676		0.0490015	0.0301548	0.0944555		4.90015	3.01548	9.44555	RPA3 #1	5.78706
RPA3 #2	2.34	1.08	2.26	1.89333		0.0565217	0.026087	0.0545894		5.65217	2.6087	5.45894		4.57327		0.0533879	0.0246406	0.0515626		5.33879	2.46406	5.15626	RPA3 #2	4.3197
#DIV/0!
D15 Cells/single/DAPIneg/PEpos%						Normalize to day 3				Percentage				Avg		Avg %PE change normalized to Empty vector				Percentage Final Analysis				Average
RNF4 #1	16.3	16.5	12.9	15.2333		0.369615	0.339506	0.256972		36.9615	33.9506	25.6972		32.2031		0.375815	0.345201	0.261283		37.5815	34.5201	26.1283	RNF4 #1	32.7433
RNF4 #2	37.5	38.3	33.1	36.3		1.00536	1.04645	0.904372		100.536	104.645	90.4372		98.5394		1.02223	1.064	0.919543		102.223	106.4	91.9543	RNF4 #2	100.192
RNF4 #3	3.64	0.6	2.34	2.19333		0.0921519	0.0138568	0.0501071		9.21519	1.38568	5.01071		5.20386		0.0936978	0.0140893	0.0509476		9.36978	1.40893	5.09476	RNF4 #3	5.29115
NTC #1	38.3	43.9	28.7	36.9667		0.964736	0.988739	0.689904		96.4736	98.8739	68.9904		88.1126		0.980919	1.00533	0.701477		98.0919	100.533	70.1477	NTC #1	89.5907
NTC #2	37.8	31.7	28.4	32.6333		1.15244	0.940653	0.868502		115.244	94.0653	86.8502		98.7198		1.17177	0.956432	0.883071		117.177	95.6432	88.3071	NTC #2	100.376
Empty vector	23.6	21.2	21.3	22.0333		0.940239	1.02415	0.986111		94.0239	102.415	98.6111		98.3502		0.956012	1.04133	1.00265		95.6012	104.133	100.265	Empty vector	100
RPA3 #1	1.03	1.04	1.58	1.21667		0.0248193	0.02494	0.035426		2.48193	2.494	3.5426		2.83951		0.0252356	0.0253584	0.0360203		2.52356	2.53584	3.60203	RPA3 #1	2.88714
RPA3 #2	0.41	0.31	0.28	0.333333		0.00983213	0.00736342	0.00693069		0.983213	0.736342	0.693069		0.804208		0.00999707	0.00748694	0.00704696		0.999707	0.748694	0.704696	RPA3 #2	0.817699

## Sheet: day3_raw
		Sample:	cells/Single Cells/DAPIneg/REpos | Freq. of Parent
		01-Well-D1.fcs	44.1
		01-Well-D2.fcs	37.3
		01-Well-D3.fcs	39.5
		01-Well-D7.fcs	39.7
		01-Well-D8.fcs	32.8
		01-Well-D9.fcs	25.1
		01-Well-D10.fcs	41.5
		01-Well-D11.fcs	41.7
		01-Well-D12.fcs	0.68
		01-Well-E1.fcs	48.6
		01-Well-E2.fcs	36.6
		01-Well-E3.fcs	43.3
		01-Well-E7.fcs	44.4
		01-Well-E8.fcs	33.7
		01-Well-E9.fcs	20.7
		01-Well-E10.fcs	41.7
		01-Well-E11.fcs	42.1
		01-Well-F1.fcs	50.2
		01-Well-F2.fcs	36.6
		01-Well-F3.fcs	46.7
		01-Well-F7.fcs	41.6
		01-Well-F8.fcs	32.7
		01-Well-F9.fcs	21.6
		01-Well-F10.fcs	44.6
		01-Well-F11.fcs	40.4
		Mean	34.1
		SD	11.1

## Sheet: day6_raw
		Sample:	cells/Single Cells/DAPIneg/REpos | Freq. of Parent
		01-Well-A1.fcs	42.3
		01-Well-A2.fcs	39.9
		01-Well-A3(1).fcs	23.9
		01-Well-A7.fcs	37.7
		01-Well-A8.fcs	34.5
		01-Well-A9.fcs	25.1
		01-Well-A10.fcs	18.2
		01-Well-A11.fcs	17.8
		01-Well-A12.fcs	0.54
		01-Well-B1.fcs	44
		01-Well-B2.fcs	39.7
		01-Well-B3.fcs	25.7
		01-Well-B7.fcs	46
		01-Well-B8.fcs	32.4
		01-Well-B9.fcs	24.2
		01-Well-B10.fcs	20.3
		01-Well-B11.fcs	17.9
		01-Well-C1.fcs	38.3
		01-Well-C2.fcs	36
		01-Well-C3.fcs	31.9
		01-Well-C7.fcs	43.6
		01-Well-C8.fcs	36.5
		01-Well-C9.fcs	23
		01-Well-C10.fcs	21.9
		01-Well-C11.fcs	19.4
		Mean	29.2
		SD	11

## Sheet: day9_raw
		Sample:	cells/Single Cells/DAPIneg/REpos | Freq. of Parent
		01-Well-A1.fcs	31.3
		01-Well-A2.fcs	41.5
		01-Well-A3(1).fcs	17
		01-Well-A7.fcs	40.3
		01-Well-A8.fcs	38.9
		01-Well-A9.fcs	24.2
		01-Well-A10.fcs	2.21
		01-Well-A11.fcs	2.34
		01-Well-A12.fcs	0.88
		01-Well-B1.fcs	35.6
		01-Well-B2.fcs	37.4
		01-Well-B3.fcs	12.7
		01-Well-B7.fcs	46.9
		01-Well-B8.fcs	38
		01-Well-B9.fcs	22.5
		01-Well-B10.fcs	1.36
		01-Well-B11.fcs	1.08
		01-Well-C1.fcs	30.3
		01-Well-C2.fcs	37
		01-Well-C3.fcs	8.76
		01-Well-C7.fcs	43.4
		01-Well-C8.fcs	35
		01-Well-C9.fcs	24.3
		01-Well-C10.fcs	4.26
		01-Well-C11.fcs	2.26
		Mean	22.9
		SD	15

## Sheet: day15_raw
	Sample:	cells/Single Cells/DAPIneg/REpos | Freq. of Parent
	01-Well-A1.fcs	16.3
	01-Well-A2.fcs	37.5
	01-Well-A3(1).fcs	3.64
	01-Well-A7.fcs	38.3
	01-Well-A8.fcs	37.8
	01-Well-A9.fcs	23.6
	01-Well-A10.fcs	1.03
	01-Well-A11.fcs	0.41
	01-Well-A12.fcs	0.23
	01-Well-B1.fcs	16.5
	01-Well-B2.fcs	38.3
	01-Well-B3.fcs	0.6
	01-Well-B7.fcs	43.9
	01-Well-B8.fcs	31.7
	01-Well-B9.fcs	21.2
	01-Well-B10.fcs	1.04
	01-Well-B11.fcs	0.31
	01-Well-C1.fcs	12.9
	01-Well-C2.fcs	33.1
	01-Well-C3.fcs	2.34
	01-Well-C7.fcs	28.7
	01-Well-C8.fcs	28.4
	01-Well-C9.fcs	21.3
	01-Well-C10.fcs	1.58
	01-Well-C11.fcs	0.28
	Mean	16.9
	SD	14
