# Supplementary material for: Cysteine-reactive covalent chloro-N-acetamide ligands induce ferroptosis mediated cell death
Source: EMBO Rep. 2025 Oct 16;26(22):5501–32. doi: 10.1038/s44319-025-00593-4 (PMC12635392; doi:10.1038/s44319-025-00593-4)
Supplement: Supplementary file 7 — Source data Fig. 1 [file 44319_2025_593_MOESM7_ESM.zip › Figure 1/1E/Cell viability after RNF4 KD_Rep1_Rep2.xlsx]

## Sheet: Tabelle1
		Control 1	control 2	RNF4 1	RNF4 2
	day 0:	21851	25170	23698	21505
		23839	28616	25057	19931
		20608	29403	24612	20105
	Mittelwert	22099.3	27729.7	24455.7	20513.7
		day3						Normalization day3/day0			Mittelwert		Norm all to siControl
siControl 1	DMSO	193456	212686	204573		siControl 1	DMSO	8.75393	9.62409	9.25698	9.21167		0.950309	1.04477	1.00492	1
	Decitabine	104560	93666	78569			Decitabine	4.73136	4.23841	3.55527	4.17501		0.513627	0.460113	0.385953	0.453231
	Aphidicolin	69693	66532	61315			Aphidicolin	3.15362	3.01059	2.77452	2.97958		0.342351	0.326823	0.301196	0.323457
siRNF4 1	DMSO	214847	223100	262969		siRNF4 1	DMSO	8.78516	9.12263	10.7529	9.55356		0.9537	0.990334	1.16731	1.03712
	Decitabine	48789	44921	48019			Decitabine	1.995	1.83683	1.96351	1.93178		0.216573	0.199403	0.213155	0.20971
	Aphidicolin	45438	47047	42785			Aphidicolin	1.85797	1.92377	1.74949	1.84374		0.201698	0.20884	0.189921	0.200153
siControl 2	DMSO	262187	274091	277780		siControl 2	DMSO	9.45511	9.8844	10.0174	9.78564		0.966222	1.01009	1.02369	1
	Decitabine	118150	123536	112917			Decitabine	4.26078	4.45501	4.07206	4.26262		0.435411	0.45526	0.416126	0.435599
	Aphidicolin	83409	80412	74745			Aphidicolin	3.00793	2.89985	2.69549	2.86776		0.307382	0.296338	0.275453	0.293058
siRNF4 2	DMSO	179792	181267	178873		siRNF4 2	DMSO	8.7645	8.8364	8.7197	8.77353		0.895649	0.902996	0.89107	0.896572
	Decitabine	37471	37748	36891			Decitabine	1.82664	1.84014	1.79836	1.82171		0.186665	0.188045	0.183776	0.186162
	Aphidicolin	37716	39522	36403			Aphidicolin	1.83858	1.92662	1.77457	1.84659		0.187885	0.196882	0.181345	0.188704
