# Supplementary material for: Cysteine-reactive covalent chloro-N-acetamide ligands induce ferroptosis mediated cell death
Source: EMBO Rep. 2025 Oct 16;26(22):5501–32. doi: 10.1038/s44319-025-00593-4 (PMC12635392; doi:10.1038/s44319-025-00593-4)
Supplement: Supplementary file 7 — Source data Fig. 1 [file 44319_2025_593_MOESM7_ESM.zip › Figure 1/1E/Cell viability after RNF4 KD_Rep3_Rep4_Rep5.xlsx]

## Sheet: Tabelle1
		Control 1	control 2	Control 3	RNF4 1	RNF4 2	RNF4 3
	day 0:	49723	39310	30640	33104	32452	31535
		50826	41352	32569	34059	33450	32171
		51389	39464	31955	34338	34192	32228
	Mittelwert	50646	40042	31721.3	33833.7	33364.7	31978
		day3						Normalization day3/day0			Mittelwert		Norm all to siControl
siControl 1	DMSO	207911	240167	247934		siControl 1	DMSO	4.10518	4.74207	4.89543	4.58089		0.896153	1.03518	1.06866	1
	Decitabine	204796	203679	200988			Decitabine	4.04368	4.02162	3.96849	4.01126		0.882726	0.877912	0.866313	0.87565
	Aphidicolin	131909	130428	100728			Aphidicolin	2.60453	2.57529	1.98886	2.38956		0.568563	0.56218	0.434165	0.521636
siRNF4 1	DMSO	183400	215987	219509		siRNF4 1	DMSO	5.42064	6.38379	6.48789	6.09744		1.18331	1.39357	1.41629	1.33106
	Decitabine	101947	91953	96427			Decitabine	3.01318	2.7178	2.85003	2.86034		0.657772	0.593289	0.622156	0.624406
	Aphidicolin	96484	89448	76113			Aphidicolin	2.85172	2.64376	2.24962	2.5817		0.622524	0.577127	0.491088	0.56358
siControl 2	DMSO	249496	292206	296065		siControl 2	DMSO	6.23086	7.29749	7.39386	6.97407		0.893432	1.04637	1.06019	1
	Decitabine	194837	189398	190448			Decitabine	4.86582	4.72998	4.75621	4.784		0.697701	0.678224	0.681984	0.68597
	Aphidicolin	140967	131591	118028			Aphidicolin	3.52048	3.28632	2.94761	3.25147		0.504795	0.471221	0.422652	0.466223
siRNF4 2	DMSO	192745	222127	242212		siRNF4 2	DMSO	5.77692	6.65755	7.25954	6.56467		0.828343	0.954615	1.04093	0.941297
	Decitabine	108266	107957	99913			Decitabine	3.24493	3.23567	2.99458	3.15839		0.465285	0.463957	0.429387	0.452876
	Aphidicolin	110502	105534	89929			Aphidicolin	3.31195	3.16305	2.69534	3.05678		0.474894	0.453544	0.38648	0.438306
siControl 3	DMSO	206327	251636	262710		siControl 3	DMSO	6.50436	7.93271	8.28181	7.57296		0.858893	1.0475	1.0936	1
	Decitabine	169223	170348	158680			Decitabine	5.33467	5.37014	5.00231	5.23571		0.704437	0.709121	0.660549	0.691369
	Aphidicolin	122255	125606	113739			Aphidicolin	3.85403	3.95967	3.58557	3.79976		0.50892	0.52287	0.47347	0.501753
siRNF4 3	DMSO	138856	185983	191396		siRNF4 3	DMSO	4.34224	5.81597	5.98524	5.38115		0.573387	0.767991	0.790344	0.710574
	Decitabine	90787	98389	94755			Decitabine	2.83905	3.07677	2.96313	2.95965		0.374893	0.406284	0.391278	0.390818
	Aphidicolin	94069	98503	82753			Aphidicolin	2.94168	3.08034	2.58781	2.86994		0.388445	0.406755	0.341717	0.378972
