# Supplementary material for: Cysteine-reactive covalent chloro-N-acetamide ligands induce ferroptosis mediated cell death
Source: EMBO Rep. 2025 Oct 16;26(22):5501–32. doi: 10.1038/s44319-025-00593-4 (PMC12635392; doi:10.1038/s44319-025-00593-4)
Supplement: Supplementary file 7 — Source data Fig. 1 [file 44319_2025_593_MOESM7_ESM.zip › Figure 1/1F/dose response_Decitabine.xlsx]

## Sheet: Tabelle1
			Control 1	control 2	RNF4 1	RNF4 2
		day 0:	23110	28876	21010	17388
			25606	29560	22361	19847
			25391	28113	22935	18985
		Mittelwert	24702.3	28849.7	22102	18740
		Decitabine [µM]	day3						Decitabine [µM]	Normalization day3/day0			Mittelwert		Norm all to siControl			Mittelwert
	siControl 1	0	189088	205483	203849			siControl 1	0	7.65466	8.31836	8.25222	8.07508		0.947936	1.03013	1.02194	1
		0.05	178162	177812	174023				0.05	7.21236	7.19819	7.0448	7.15178		0.893162	0.891407	0.872412	0.885661
		0.1	146033	154311	153238				0.1	5.91171	6.24682	6.20338	6.12064		0.732093	0.773592	0.768213	0.757966
		0.5	118135	115568	86427				0.5	4.78234	4.67842	3.49874	4.31983		0.592235	0.579366	0.433276	0.534959
		1	87614	99426	98586				1	3.54679	4.02496	3.99096	3.85424		0.439227	0.498443	0.494231	0.4773
		2.5	69536	76234	73409				2.5	2.81496	3.08611	2.97174	2.9576		0.348598	0.382176	0.368014	0.366263
		5	65780	61215	61098				5	2.66291	2.47811	2.47337	2.53813		0.329768	0.306883	0.306297	0.314316
		10	55438	55751	52534				10	2.24424	2.25691	2.12668	2.20928		0.277922	0.279491	0.263364	0.273592
	siRNF4 1	0	191937	213308	188027			siRNF4 1	0	8.68415	9.65107	8.50724	8.94749		1.07543	1.19517	1.05352	1.10804
		0.05	105054	107273	101348				0.05	4.75314	4.85354	4.58547	4.73072		0.588619	0.601052	0.567854	0.585842
		0.1	86512	90676	93591				0.1	3.91422	4.10262	4.2345	4.08378		0.484728	0.508059	0.524392	0.505726
		0.5	60633	59675	55422				0.5	2.74333	2.69998	2.50756	2.65029		0.339727	0.33436	0.31053	0.328206
		1	41528	46593	44742				1	1.87892	2.10809	2.02434	2.00379		0.232682	0.261061	0.25069	0.248144
		2.5	39982	39016	41117				2.5	1.80898	1.76527	1.86033	1.81153		0.22402	0.218607	0.230379	0.224335
		5	38839	33617	36076				5	1.75726	1.52099	1.63225	1.63684		0.217615	0.188356	0.202134	0.202702
		10	34138	35607	31900				10	1.54457	1.61103	1.44331	1.53297		0.191276	0.199506	0.178736	0.189839
		Decitabine [µM]							Decitabine [µM]						Norm all to siControl
	siControl 2	0	245043	255553	265128			siControl 2	0	8.49379	8.85809	9.18998	8.84729		0.960044	1.00122	1.03873	1
		0.05	189377	189311	189797				0.05	6.56427	6.56198	6.57883	6.56836		0.741953	0.741694	0.743598	0.742415
		0.1	183343	183052	188926				0.1	6.35512	6.34503	6.54864	6.41626		0.718312	0.717172	0.740186	0.725223
		0.5	143061	150937	136189				0.5	4.95884	5.23185	4.72064	4.97044		0.560493	0.59135	0.53357	0.561804
		1	107902	111066	116947				1	3.74015	3.84982	4.05367	3.88121		0.422745	0.435141	0.458182	0.438689
		2.5	88355	90951	84996				2.5	3.0626	3.15258	2.94617	3.05378		0.346163	0.356333	0.333002	0.345166
		5	75802	77627	83274				5	2.62748	2.69074	2.88648	2.7349		0.296982	0.304132	0.326256	0.309123
		10	66395	69038	65662				10	2.30141	2.39303	2.27601	2.32348		0.260126	0.270481	0.257255	0.262621
	siRNF4 2	0	172558	171083	173786			siRNF4 2	0	9.208	9.1293	9.27353	9.20361		1.04077	1.03187	1.04818	1.04027
		0.05	98257	98188	99666				0.05	5.24317	5.23949	5.31836	5.267		0.59263	0.592214	0.601128	0.595324
		0.1	71608	76300	74326				0.1	3.82113	4.0715	3.96617	3.95293		0.431899	0.460198	0.448292	0.446796
		0.5	52510	51388	47514				0.5	2.80203	2.74216	2.53543	2.69321		0.31671	0.309943	0.286577	0.30441
		1	35483	35463	38219				1	1.89344	1.89237	2.03943	1.94175		0.214013	0.213893	0.230515	0.219474
		2.5	30325	31575	33184				2.5	1.6182	1.6849	1.77076	1.69128		0.182903	0.190442	0.200147	0.191164
		5	26881	28247	28523				5	1.43442	1.50731	1.52204	1.48792		0.162131	0.17037	0.172034	0.168178
		10	25368	24141	24851				10	1.35368	1.28821	1.32609	1.32266		0.153005	0.145605	0.149887	0.149499
