# Supplementary material for: Cysteine-reactive covalent chloro-N-acetamide ligands induce ferroptosis mediated cell death
Source: EMBO Rep. 2025 Oct 16;26(22):5501–32. doi: 10.1038/s44319-025-00593-4 (PMC12635392; doi:10.1038/s44319-025-00593-4)
Supplement: Supplementary file 7 — Source data Fig. 1 [file 44319_2025_593_MOESM7_ESM.zip › Figure 1/1E/Cell viability after RNF4 KD_Rep6_Rep7_Rep8.xlsx]

## Sheet: Tabelle1
		Control 1	control 2	Control 3	RNF4 1	RNF4 2	RNF4 3
	day 0:	58005	50963	56702	41459	54346	54698
		57962	53817	57042	42947	54718	52808
		60816	51834	59560	45758	54276	52996
	Mittelwert	58927.7	52204.7	57768	43388	54446.7	53500.7
								Normalization day3/day0			Mittelwert		Norm all to siControl
siControl 1	DMSO	290298	324966	330159		siControl 1	DMSO	4.92634	5.51466	5.60278	5.34793		0.921169	1.03118	1.04765	1
	Decitabine	153475	162706	148967			Decitabine	2.60446	2.76111	2.52796	2.63118		0.487004	0.516296	0.4727	0.492
	Aphidicolin	125901	111532	85822			Aphidicolin	2.13653	1.89269	1.4564	1.82854		0.399507	0.353911	0.272329	0.341916
siRNF4 1	DMSO	211714	231197	234392		siRNF4 1	DMSO	4.87955	5.32859	5.40223	5.20346		0.912419	0.996384	1.01015	0.972986
	Decitabine	64703	66318	64621			Decitabine	1.49126	1.52849	1.48937	1.50304		0.278849	0.285809	0.278496	0.281051
	Aphidicolin	82853	77051	63605			Aphidicolin	1.90958	1.77586	1.46596	1.71713		0.35707	0.332065	0.274117	0.321084
siControl 2	DMSO	286981	312861	310284		siControl 2	DMSO	5.49723	5.99297	5.94361	5.81127		0.94596	1.03127	1.02277	1
	Decitabine	154469	147087	147338			Decitabine	2.95891	2.81751	2.82231	2.86624		0.509168	0.484835	0.485662	0.493222
	Aphidicolin	125830	119946	96766			Aphidicolin	2.41032	2.29761	1.85359	2.18717		0.414767	0.395372	0.318965	0.376368
siRNF4 2	DMSO	237880	272272	261768		siRNF4 2	DMSO	4.36905	5.00071	4.80779	4.72585		0.751823	0.86052	0.827322	0.813221
	Decitabine	78753	82446	80864			Decitabine	1.44642	1.51425	1.4852	1.48196		0.2489	0.260572	0.255572	0.255015
	Aphidicolin	106768	103485	78219			Aphidicolin	1.96096	1.90067	1.43662	1.76608		0.337442	0.327066	0.247212	0.303907
siControl 3	DMSO	305376	347759	335640		siControl 3	DMSO	5.28625	6.01992	5.81014	5.70544		0.926528	1.05512	1.01835	1
	Decitabine	147679	141554	152455			Decitabine	2.55642	2.45039	2.63909	2.54863		0.448067	0.429483	0.462557	0.446702
	Aphidicolin	123452	112786	93398			Aphidicolin	2.13703	1.9524	1.61678	1.90207		0.37456	0.342199	0.283375	0.333378
siRNF4 3	DMSO	245286	263712	260612		siRNF4 3	DMSO	4.58473	4.92913	4.87119	4.79502		0.803572	0.863936	0.853781	0.84043
	Decitabine	81673	77835	73277			Decitabine	1.52658	1.45484	1.36965	1.45036		0.267566	0.254992	0.24006	0.254206
	Aphidicolin	86703	87421	59409			Aphidicolin	1.6206	1.63402	1.11043	1.45502		0.284044	0.286396	0.194627	0.255023
