# Supplementary material for: Cysteine-reactive covalent chloro-N-acetamide ligands induce ferroptosis mediated cell death
Source: EMBO Rep. 2025 Oct 16;26(22):5501–32. doi: 10.1038/s44319-025-00593-4 (PMC12635392; doi:10.1038/s44319-025-00593-4)
Supplement: Supplementary file 8 — Source data Fig. 2 [file 44319_2025_593_MOESM8_ESM.zip]

Archive with 23 entries (18 files):
- Figure 2/2B/
- Figure 2/2B/CRBN-based PROTACs.txt
- Figure 2/2B/VHL-based PROTACs.txt
- Figure 2/2C/
- Figure 2/2C/western blot 1_RNF4.tif
- Figure 2/2C/western blot 1_tubulin.tif
- Figure 2/2C/western blot 2_RNF4.tif
- Figure 2/2C/western blot 2_tubulin.tif
- Figure 2/2C/western blot 3_RNF4.tif
- Figure 2/2C/western blot 3_tubulin.tif
- Figure 2/2D/
- Figure 2/2D/Thumbs.db
- Figure 2/2D/western blot_anti flag_high exposure.tif
- Figure 2/2D/western blot_anti flag_low exposure.tif
- Figure 2/2D/western blot_anti his.tif
- Figure 2/2E/
- Figure 2/2E/README.txt
- Figure 2/2F/
- Figure 2/2F/Thumbs.db
- Figure 2/2F/western blot_HMOX1.tif
- Figure 2/2F/western blot_NRF2.tif
- Figure 2/2F/western blot_RNF4.tif
- Figure 2/2F/western blot_tubulin.tif
