# Supplementary material for: Cysteine-reactive covalent chloro-N-acetamide ligands induce ferroptosis mediated cell death
Source: EMBO Rep. 2025 Oct 16;26(22):5501–32. doi: 10.1038/s44319-025-00593-4 (PMC12635392; doi:10.1038/s44319-025-00593-4)
Supplement: Supplementary file 8 — Source data Fig. 2 [file 44319_2025_593_MOESM8_ESM.zip › Figure 2/2B/CRBN-based PROTACs.txt]

log10[concentration (M)]	1d	1d	1d	1d	1a	1a	1a	1a	1b	1b	1b	1b	1c	1c	1c	1c	Lenalidomide	Lenalidomide	Lenalidomide	Lenalidomide
	16.7737	16.7737	16.7737	16.7737	16.7737	16.7737	16.7737	16.7737	16.7737	16.7737	16.7737	16.7737	16.7737	16.7737	16.7737	16.7737	16.7737	16.7737	16.7737	16.7737
-4.60206	17.42104	16.95829	17.9747	18.20054	18.84857	19.48504	20.45989	18.37099	19.55444	18.82012	17.9289	18.38735	17.86387	18.24489	18.16622	18.36478	17.80321	17.32693	16.85532	17.54408
-4.90309	17.31472	17.03233	17.67181	17.33199	17.50054	17.84016	18.55096	18.32925	18.22168	18.55263	18.80607	18.82828	17.55593	17.76888	17.89601	18.16902	17.2485	16.99398	17.48762	17.57581
-5.30103	18.20459	17.85301	17.96404	18.59383	18.20373	17.70958	18.1364	18.64166	17.25854	17.28013	18.20533	17.83537	17.43424	18.12213	17.84783	17.95529	17.53548	18.16622	17.85004	18.03809
-5.60206	19.64042	20.39165	19.74466	19.87618	18.26151	18.69696	18.99778	18.37655	18.59735	18.37813	18.24453	18.33237	19.80294	19.38264	19.30391	19.63962	18.72849	18.5217	18.94359	18.70502
-5.90309	23.24359	22.46504	22.62758	21.73411	18.32337	17.80095	17.79667	17.81275	18.51272	18.87456	19.24046	18.63496	19.52145	18.8873	19.61507	19.00302	20.87217	20.39892	20.44824	20.53927
-6.30103	24.88216	25.52693	24.54469	25.55201	19.84415	19.74729	19.80847	19.55236	20.42949	20.82668	20.34424	20.96194	21.94916	21.30596	22.4547	21.36685	22.22704	23.38781	22.59541	22.1521
-6.60206	28.45583	28.77226	28.88088	28.60478	23.37111	21.91597	23.4132	22.799	23.44187	24.34792	23.93968	24.43289	23.93507	24.31679	24.66764	24.99484	24.7739	24.99	24.54576	25.12866
-6.90309	32.02568	31.67683	30.47879	30.68866	26.70106	27.31111	26.92854	26.16786	27.71981	26.65508	26.06001	27.32347	26.72194	27.11052	27.26222	28.11317	27.74478	28.08406	27.79103	27.94736
-7.30103	33.76005	34.60896	33.33408	33.45364	30.63265	30.36397	28.88555	31.01028	28.43628	30.38625	29.68784	30.15154	30.85507	30.8639	31.10676	31.10343	29.93987	31.80886	31.18922	31.87783
-7.80309	29.62689	30.08989	29.92496	29.63139	29.70865	28.89355	29.21764	28.1086	28.42313	29.32028	29.49806	28.31276	28.04957	28.15843	29.54096	29.51587	28.73717	30.22438	27.77868	30.08404
-8.08092	33.04338	33.05499	32.48768	34.87963	29.84321	33.21574	29.72923	33.39258	30.92676	34.3084	30.62738	32.91921	31.21666	32.69596	30.62959	33.67168	31.76201	31.76191	32.44306	31.55143
	35.66593	35.66593	35.66593	35.66593	35.66593	35.66593	35.66593	35.66593	35.66593	35.66593	35.66593	35.66593	35.66593	35.66593	35.66593	35.66593	35.66593	35.66593	35.66593	35.66593
