# Supplementary material for: Cysteine-reactive covalent chloro-N-acetamide ligands induce ferroptosis mediated cell death
Source: EMBO Rep. 2025 Oct 16;26(22):5501–32. doi: 10.1038/s44319-025-00593-4 (PMC12635392; doi:10.1038/s44319-025-00593-4)
Supplement: Supplementary file 8 — Source data Fig. 2 [file 44319_2025_593_MOESM8_ESM.zip › Figure 2/2B/VHL-based PROTACs.txt]

log10[concentration (M)]	2a	2a	2a	2a	2c	2c	2c	2c	VH298	VH298	VH298	VH298
	16,7737	16,7737	16,7737	16,7737	16,7737	16,7737	16,7737	16,7737	16,7737	16,7737	16,7737	16,7737
-4,60206	46,89367	41,61511	49,57883	43,69722	39,01019	44,78727	49,56732	45,43842	23,44159	20,47003	20,86365	20,25162
-4,90309	50,11975	53,43019	52,45981	52,42448	56,90462	48,54752	53,7293	53,79074	19,30339	19,78546	21,14306	21,6867
-5,30103	57,82068	65,75114	64,7174	63,84162	56,49696	67,10098	60,2598	55,2524	21,22745	21,0084	21,12834	21,53681
-5,60206	59,55691	58,9886	65,51797	66,17654	49,22019	46,5637	47,54889	51,30922	23,72946	25,84364	22,73869	22,94895
-5,90309	55,83644	60,76671	66,47619	61,79086	44,35368	47,46619	47,91799	42,54863	29,58658	30,36964	28,58482	25,78719
-6,30103	60,90121	62,6784	59,56748	61,74354	50,31833	53,71073	53,63753	53,25502	32,99212	36,09665	31,54132	34,33976
-6,60206	63,30535	64,78161	65,97594	65,78011	54,69764	54,14091	54,65105	58,04547	39,01788	41,19709	35,76642	37,9324
-6,90309	62,01359	63,49438	66,47982	62,37254	57,24898	52,55316	58,70492	56,98077	42,9092	46,30093	44,65878	44,77285
-7,30103	64,22333	63,18891	63,11122	67,81899	53,78611	55,39432	57,58038	59,00072	51,3309	53,37793	50,32038	47,5292
-7,80309	64,74569	60,35754	68,44636	71,08536	54,35321	53,22032	54,52872	54,73441	57,54982	56,16759	50,48977	52,30651
-8,08092	58,33521	64,17016	67,40269	71,33236	53,12982	51,18835	53,40495	50,27758	57,58843	54,83241	58,57182	50,64751
	61	61	61	61	58,86278	58,86278	58,86278	58,86278	58,86278	58,86278	58,86278	58,86278
