# Supplementary material for: Cysteine-reactive covalent chloro-N-acetamide ligands induce ferroptosis mediated cell death
Source: EMBO Rep. 2025 Oct 16;26(22):5501–32. doi: 10.1038/s44319-025-00593-4 (PMC12635392; doi:10.1038/s44319-025-00593-4)
Supplement: Supplementary file 8 — Source data Fig. 2 [file 44319_2025_593_MOESM8_ESM.zip › Figure 2/2E/README.txt]

Raw data: Dataset EV1
