# Supplementary material for: Cysteine-reactive covalent chloro-N-acetamide ligands induce ferroptosis mediated cell death
Source: EMBO Rep. 2025 Oct 16;26(22):5501–32. doi: 10.1038/s44319-025-00593-4 (PMC12635392; doi:10.1038/s44319-025-00593-4)
Supplement: Supplementary file 9 — Source data Fig. 3 [file 44319_2025_593_MOESM9_ESM.zip]

Archive with 10 entries (7 files):
- Figure 3/3B/
- Figure 3/3B/Thumbs.db
- Figure 3/3B/western blot_GST.tif
- Figure 3/3B/western blot_Streptavidin.tif
- Figure 3/3E/
- Figure 3/3E/western blot_GST.tif
- Figure 3/3E/western blot_streptavidin.tif
- Figure 3/3F/
- Figure 3/3F/western blot_GST.tif
- Figure 3/3F/western blot_Streptavidin.tif
