# Supplementary material for: Cysteine-reactive covalent chloro-N-acetamide ligands induce ferroptosis mediated cell death
Source: EMBO Rep. 2025 Oct 16;26(22):5501–32. doi: 10.1038/s44319-025-00593-4 (PMC12635392; doi:10.1038/s44319-025-00593-4)
Supplement: Supplementary file 10 — Source data Fig. 4 [file 44319_2025_593_MOESM10_ESM.zip]

Archive with 7 entries (5 files):
- Figure 4/4B/
- Figure 4/4B/CW116 binding sites.xlsx
- Figure 4/4D/
- Figure 4/4D/Thumbs.db
- Figure 4/4D/western blot_PRDX1.tif
- Figure 4/4D/western blot_streptavidin.tif
- Figure 4/4D/western blot_tubulin.tif
