# Supplementary material for: Cysteine-reactive covalent chloro-N-acetamide ligands induce ferroptosis mediated cell death
Source: EMBO Rep. 2025 Oct 16;26(22):5501–32. doi: 10.1038/s44319-025-00593-4 (PMC12635392; doi:10.1038/s44319-025-00593-4)
Supplement: Supplementary file 11 — Source data Fig. 5 [file 44319_2025_593_MOESM11_ESM.zip]

Archive with 10 entries (5 files):
- Figure 5/5A/
- Figure 5/5A/lipid peroxidation.txt
- Figure 5/5B/
- Figure 5/5B/viability assay.txt
- Figure 5/5C/
- Figure 5/5C/viability assay.txt
- Figure 5/5D/
- Figure 5/5D/viability assay.txt
- Figure 5/5E/
- Figure 5/5E/viability assay.txt
