# Supplementary material for: Cysteine-reactive covalent chloro-N-acetamide ligands induce ferroptosis mediated cell death
Source: EMBO Rep. 2025 Oct 16;26(22):5501–32. doi: 10.1038/s44319-025-00593-4 (PMC12635392; doi:10.1038/s44319-025-00593-4)
Supplement: Supplementary file 11 — Source data Fig. 5 [file 44319_2025_593_MOESM11_ESM.zip › Figure 5/5A/lipid peroxidation.txt]

DMSO	CCW16	2c	HP
1	0.172020785	0.255983344	0.17288894
1	0.162948533	0.252560388	0.171733375
1	0.24259297	0.356057958	0.27731488
