# Supplementary material for: Cysteine-reactive covalent chloro-N-acetamide ligands induce ferroptosis mediated cell death
Source: EMBO Rep. 2025 Oct 16;26(22):5501–32. doi: 10.1038/s44319-025-00593-4 (PMC12635392; doi:10.1038/s44319-025-00593-4)
Supplement: Supplementary file 11 — Source data Fig. 5 [file 44319_2025_593_MOESM11_ESM.zip › Figure 5/5B/viability assay.txt]

	DMSO	DMSO	DMSO	Ferrostatin	Ferrostatin	Ferrostatin
DMSO	0.963148	1.00907	1.027782	0.980218	1.053519	1.07957
1b	0.301026	0.317661	0.362207	0.934852	0.973723	0.985337
1d	0.980001	1.010205	0.959334	1.07846	1.035001	1.022856
CCW16	0.020788	0.018712	0.027765	1.038043	0.938932	0.96269
