# Supplementary material for: Cysteine-reactive covalent chloro-N-acetamide ligands induce ferroptosis mediated cell death
Source: EMBO Rep. 2025 Oct 16;26(22):5501–32. doi: 10.1038/s44319-025-00593-4 (PMC12635392; doi:10.1038/s44319-025-00593-4)
Supplement: Supplementary file 11 — Source data Fig. 5 [file 44319_2025_593_MOESM11_ESM.zip › Figure 5/5C/viability assay.txt]

	DMSO	DMSO	DMSO	Ferrostatin	Ferrostatin	Ferrostatin
DMSO	0.992095	1.015492	0.992413	1.136017	1.077269	1.148035
1a	0.094769	0.156546	0.16324	1.097192	1.132256	1.105926
1c	0.214784	0.080138	0.345925	1.06761	1.052756	1.096172
2a	0.898601	0.915208	0.8782	1.105161	1.096204	1.119091
2b	0.034459	0.040133	0.036467	1.038953	1.081477	1.149055
2c	0.351726	0.442447	0.412164	1.103567	1.133467	1.104778
CCW16	0.048994	0.050684	0.052341	1.082401	1.024513	1.042874
RSL3	0.050716	0.052086	0.05419	0.657263	0.680501	0.672373
