# Supplementary material for: Cysteine-reactive covalent chloro-N-acetamide ligands induce ferroptosis mediated cell death
Source: EMBO Rep. 2025 Oct 16;26(22):5501–32. doi: 10.1038/s44319-025-00593-4 (PMC12635392; doi:10.1038/s44319-025-00593-4)
Supplement: Supplementary file 11 — Source data Fig. 5 [file 44319_2025_593_MOESM11_ESM.zip › Figure 5/5D/viability assay.txt]

DMSO	1b	1b n.c.
1.01073618	0.47315954	0.26579539
0.98294796	0.47002847	0.24424628
1.00631585	0.5151757	0.26547308
