# Supplementary material for: Cysteine-reactive covalent chloro-N-acetamide ligands induce ferroptosis mediated cell death
Source: EMBO Rep. 2025 Oct 16;26(22):5501–32. doi: 10.1038/s44319-025-00593-4 (PMC12635392; doi:10.1038/s44319-025-00593-4)
Supplement: Supplementary file 11 — Source data Fig. 5 [file 44319_2025_593_MOESM11_ESM.zip › Figure 5/5E/viability assay.txt]

	DMSO	DMSO	DMSO	Ferrostatin	Ferrostatin	Ferrostatin
DMSO	1.019454	0.956376	1.02417	1.092479	1.048133	1.041485
CCW28-3	0.055374	0.056224	0.065036	0.972455	1.010152	0.991033
dBET6	1.012394	1.006442	1.007601	1.043624	1.040223	1.071221
CCW16	0.095133	0.085186	0.087067	1.079466	1.033394	1.055451
RSL3	0.10361	0.105543	0.107836	0.921384	0.916926	0.947203
