# Supplementary material for: Cysteine-reactive covalent chloro-N-acetamide ligands induce ferroptosis mediated cell death
Source: EMBO Rep. 2025 Oct 16;26(22):5501–32. doi: 10.1038/s44319-025-00593-4 (PMC12635392; doi:10.1038/s44319-025-00593-4)
Supplement: Supplementary file 12 — Source data Fig. 6 [file 44319_2025_593_MOESM12_ESM.zip]

Archive with 11 entries (7 files):
- Figure 6/6A/
- Figure 6/6A/viability assay.txt
- Figure 6/6B/
- Figure 6/6B/Thumbs.db
- Figure 6/6B/western blot_HMOX1.tif
- Figure 6/6B/western blot_tubulin.tif
- Figure 6/6C/
- Figure 6/6C/quantification HMOX1.txt
- Figure 6/6D/
- Figure 6/6D/viablity assay_1.txt
- Figure 6/6D/viablity assay_2.txt
