# Supplementary material for: Cysteine-reactive covalent chloro-N-acetamide ligands induce ferroptosis mediated cell death
Source: EMBO Rep. 2025 Oct 16;26(22):5501–32. doi: 10.1038/s44319-025-00593-4 (PMC12635392; doi:10.1038/s44319-025-00593-4)
Supplement: Supplementary file 12 — Source data Fig. 6 [file 44319_2025_593_MOESM12_ESM.zip › Figure 6/6A/viability assay.txt]

	DMSO	DMSO	DMSO	Ferrostatin	Ferrostatin	Ferrostatin
DMSO	0.946095	1.019725	1.03418	1.112582	1.127021	1.180977
EN219	0.019519	0.018989	0.020631	1.091968	1.140364	1.053922
CCW16	0.096091	0.073869	0.196202	1.089128	1.095886	1.121478
RSL3	0.019177	0.019656	0.018801	1.040133	1.067556	1.018048
