# Supplementary material for: Cysteine-reactive covalent chloro-N-acetamide ligands induce ferroptosis mediated cell death
Source: EMBO Rep. 2025 Oct 16;26(22):5501–32. doi: 10.1038/s44319-025-00593-4 (PMC12635392; doi:10.1038/s44319-025-00593-4)
Supplement: Supplementary file 12 — Source data Fig. 6 [file 44319_2025_593_MOESM12_ESM.zip › Figure 6/6C/quantification HMOX1.txt]

DMSO	CCW16	EN219
0.89821973	3.27498101	3.59522157
0.96185411	2.47710739	2.96200745
1.13992616	2.10113326	2.66800078
