# Supplementary material for: Cysteine-reactive covalent chloro-N-acetamide ligands induce ferroptosis mediated cell death
Source: EMBO Rep. 2025 Oct 16;26(22):5501–32. doi: 10.1038/s44319-025-00593-4 (PMC12635392; doi:10.1038/s44319-025-00593-4)
Supplement: Supplementary file 12 — Source data Fig. 6 [file 44319_2025_593_MOESM12_ESM.zip › Figure 6/6D/viablity assay_1.txt]

	Empty vector	Empty vector	Empty vector	GPX4 OE	GPX4 OE	GPX4 OE	Empty vector + Ferrostatin	Empty vector + Ferrostatin	Empty vector + Ferrostatin	GPX4 OE + Ferrostatin	GPX4 OE + Ferrostatin	GPX4 OE + Ferrostatin
DMSO	0.884932	1.0227655	1.092302534	0.956664335	0.949164	1.094172	0.924394	1.166945	0.922273	0.890127	0.965198	0.852996
1b	0.05434	0.1029849	0.100369739	1.059457192	1.027042	1.034647	0.867605	1.137712	1.063536	0.789931	0.841138	0.860801
2b	0.050355	0.018228	0.017255735	0.623354341	0.540842	0.330273	0.9384	0.884101	0.648901	0.893507	0.853137	0.701017
2c	0.011595	0.0154378	0.021524964	0.311704124	0.573083	0.761066	0.654749	1.020443	0.913248	0.769091	0.734038	0.776928
CCW16	0.025921	0.0422359	0.041723711	0.82593609	0.99405	0.964466	0.718385	0.695085	0.872871	0.718487	0.647942	0.661651
RSL3	0.064724	0.0814283	0.089089436	1.011527592	1.005469	1.044475	0.828238	0.859879	0.75391	0.778352	0.769394	0.75517
