# Supplementary material for: Cysteine-reactive covalent chloro-N-acetamide ligands induce ferroptosis mediated cell death
Source: EMBO Rep. 2025 Oct 16;26(22):5501–32. doi: 10.1038/s44319-025-00593-4 (PMC12635392; doi:10.1038/s44319-025-00593-4)
Supplement: Supplementary file 12 — Source data Fig. 6 [file 44319_2025_593_MOESM12_ESM.zip › Figure 6/6D/viablity assay_2.txt]

	Empty vector	Empty vector	Empty vector	GPX4 OE	GPX4 OE	GPX4 OE	Empty vector + Ferrostatin	Empty vector + Ferrostatin	Empty vector + Ferrostatin	GPX4 OE + Ferrostatin	GPX4 OE + Ferrostatin	GPX4 OE + Ferrostatin
DMSO	0,989066	0,9932642	1,017670304	0,988720905	0,972126	1,039153	0,978041	0,92384	0,97885	0,963496	0,981316	0,999994
1a	0,188625	0,17933	0,2050833	1,056973141	1,057166	0,984135	1,001774	1,027303	1,040752	0,966665	0,998419	0,936223
1c	0,009587	0,0087341	0,008374871	0,977675211	0,940897	0,878351	1,042952	1,010979	0,934775	0,923655	0,942735	1,003898
1d	0,939512	1,050137	1,012416364	0,968625094	0,99427	1,002025	0,884413	0,882348	0,987449	0,802537	0,946219	0,895874
2a	0,007971	0,007342	0,007229781	0,233307465	0,174893	0,110369	0,980466	0,932462	0,992164	1,091511	0,986603	1,003233
EN219	0,010328	0,0093628	0,010215995	0,313113042	0,230017	0,243408	1,015492	0,984508	0,908775	0,915147	0,960765	0,866308
CCW16	0,012978	0,0160088	0,014212583	0,737733328	0,693656	0,696877	0,945911	0,919687	1,000786	0,848943	0,804533	0,80441
RSL3	0,033791	0,0320401	0,034689479	0,969307792	0,960468	0,878789	0,990615	0,943329	1,684943	0,844619	0,872715	0,82862
